# Supplementary material for: Fbxo4-mediated degradation of Fxr1 suppresses tumorigenesis in head and neck squamous cell carcinoma
Source: Nat Commun. 2017 Nov 16;8:1534. doi: 10.1038/s41467-017-01199-8 (PMC5688124; doi:10.1038/s41467-017-01199-8)
Supplement: Supplementary file 4 — Supplementary Data 1 [file 41467_2017_1199_MOESM4_ESM.txt]

HEADER    .pdb                                                        
REMARK  99                                                                      
HELIX    1   1 PRO A  184  LEU A  186  5               Generated by MOE    3
HELIX    2   2 LEU A  193  LEU A  197  1               Generated by MOE    5
HELIX    3   3 PRO A  210  ARG A  212  5               Generated by MOE    3
HELIX    4   4 ILE A  279  VAL A  285  1               Generated by MOE    7
HELIX    5   5 TRP A  303  MET A  311  1               Generated by MOE    9
HELIX    6   6 CYS A  341  GLU A  347  1               Generated by MOE    7
HELIX    7   7 LEU A  350  LEU A  353  5               Generated by MOE    4
HELIX    8   8 PHE A  370  GLU A  382  1               Generated by MOE   13
HELIX    9   9 GLU B   33  ASN B   35  5               Generated by MOE    3
HELIX   10  10 PHE B   44  GLU B   46  5               Generated by MOE    3
HELIX   11  11 PHE B  109  ARG B  111  5               Generated by MOE    3
HELIX   12  12 LYS B  123  THR B  125  5               Generated by MOE    3
HELIX   13  13 GLU B  135  ARG B  138  5               Generated by MOE    4
HELIX   14  14 LYS B  148  VAL B  154  1               Generated by MOE    7
HELIX   15  15 GLU B  175  ILE B  183  1               Generated by MOE    9
HELIX   16  16 SER B  185  MET B  197  1               Generated by MOE   13
SHEET    1       ARG A 178  PHE A 182                  Generated by MOE
SHEET    2       CYS A 204  ALA A 207                  Generated by MOE
SHEET    3       VAL A 221  GLN A 224                  Generated by MOE
SHEET    4       LYS A 230  PHE A 231                  Generated by MOE
SHEET    5       ASN A 232  ILE A 235                  Generated by MOE
SHEET    6       GLY A 288  ASN A 294                  Generated by MOE
SHEET    7       LEU A 325  ILE A 331                  Generated by MOE
SHEET    8       TRP A 357  GLU A 363                  Generated by MOE
SHEET    9       THR B   5  ARG B   9                  Generated by MOE
SHEET   10       PHE B  15  HIS B  24                  Generated by MOE
SHEET   11       SER B  27  PHE B  32                  Generated by MOE
SHEET   12       ARG B  40  PRO B  43                  Generated by MOE
SHEET   13       VAL B  47  ARG B  48                  Generated by MOE
SHEET   14       GLU B  64  SER B  69                  Generated by MOE
SHEET   15       GLY B  78  LYS B  88                  Generated by MOE
SHEET   16       PHE B  91  TYR B  96                  Generated by MOE
SHEET   17       ASN B 104  THR B 108                  Generated by MOE
SHEET   18       LEU B 112  PRO B 114                  Generated by MOE
SHEET   19       PHE B 127  ASP B 132                  Generated by MOE
SHEET   20       ARG B 158  HIS B 162                  Generated by MOE
SHEET   21       GLN B 167  SER B 172                  Generated by MOE
ATOM      1  N   PRO A 177      36.570  16.491  10.741  1.00  0.00           N1+
ATOM      2  CD  PRO A 177      37.986  16.157  10.719  1.00  0.00           C  
ATOM      3  CA  PRO A 177      35.757  15.663   9.807  1.00  0.00           C  
ATOM      4  CB  PRO A 177      36.798  14.670   9.277  1.00  0.00           C  
ATOM      5  CG  PRO A 177      38.149  15.367   9.428  1.00  0.00           C  
ATOM      6  C   PRO A 177      34.568  14.930  10.486  1.00  0.00           C  
ATOM      7  O   PRO A 177      34.654  14.496  11.645  1.00  0.00           O  
ATOM      8  N   ARG A 178      33.455  14.779   9.754  1.00  0.00           N  
ATOM      9  CA  ARG A 178      32.257  14.075  10.223  1.00  0.00           C  
ATOM     10  CB  ARG A 178      31.032  14.987  10.366  1.00  0.00           C  
ATOM     11  CG  ARG A 178      31.255  16.319  11.085  1.00  0.00           C  
ATOM     12  CD  ARG A 178      29.944  16.912  11.619  1.00  0.00           C  
ATOM     13  NE  ARG A 178      29.509  16.165  12.800  1.00  0.00           N  
ATOM     14  CZ  ARG A 178      28.473  16.599  13.582  1.00  0.00           C  
ATOM     15  NH1 ARG A 178      27.704  17.638  13.183  1.00  0.00           N  
ATOM     16  NH2 ARG A 178      28.241  15.985  14.760  1.00  0.00           N1+
ATOM     17  C   ARG A 178      31.860  12.890   9.329  1.00  0.00           C  
ATOM     18  O   ARG A 178      31.524  13.073   8.159  1.00  0.00           O  
ATOM     19  H   ARG A 178      33.482  15.078   8.794  1.00  0.00           H  
ATOM     20  HE  ARG A 178      30.050  15.343  12.994  1.00  0.00           H  
ATOM     21 HH11 ARG A 178      26.948  17.989  13.750  1.00  0.00           H  
ATOM     22 HH12 ARG A 178      27.850  18.099  12.302  1.00  0.00           H  
ATOM     23 HH21 ARG A 178      28.814  15.235  15.116  1.00  0.00           H  
ATOM     24 HH22 ARG A 178      27.481  16.277  15.358  1.00  0.00           H  
ATOM     25  N   PHE A 179      31.749  11.695   9.920  1.00  0.00           N  
ATOM     26  CA  PHE A 179      31.368  10.467   9.227  1.00  0.00           C  
ATOM     27  CB  PHE A 179      32.382   9.356   9.487  1.00  0.00           C  
ATOM     28  CG  PHE A 179      33.753   9.819   9.073  1.00  0.00           C  
ATOM     29  CD1 PHE A 179      34.776   9.862  10.012  1.00  0.00           C  
ATOM     30  CD2 PHE A 179      33.991  10.200   7.759  1.00  0.00           C  
ATOM     31  CE1 PHE A 179      36.041  10.288   9.633  1.00  0.00           C  
ATOM     32  CE2 PHE A 179      35.258  10.624   7.381  1.00  0.00           C  
ATOM     33  CZ  PHE A 179      36.281  10.669   8.319  1.00  0.00           C  
ATOM     34  C   PHE A 179      29.980  10.003   9.696  1.00  0.00           C  
ATOM     35  O   PHE A 179      29.558  10.280  10.831  1.00  0.00           O  
ATOM     36  H   PHE A 179      31.897  11.612  10.902  1.00  0.00           H  
ATOM     37  N   ALA A 180      29.272   9.248   8.850  1.00  0.00           N  
ATOM     38  CA  ALA A 180      27.939   8.764   9.203  1.00  0.00           C  
ATOM     39  CB  ALA A 180      26.875   9.483   8.396  1.00  0.00           C  
ATOM     40  C   ALA A 180      27.755   7.262   8.955  1.00  0.00           C  
ATOM     41  O   ALA A 180      28.192   6.732   7.928  1.00  0.00           O  
ATOM     42  H   ALA A 180      29.631   8.990   7.948  1.00  0.00           H  
ATOM     43  N   MET A 181      27.113   6.584   9.915  1.00  0.00           N  
ATOM     44  CA  MET A 181      27.011   5.130   9.931  1.00  0.00           C  
ATOM     45  CB  MET A 181      27.674   4.628  11.212  1.00  0.00           C  
ATOM     46  CG  MET A 181      27.738   3.108  11.296  1.00  0.00           C  
ATOM     47  SD  MET A 181      28.654   2.523  12.728  1.00  0.00           S  
ATOM     48  CE  MET A 181      27.497   3.054  13.997  1.00  0.00           C  
ATOM     49  C   MET A 181      25.566   4.631   9.826  1.00  0.00           C  
ATOM     50  O   MET A 181      24.711   5.009  10.630  1.00  0.00           O  
ATOM     51  H   MET A 181      26.665   7.082  10.658  1.00  0.00           H  
ATOM     52  N   PHE A 182      25.325   3.729   8.868  1.00  0.00           N  
ATOM     53  CA  PHE A 182      23.988   3.293   8.451  1.00  0.00           C  
ATOM     54  CB  PHE A 182      23.470   4.208   7.338  1.00  0.00           C  
ATOM     55  CG  PHE A 182      24.507   4.372   6.252  1.00  0.00           C  
ATOM     56  CD1 PHE A 182      25.301   5.513   6.223  1.00  0.00           C  
ATOM     57  CD2 PHE A 182      24.663   3.396   5.275  1.00  0.00           C  
ATOM     58  CE1 PHE A 182      26.243   5.682   5.216  1.00  0.00           C  
ATOM     59  CE2 PHE A 182      25.603   3.566   4.266  1.00  0.00           C  
ATOM     60  CZ  PHE A 182      26.391   4.709   4.235  1.00  0.00           C  
ATOM     61  C   PHE A 182      23.881   1.793   8.062  1.00  0.00           C  
ATOM     62  O   PHE A 182      24.900   1.117   7.894  1.00  0.00           O  
ATOM     63  H   PHE A 182      26.081   3.356   8.323  1.00  0.00           H  
ATOM     64  N   GLY A 183      22.667   1.288   7.806  1.00  0.00           N  
ATOM     65  CA  GLY A 183      22.467  -0.009   7.152  1.00  0.00           C  
ATOM     66  C   GLY A 183      22.040  -1.210   8.040  1.00  0.00           C  
ATOM     67  O   GLY A 183      22.219  -1.200   9.261  1.00  0.00           O  
ATOM     68  H   GLY A 183      21.841   1.794   8.062  1.00  0.00           H  
ATOM     69  N   PRO A 184      21.517  -2.298   7.429  1.00  0.00           N  
ATOM     70  CD  PRO A 184      21.466  -2.475   5.985  1.00  0.00           C  
ATOM     71  CA  PRO A 184      20.791  -3.355   8.156  1.00  0.00           C  
ATOM     72  CB  PRO A 184      20.257  -4.243   7.025  1.00  0.00           C  
ATOM     73  CG  PRO A 184      20.252  -3.368   5.773  1.00  0.00           C  
ATOM     74  C   PRO A 184      21.636  -4.165   9.162  1.00  0.00           C  
ATOM     75  O   PRO A 184      21.110  -4.709  10.141  1.00  0.00           O  
ATOM     76  N   GLY A 185      22.965  -4.167   9.006  1.00  0.00           N  
ATOM     77  CA  GLY A 185      23.862  -4.673  10.035  1.00  0.00           C  
ATOM     78  C   GLY A 185      23.753  -3.912  11.379  1.00  0.00           C  
ATOM     79  O   GLY A 185      24.277  -4.397  12.379  1.00  0.00           O  
ATOM     80  H   GLY A 185      23.368  -3.666   8.238  1.00  0.00           H  
ATOM     81  N   LEU A 186      23.048  -2.773  11.457  1.00  0.00           N  
ATOM     82  CA  LEU A 186      22.655  -2.176  12.731  1.00  0.00           C  
ATOM     83  CB  LEU A 186      22.229  -0.718  12.549  1.00  0.00           C  
ATOM     84  CG  LEU A 186      23.385   0.214  12.185  1.00  0.00           C  
ATOM     85  CD1 LEU A 186      22.896   1.632  11.883  1.00  0.00           C  
ATOM     86  CD2 LEU A 186      24.473   0.207  13.260  1.00  0.00           C  
ATOM     87  C   LEU A 186      21.566  -2.970  13.500  1.00  0.00           C  
ATOM     88  O   LEU A 186      21.468  -2.774  14.713  1.00  0.00           O  
ATOM     89  H   LEU A 186      22.565  -2.417  10.656  1.00  0.00           H  
ATOM     90  N   GLU A 187      20.797  -3.884  12.879  1.00  0.00           N  
ATOM     91  CA  GLU A 187      19.762  -4.667  13.572  1.00  0.00           C  
ATOM     92  CB  GLU A 187      18.350  -4.152  13.247  1.00  0.00           C  
ATOM     93  CG  GLU A 187      18.106  -3.652  11.817  1.00  0.00           C  
ATOM     94  CD  GLU A 187      18.712  -2.271  11.635  1.00  0.00           C  
ATOM     95  OE1 GLU A 187      18.305  -1.349  12.337  1.00  0.00           O  
ATOM     96  OE2 GLU A 187      19.612  -2.128  10.812  1.00  0.00           O1-
ATOM     97  C   GLU A 187      19.876  -6.199  13.376  1.00  0.00           C  
ATOM     98  O   GLU A 187      19.435  -6.946  14.245  1.00  0.00           O  
ATOM     99  H   GLU A 187      20.796  -3.880  11.876  1.00  0.00           H  
ATOM    100  N   GLU A 188      20.499  -6.710  12.304  1.00  0.00           N  
ATOM    101  CA  GLU A 188      20.515  -8.163  12.042  1.00  0.00           C  
ATOM    102  CB  GLU A 188      20.860  -8.451  10.586  1.00  0.00           C  
ATOM    103  CG  GLU A 188      19.892  -7.865   9.561  1.00  0.00           C  
ATOM    104  CD  GLU A 188      20.289  -8.370   8.189  1.00  0.00           C  
ATOM    105  OE1 GLU A 188      21.470  -8.592   7.945  1.00  0.00           O  
ATOM    106  OE2 GLU A 188      19.421  -8.586   7.352  1.00  0.00           O1-
ATOM    107  C   GLU A 188      21.451  -9.010  12.961  1.00  0.00           C  
ATOM    108  O   GLU A 188      21.513 -10.233  12.835  1.00  0.00           O  
ATOM    109  H   GLU A 188      20.865  -6.075  11.619  1.00  0.00           H  
ATOM    110  N   LEU A 189      22.225  -8.383  13.853  1.00  0.00           N  
ATOM    111  CA  LEU A 189      23.251  -9.018  14.692  1.00  0.00           C  
ATOM    112  CB  LEU A 189      24.521  -8.161  14.688  1.00  0.00           C  
ATOM    113  CG  LEU A 189      25.022  -7.787  13.289  1.00  0.00           C  
ATOM    114  CD1 LEU A 189      26.261  -6.896  13.357  1.00  0.00           C  
ATOM    115  CD2 LEU A 189      25.270  -9.007  12.404  1.00  0.00           C  
ATOM    116  C   LEU A 189      22.785  -9.269  16.150  1.00  0.00           C  
ATOM    117  O   LEU A 189      21.924  -8.554  16.665  1.00  0.00           O  
ATOM    118  H   LEU A 189      21.983  -7.442  14.080  1.00  0.00           H  
ATOM    119  N   ASN A 190      23.426 -10.193  16.884  1.00  0.00           N  
ATOM    120  CA  ASN A 190      23.093 -10.457  18.292  1.00  0.00           C  
ATOM    121  CB  ASN A 190      23.707 -11.813  18.660  1.00  0.00           C  
ATOM    122  CG  ASN A 190      23.677 -12.079  20.156  1.00  0.00           C  
ATOM    123  OD1 ASN A 190      22.660 -12.491  20.709  1.00  0.00           O  
ATOM    124  ND2 ASN A 190      24.867 -11.904  20.767  1.00  0.00           N  
ATOM    125  C   ASN A 190      23.647  -9.371  19.255  1.00  0.00           C  
ATOM    126  O   ASN A 190      23.354  -9.414  20.450  1.00  0.00           O  
ATOM    127  H   ASN A 190      24.209 -10.659  16.460  1.00  0.00           H  
ATOM    128 HD21 ASN A 190      25.034 -12.094  21.732  1.00  0.00           H  
ATOM    129 HD22 ASN A 190      25.690 -11.543  20.309  1.00  0.00           H  
ATOM    130  N   THR A 191      24.406  -8.380  18.763  1.00  0.00           N  
ATOM    131  CA  THR A 191      25.061  -7.363  19.604  1.00  0.00           C  
ATOM    132  CB  THR A 191      26.392  -7.906  20.098  1.00  0.00           C  
ATOM    133  OG1 THR A 191      26.414  -9.342  20.034  1.00  0.00           O  
ATOM    134  CG2 THR A 191      26.607  -7.390  21.524  1.00  0.00           C  
ATOM    135  C   THR A 191      25.177  -5.997  18.893  1.00  0.00           C  
ATOM    136  O   THR A 191      25.669  -5.911  17.769  1.00  0.00           O  
ATOM    137  H   THR A 191      24.668  -8.370  17.801  1.00  0.00           H  
ATOM    138  HG1 THR A 191      27.211  -9.612  20.509  1.00  0.00           H  
ATOM    139  N   SER A 192      24.812  -4.899  19.569  1.00  0.00           N  
ATOM    140  CA  SER A 192      24.897  -3.547  18.998  1.00  0.00           C  
ATOM    141  CB  SER A 192      23.734  -2.665  19.491  1.00  0.00           C  
ATOM    142  OG  SER A 192      23.670  -1.438  18.743  1.00  0.00           O  
ATOM    143  C   SER A 192      26.295  -2.891  19.116  1.00  0.00           C  
ATOM    144  O   SER A 192      26.739  -2.549  20.214  1.00  0.00           O  
ATOM    145  H   SER A 192      24.541  -4.986  20.526  1.00  0.00           H  
ATOM    146  HG  SER A 192      22.922  -1.483  18.141  1.00  0.00           H  
ATOM    147  N   LEU A 193      26.907  -2.533  17.975  1.00  0.00           N  
ATOM    148  CA  LEU A 193      28.174  -1.787  17.911  1.00  0.00           C  
ATOM    149  CB  LEU A 193      28.500  -1.587  16.425  1.00  0.00           C  
ATOM    150  CG  LEU A 193      29.673  -0.668  16.071  1.00  0.00           C  
ATOM    151  CD1 LEU A 193      31.014  -1.170  16.600  1.00  0.00           C  
ATOM    152  CD2 LEU A 193      29.741  -0.424  14.563  1.00  0.00           C  
ATOM    153  C   LEU A 193      28.098  -0.422  18.645  1.00  0.00           C  
ATOM    154  O   LEU A 193      29.081   0.049  19.225  1.00  0.00           O  
ATOM    155  H   LEU A 193      26.489  -2.855  17.126  1.00  0.00           H  
ATOM    156  N   VAL A 194      26.906   0.182  18.715  1.00  0.00           N  
ATOM    157  CA  VAL A 194      26.693   1.461  19.392  1.00  0.00           C  
ATOM    158  CB  VAL A 194      25.275   1.939  19.065  1.00  0.00           C  
ATOM    159  CG1 VAL A 194      24.962   3.323  19.635  1.00  0.00           C  
ATOM    160  CG2 VAL A 194      25.049   1.875  17.553  1.00  0.00           C  
ATOM    161  C   VAL A 194      26.921   1.375  20.922  1.00  0.00           C  
ATOM    162  O   VAL A 194      27.232   2.382  21.553  1.00  0.00           O  
ATOM    163  H   VAL A 194      26.112  -0.318  18.367  1.00  0.00           H  
ATOM    164  N   LEU A 195      26.883   0.171  21.514  1.00  0.00           N  
ATOM    165  CA  LEU A 195      27.243  -0.019  22.920  1.00  0.00           C  
ATOM    166  CB  LEU A 195      26.787  -1.395  23.401  1.00  0.00           C  
ATOM    167  CG  LEU A 195      25.288  -1.621  23.196  1.00  0.00           C  
ATOM    168  CD1 LEU A 195      24.890  -3.068  23.493  1.00  0.00           C  
ATOM    169  CD2 LEU A 195      24.443  -0.613  23.977  1.00  0.00           C  
ATOM    170  C   LEU A 195      28.768   0.141  23.116  1.00  0.00           C  
ATOM    171  O   LEU A 195      29.211   1.011  23.859  1.00  0.00           O  
ATOM    172  H   LEU A 195      26.738  -0.647  20.954  1.00  0.00           H  
ATOM    173  N   SER A 196      29.585  -0.609  22.367  1.00  0.00           N  
ATOM    174  CA  SER A 196      31.051  -0.505  22.408  1.00  0.00           C  
ATOM    175  CB  SER A 196      31.536  -1.643  21.528  1.00  0.00           C  
ATOM    176  OG  SER A 196      30.573  -2.697  21.654  1.00  0.00           O  
ATOM    177  C   SER A 196      31.551   0.904  21.992  1.00  0.00           C  
ATOM    178  O   SER A 196      32.489   1.437  22.589  1.00  0.00           O  
ATOM    179  H   SER A 196      29.239  -1.328  21.763  1.00  0.00           H  
ATOM    180  HG  SER A 196      31.041  -3.486  21.379  1.00  0.00           H  
ATOM    181  N   LEU A 197      30.868   1.590  21.063  1.00  0.00           N  
ATOM    182  CA  LEU A 197      31.176   2.987  20.736  1.00  0.00           C  
ATOM    183  CB  LEU A 197      30.469   3.421  19.453  1.00  0.00           C  
ATOM    184  CG  LEU A 197      30.976   2.699  18.205  1.00  0.00           C  
ATOM    185  CD1 LEU A 197      30.199   3.128  16.961  1.00  0.00           C  
ATOM    186  CD2 LEU A 197      32.486   2.867  18.020  1.00  0.00           C  
ATOM    187  C   LEU A 197      30.832   3.980  21.875  1.00  0.00           C  
ATOM    188  O   LEU A 197      31.396   5.072  21.903  1.00  0.00           O  
ATOM    189  H   LEU A 197      30.114   1.128  20.591  1.00  0.00           H  
ATOM    190  N   MET A 198      29.958   3.639  22.835  1.00  0.00           N  
ATOM    191  CA  MET A 198      29.595   4.519  23.954  1.00  0.00           C  
ATOM    192  CB  MET A 198      28.185   4.178  24.441  1.00  0.00           C  
ATOM    193  CG  MET A 198      27.484   5.345  25.139  1.00  0.00           C  
ATOM    194  SD  MET A 198      27.258   6.758  24.045  1.00  0.00           S  
ATOM    195  CE  MET A 198      26.294   5.939  22.762  1.00  0.00           C  
ATOM    196  C   MET A 198      30.636   4.484  25.109  1.00  0.00           C  
ATOM    197  O   MET A 198      30.569   5.287  26.040  1.00  0.00           O  
ATOM    198  H   MET A 198      29.555   2.722  22.831  1.00  0.00           H  
ATOM    199  N   SER A 199      31.592   3.541  25.094  1.00  0.00           N  
ATOM    200  CA  SER A 199      32.735   3.468  26.021  1.00  0.00           C  
ATOM    201  CB  SER A 199      32.262   3.121  27.443  1.00  0.00           C  
ATOM    202  OG  SER A 199      31.818   4.280  28.161  1.00  0.00           O  
ATOM    203  C   SER A 199      33.776   2.416  25.590  1.00  0.00           C  
ATOM    204  O   SER A 199      33.542   1.214  25.708  1.00  0.00           O  
ATOM    205  H   SER A 199      31.580   2.820  24.398  1.00  0.00           H  
ATOM    206  HG  SER A 199      31.267   4.778  27.567  1.00  0.00           H  
ATOM    207  N   SER A 200      34.931   2.863  25.086  1.00  0.00           N  
ATOM    208  CA  SER A 200      36.033   2.001  24.636  1.00  0.00           C  
ATOM    209  CB  SER A 200      35.591   1.365  23.332  1.00  0.00           C  
ATOM    210  OG  SER A 200      34.914   2.370  22.578  1.00  0.00           O  
ATOM    211  C   SER A 200      37.322   2.817  24.411  1.00  0.00           C  
ATOM    212  O   SER A 200      37.251   4.026  24.200  1.00  0.00           O  
ATOM    213  H   SER A 200      35.125   3.822  24.868  1.00  0.00           H  
ATOM    214  HG  SER A 200      33.998   2.290  22.802  1.00  0.00           H  
ATOM    215  N   GLU A 201      38.498   2.182  24.487  1.00  0.00           N  
ATOM    216  CA  GLU A 201      39.769   2.784  24.063  1.00  0.00           C  
ATOM    217  CB  GLU A 201      40.912   2.250  24.920  1.00  0.00           C  
ATOM    218  CG  GLU A 201      41.251   3.243  26.027  1.00  0.00           C  
ATOM    219  CD  GLU A 201      41.682   4.532  25.362  1.00  0.00           C  
ATOM    220  OE1 GLU A 201      42.380   4.457  24.352  1.00  0.00           O  
ATOM    221  OE2 GLU A 201      41.307   5.601  25.839  1.00  0.00           O1-
ATOM    222  C   GLU A 201      40.023   2.511  22.558  1.00  0.00           C  
ATOM    223  O   GLU A 201      39.181   1.897  21.900  1.00  0.00           O  
ATOM    224  H   GLU A 201      38.503   1.189  24.565  1.00  0.00           H  
ATOM    225  N   GLU A 202      41.178   2.914  22.001  1.00  0.00           N  
ATOM    226  CA  GLU A 202      41.580   2.721  20.591  1.00  0.00           C  
ATOM    227  CB  GLU A 202      41.647   1.241  20.198  1.00  0.00           C  
ATOM    228  CG  GLU A 202      42.642   0.433  21.032  1.00  0.00           C  
ATOM    229  CD  GLU A 202      42.642  -1.007  20.558  1.00  0.00           C  
ATOM    230  OE1 GLU A 202      41.568  -1.600  20.479  1.00  0.00           O  
ATOM    231  OE2 GLU A 202      43.715  -1.531  20.263  1.00  0.00           O1-
ATOM    232  C   GLU A 202      40.712   3.527  19.587  1.00  0.00           C  
ATOM    233  O   GLU A 202      41.251   4.299  18.798  1.00  0.00           O  
ATOM    234  H   GLU A 202      41.762   3.476  22.598  1.00  0.00           H  
ATOM    235  N   LEU A 203      39.384   3.494  19.733  1.00  0.00           N  
ATOM    236  CA  LEU A 203      38.489   4.605  19.416  1.00  0.00           C  
ATOM    237  CB  LEU A 203      37.163   4.135  18.811  1.00  0.00           C  
ATOM    238  CG  LEU A 203      37.269   3.349  17.503  1.00  0.00           C  
ATOM    239  CD1 LEU A 203      37.100   1.846  17.727  1.00  0.00           C  
ATOM    240  CD2 LEU A 203      36.281   3.868  16.457  1.00  0.00           C  
ATOM    241  C   LEU A 203      38.174   5.377  20.723  1.00  0.00           C  
ATOM    242  O   LEU A 203      37.096   5.215  21.292  1.00  0.00           O  
ATOM    243  H   LEU A 203      38.998   2.768  20.301  1.00  0.00           H  
ATOM    244  N   CYS A 204      39.119   6.160  21.266  1.00  0.00           N  
ATOM    245  CA  CYS A 204      38.943   6.754  22.602  1.00  0.00           C  
ATOM    246  CB  CYS A 204      40.317   7.231  23.064  1.00  0.00           C  
ATOM    247  SG  CYS A 204      41.633   6.501  22.056  1.00  0.00           S  
ATOM    248  C   CYS A 204      37.882   7.890  22.589  1.00  0.00           C  
ATOM    249  O   CYS A 204      37.883   8.692  21.641  1.00  0.00           O  
ATOM    250  H   CYS A 204      39.920   6.428  20.726  1.00  0.00           H  
ATOM    251  N   PRO A 205      36.985   8.038  23.591  1.00  0.00           N  
ATOM    252  CD  PRO A 205      37.030   7.312  24.852  1.00  0.00           C  
ATOM    253  CA  PRO A 205      35.624   8.496  23.290  1.00  0.00           C  
ATOM    254  CB  PRO A 205      34.867   7.252  23.748  1.00  0.00           C  
ATOM    255  CG  PRO A 205      35.580   6.852  25.050  1.00  0.00           C  
ATOM    256  C   PRO A 205      35.141   9.747  24.067  1.00  0.00           C  
ATOM    257  O   PRO A 205      35.581  10.041  25.181  1.00  0.00           O  
ATOM    258  N   THR A 206      34.150  10.466  23.525  1.00  0.00           N  
ATOM    259  CA  THR A 206      33.309  11.439  24.242  1.00  0.00           C  
ATOM    260  CB  THR A 206      34.082  12.761  24.325  1.00  0.00           C  
ATOM    261  OG1 THR A 206      35.495  12.531  24.356  1.00  0.00           O  
ATOM    262  CG2 THR A 206      33.633  13.612  25.514  1.00  0.00           C  
ATOM    263  C   THR A 206      31.974  11.629  23.464  1.00  0.00           C  
ATOM    264  O   THR A 206      31.919  11.396  22.253  1.00  0.00           O  
ATOM    265  H   THR A 206      33.923  10.393  22.550  1.00  0.00           H  
ATOM    266  HG1 THR A 206      35.643  11.859  25.018  1.00  0.00           H  
ATOM    267  N   ALA A 207      30.883  12.071  24.103  1.00  0.00           N  
ATOM    268  CA  ALA A 207      29.634  12.405  23.398  1.00  0.00           C  
ATOM    269  CB  ALA A 207      28.436  12.297  24.342  1.00  0.00           C  
ATOM    270  C   ALA A 207      29.656  13.827  22.774  1.00  0.00           C  
ATOM    271  O   ALA A 207      30.372  14.712  23.250  1.00  0.00           O  
ATOM    272  H   ALA A 207      30.959  12.340  25.061  1.00  0.00           H  
ATOM    273  N   GLY A 208      28.863  14.103  21.724  1.00  0.00           N  
ATOM    274  CA  GLY A 208      28.801  15.445  21.140  1.00  0.00           C  
ATOM    275  C   GLY A 208      27.729  16.349  21.768  1.00  0.00           C  
ATOM    276  O   GLY A 208      26.534  16.100  21.621  1.00  0.00           O  
ATOM    277  H   GLY A 208      28.203  13.412  21.425  1.00  0.00           H  
ATOM    278  N   LEU A 209      28.164  17.436  22.409  1.00  0.00           N  
ATOM    279  CA  LEU A 209      27.311  18.452  23.027  1.00  0.00           C  
ATOM    280  CB  LEU A 209      28.282  19.429  23.706  1.00  0.00           C  
ATOM    281  CG  LEU A 209      29.140  18.759  24.781  1.00  0.00           C  
ATOM    282  CD1 LEU A 209      30.187  19.719  25.345  1.00  0.00           C  
ATOM    283  CD2 LEU A 209      28.286  18.128  25.883  1.00  0.00           C  
ATOM    284  C   LEU A 209      26.326  19.147  22.034  1.00  0.00           C  
ATOM    285  O   LEU A 209      26.475  19.035  20.812  1.00  0.00           O  
ATOM    286  H   LEU A 209      29.155  17.555  22.443  1.00  0.00           H  
ATOM    287  N   PRO A 210      25.284  19.860  22.511  1.00  0.00           N  
ATOM    288  CD  PRO A 210      25.049  20.249  23.901  1.00  0.00           C  
ATOM    289  CA  PRO A 210      24.104  20.144  21.683  1.00  0.00           C  
ATOM    290  CB  PRO A 210      23.139  20.844  22.645  1.00  0.00           C  
ATOM    291  CG  PRO A 210      23.537  20.343  24.027  1.00  0.00           C  
ATOM    292  C   PRO A 210      24.345  20.976  20.399  1.00  0.00           C  
ATOM    293  O   PRO A 210      23.675  20.766  19.385  1.00  0.00           O  
ATOM    294  N   GLN A 211      25.360  21.845  20.388  1.00  0.00           N  
ATOM    295  CA  GLN A 211      25.756  22.623  19.210  1.00  0.00           C  
ATOM    296  CB  GLN A 211      26.579  23.861  19.595  1.00  0.00           C  
ATOM    297  CG  GLN A 211      28.048  23.614  19.975  1.00  0.00           C  
ATOM    298  CD  GLN A 211      28.171  22.969  21.341  1.00  0.00           C  
ATOM    299  OE1 GLN A 211      27.852  21.802  21.545  1.00  0.00           O  
ATOM    300  NE2 GLN A 211      28.661  23.801  22.274  1.00  0.00           N  
ATOM    301  C   GLN A 211      26.516  21.771  18.157  1.00  0.00           C  
ATOM    302  O   GLN A 211      26.864  22.276  17.092  1.00  0.00           O  
ATOM    303  H   GLN A 211      25.966  21.833  21.183  1.00  0.00           H  
ATOM    304 HE21 GLN A 211      28.812  23.515  23.221  1.00  0.00           H  
ATOM    305 HE22 GLN A 211      28.897  24.745  22.037  1.00  0.00           H  
ATOM    306  N   ARG A 212      26.781  20.487  18.438  1.00  0.00           N  
ATOM    307  CA  ARG A 212      27.398  19.530  17.514  1.00  0.00           C  
ATOM    308  CB  ARG A 212      28.571  18.784  18.150  1.00  0.00           C  
ATOM    309  CG  ARG A 212      29.558  19.666  18.917  1.00  0.00           C  
ATOM    310  CD  ARG A 212      30.925  18.992  19.091  1.00  0.00           C  
ATOM    311  NE  ARG A 212      31.674  19.020  17.832  1.00  0.00           N  
ATOM    312  CZ  ARG A 212      31.806  17.886  17.078  1.00  0.00           C  
ATOM    313  NH1 ARG A 212      31.360  16.710  17.561  1.00  0.00           N  
ATOM    314  NH2 ARG A 212      32.379  17.957  15.854  1.00  0.00           N1+
ATOM    315  C   ARG A 212      26.389  18.488  16.943  1.00  0.00           C  
ATOM    316  O   ARG A 212      26.772  17.544  16.238  1.00  0.00           O  
ATOM    317  H   ARG A 212      26.486  20.132  19.323  1.00  0.00           H  
ATOM    318  HE  ARG A 212      32.008  19.932  17.570  1.00  0.00           H  
ATOM    319 HH11 ARG A 212      31.241  15.884  16.995  1.00  0.00           H  
ATOM    320 HH12 ARG A 212      31.137  16.586  18.541  1.00  0.00           H  
ATOM    321 HH21 ARG A 212      32.705  18.828  15.475  1.00  0.00           H  
ATOM    322 HH22 ARG A 212      32.513  17.143  15.281  1.00  0.00           H  
ATOM    323  N   GLN A 213      25.096  18.625  17.257  1.00  0.00           N  
ATOM    324  CA  GLN A 213      24.033  17.768  16.728  1.00  0.00           C  
ATOM    325  CB  GLN A 213      22.715  18.038  17.445  1.00  0.00           C  
ATOM    326  CG  GLN A 213      22.738  17.742  18.939  1.00  0.00           C  
ATOM    327  CD  GLN A 213      21.367  18.046  19.492  1.00  0.00           C  
ATOM    328  OE1 GLN A 213      20.564  17.159  19.756  1.00  0.00           O  
ATOM    329  NE2 GLN A 213      21.137  19.362  19.635  1.00  0.00           N  
ATOM    330  C   GLN A 213      23.779  17.937  15.209  1.00  0.00           C  
ATOM    331  O   GLN A 213      24.134  18.952  14.615  1.00  0.00           O  
ATOM    332  H   GLN A 213      24.815  19.442  17.762  1.00  0.00           H  
ATOM    333 HE21 GLN A 213      20.267  19.714  19.978  1.00  0.00           H  
ATOM    334 HE22 GLN A 213      21.855  20.019  19.385  1.00  0.00           H  
ATOM    335  N   ILE A 214      23.067  16.988  14.596  1.00  0.00           N  
ATOM    336  CA  ILE A 214      22.191  17.238  13.445  1.00  0.00           C  
ATOM    337  CB  ILE A 214      22.445  16.211  12.333  1.00  0.00           C  
ATOM    338  CG2 ILE A 214      21.675  16.539  11.052  1.00  0.00           C  
ATOM    339  CG1 ILE A 214      23.933  16.108  12.017  1.00  0.00           C  
ATOM    340  CD1 ILE A 214      24.152  15.234  10.784  1.00  0.00           C  
ATOM    341  C   ILE A 214      20.696  17.237  13.888  1.00  0.00           C  
ATOM    342  O   ILE A 214      20.291  16.500  14.794  1.00  0.00           O  
ATOM    343  H   ILE A 214      22.863  16.140  15.080  1.00  0.00           H  
ATOM    344  N   ASP A 215      19.847  18.035  13.230  1.00  0.00           N  
ATOM    345  CA  ASP A 215      18.429  18.223  13.525  1.00  0.00           C  
ATOM    346  CB  ASP A 215      17.850  19.358  12.657  1.00  0.00           C  
ATOM    347  CG  ASP A 215      17.958  19.148  11.147  1.00  0.00           C  
ATOM    348  OD1 ASP A 215      18.792  18.387  10.664  1.00  0.00           O  
ATOM    349  OD2 ASP A 215      17.187  19.763  10.415  1.00  0.00           O1-
ATOM    350  C   ASP A 215      17.543  16.953  13.544  1.00  0.00           C  
ATOM    351  O   ASP A 215      17.252  16.369  12.501  1.00  0.00           O  
ATOM    352  H   ASP A 215      20.135  18.461  12.370  1.00  0.00           H  
ATOM    353  N   GLY A 216      17.109  16.505  14.732  1.00  0.00           N  
ATOM    354  CA  GLY A 216      16.422  15.221  14.891  1.00  0.00           C  
ATOM    355  C   GLY A 216      17.353  13.985  14.847  1.00  0.00           C  
ATOM    356  O   GLY A 216      16.885  12.867  15.049  1.00  0.00           O  
ATOM    357  H   GLY A 216      17.431  16.984  15.547  1.00  0.00           H  
ATOM    358  N   ILE A 217      18.667  14.160  14.646  1.00  0.00           N  
ATOM    359  CA  ILE A 217      19.636  13.055  14.564  1.00  0.00           C  
ATOM    360  CB  ILE A 217      20.322  13.146  13.195  1.00  0.00           C  
ATOM    361  CG2 ILE A 217      21.419  12.103  12.977  1.00  0.00           C  
ATOM    362  CG1 ILE A 217      19.235  13.071  12.118  1.00  0.00           C  
ATOM    363  CD1 ILE A 217      19.746  13.266  10.695  1.00  0.00           C  
ATOM    364  C   ILE A 217      20.630  13.083  15.759  1.00  0.00           C  
ATOM    365  O   ILE A 217      21.291  12.083  16.046  1.00  0.00           O  
ATOM    366  H   ILE A 217      19.021  15.088  14.545  1.00  0.00           H  
ATOM    367  N   GLY A 218      20.719  14.191  16.506  1.00  0.00           N  
ATOM    368  CA  GLY A 218      21.740  14.318  17.532  1.00  0.00           C  
ATOM    369  C   GLY A 218      23.171  14.318  16.942  1.00  0.00           C  
ATOM    370  O   GLY A 218      23.373  14.510  15.742  1.00  0.00           O  
ATOM    371  H   GLY A 218      20.253  15.015  16.187  1.00  0.00           H  
ATOM    372  N   SER A 219      24.198  14.217  17.791  1.00  0.00           N  
ATOM    373  CA  SER A 219      25.613  14.290  17.380  1.00  0.00           C  
ATOM    374  CB  SER A 219      26.210  15.125  18.488  1.00  0.00           C  
ATOM    375  OG  SER A 219      25.095  15.601  19.256  1.00  0.00           O  
ATOM    376  C   SER A 219      26.289  12.912  17.219  1.00  0.00           C  
ATOM    377  O   SER A 219      27.455  12.842  16.818  1.00  0.00           O  
ATOM    378  H   SER A 219      24.022  14.136  18.772  1.00  0.00           H  
ATOM    379  HG  SER A 219      25.449  15.899  20.096  1.00  0.00           H  
ATOM    380  N   GLY A 220      25.588  11.830  17.584  1.00  0.00           N  
ATOM    381  CA  GLY A 220      26.182  10.526  17.845  1.00  0.00           C  
ATOM    382  C   GLY A 220      27.323  10.588  18.888  1.00  0.00           C  
ATOM    383  O   GLY A 220      27.124  11.011  20.030  1.00  0.00           O  
ATOM    384  H   GLY A 220      24.634  11.960  17.846  1.00  0.00           H  
ATOM    385  N   VAL A 221      28.528  10.164  18.492  1.00  0.00           N  
ATOM    386  CA  VAL A 221      29.733  10.163  19.331  1.00  0.00           C  
ATOM    387  CB  VAL A 221      30.133   8.724  19.699  1.00  0.00           C  
ATOM    388  CG1 VAL A 221      30.964   8.692  20.983  1.00  0.00           C  
ATOM    389  CG2 VAL A 221      28.928   7.790  19.820  1.00  0.00           C  
ATOM    390  C   VAL A 221      30.908  10.909  18.642  1.00  0.00           C  
ATOM    391  O   VAL A 221      31.011  10.911  17.407  1.00  0.00           O  
ATOM    392  H   VAL A 221      28.660   9.912  17.530  1.00  0.00           H  
ATOM    393  N   ASN A 222      31.800  11.555  19.411  1.00  0.00           N  
ATOM    394  CA  ASN A 222      32.978  12.243  18.871  1.00  0.00           C  
ATOM    395  CB  ASN A 222      32.865  13.772  18.782  1.00  0.00           C  
ATOM    396  CG  ASN A 222      32.377  14.510  20.024  1.00  0.00           C  
ATOM    397  OD1 ASN A 222      31.717  15.537  19.868  1.00  0.00           O  
ATOM    398  ND2 ASN A 222      32.685  13.995  21.225  1.00  0.00           N  
ATOM    399  C   ASN A 222      34.282  11.820  19.570  1.00  0.00           C  
ATOM    400  O   ASN A 222      34.322  11.653  20.789  1.00  0.00           O  
ATOM    401  H   ASN A 222      31.749  11.467  20.407  1.00  0.00           H  
ATOM    402 HD21 ASN A 222      32.355  14.434  22.065  1.00  0.00           H  
ATOM    403 HD22 ASN A 222      33.226  13.156  21.356  1.00  0.00           H  
ATOM    404  N   PHE A 223      35.341  11.616  18.783  1.00  0.00           N  
ATOM    405  CA  PHE A 223      36.374  10.609  19.054  1.00  0.00           C  
ATOM    406  CB  PHE A 223      36.172   9.366  18.197  1.00  0.00           C  
ATOM    407  CG  PHE A 223      35.093   8.426  18.668  1.00  0.00           C  
ATOM    408  CD1 PHE A 223      33.919   8.301  17.935  1.00  0.00           C  
ATOM    409  CD2 PHE A 223      35.299   7.636  19.791  1.00  0.00           C  
ATOM    410  CE1 PHE A 223      32.990   7.327  18.279  1.00  0.00           C  
ATOM    411  CE2 PHE A 223      34.367   6.666  20.137  1.00  0.00           C  
ATOM    412  CZ  PHE A 223      33.230   6.487  19.359  1.00  0.00           C  
ATOM    413  C   PHE A 223      37.833  11.013  18.788  1.00  0.00           C  
ATOM    414  O   PHE A 223      38.086  11.874  17.939  1.00  0.00           O  
ATOM    415  H   PHE A 223      35.383  12.015  17.869  1.00  0.00           H  
ATOM    416  N   GLN A 224      38.801  10.280  19.361  1.00  0.00           N  
ATOM    417  CA  GLN A 224      40.203  10.335  18.936  1.00  0.00           C  
ATOM    418  CB  GLN A 224      40.947  11.320  19.833  1.00  0.00           C  
ATOM    419  CG  GLN A 224      40.708  11.041  21.314  1.00  0.00           C  
ATOM    420  CD  GLN A 224      41.131  12.255  22.107  1.00  0.00           C  
ATOM    421  OE1 GLN A 224      41.477  13.304  21.557  1.00  0.00           O  
ATOM    422  NE2 GLN A 224      41.078  12.054  23.434  1.00  0.00           N  
ATOM    423  C   GLN A 224      40.884   8.942  18.865  1.00  0.00           C  
ATOM    424  O   GLN A 224      40.582   8.057  19.669  1.00  0.00           O  
ATOM    425  H   GLN A 224      38.574   9.573  20.039  1.00  0.00           H  
ATOM    426 HE21 GLN A 224      41.314  12.741  24.123  1.00  0.00           H  
ATOM    427 HE22 GLN A 224      40.759  11.166  23.779  1.00  0.00           H  
ATOM    428  N   LEU A 225      41.809   8.765  17.907  1.00  0.00           N  
ATOM    429  CA  LEU A 225      42.619   7.538  17.778  1.00  0.00           C  
ATOM    430  CB  LEU A 225      42.870   7.217  16.303  1.00  0.00           C  
ATOM    431  CG  LEU A 225      41.592   6.999  15.496  1.00  0.00           C  
ATOM    432  CD1 LEU A 225      41.891   6.803  14.009  1.00  0.00           C  
ATOM    433  CD2 LEU A 225      40.755   5.854  16.062  1.00  0.00           C  
ATOM    434  C   LEU A 225      43.946   7.640  18.567  1.00  0.00           C  
ATOM    435  O   LEU A 225      43.949   7.579  19.793  1.00  0.00           O  
ATOM    436  H   LEU A 225      42.013   9.536  17.308  1.00  0.00           H  
ATOM    437  N   ASN A 226      45.076   7.946  17.903  1.00  0.00           N  
ATOM    438  CA  ASN A 226      46.405   8.245  18.485  1.00  0.00           C  
ATOM    439  CB  ASN A 226      47.538   8.203  17.458  1.00  0.00           C  
ATOM    440  CG  ASN A 226      47.497   9.465  16.630  1.00  0.00           C  
ATOM    441  OD1 ASN A 226      46.445  10.074  16.468  1.00  0.00           O  
ATOM    442  ND2 ASN A 226      48.677   9.804  16.083  1.00  0.00           N  
ATOM    443  C   ASN A 226      46.434   9.604  19.250  1.00  0.00           C  
ATOM    444  O   ASN A 226      47.405  10.360  19.207  1.00  0.00           O  
ATOM    445  H   ASN A 226      45.020   8.131  16.923  1.00  0.00           H  
ATOM    446 HD21 ASN A 226      48.768  10.565  15.438  1.00  0.00           H  
ATOM    447 HD22 ASN A 226      49.503   9.281  16.302  1.00  0.00           H  
ATOM    448  N   ASN A 227      45.286   9.985  19.817  1.00  0.00           N  
ATOM    449  CA  ASN A 227      44.883  11.256  20.411  1.00  0.00           C  
ATOM    450  CB  ASN A 227      45.622  11.563  21.720  1.00  0.00           C  
ATOM    451  CG  ASN A 227      45.524  10.409  22.695  1.00  0.00           C  
ATOM    452  OD1 ASN A 227      46.408   9.565  22.759  1.00  0.00           O  
ATOM    453  ND2 ASN A 227      44.404  10.406  23.446  1.00  0.00           N  
ATOM    454  C   ASN A 227      44.983  12.510  19.502  1.00  0.00           C  
ATOM    455  O   ASN A 227      44.105  13.372  19.592  1.00  0.00           O  
ATOM    456  H   ASN A 227      44.645   9.240  19.978  1.00  0.00           H  
ATOM    457 HD21 ASN A 227      44.237   9.642  24.074  1.00  0.00           H  
ATOM    458 HD22 ASN A 227      43.722  11.133  23.403  1.00  0.00           H  
ATOM    459  N   GLN A 228      45.954  12.582  18.584  1.00  0.00           N  
ATOM    460  CA  GLN A 228      46.033  13.580  17.508  1.00  0.00           C  
ATOM    461  CB  GLN A 228      47.428  13.575  16.892  1.00  0.00           C  
ATOM    462  CG  GLN A 228      48.478  13.811  17.980  1.00  0.00           C  
ATOM    463  CD  GLN A 228      48.152  15.093  18.726  1.00  0.00           C  
ATOM    464  OE1 GLN A 228      47.462  15.104  19.741  1.00  0.00           O  
ATOM    465  NE2 GLN A 228      48.697  16.185  18.160  1.00  0.00           N  
ATOM    466  C   GLN A 228      44.907  13.414  16.454  1.00  0.00           C  
ATOM    467  O   GLN A 228      44.173  14.357  16.157  1.00  0.00           O  
ATOM    468  H   GLN A 228      46.651  11.871  18.572  1.00  0.00           H  
ATOM    469 HE21 GLN A 228      48.573  17.094  18.558  1.00  0.00           H  
ATOM    470 HE22 GLN A 228      49.248  16.111  17.328  1.00  0.00           H  
ATOM    471  N   HIS A 229      44.729  12.208  15.904  1.00  0.00           N  
ATOM    472  CA  HIS A 229      43.741  11.921  14.859  1.00  0.00           C  
ATOM    473  CB  HIS A 229      44.088  10.703  13.985  1.00  0.00           C  
ATOM    474  CG  HIS A 229      45.307  11.001  13.129  1.00  0.00           C  
ATOM    475  ND1 HIS A 229      45.293  11.316  11.812  1.00  0.00           N  
ATOM    476  CD2 HIS A 229      46.639  11.002  13.556  1.00  0.00           C  
ATOM    477  NE2 HIS A 229      47.425  11.317  12.502  1.00  0.00           N  
ATOM    478  CE1 HIS A 229      46.595  11.511  11.422  1.00  0.00           C  
ATOM    479  C   HIS A 229      42.308  11.872  15.409  1.00  0.00           C  
ATOM    480  O   HIS A 229      42.031  11.089  16.318  1.00  0.00           O  
ATOM    481  H   HIS A 229      45.272  11.450  16.254  1.00  0.00           H  
ATOM    482  HD1 HIS A 229      44.543  11.405  11.174  1.00  0.00           H  
ATOM    483  N   LYS A 230      41.384  12.665  14.847  1.00  0.00           N  
ATOM    484  CA  LYS A 230      40.079  12.958  15.449  1.00  0.00           C  
ATOM    485  CB  LYS A 230      40.039  14.323  16.141  1.00  0.00           C  
ATOM    486  CG  LYS A 230      41.065  14.504  17.258  1.00  0.00           C  
ATOM    487  CD  LYS A 230      40.806  15.778  18.058  1.00  0.00           C  
ATOM    488  CE  LYS A 230      41.943  16.131  19.016  1.00  0.00           C  
ATOM    489  NZ  LYS A 230      42.288  14.971  19.842  1.00  0.00           N1+
ATOM    490  C   LYS A 230      38.893  12.863  14.468  1.00  0.00           C  
ATOM    491  O   LYS A 230      39.037  13.164  13.282  1.00  0.00           O  
ATOM    492  H   LYS A 230      41.578  13.143  13.989  1.00  0.00           H  
ATOM    493  HZ1 LYS A 230      41.511  14.597  20.427  1.00  0.00           H  
ATOM    494  HZ2 LYS A 230      43.097  15.173  20.459  1.00  0.00           H  
ATOM    495  HZ3 LYS A 230      42.627  14.184  19.251  1.00  0.00           H  
ATOM    496  N   PHE A 231      37.718  12.453  14.968  1.00  0.00           N  
ATOM    497  CA  PHE A 231      36.514  12.313  14.130  1.00  0.00           C  
ATOM    498  CB  PHE A 231      36.586  11.066  13.239  1.00  0.00           C  
ATOM    499  CG  PHE A 231      36.745   9.801  14.047  1.00  0.00           C  
ATOM    500  CD1 PHE A 231      38.013   9.372  14.425  1.00  0.00           C  
ATOM    501  CD2 PHE A 231      35.628   9.050  14.392  1.00  0.00           C  
ATOM    502  CE1 PHE A 231      38.166   8.184  15.126  1.00  0.00           C  
ATOM    503  CE2 PHE A 231      35.784   7.858  15.089  1.00  0.00           C  
ATOM    504  CZ  PHE A 231      37.053   7.418  15.447  1.00  0.00           C  
ATOM    505  C   PHE A 231      35.160  12.406  14.861  1.00  0.00           C  
ATOM    506  O   PHE A 231      35.077  12.180  16.072  1.00  0.00           O  
ATOM    507  H   PHE A 231      37.630  12.222  15.941  1.00  0.00           H  
ATOM    508  N   ASN A 232      34.069  12.645  14.122  1.00  0.00           N  
ATOM    509  CA  ASN A 232      32.704  12.427  14.612  1.00  0.00           C  
ATOM    510  CB  ASN A 232      31.887  13.671  14.282  1.00  0.00           C  
ATOM    511  CG  ASN A 232      30.636  13.806  15.124  1.00  0.00           C  
ATOM    512  OD1 ASN A 232      30.492  14.806  15.827  1.00  0.00           O  
ATOM    513  ND2 ASN A 232      29.712  12.847  14.989  1.00  0.00           N  
ATOM    514  C   ASN A 232      32.033  11.217  13.917  1.00  0.00           C  
ATOM    515  O   ASN A 232      32.013  11.163  12.684  1.00  0.00           O  
ATOM    516  H   ASN A 232      34.201  12.854  13.148  1.00  0.00           H  
ATOM    517 HD21 ASN A 232      28.920  12.740  15.603  1.00  0.00           H  
ATOM    518 HD22 ASN A 232      29.770  12.130  14.293  1.00  0.00           H  
ATOM    519  N   ILE A 233      31.356  10.340  14.678  1.00  0.00           N  
ATOM    520  CA  ILE A 233      30.416   9.345  14.135  1.00  0.00           C  
ATOM    521  CB  ILE A 233      30.700   7.934  14.654  1.00  0.00           C  
ATOM    522  CG2 ILE A 233      29.724   6.932  14.033  1.00  0.00           C  
ATOM    523  CG1 ILE A 233      32.145   7.530  14.364  1.00  0.00           C  
ATOM    524  CD1 ILE A 233      32.441   6.088  14.782  1.00  0.00           C  
ATOM    525  C   ILE A 233      28.966   9.771  14.444  1.00  0.00           C  
ATOM    526  O   ILE A 233      28.509   9.699  15.591  1.00  0.00           O  
ATOM    527  H   ILE A 233      31.390  10.415  15.675  1.00  0.00           H  
ATOM    528  N   LEU A 234      28.246  10.210  13.405  1.00  0.00           N  
ATOM    529  CA  LEU A 234      26.781  10.271  13.392  1.00  0.00           C  
ATOM    530  CB  LEU A 234      26.364  11.225  12.281  1.00  0.00           C  
ATOM    531  CG  LEU A 234      27.079  12.562  12.447  1.00  0.00           C  
ATOM    532  CD1 LEU A 234      27.299  13.277  11.113  1.00  0.00           C  
ATOM    533  CD2 LEU A 234      26.383  13.426  13.497  1.00  0.00           C  
ATOM    534  C   LEU A 234      26.170   8.865  13.147  1.00  0.00           C  
ATOM    535  O   LEU A 234      26.473   8.228  12.136  1.00  0.00           O  
ATOM    536  H   LEU A 234      28.695  10.193  12.509  1.00  0.00           H  
ATOM    537  N   ILE A 235      25.290   8.369  14.027  1.00  0.00           N  
ATOM    538  CA  ILE A 235      24.789   6.983  13.993  1.00  0.00           C  
ATOM    539  CB  ILE A 235      24.947   6.340  15.368  1.00  0.00           C  
ATOM    540  CG2 ILE A 235      24.411   4.908  15.362  1.00  0.00           C  
ATOM    541  CG1 ILE A 235      26.400   6.433  15.836  1.00  0.00           C  
ATOM    542  CD1 ILE A 235      26.622   5.863  17.235  1.00  0.00           C  
ATOM    543  C   ILE A 235      23.307   6.928  13.547  1.00  0.00           C  
ATOM    544  O   ILE A 235      22.409   7.372  14.270  1.00  0.00           O  
ATOM    545  H   ILE A 235      24.908   8.961  14.736  1.00  0.00           H  
ATOM    546  N   LEU A 236      23.037   6.385  12.352  1.00  0.00           N  
ATOM    547  CA  LEU A 236      21.765   6.603  11.661  1.00  0.00           C  
ATOM    548  CB  LEU A 236      22.006   6.935  10.190  1.00  0.00           C  
ATOM    549  CG  LEU A 236      23.022   8.059   9.990  1.00  0.00           C  
ATOM    550  CD1 LEU A 236      23.379   8.221   8.516  1.00  0.00           C  
ATOM    551  CD2 LEU A 236      22.564   9.378  10.610  1.00  0.00           C  
ATOM    552  C   LEU A 236      20.819   5.386  11.770  1.00  0.00           C  
ATOM    553  O   LEU A 236      20.553   4.696  10.787  1.00  0.00           O  
ATOM    554  H   LEU A 236      23.732   5.836  11.895  1.00  0.00           H  
ATOM    555  N   TYR A 237      20.221   5.176  12.951  1.00  0.00           N  
ATOM    556  CA  TYR A 237      19.232   4.116  13.250  1.00  0.00           C  
ATOM    557  CB  TYR A 237      18.988   3.960  14.754  1.00  0.00           C  
ATOM    558  CG  TYR A 237      19.716   2.720  15.236  1.00  0.00           C  
ATOM    559  CD1 TYR A 237      20.774   2.830  16.130  1.00  0.00           C  
ATOM    560  CE1 TYR A 237      21.439   1.692  16.575  1.00  0.00           C  
ATOM    561  CD2 TYR A 237      19.332   1.459  14.788  1.00  0.00           C  
ATOM    562  CE2 TYR A 237      19.998   0.320  15.233  1.00  0.00           C  
ATOM    563  CZ  TYR A 237      21.055   0.431  16.129  1.00  0.00           C  
ATOM    564  OH  TYR A 237      21.723  -0.698  16.574  1.00  0.00           O  
ATOM    565  C   TYR A 237      17.924   3.999  12.408  1.00  0.00           C  
ATOM    566  O   TYR A 237      16.957   3.366  12.822  1.00  0.00           O  
ATOM    567  H   TYR A 237      20.472   5.816  13.679  1.00  0.00           H  
ATOM    568  HH  TYR A 237      21.484  -1.423  15.991  1.00  0.00           H  
ATOM    569  N   SER A 238      17.848   4.605  11.222  1.00  0.00           N  
ATOM    570  CA  SER A 238      16.781   4.362  10.242  1.00  0.00           C  
ATOM    571  CB  SER A 238      15.592   5.261  10.596  1.00  0.00           C  
ATOM    572  OG  SER A 238      15.508   5.427  12.017  1.00  0.00           O  
ATOM    573  C   SER A 238      17.278   4.649   8.810  1.00  0.00           C  
ATOM    574  O   SER A 238      17.758   5.743   8.508  1.00  0.00           O  
ATOM    575  H   SER A 238      18.603   5.153  10.864  1.00  0.00           H  
ATOM    576  HG  SER A 238      15.637   4.560  12.394  1.00  0.00           H  
ATOM    577  N   THR A 239      17.328   3.589   7.985  1.00  0.00           N  
ATOM    578  CA  THR A 239      18.118   3.543   6.735  1.00  0.00           C  
ATOM    579  CB  THR A 239      17.537   4.602   5.813  1.00  0.00           C  
ATOM    580  OG1 THR A 239      16.109   4.473   5.868  1.00  0.00           O  
ATOM    581  CG2 THR A 239      18.043   4.488   4.374  1.00  0.00           C  
ATOM    582  C   THR A 239      19.586   3.718   7.105  1.00  0.00           C  
ATOM    583  O   THR A 239      20.320   2.769   7.228  1.00  0.00           O  
ATOM    584  H   THR A 239      16.935   2.730   8.303  1.00  0.00           H  
ATOM    585  HG1 THR A 239      15.912   3.639   5.455  1.00  0.00           H  
ATOM    586  N   PRO A 277      13.394  14.675   3.262  1.00  0.00           N1+
ATOM    587  CD  PRO A 277      12.203  14.003   2.760  1.00  0.00           C  
ATOM    588  CA  PRO A 277      13.453  14.668   4.742  1.00  0.00           C  
ATOM    589  CB  PRO A 277      12.626  13.422   5.060  1.00  0.00           C  
ATOM    590  CG  PRO A 277      11.506  13.481   4.017  1.00  0.00           C  
ATOM    591  C   PRO A 277      14.888  14.721   5.348  1.00  0.00           C  
ATOM    592  O   PRO A 277      15.805  15.201   4.689  1.00  0.00           O  
ATOM    593  N   GLN A 278      15.113  14.265   6.592  1.00  0.00           N  
ATOM    594  CA  GLN A 278      16.391  14.490   7.289  1.00  0.00           C  
ATOM    595  CB  GLN A 278      16.166  14.375   8.796  1.00  0.00           C  
ATOM    596  CG  GLN A 278      15.014  15.239   9.311  1.00  0.00           C  
ATOM    597  CD  GLN A 278      15.395  16.700   9.227  1.00  0.00           C  
ATOM    598  OE1 GLN A 278      15.440  17.319   8.166  1.00  0.00           O  
ATOM    599  NE2 GLN A 278      15.684  17.228  10.416  1.00  0.00           N  
ATOM    600  C   GLN A 278      17.562  13.555   6.897  1.00  0.00           C  
ATOM    601  O   GLN A 278      18.661  14.038   6.659  1.00  0.00           O  
ATOM    602  H   GLN A 278      14.382  13.772   7.058  1.00  0.00           H  
ATOM    603 HE21 GLN A 278      15.906  18.194  10.586  1.00  0.00           H  
ATOM    604 HE22 GLN A 278      15.772  16.661  11.241  1.00  0.00           H  
ATOM    605  N   ILE A 279      17.386  12.225   6.837  1.00  0.00           N  
ATOM    606  CA  ILE A 279      18.534  11.290   6.788  1.00  0.00           C  
ATOM    607  CB  ILE A 279      18.044   9.854   6.953  1.00  0.00           C  
ATOM    608  CG2 ILE A 279      19.207   8.859   7.032  1.00  0.00           C  
ATOM    609  CG1 ILE A 279      17.132   9.769   8.182  1.00  0.00           C  
ATOM    610  CD1 ILE A 279      16.077   8.666   8.080  1.00  0.00           C  
ATOM    611  C   ILE A 279      19.372  11.464   5.488  1.00  0.00           C  
ATOM    612  O   ILE A 279      20.598  11.559   5.519  1.00  0.00           O  
ATOM    613  H   ILE A 279      16.458  11.858   6.862  1.00  0.00           H  
ATOM    614  N   GLN A 280      18.708  11.663   4.345  1.00  0.00           N  
ATOM    615  CA  GLN A 280      19.318  12.126   3.103  1.00  0.00           C  
ATOM    616  CB  GLN A 280      18.230  12.211   2.015  1.00  0.00           C  
ATOM    617  CG  GLN A 280      16.872  12.821   2.421  1.00  0.00           C  
ATOM    618  CD  GLN A 280      15.862  11.755   2.839  1.00  0.00           C  
ATOM    619  OE1 GLN A 280      16.123  10.894   3.674  1.00  0.00           O  
ATOM    620  NE2 GLN A 280      14.678  11.858   2.205  1.00  0.00           N  
ATOM    621  C   GLN A 280      20.117  13.453   3.240  1.00  0.00           C  
ATOM    622  O   GLN A 280      21.122  13.602   2.550  1.00  0.00           O  
ATOM    623  H   GLN A 280      17.733  11.464   4.394  1.00  0.00           H  
ATOM    624 HE21 GLN A 280      13.952  11.172   2.274  1.00  0.00           H  
ATOM    625 HE22 GLN A 280      14.483  12.659   1.635  1.00  0.00           H  
ATOM    626  N   LYS A 281      19.813  14.347   4.197  1.00  0.00           N  
ATOM    627  CA  LYS A 281      20.631  15.545   4.429  1.00  0.00           C  
ATOM    628  CB  LYS A 281      19.851  16.502   5.335  1.00  0.00           C  
ATOM    629  CG  LYS A 281      20.562  17.775   5.795  1.00  0.00           C  
ATOM    630  CD  LYS A 281      19.919  18.281   7.087  1.00  0.00           C  
ATOM    631  CE  LYS A 281      18.401  18.395   6.949  1.00  0.00           C  
ATOM    632  NZ  LYS A 281      17.778  18.575   8.265  1.00  0.00           N1+
ATOM    633  C   LYS A 281      21.982  15.178   5.083  1.00  0.00           C  
ATOM    634  O   LYS A 281      22.959  15.921   4.963  1.00  0.00           O  
ATOM    635  H   LYS A 281      19.014  14.209   4.777  1.00  0.00           H  
ATOM    636  HZ1 LYS A 281      18.191  17.969   9.005  1.00  0.00           H  
ATOM    637  HZ2 LYS A 281      16.759  18.373   8.225  1.00  0.00           H  
ATOM    638  HZ3 LYS A 281      17.881  19.521   8.691  1.00  0.00           H  
ATOM    639  N   VAL A 282      22.107  13.988   5.688  1.00  0.00           N  
ATOM    640  CA  VAL A 282      23.412  13.515   6.123  1.00  0.00           C  
ATOM    641  CB  VAL A 282      23.317  12.325   7.065  1.00  0.00           C  
ATOM    642  CG1 VAL A 282      24.674  12.101   7.718  1.00  0.00           C  
ATOM    643  CG2 VAL A 282      22.248  12.557   8.129  1.00  0.00           C  
ATOM    644  C   VAL A 282      24.318  13.233   4.908  1.00  0.00           C  
ATOM    645  O   VAL A 282      25.469  13.656   4.907  1.00  0.00           O  
ATOM    646  H   VAL A 282      21.315  13.377   5.717  1.00  0.00           H  
ATOM    647  N   CYS A 283      23.783  12.718   3.796  1.00  0.00           N  
ATOM    648  CA  CYS A 283      24.527  12.575   2.540  1.00  0.00           C  
ATOM    649  CB  CYS A 283      23.671  11.754   1.582  1.00  0.00           C  
ATOM    650  SG  CYS A 283      22.904  10.363   2.449  1.00  0.00           S  
ATOM    651  C   CYS A 283      24.948  13.935   1.934  1.00  0.00           C  
ATOM    652  O   CYS A 283      25.967  13.990   1.236  1.00  0.00           O  
ATOM    653  H   CYS A 283      22.809  12.483   3.779  1.00  0.00           H  
ATOM    654  N   GLU A 284      24.198  15.016   2.203  1.00  0.00           N  
ATOM    655  CA  GLU A 284      24.541  16.395   1.823  1.00  0.00           C  
ATOM    656  CB  GLU A 284      23.280  17.254   1.893  1.00  0.00           C  
ATOM    657  CG  GLU A 284      22.120  16.679   1.078  1.00  0.00           C  
ATOM    658  CD  GLU A 284      20.825  17.298   1.566  1.00  0.00           C  
ATOM    659  OE1 GLU A 284      20.882  18.324   2.242  1.00  0.00           O  
ATOM    660  OE2 GLU A 284      19.766  16.727   1.311  1.00  0.00           O1-
ATOM    661  C   GLU A 284      25.640  16.992   2.733  1.00  0.00           C  
ATOM    662  O   GLU A 284      26.481  17.734   2.231  1.00  0.00           O  
ATOM    663  H   GLU A 284      23.357  14.913   2.737  1.00  0.00           H  
ATOM    664  N   VAL A 285      25.640  16.708   4.049  1.00  0.00           N  
ATOM    665  CA  VAL A 285      26.671  17.218   4.963  1.00  0.00           C  
ATOM    666  CB  VAL A 285      26.027  17.606   6.307  1.00  0.00           C  
ATOM    667  CG1 VAL A 285      25.595  16.384   7.117  1.00  0.00           C  
ATOM    668  CG2 VAL A 285      26.917  18.552   7.117  1.00  0.00           C  
ATOM    669  C   VAL A 285      27.945  16.349   5.155  1.00  0.00           C  
ATOM    670  O   VAL A 285      29.002  16.895   5.454  1.00  0.00           O  
ATOM    671  H   VAL A 285      24.898  16.136   4.404  1.00  0.00           H  
ATOM    672  N   VAL A 286      27.865  15.013   5.079  1.00  0.00           N  
ATOM    673  CA  VAL A 286      28.923  14.104   5.550  1.00  0.00           C  
ATOM    674  CB  VAL A 286      28.341  12.687   5.628  1.00  0.00           C  
ATOM    675  CG1 VAL A 286      28.242  12.011   4.261  1.00  0.00           C  
ATOM    676  CG2 VAL A 286      29.082  11.838   6.643  1.00  0.00           C  
ATOM    677  C   VAL A 286      30.280  14.132   4.783  1.00  0.00           C  
ATOM    678  O   VAL A 286      30.310  14.248   3.553  1.00  0.00           O  
ATOM    679  H   VAL A 286      27.015  14.629   4.731  1.00  0.00           H  
ATOM    680  N   ASP A 287      31.400  13.872   5.480  1.00  0.00           N  
ATOM    681  CA  ASP A 287      32.655  13.524   4.799  1.00  0.00           C  
ATOM    682  CB  ASP A 287      33.833  13.580   5.782  1.00  0.00           C  
ATOM    683  CG  ASP A 287      34.012  14.939   6.444  1.00  0.00           C  
ATOM    684  OD1 ASP A 287      35.138  15.424   6.474  1.00  0.00           O  
ATOM    685  OD2 ASP A 287      33.053  15.496   6.978  1.00  0.00           O1-
ATOM    686  C   ASP A 287      32.658  12.141   4.111  1.00  0.00           C  
ATOM    687  O   ASP A 287      33.141  12.009   2.988  1.00  0.00           O  
ATOM    688  H   ASP A 287      31.449  13.989   6.475  1.00  0.00           H  
ATOM    689  N   GLY A 288      32.099  11.113   4.772  1.00  0.00           N  
ATOM    690  CA  GLY A 288      32.175   9.727   4.308  1.00  0.00           C  
ATOM    691  C   GLY A 288      31.093   8.758   4.846  1.00  0.00           C  
ATOM    692  O   GLY A 288      30.418   9.010   5.856  1.00  0.00           O  
ATOM    693  H   GLY A 288      31.689  11.278   5.670  1.00  0.00           H  
ATOM    694  N   PHE A 289      30.937   7.631   4.139  1.00  0.00           N  
ATOM    695  CA  PHE A 289      29.790   6.737   4.217  1.00  0.00           C  
ATOM    696  CB  PHE A 289      29.210   6.494   2.825  1.00  0.00           C  
ATOM    697  CG  PHE A 289      28.744   7.783   2.201  1.00  0.00           C  
ATOM    698  CD1 PHE A 289      29.554   8.444   1.285  1.00  0.00           C  
ATOM    699  CD2 PHE A 289      27.496   8.294   2.531  1.00  0.00           C  
ATOM    700  CE1 PHE A 289      29.098   9.603   0.672  1.00  0.00           C  
ATOM    701  CE2 PHE A 289      27.039   9.451   1.916  1.00  0.00           C  
ATOM    702  CZ  PHE A 289      27.834  10.093   0.975  1.00  0.00           C  
ATOM    703  C   PHE A 289      30.083   5.371   4.861  1.00  0.00           C  
ATOM    704  O   PHE A 289      30.647   4.496   4.198  1.00  0.00           O  
ATOM    705  H   PHE A 289      31.627   7.399   3.455  1.00  0.00           H  
ATOM    706  N   ILE A 290      29.699   5.166   6.127  1.00  0.00           N  
ATOM    707  CA  ILE A 290      29.927   3.890   6.807  1.00  0.00           C  
ATOM    708  CB  ILE A 290      30.266   4.101   8.280  1.00  0.00           C  
ATOM    709  CG2 ILE A 290      30.695   2.779   8.912  1.00  0.00           C  
ATOM    710  CG1 ILE A 290      31.325   5.189   8.460  1.00  0.00           C  
ATOM    711  CD1 ILE A 290      31.643   5.448   9.933  1.00  0.00           C  
ATOM    712  C   ILE A 290      28.695   2.963   6.643  1.00  0.00           C  
ATOM    713  O   ILE A 290      27.664   3.147   7.301  1.00  0.00           O  
ATOM    714  H   ILE A 290      29.131   5.851   6.584  1.00  0.00           H  
ATOM    715  N   TYR A 291      28.821   1.940   5.786  1.00  0.00           N  
ATOM    716  CA  TYR A 291      27.777   0.930   5.603  1.00  0.00           C  
ATOM    717  CB  TYR A 291      27.703   0.516   4.134  1.00  0.00           C  
ATOM    718  CG  TYR A 291      26.521  -0.397   3.908  1.00  0.00           C  
ATOM    719  CD1 TYR A 291      26.709  -1.678   3.406  1.00  0.00           C  
ATOM    720  CE1 TYR A 291      25.611  -2.488   3.135  1.00  0.00           C  
ATOM    721  CD2 TYR A 291      25.238   0.053   4.187  1.00  0.00           C  
ATOM    722  CE2 TYR A 291      24.143  -0.756   3.918  1.00  0.00           C  
ATOM    723  CZ  TYR A 291      24.326  -2.016   3.366  1.00  0.00           C  
ATOM    724  OH  TYR A 291      23.230  -2.788   3.044  1.00  0.00           O  
ATOM    725  C   TYR A 291      28.002  -0.315   6.478  1.00  0.00           C  
ATOM    726  O   TYR A 291      28.973  -1.054   6.274  1.00  0.00           O  
ATOM    727  H   TYR A 291      29.700   1.802   5.334  1.00  0.00           H  
ATOM    728  HH  TYR A 291      23.343  -3.171   2.175  1.00  0.00           H  
ATOM    729  N   VAL A 292      27.111  -0.548   7.451  1.00  0.00           N  
ATOM    730  CA  VAL A 292      27.120  -1.776   8.251  1.00  0.00           C  
ATOM    731  CB  VAL A 292      26.556  -1.557   9.649  1.00  0.00           C  
ATOM    732  CG1 VAL A 292      26.979  -2.701  10.571  1.00  0.00           C  
ATOM    733  CG2 VAL A 292      27.030  -0.220  10.204  1.00  0.00           C  
ATOM    734  C   VAL A 292      26.419  -2.945   7.535  1.00  0.00           C  
ATOM    735  O   VAL A 292      25.185  -3.014   7.509  1.00  0.00           O  
ATOM    736  H   VAL A 292      26.319   0.055   7.518  1.00  0.00           H  
ATOM    737  N   ALA A 293      27.197  -3.882   6.971  1.00  0.00           N  
ATOM    738  CA  ALA A 293      26.685  -5.032   6.225  1.00  0.00           C  
ATOM    739  CB  ALA A 293      27.455  -5.203   4.915  1.00  0.00           C  
ATOM    740  C   ALA A 293      26.788  -6.346   7.028  1.00  0.00           C  
ATOM    741  O   ALA A 293      27.744  -6.552   7.778  1.00  0.00           O  
ATOM    742  H   ALA A 293      28.183  -3.834   7.126  1.00  0.00           H  
ATOM    743  N   ASN A 294      25.857  -7.288   6.829  1.00  0.00           N  
ATOM    744  CA  ASN A 294      25.910  -8.568   7.553  1.00  0.00           C  
ATOM    745  CB  ASN A 294      24.525  -9.195   7.525  1.00  0.00           C  
ATOM    746  CG  ASN A 294      24.446 -10.352   8.490  1.00  0.00           C  
ATOM    747  OD1 ASN A 294      25.232 -11.285   8.449  1.00  0.00           O  
ATOM    748  ND2 ASN A 294      23.443 -10.239   9.370  1.00  0.00           N  
ATOM    749  C   ASN A 294      26.986  -9.543   7.004  1.00  0.00           C  
ATOM    750  O   ASN A 294      26.990  -9.858   5.811  1.00  0.00           O  
ATOM    751  H   ASN A 294      25.167  -7.163   6.115  1.00  0.00           H  
ATOM    752 HD21 ASN A 294      23.289 -10.842  10.156  1.00  0.00           H  
ATOM    753 HD22 ASN A 294      22.772  -9.502   9.228  1.00  0.00           H  
ATOM    754  N   ALA A 295      27.780 -10.152   7.899  1.00  0.00           N  
ATOM    755  CA  ALA A 295      28.730 -11.211   7.567  1.00  0.00           C  
ATOM    756  CB  ALA A 295      30.171 -10.725   7.720  1.00  0.00           C  
ATOM    757  C   ALA A 295      28.549 -12.522   8.379  1.00  0.00           C  
ATOM    758  O   ALA A 295      29.437 -13.370   8.302  1.00  0.00           O  
ATOM    759  H   ALA A 295      27.685  -9.889   8.861  1.00  0.00           H  
ATOM    760  N   GLU A 296      27.471 -12.723   9.163  1.00  0.00           N  
ATOM    761  CA  GLU A 296      27.308 -13.947   9.968  1.00  0.00           C  
ATOM    762  CB  GLU A 296      26.310 -13.744  11.104  1.00  0.00           C  
ATOM    763  CG  GLU A 296      26.553 -12.421  11.818  1.00  0.00           C  
ATOM    764  CD  GLU A 296      26.407 -12.590  13.314  1.00  0.00           C  
ATOM    765  OE1 GLU A 296      25.296 -12.536  13.822  1.00  0.00           O  
ATOM    766  OE2 GLU A 296      27.417 -12.741  13.989  1.00  0.00           O1-
ATOM    767  C   GLU A 296      26.904 -15.169   9.115  1.00  0.00           C  
ATOM    768  O   GLU A 296      25.923 -15.115   8.375  1.00  0.00           O  
ATOM    769  H   GLU A 296      26.701 -12.094   9.096  1.00  0.00           H  
ATOM    770  N   ALA A 297      27.560 -16.324   9.295  1.00  0.00           N  
ATOM    771  CA  ALA A 297      27.341 -17.547   8.507  1.00  0.00           C  
ATOM    772  CB  ALA A 297      28.500 -18.530   8.678  1.00  0.00           C  
ATOM    773  C   ALA A 297      26.001 -18.284   8.783  1.00  0.00           C  
ATOM    774  O   ALA A 297      25.821 -19.424   8.358  1.00  0.00           O  
ATOM    775  H   ALA A 297      28.250 -16.302  10.018  1.00  0.00           H  
ATOM    776  N   HIS A 298      25.048 -17.626   9.452  1.00  0.00           N  
ATOM    777  CA  HIS A 298      23.638 -18.032   9.555  1.00  0.00           C  
ATOM    778  CB  HIS A 298      23.245 -18.233  11.032  1.00  0.00           C  
ATOM    779  CG  HIS A 298      22.931 -16.930  11.743  1.00  0.00           C  
ATOM    780  ND1 HIS A 298      23.846 -16.105  12.293  1.00  0.00           N  
ATOM    781  CD2 HIS A 298      21.660 -16.383  11.947  1.00  0.00           C  
ATOM    782  NE2 HIS A 298      21.818 -15.222  12.622  1.00  0.00           N  
ATOM    783  CE1 HIS A 298      23.162 -15.045  12.838  1.00  0.00           C  
ATOM    784  C   HIS A 298      22.682 -17.065   8.822  1.00  0.00           C  
ATOM    785  O   HIS A 298      21.523 -17.403   8.580  1.00  0.00           O  
ATOM    786  H   HIS A 298      25.294 -16.712   9.763  1.00  0.00           H  
ATOM    787  HD1 HIS A 298      24.817 -16.218  12.346  1.00  0.00           H  
ATOM    788  N   LYS A 299      23.156 -15.884   8.396  1.00  0.00           N  
ATOM    789  CA  LYS A 299      22.402 -15.043   7.471  1.00  0.00           C  
ATOM    790  CB  LYS A 299      22.939 -13.601   7.532  1.00  0.00           C  
ATOM    791  CG  LYS A 299      22.408 -12.566   6.519  1.00  0.00           C  
ATOM    792  CD  LYS A 299      20.996 -12.009   6.729  1.00  0.00           C  
ATOM    793  CE  LYS A 299      20.542 -11.072   5.590  1.00  0.00           C  
ATOM    794  NZ  LYS A 299      21.195  -9.754   5.613  1.00  0.00           N1+
ATOM    795  C   LYS A 299      22.473 -15.629   6.039  1.00  0.00           C  
ATOM    796  O   LYS A 299      23.554 -15.897   5.513  1.00  0.00           O  
ATOM    797  H   LYS A 299      24.117 -15.652   8.527  1.00  0.00           H  
ATOM    798  HZ1 LYS A 299      20.723  -9.137   6.315  1.00  0.00           H  
ATOM    799  HZ2 LYS A 299      21.151  -9.278   4.682  1.00  0.00           H  
ATOM    800  HZ3 LYS A 299      22.187  -9.787   5.893  1.00  0.00           H  
ATOM    801  N   ARG A 300      21.319 -15.774   5.378  1.00  0.00           N  
ATOM    802  CA  ARG A 300      21.209 -15.815   3.918  1.00  0.00           C  
ATOM    803  CB  ARG A 300      20.238 -16.917   3.486  1.00  0.00           C  
ATOM    804  CG  ARG A 300      18.853 -16.814   4.137  1.00  0.00           C  
ATOM    805  CD  ARG A 300      17.881 -17.898   3.679  1.00  0.00           C  
ATOM    806  NE  ARG A 300      18.362 -19.224   4.052  1.00  0.00           N  
ATOM    807  CZ  ARG A 300      17.709 -20.334   3.663  1.00  0.00           C  
ATOM    808  NH1 ARG A 300      16.612 -20.265   2.916  1.00  0.00           N  
ATOM    809  NH2 ARG A 300      18.168 -21.522   4.010  1.00  0.00           N1+
ATOM    810  C   ARG A 300      20.720 -14.434   3.424  1.00  0.00           C  
ATOM    811  O   ARG A 300      19.942 -13.778   4.115  1.00  0.00           O  
ATOM    812  H   ARG A 300      20.494 -15.602   5.912  1.00  0.00           H  
ATOM    813  HE  ARG A 300      19.249 -19.318   4.515  1.00  0.00           H  
ATOM    814 HH11 ARG A 300      16.196 -21.121   2.593  1.00  0.00           H  
ATOM    815 HH12 ARG A 300      16.212 -19.385   2.664  1.00  0.00           H  
ATOM    816 HH21 ARG A 300      19.009 -21.608   4.562  1.00  0.00           H  
ATOM    817 HH22 ARG A 300      17.704 -22.355   3.704  1.00  0.00           H  
ATOM    818  N   HIS A 301      21.200 -13.942   2.277  1.00  0.00           N  
ATOM    819  CA  HIS A 301      21.293 -12.492   2.012  1.00  0.00           C  
ATOM    820  CB  HIS A 301      22.708 -12.122   1.619  1.00  0.00           C  
ATOM    821  CG  HIS A 301      23.611 -11.929   2.797  1.00  0.00           C  
ATOM    822  ND1 HIS A 301      23.764 -10.745   3.407  1.00  0.00           N  
ATOM    823  CD2 HIS A 301      24.453 -12.873   3.389  1.00  0.00           C  
ATOM    824  NE2 HIS A 301      25.126 -12.232   4.370  1.00  0.00           N  
ATOM    825  CE1 HIS A 301      24.705 -10.927   4.377  1.00  0.00           C  
ATOM    826  C   HIS A 301      20.441 -12.030   0.802  1.00  0.00           C  
ATOM    827  O   HIS A 301      20.522 -12.592  -0.295  1.00  0.00           O  
ATOM    828  H   HIS A 301      21.615 -14.568   1.620  1.00  0.00           H  
ATOM    829  HD1 HIS A 301      23.293  -9.902   3.191  1.00  0.00           H  
ATOM    830  N   GLU A 302      19.658 -10.961   0.981  1.00  0.00           N  
ATOM    831  CA  GLU A 302      18.802 -10.353  -0.044  1.00  0.00           C  
ATOM    832  CB  GLU A 302      17.515  -9.771   0.563  1.00  0.00           C  
ATOM    833  CG  GLU A 302      16.655  -8.862  -0.338  1.00  0.00           C  
ATOM    834  CD  GLU A 302      16.451  -9.431  -1.733  1.00  0.00           C  
ATOM    835  OE1 GLU A 302      17.320  -9.256  -2.583  1.00  0.00           O  
ATOM    836  OE2 GLU A 302      15.396  -9.992  -2.003  1.00  0.00           O1-
ATOM    837  C   GLU A 302      19.616  -9.330  -0.873  1.00  0.00           C  
ATOM    838  O   GLU A 302      19.534  -8.120  -0.653  1.00  0.00           O  
ATOM    839  H   GLU A 302      19.803 -10.423   1.814  1.00  0.00           H  
ATOM    840  N   TRP A 303      20.508  -9.792  -1.763  1.00  0.00           N  
ATOM    841  CA  TRP A 303      21.518  -8.872  -2.312  1.00  0.00           C  
ATOM    842  CB  TRP A 303      22.507  -9.644  -3.180  1.00  0.00           C  
ATOM    843  CG  TRP A 303      23.346 -10.602  -2.366  1.00  0.00           C  
ATOM    844  CD2 TRP A 303      24.226 -10.306  -1.259  1.00  0.00           C  
ATOM    845  CE2 TRP A 303      24.889 -11.532  -0.904  1.00  0.00           C  
ATOM    846  CE3 TRP A 303      24.526  -9.119  -0.557  1.00  0.00           C  
ATOM    847  CD1 TRP A 303      23.509 -11.976  -2.607  1.00  0.00           C  
ATOM    848  NE1 TRP A 303      24.416 -12.526  -1.755  1.00  0.00           N  
ATOM    849  CZ2 TRP A 303      25.844 -11.539   0.135  1.00  0.00           C  
ATOM    850  CZ3 TRP A 303      25.480  -9.142   0.483  1.00  0.00           C  
ATOM    851  CH2 TRP A 303      26.138 -10.344   0.824  1.00  0.00           C  
ATOM    852  C   TRP A 303      20.954  -7.678  -3.125  1.00  0.00           C  
ATOM    853  O   TRP A 303      21.625  -6.656  -3.258  1.00  0.00           O  
ATOM    854  H   TRP A 303      20.529 -10.779  -1.923  1.00  0.00           H  
ATOM    855  HE1 TRP A 303      24.737 -13.456  -1.791  1.00  0.00           H  
ATOM    856  N   GLN A 304      19.698  -7.748  -3.583  1.00  0.00           N  
ATOM    857  CA  GLN A 304      18.986  -6.658  -4.257  1.00  0.00           C  
ATOM    858  CB  GLN A 304      17.725  -7.251  -4.890  1.00  0.00           C  
ATOM    859  CG  GLN A 304      16.519  -6.339  -5.081  1.00  0.00           C  
ATOM    860  CD  GLN A 304      15.312  -7.211  -5.369  1.00  0.00           C  
ATOM    861  OE1 GLN A 304      14.570  -6.973  -6.318  1.00  0.00           O  
ATOM    862  NE2 GLN A 304      15.150  -8.232  -4.503  1.00  0.00           N  
ATOM    863  C   GLN A 304      18.723  -5.442  -3.320  1.00  0.00           C  
ATOM    864  O   GLN A 304      19.348  -4.386  -3.491  1.00  0.00           O  
ATOM    865  H   GLN A 304      19.140  -8.529  -3.286  1.00  0.00           H  
ATOM    866 HE21 GLN A 304      14.391  -8.881  -4.528  1.00  0.00           H  
ATOM    867 HE22 GLN A 304      15.763  -8.469  -3.734  1.00  0.00           H  
ATOM    868  N   ASP A 305      17.930  -5.595  -2.245  1.00  0.00           N  
ATOM    869  CA  ASP A 305      17.865  -4.553  -1.209  1.00  0.00           C  
ATOM    870  CB  ASP A 305      16.703  -4.743  -0.248  1.00  0.00           C  
ATOM    871  CG  ASP A 305      16.573  -3.475   0.570  1.00  0.00           C  
ATOM    872  OD1 ASP A 305      16.627  -2.385   0.001  1.00  0.00           O  
ATOM    873  OD2 ASP A 305      16.428  -3.570   1.784  1.00  0.00           O1-
ATOM    874  C   ASP A 305      19.188  -4.326  -0.439  1.00  0.00           C  
ATOM    875  O   ASP A 305      19.508  -3.193  -0.079  1.00  0.00           O  
ATOM    876  H   ASP A 305      17.530  -6.495  -2.055  1.00  0.00           H  
ATOM    877  N   GLU A 306      20.014  -5.352  -0.212  1.00  0.00           N  
ATOM    878  CA  GLU A 306      21.265  -5.177   0.527  1.00  0.00           C  
ATOM    879  CB  GLU A 306      21.809  -6.497   1.123  1.00  0.00           C  
ATOM    880  CG  GLU A 306      21.026  -6.966   2.367  1.00  0.00           C  
ATOM    881  CD  GLU A 306      21.622  -8.207   3.038  1.00  0.00           C  
ATOM    882  OE1 GLU A 306      22.525  -8.101   3.864  1.00  0.00           O  
ATOM    883  OE2 GLU A 306      21.123  -9.308   2.840  1.00  0.00           O1-
ATOM    884  C   GLU A 306      22.355  -4.394  -0.274  1.00  0.00           C  
ATOM    885  O   GLU A 306      23.069  -3.587   0.333  1.00  0.00           O  
ATOM    886  H   GLU A 306      19.733  -6.266  -0.502  1.00  0.00           H  
ATOM    887  N   PHE A 307      22.345  -4.394  -1.619  1.00  0.00           N  
ATOM    888  CA  PHE A 307      22.856  -3.259  -2.415  1.00  0.00           C  
ATOM    889  CB  PHE A 307      22.919  -3.694  -3.883  1.00  0.00           C  
ATOM    890  CG  PHE A 307      23.305  -2.543  -4.779  1.00  0.00           C  
ATOM    891  CD1 PHE A 307      24.612  -2.077  -4.792  1.00  0.00           C  
ATOM    892  CD2 PHE A 307      22.349  -1.956  -5.602  1.00  0.00           C  
ATOM    893  CE1 PHE A 307      24.965  -1.028  -5.631  1.00  0.00           C  
ATOM    894  CE2 PHE A 307      22.701  -0.902  -6.436  1.00  0.00           C  
ATOM    895  CZ  PHE A 307      24.011  -0.438  -6.450  1.00  0.00           C  
ATOM    896  C   PHE A 307      22.115  -1.902  -2.282  1.00  0.00           C  
ATOM    897  O   PHE A 307      22.721  -0.862  -1.992  1.00  0.00           O  
ATOM    898  H   PHE A 307      21.815  -5.101  -2.091  1.00  0.00           H  
ATOM    899  N   SER A 308      20.791  -1.886  -2.487  1.00  0.00           N  
ATOM    900  CA  SER A 308      20.007  -0.641  -2.533  1.00  0.00           C  
ATOM    901  CB  SER A 308      18.668  -1.032  -3.137  1.00  0.00           C  
ATOM    902  OG  SER A 308      18.960  -1.818  -4.299  1.00  0.00           O  
ATOM    903  C   SER A 308      19.940   0.124  -1.190  1.00  0.00           C  
ATOM    904  O   SER A 308      19.764   1.342  -1.195  1.00  0.00           O  
ATOM    905  H   SER A 308      20.295  -2.739  -2.655  1.00  0.00           H  
ATOM    906  HG  SER A 308      18.918  -2.725  -4.016  1.00  0.00           H  
ATOM    907  N   HIS A 309      20.217  -0.540  -0.061  1.00  0.00           N  
ATOM    908  CA  HIS A 309      20.403   0.109   1.249  1.00  0.00           C  
ATOM    909  CB  HIS A 309      19.934  -0.820   2.369  1.00  0.00           C  
ATOM    910  CG  HIS A 309      18.580  -0.351   2.839  1.00  0.00           C  
ATOM    911  ND1 HIS A 309      17.410  -0.905   2.476  1.00  0.00           N  
ATOM    912  CD2 HIS A 309      18.322   0.715   3.703  1.00  0.00           C  
ATOM    913  NE2 HIS A 309      16.977   0.802   3.861  1.00  0.00           N  
ATOM    914  CE1 HIS A 309      16.418  -0.201   3.101  1.00  0.00           C  
ATOM    915  C   HIS A 309      21.851   0.592   1.509  1.00  0.00           C  
ATOM    916  O   HIS A 309      22.103   1.235   2.530  1.00  0.00           O  
ATOM    917  H   HIS A 309      20.309  -1.535  -0.098  1.00  0.00           H  
ATOM    918  HD1 HIS A 309      17.262  -1.688   1.882  1.00  0.00           H  
ATOM    919  N   ILE A 310      22.781   0.414   0.556  1.00  0.00           N  
ATOM    920  CA  ILE A 310      23.857   1.387   0.366  1.00  0.00           C  
ATOM    921  CB  ILE A 310      25.067   0.769  -0.315  1.00  0.00           C  
ATOM    922  CG2 ILE A 310      26.284   1.664  -0.096  1.00  0.00           C  
ATOM    923  CG1 ILE A 310      25.296  -0.667   0.135  1.00  0.00           C  
ATOM    924  CD1 ILE A 310      26.405  -1.340  -0.664  1.00  0.00           C  
ATOM    925  C   ILE A 310      23.342   2.553  -0.499  1.00  0.00           C  
ATOM    926  O   ILE A 310      23.385   3.701  -0.061  1.00  0.00           O  
ATOM    927  H   ILE A 310      22.579  -0.221  -0.188  1.00  0.00           H  
ATOM    928  N   MET A 311      22.801   2.267  -1.693  1.00  0.00           N  
ATOM    929  CA  MET A 311      22.422   3.296  -2.668  1.00  0.00           C  
ATOM    930  CB  MET A 311      21.769   2.641  -3.884  1.00  0.00           C  
ATOM    931  CG  MET A 311      21.432   3.645  -4.987  1.00  0.00           C  
ATOM    932  SD  MET A 311      20.707   2.845  -6.426  1.00  0.00           S  
ATOM    933  CE  MET A 311      19.317   2.058  -5.596  1.00  0.00           C  
ATOM    934  C   MET A 311      21.506   4.398  -2.073  1.00  0.00           C  
ATOM    935  O   MET A 311      21.812   5.581  -2.228  1.00  0.00           O  
ATOM    936  H   MET A 311      22.747   1.299  -1.948  1.00  0.00           H  
ATOM    937  N   ALA A 312      20.487   4.041  -1.271  1.00  0.00           N  
ATOM    938  CA  ALA A 312      19.584   4.994  -0.599  1.00  0.00           C  
ATOM    939  CB  ALA A 312      18.428   4.247   0.069  1.00  0.00           C  
ATOM    940  C   ALA A 312      20.263   5.900   0.467  1.00  0.00           C  
ATOM    941  O   ALA A 312      19.620   6.754   1.077  1.00  0.00           O  
ATOM    942  H   ALA A 312      20.347   3.068  -1.102  1.00  0.00           H  
ATOM    943  N   MET A 313      21.561   5.704   0.716  1.00  0.00           N  
ATOM    944  CA  MET A 313      22.407   6.504   1.581  1.00  0.00           C  
ATOM    945  CB  MET A 313      22.902   5.691   2.774  1.00  0.00           C  
ATOM    946  CG  MET A 313      21.789   5.294   3.741  1.00  0.00           C  
ATOM    947  SD  MET A 313      20.928   6.720   4.424  1.00  0.00           S  
ATOM    948  CE  MET A 313      22.363   7.651   4.986  1.00  0.00           C  
ATOM    949  C   MET A 313      23.615   7.105   0.825  1.00  0.00           C  
ATOM    950  O   MET A 313      24.482   7.669   1.490  1.00  0.00           O  
ATOM    951  H   MET A 313      22.045   4.986   0.217  1.00  0.00           H  
ATOM    952  N   THR A 314      23.752   6.978  -0.514  1.00  0.00           N  
ATOM    953  CA  THR A 314      25.018   7.400  -1.159  1.00  0.00           C  
ATOM    954  CB  THR A 314      25.976   6.204  -1.065  1.00  0.00           C  
ATOM    955  OG1 THR A 314      25.772   5.538   0.187  1.00  0.00           O  
ATOM    956  CG2 THR A 314      27.451   6.591  -1.205  1.00  0.00           C  
ATOM    957  C   THR A 314      24.892   8.011  -2.584  1.00  0.00           C  
ATOM    958  O   THR A 314      25.740   7.790  -3.450  1.00  0.00           O  
ATOM    959  H   THR A 314      23.083   6.487  -1.073  1.00  0.00           H  
ATOM    960  HG1 THR A 314      25.750   6.228   0.844  1.00  0.00           H  
ATOM    961  N   ASP A 315      23.872   8.847  -2.832  1.00  0.00           N  
ATOM    962  CA  ASP A 315      23.673   9.499  -4.136  1.00  0.00           C  
ATOM    963  CB  ASP A 315      22.209   9.939  -4.208  1.00  0.00           C  
ATOM    964  CG  ASP A 315      21.948  10.689  -5.492  1.00  0.00           C  
ATOM    965  OD1 ASP A 315      22.013  11.910  -5.478  1.00  0.00           O  
ATOM    966  OD2 ASP A 315      21.704  10.058  -6.513  1.00  0.00           O1-
ATOM    967  C   ASP A 315      24.647  10.672  -4.484  1.00  0.00           C  
ATOM    968  O   ASP A 315      24.908  11.527  -3.629  1.00  0.00           O  
ATOM    969  H   ASP A 315      23.243   9.083  -2.095  1.00  0.00           H  
ATOM    970  N   PRO A 316      25.133  10.806  -5.735  1.00  0.00           N  
ATOM    971  CD  PRO A 316      24.892   9.864  -6.826  1.00  0.00           C  
ATOM    972  CA  PRO A 316      26.114  11.829  -6.101  1.00  0.00           C  
ATOM    973  CB  PRO A 316      26.743  11.240  -7.364  1.00  0.00           C  
ATOM    974  CG  PRO A 316      25.607  10.468  -8.026  1.00  0.00           C  
ATOM    975  C   PRO A 316      25.541  13.251  -6.333  1.00  0.00           C  
ATOM    976  O   PRO A 316      26.301  14.219  -6.303  1.00  0.00           O  
ATOM    977  N   ALA A 317      24.223  13.417  -6.511  1.00  0.00           N  
ATOM    978  CA  ALA A 317      23.554  14.723  -6.544  1.00  0.00           C  
ATOM    979  CB  ALA A 317      22.300  14.670  -7.419  1.00  0.00           C  
ATOM    980  C   ALA A 317      23.166  15.193  -5.121  1.00  0.00           C  
ATOM    981  O   ALA A 317      23.089  16.392  -4.863  1.00  0.00           O  
ATOM    982  H   ALA A 317      23.617  12.616  -6.458  1.00  0.00           H  
ATOM    983  N   PHE A 318      22.992  14.253  -4.186  1.00  0.00           N  
ATOM    984  CA  PHE A 318      23.085  14.503  -2.753  1.00  0.00           C  
ATOM    985  CB  PHE A 318      22.534  13.328  -1.946  1.00  0.00           C  
ATOM    986  CG  PHE A 318      21.026  13.380  -1.941  1.00  0.00           C  
ATOM    987  CD1 PHE A 318      20.379  14.602  -1.812  1.00  0.00           C  
ATOM    988  CD2 PHE A 318      20.286  12.209  -2.052  1.00  0.00           C  
ATOM    989  CE1 PHE A 318      18.991  14.655  -1.790  1.00  0.00           C  
ATOM    990  CE2 PHE A 318      18.898  12.261  -2.031  1.00  0.00           C  
ATOM    991  CZ  PHE A 318      18.250  13.484  -1.899  1.00  0.00           C  
ATOM    992  C   PHE A 318      24.490  14.878  -2.232  1.00  0.00           C  
ATOM    993  O   PHE A 318      24.638  15.871  -1.524  1.00  0.00           O  
ATOM    994  H   PHE A 318      22.925  13.303  -4.493  1.00  0.00           H  
ATOM    995  N   GLY A 319      25.557  14.209  -2.697  1.00  0.00           N  
ATOM    996  CA  GLY A 319      26.872  14.857  -2.730  1.00  0.00           C  
ATOM    997  C   GLY A 319      28.046  14.023  -3.309  1.00  0.00           C  
ATOM    998  O   GLY A 319      28.076  12.797  -3.194  1.00  0.00           O  
ATOM    999  H   GLY A 319      25.439  13.346  -3.195  1.00  0.00           H  
ATOM   1000  N   SER A 320      29.079  14.712  -3.815  1.00  0.00           N  
ATOM   1001  CA  SER A 320      30.018  14.192  -4.822  1.00  0.00           C  
ATOM   1002  CB  SER A 320      30.900  15.381  -5.163  1.00  0.00           C  
ATOM   1003  OG  SER A 320      30.050  16.533  -5.065  1.00  0.00           O  
ATOM   1004  C   SER A 320      30.742  12.851  -4.539  1.00  0.00           C  
ATOM   1005  O   SER A 320      31.158  12.539  -3.416  1.00  0.00           O  
ATOM   1006  H   SER A 320      29.165  15.698  -3.665  1.00  0.00           H  
ATOM   1007  HG  SER A 320      29.505  16.546  -5.846  1.00  0.00           H  
ATOM   1008  N   SER A 321      30.945  12.071  -5.609  1.00  0.00           N  
ATOM   1009  CA  SER A 321      31.377  10.670  -5.605  1.00  0.00           C  
ATOM   1010  CB  SER A 321      30.986  10.146  -6.975  1.00  0.00           C  
ATOM   1011  OG  SER A 321      30.017  11.066  -7.502  1.00  0.00           O  
ATOM   1012  C   SER A 321      32.863  10.470  -5.252  1.00  0.00           C  
ATOM   1013  O   SER A 321      33.294   9.337  -5.071  1.00  0.00           O  
ATOM   1014  H   SER A 321      30.651  12.420  -6.497  1.00  0.00           H  
ATOM   1015  HG  SER A 321      29.508  10.570  -8.133  1.00  0.00           H  
ATOM   1016  N   GLY A 322      33.668  11.534  -5.132  1.00  0.00           N  
ATOM   1017  CA  GLY A 322      35.042  11.415  -4.633  1.00  0.00           C  
ATOM   1018  C   GLY A 322      35.112  11.053  -3.129  1.00  0.00           C  
ATOM   1019  O   GLY A 322      36.142  10.564  -2.656  1.00  0.00           O  
ATOM   1020  H   GLY A 322      33.259  12.437  -5.233  1.00  0.00           H  
ATOM   1021  N   ARG A 323      34.011  11.260  -2.393  1.00  0.00           N  
ATOM   1022  CA  ARG A 323      33.860  10.868  -0.991  1.00  0.00           C  
ATOM   1023  CB  ARG A 323      32.575  11.481  -0.425  1.00  0.00           C  
ATOM   1024  CG  ARG A 323      32.582  13.008  -0.415  1.00  0.00           C  
ATOM   1025  CD  ARG A 323      31.317  13.570   0.235  1.00  0.00           C  
ATOM   1026  NE  ARG A 323      30.117  13.085  -0.445  1.00  0.00           N  
ATOM   1027  CZ  ARG A 323      28.905  13.304   0.149  1.00  0.00           C  
ATOM   1028  NH1 ARG A 323      28.824  13.948   1.333  1.00  0.00           N  
ATOM   1029  NH2 ARG A 323      27.782  12.880  -0.460  1.00  0.00           N1+
ATOM   1030  C   ARG A 323      33.853   9.336  -0.753  1.00  0.00           C  
ATOM   1031  O   ARG A 323      33.297   8.590  -1.559  1.00  0.00           O  
ATOM   1032  H   ARG A 323      33.171  11.549  -2.853  1.00  0.00           H  
ATOM   1033  HE  ARG A 323      30.248  12.647  -1.347  1.00  0.00           H  
ATOM   1034 HH11 ARG A 323      27.928  14.206   1.713  1.00  0.00           H  
ATOM   1035 HH12 ARG A 323      29.629  14.199   1.897  1.00  0.00           H  
ATOM   1036 HH21 ARG A 323      27.801  12.397  -1.349  1.00  0.00           H  
ATOM   1037 HH22 ARG A 323      26.876  13.063  -0.052  1.00  0.00           H  
ATOM   1038  N   PRO A 324      34.386   8.852   0.384  1.00  0.00           N  
ATOM   1039  CD  PRO A 324      34.953   9.671   1.452  1.00  0.00           C  
ATOM   1040  CA  PRO A 324      34.573   7.426   0.617  1.00  0.00           C  
ATOM   1041  CB  PRO A 324      35.625   7.408   1.723  1.00  0.00           C  
ATOM   1042  CG  PRO A 324      35.364   8.677   2.526  1.00  0.00           C  
ATOM   1043  C   PRO A 324      33.305   6.642   1.010  1.00  0.00           C  
ATOM   1044  O   PRO A 324      32.524   7.033   1.890  1.00  0.00           O  
ATOM   1045  N   LEU A 325      33.214   5.430   0.448  1.00  0.00           N  
ATOM   1046  CA  LEU A 325      32.343   4.363   0.927  1.00  0.00           C  
ATOM   1047  CB  LEU A 325      31.637   3.721  -0.262  1.00  0.00           C  
ATOM   1048  CG  LEU A 325      30.684   2.595   0.131  1.00  0.00           C  
ATOM   1049  CD1 LEU A 325      29.633   3.039   1.149  1.00  0.00           C  
ATOM   1050  CD2 LEU A 325      30.052   1.976  -1.110  1.00  0.00           C  
ATOM   1051  C   LEU A 325      33.121   3.316   1.764  1.00  0.00           C  
ATOM   1052  O   LEU A 325      33.955   2.548   1.270  1.00  0.00           O  
ATOM   1053  H   LEU A 325      33.856   5.215  -0.289  1.00  0.00           H  
ATOM   1054  N   LEU A 326      32.829   3.245   3.066  1.00  0.00           N  
ATOM   1055  CA  LEU A 326      33.362   2.217   3.956  1.00  0.00           C  
ATOM   1056  CB  LEU A 326      33.682   2.841   5.312  1.00  0.00           C  
ATOM   1057  CG  LEU A 326      34.277   1.847   6.306  1.00  0.00           C  
ATOM   1058  CD1 LEU A 326      35.520   1.156   5.743  1.00  0.00           C  
ATOM   1059  CD2 LEU A 326      34.539   2.506   7.660  1.00  0.00           C  
ATOM   1060  C   LEU A 326      32.351   1.062   4.096  1.00  0.00           C  
ATOM   1061  O   LEU A 326      31.330   1.192   4.782  1.00  0.00           O  
ATOM   1062  H   LEU A 326      32.095   3.826   3.395  1.00  0.00           H  
ATOM   1063  N   VAL A 327      32.626  -0.078   3.455  1.00  0.00           N  
ATOM   1064  CA  VAL A 327      31.819  -1.278   3.645  1.00  0.00           C  
ATOM   1065  CB  VAL A 327      31.824  -2.124   2.379  1.00  0.00           C  
ATOM   1066  CG1 VAL A 327      30.938  -3.355   2.554  1.00  0.00           C  
ATOM   1067  CG2 VAL A 327      31.429  -1.278   1.170  1.00  0.00           C  
ATOM   1068  C   VAL A 327      32.348  -2.095   4.843  1.00  0.00           C  
ATOM   1069  O   VAL A 327      33.355  -2.802   4.725  1.00  0.00           O  
ATOM   1070  H   VAL A 327      33.500  -0.169   2.979  1.00  0.00           H  
ATOM   1071  N   LEU A 328      31.642  -2.055   5.981  1.00  0.00           N  
ATOM   1072  CA  LEU A 328      31.920  -2.925   7.128  1.00  0.00           C  
ATOM   1073  CB  LEU A 328      31.474  -2.294   8.442  1.00  0.00           C  
ATOM   1074  CG  LEU A 328      32.246  -1.048   8.849  1.00  0.00           C  
ATOM   1075  CD1 LEU A 328      31.753  -0.550  10.207  1.00  0.00           C  
ATOM   1076  CD2 LEU A 328      33.757  -1.278   8.832  1.00  0.00           C  
ATOM   1077  C   LEU A 328      31.169  -4.267   7.001  1.00  0.00           C  
ATOM   1078  O   LEU A 328      29.952  -4.340   7.201  1.00  0.00           O  
ATOM   1079  H   LEU A 328      30.796  -1.518   5.997  1.00  0.00           H  
ATOM   1080  N   SER A 329      31.899  -5.340   6.679  1.00  0.00           N  
ATOM   1081  CA  SER A 329      31.380  -6.710   6.602  1.00  0.00           C  
ATOM   1082  CB  SER A 329      32.278  -7.393   5.590  1.00  0.00           C  
ATOM   1083  OG  SER A 329      32.601  -6.396   4.608  1.00  0.00           O  
ATOM   1084  C   SER A 329      31.350  -7.312   8.023  1.00  0.00           C  
ATOM   1085  O   SER A 329      32.324  -7.892   8.512  1.00  0.00           O  
ATOM   1086  H   SER A 329      32.881  -5.235   6.540  1.00  0.00           H  
ATOM   1087  HG  SER A 329      31.864  -5.801   4.584  1.00  0.00           H  
ATOM   1088  N   CYS A 330      30.251  -7.089   8.744  1.00  0.00           N  
ATOM   1089  CA  CYS A 330      30.182  -7.162  10.201  1.00  0.00           C  
ATOM   1090  CB  CYS A 330      29.543  -5.879  10.730  1.00  0.00           C  
ATOM   1091  SG  CYS A 330      30.257  -5.345  12.305  1.00  0.00           S  
ATOM   1092  C   CYS A 330      29.474  -8.443  10.705  1.00  0.00           C  
ATOM   1093  O   CYS A 330      28.371  -8.779  10.266  1.00  0.00           O  
ATOM   1094  H   CYS A 330      29.446  -6.734   8.277  1.00  0.00           H  
ATOM   1095  N   ILE A 331      30.064  -9.132  11.691  1.00  0.00           N  
ATOM   1096  CA  ILE A 331      29.335 -10.063  12.569  1.00  0.00           C  
ATOM   1097  CB  ILE A 331      30.109 -11.363  12.748  1.00  0.00           C  
ATOM   1098  CG2 ILE A 331      30.358 -11.982  11.385  1.00  0.00           C  
ATOM   1099  CG1 ILE A 331      31.403 -11.182  13.533  1.00  0.00           C  
ATOM   1100  CD1 ILE A 331      32.151 -12.507  13.672  1.00  0.00           C  
ATOM   1101  C   ILE A 331      29.047  -9.424  13.946  1.00  0.00           C  
ATOM   1102  O   ILE A 331      29.515  -8.310  14.214  1.00  0.00           O  
ATOM   1103  H   ILE A 331      30.948  -8.805  12.026  1.00  0.00           H  
ATOM   1104  N   SER A 332      28.361 -10.142  14.850  1.00  0.00           N  
ATOM   1105  CA  SER A 332      28.218  -9.731  16.251  1.00  0.00           C  
ATOM   1106  CB  SER A 332      27.182 -10.689  16.829  1.00  0.00           C  
ATOM   1107  OG  SER A 332      26.089 -10.758  15.897  1.00  0.00           O  
ATOM   1108  C   SER A 332      29.601  -9.722  16.944  1.00  0.00           C  
ATOM   1109  O   SER A 332      30.089  -8.671  17.344  1.00  0.00           O  
ATOM   1110  H   SER A 332      27.943 -11.012  14.592  1.00  0.00           H  
ATOM   1111  HG  SER A 332      26.225 -11.520  15.317  1.00  0.00           H  
ATOM   1112  N   GLN A 333      30.280 -10.871  17.017  1.00  0.00           N  
ATOM   1113  CA  GLN A 333      31.421 -11.144  17.904  1.00  0.00           C  
ATOM   1114  CB  GLN A 333      30.863 -11.390  19.299  1.00  0.00           C  
ATOM   1115  CG  GLN A 333      29.680 -12.362  19.244  1.00  0.00           C  
ATOM   1116  CD  GLN A 333      28.909 -12.263  20.532  1.00  0.00           C  
ATOM   1117  OE1 GLN A 333      27.698 -12.028  20.539  1.00  0.00           O  
ATOM   1118  NE2 GLN A 333      29.717 -12.301  21.600  1.00  0.00           N  
ATOM   1119  C   GLN A 333      32.229 -12.354  17.377  1.00  0.00           C  
ATOM   1120  O   GLN A 333      31.624 -13.294  16.858  1.00  0.00           O  
ATOM   1121  H   GLN A 333      29.953 -11.701  16.559  1.00  0.00           H  
ATOM   1122 HE21 GLN A 333      30.539 -12.882  21.554  1.00  0.00           H  
ATOM   1123 HE22 GLN A 333      29.565 -11.695  22.387  1.00  0.00           H  
ATOM   1124  N   GLY A 334      33.570 -12.352  17.450  1.00  0.00           N  
ATOM   1125  CA  GLY A 334      34.438 -13.377  16.843  1.00  0.00           C  
ATOM   1126  C   GLY A 334      34.127 -14.862  17.147  1.00  0.00           C  
ATOM   1127  O   GLY A 334      34.483 -15.737  16.360  1.00  0.00           O  
ATOM   1128  H   GLY A 334      34.027 -11.532  17.799  1.00  0.00           H  
ATOM   1129  N   ASP A 335      33.413 -15.167  18.231  1.00  0.00           N  
ATOM   1130  CA  ASP A 335      32.862 -16.473  18.572  1.00  0.00           C  
ATOM   1131  CB  ASP A 335      32.499 -16.495  20.054  1.00  0.00           C  
ATOM   1132  CG  ASP A 335      31.568 -15.339  20.358  1.00  0.00           C  
ATOM   1133  OD1 ASP A 335      30.360 -15.506  20.242  1.00  0.00           O  
ATOM   1134  OD2 ASP A 335      32.059 -14.264  20.699  1.00  0.00           O1-
ATOM   1135  C   ASP A 335      31.659 -16.950  17.720  1.00  0.00           C  
ATOM   1136  O   ASP A 335      31.400 -18.153  17.635  1.00  0.00           O  
ATOM   1137  H   ASP A 335      33.087 -14.428  18.827  1.00  0.00           H  
ATOM   1138  N   VAL A 336      30.988 -16.048  16.991  1.00  0.00           N  
ATOM   1139  CA  VAL A 336      30.063 -16.431  15.926  1.00  0.00           C  
ATOM   1140  CB  VAL A 336      28.972 -15.380  15.715  1.00  0.00           C  
ATOM   1141  CG1 VAL A 336      27.952 -15.868  14.682  1.00  0.00           C  
ATOM   1142  CG2 VAL A 336      28.299 -15.014  17.037  1.00  0.00           C  
ATOM   1143  C   VAL A 336      30.852 -16.667  14.614  1.00  0.00           C  
ATOM   1144  O   VAL A 336      31.656 -15.824  14.213  1.00  0.00           O  
ATOM   1145  H   VAL A 336      31.240 -15.089  17.102  1.00  0.00           H  
ATOM   1146  N   LYS A 337      30.568 -17.744  13.860  1.00  0.00           N  
ATOM   1147  CA  LYS A 337      31.214 -17.916  12.559  1.00  0.00           C  
ATOM   1148  CB  LYS A 337      30.987 -19.307  11.966  1.00  0.00           C  
ATOM   1149  CG  LYS A 337      31.869 -19.470  10.724  1.00  0.00           C  
ATOM   1150  CD  LYS A 337      31.600 -20.723   9.895  1.00  0.00           C  
ATOM   1151  CE  LYS A 337      32.472 -20.751   8.635  1.00  0.00           C  
ATOM   1152  NZ  LYS A 337      32.222 -19.549   7.824  1.00  0.00           N1+
ATOM   1153  C   LYS A 337      30.795 -16.834  11.528  1.00  0.00           C  
ATOM   1154  O   LYS A 337      29.636 -16.754  11.111  1.00  0.00           O  
ATOM   1155  H   LYS A 337      29.860 -18.366  14.187  1.00  0.00           H  
ATOM   1156  HZ1 LYS A 337      31.206 -19.434   7.645  1.00  0.00           H  
ATOM   1157  HZ2 LYS A 337      32.727 -19.615   6.920  1.00  0.00           H  
ATOM   1158  HZ3 LYS A 337      32.557 -18.688   8.311  1.00  0.00           H  
ATOM   1159  N   ARG A 338      31.791 -16.149  10.958  1.00  0.00           N  
ATOM   1160  CA  ARG A 338      31.614 -15.296   9.789  1.00  0.00           C  
ATOM   1161  CB  ARG A 338      32.630 -14.155   9.823  1.00  0.00           C  
ATOM   1162  CG  ARG A 338      34.112 -14.535   9.833  1.00  0.00           C  
ATOM   1163  CD  ARG A 338      34.990 -13.325  10.180  1.00  0.00           C  
ATOM   1164  NE  ARG A 338      34.669 -12.189   9.319  1.00  0.00           N  
ATOM   1165  CZ  ARG A 338      34.041 -11.087   9.823  1.00  0.00           C  
ATOM   1166  NH1 ARG A 338      33.939 -10.913  11.159  1.00  0.00           N  
ATOM   1167  NH2 ARG A 338      33.527 -10.193   8.965  1.00  0.00           N1+
ATOM   1168  C   ARG A 338      31.633 -16.042   8.427  1.00  0.00           C  
ATOM   1169  O   ARG A 338      32.355 -17.022   8.213  1.00  0.00           O  
ATOM   1170  H   ARG A 338      32.691 -16.237  11.383  1.00  0.00           H  
ATOM   1171  HE  ARG A 338      34.895 -12.247   8.334  1.00  0.00           H  
ATOM   1172 HH11 ARG A 338      33.500 -10.093  11.553  1.00  0.00           H  
ATOM   1173 HH12 ARG A 338      34.308 -11.578  11.814  1.00  0.00           H  
ATOM   1174 HH21 ARG A 338      33.712 -10.286   7.971  1.00  0.00           H  
ATOM   1175 HH22 ARG A 338      32.962  -9.397   9.213  1.00  0.00           H  
ATOM   1176  N   MET A 339      30.929 -15.478   7.444  1.00  0.00           N  
ATOM   1177  CA  MET A 339      31.276 -15.514   6.025  1.00  0.00           C  
ATOM   1178  CB  MET A 339      29.980 -15.247   5.235  1.00  0.00           C  
ATOM   1179  CG  MET A 339      30.125 -15.026   3.720  1.00  0.00           C  
ATOM   1180  SD  MET A 339      28.715 -14.215   2.948  1.00  0.00           S  
ATOM   1181  CE  MET A 339      28.770 -12.652   3.843  1.00  0.00           C  
ATOM   1182  C   MET A 339      32.315 -14.402   5.683  1.00  0.00           C  
ATOM   1183  O   MET A 339      32.218 -13.296   6.218  1.00  0.00           O  
ATOM   1184  H   MET A 339      30.346 -14.716   7.691  1.00  0.00           H  
ATOM   1185  N   PRO A 340      33.310 -14.639   4.806  1.00  0.00           N  
ATOM   1186  CD  PRO A 340      33.576 -15.921   4.157  1.00  0.00           C  
ATOM   1187  CA  PRO A 340      34.353 -13.646   4.503  1.00  0.00           C  
ATOM   1188  CB  PRO A 340      35.514 -14.535   4.059  1.00  0.00           C  
ATOM   1189  CG  PRO A 340      34.832 -15.687   3.324  1.00  0.00           C  
ATOM   1190  C   PRO A 340      33.970 -12.598   3.423  1.00  0.00           C  
ATOM   1191  O   PRO A 340      33.318 -12.893   2.415  1.00  0.00           O  
ATOM   1192  N   CYS A 341      34.485 -11.375   3.576  1.00  0.00           N  
ATOM   1193  CA  CYS A 341      34.144 -10.186   2.781  1.00  0.00           C  
ATOM   1194  CB  CYS A 341      34.963  -9.040   3.358  1.00  0.00           C  
ATOM   1195  SG  CYS A 341      36.726  -9.451   3.386  1.00  0.00           S  
ATOM   1196  C   CYS A 341      34.356 -10.294   1.254  1.00  0.00           C  
ATOM   1197  O   CYS A 341      33.707  -9.578   0.492  1.00  0.00           O  
ATOM   1198  H   CYS A 341      34.993 -11.186   4.425  1.00  0.00           H  
ATOM   1199  N   PHE A 342      35.223 -11.197   0.780  1.00  0.00           N  
ATOM   1200  CA  PHE A 342      35.520 -11.396  -0.641  1.00  0.00           C  
ATOM   1201  CB  PHE A 342      36.521 -12.546  -0.732  1.00  0.00           C  
ATOM   1202  CG  PHE A 342      37.391 -12.428  -1.958  1.00  0.00           C  
ATOM   1203  CD1 PHE A 342      37.050 -13.145  -3.124  1.00  0.00           C  
ATOM   1204  CD2 PHE A 342      38.544 -11.614  -1.905  1.00  0.00           C  
ATOM   1205  CE1 PHE A 342      37.896 -13.078  -4.246  1.00  0.00           C  
ATOM   1206  CE2 PHE A 342      39.391 -11.545  -3.025  1.00  0.00           C  
ATOM   1207  CZ  PHE A 342      39.069 -12.298  -4.174  1.00  0.00           C  
ATOM   1208  C   PHE A 342      34.324 -11.631  -1.589  1.00  0.00           C  
ATOM   1209  O   PHE A 342      34.240 -11.013  -2.649  1.00  0.00           O  
ATOM   1210  H   PHE A 342      35.719 -11.720   1.474  1.00  0.00           H  
ATOM   1211  N   TYR A 343      33.323 -12.406  -1.154  1.00  0.00           N  
ATOM   1212  CA  TYR A 343      32.085 -12.593  -1.924  1.00  0.00           C  
ATOM   1213  CB  TYR A 343      31.524 -13.949  -1.452  1.00  0.00           C  
ATOM   1214  CG  TYR A 343      30.079 -14.178  -1.827  1.00  0.00           C  
ATOM   1215  CD1 TYR A 343      29.109 -14.166  -0.803  1.00  0.00           C  
ATOM   1216  CE1 TYR A 343      27.756 -14.313  -1.144  1.00  0.00           C  
ATOM   1217  CD2 TYR A 343      29.741 -14.388  -3.176  1.00  0.00           C  
ATOM   1218  CE2 TYR A 343      28.389 -14.533  -3.515  1.00  0.00           C  
ATOM   1219  CZ  TYR A 343      27.413 -14.457  -2.502  1.00  0.00           C  
ATOM   1220  OH  TYR A 343      26.082 -14.491  -2.859  1.00  0.00           O  
ATOM   1221  C   TYR A 343      31.072 -11.430  -1.817  1.00  0.00           C  
ATOM   1222  O   TYR A 343      30.487 -10.985  -2.805  1.00  0.00           O  
ATOM   1223  H   TYR A 343      33.423 -12.810  -0.244  1.00  0.00           H  
ATOM   1224  HH  TYR A 343      25.998 -14.046  -3.707  1.00  0.00           H  
ATOM   1225  N   LEU A 344      31.006 -10.818  -0.633  1.00  0.00           N  
ATOM   1226  CA  LEU A 344      30.231  -9.613  -0.346  1.00  0.00           C  
ATOM   1227  CB  LEU A 344      30.203  -9.452   1.180  1.00  0.00           C  
ATOM   1228  CG  LEU A 344      29.550  -8.189   1.741  1.00  0.00           C  
ATOM   1229  CD1 LEU A 344      28.750  -8.487   3.009  1.00  0.00           C  
ATOM   1230  CD2 LEU A 344      30.580  -7.085   1.990  1.00  0.00           C  
ATOM   1231  C   LEU A 344      30.775  -8.367  -1.100  1.00  0.00           C  
ATOM   1232  O   LEU A 344      29.984  -7.545  -1.564  1.00  0.00           O  
ATOM   1233  H   LEU A 344      31.592 -11.172   0.092  1.00  0.00           H  
ATOM   1234  N   ALA A 345      32.090  -8.289  -1.362  1.00  0.00           N  
ATOM   1235  CA  ALA A 345      32.697  -7.288  -2.244  1.00  0.00           C  
ATOM   1236  CB  ALA A 345      34.220  -7.431  -2.240  1.00  0.00           C  
ATOM   1237  C   ALA A 345      32.219  -7.393  -3.710  1.00  0.00           C  
ATOM   1238  O   ALA A 345      32.154  -6.377  -4.406  1.00  0.00           O  
ATOM   1239  H   ALA A 345      32.685  -8.971  -0.936  1.00  0.00           H  
ATOM   1240  N   HIS A 346      31.818  -8.596  -4.156  1.00  0.00           N  
ATOM   1241  CA  HIS A 346      31.041  -8.765  -5.383  1.00  0.00           C  
ATOM   1242  CB  HIS A 346      31.189 -10.162  -5.988  1.00  0.00           C  
ATOM   1243  CG  HIS A 346      30.615 -10.220  -7.392  1.00  0.00           C  
ATOM   1244  ND1 HIS A 346      29.973  -9.203  -8.007  1.00  0.00           N  
ATOM   1245  CD2 HIS A 346      30.672 -11.304  -8.275  1.00  0.00           C  
ATOM   1246  NE2 HIS A 346      30.063 -10.923  -9.425  1.00  0.00           N  
ATOM   1247  CE1 HIS A 346      29.633  -9.632  -9.261  1.00  0.00           C  
ATOM   1248  C   HIS A 346      29.558  -8.449  -5.109  1.00  0.00           C  
ATOM   1249  O   HIS A 346      29.010  -7.585  -5.776  1.00  0.00           O  
ATOM   1250  H   HIS A 346      31.944  -9.383  -3.553  1.00  0.00           H  
ATOM   1251  HD1 HIS A 346      29.750  -8.322  -7.632  1.00  0.00           H  
ATOM   1252  N   GLU A 347      28.896  -9.058  -4.113  1.00  0.00           N  
ATOM   1253  CA  GLU A 347      27.430  -8.967  -4.014  1.00  0.00           C  
ATOM   1254  CB  GLU A 347      26.952 -10.142  -3.197  1.00  0.00           C  
ATOM   1255  CG  GLU A 347      27.207 -11.448  -3.949  1.00  0.00           C  
ATOM   1256  CD  GLU A 347      26.121 -11.801  -4.951  1.00  0.00           C  
ATOM   1257  OE1 GLU A 347      26.037 -12.962  -5.344  1.00  0.00           O  
ATOM   1258  OE2 GLU A 347      25.336 -10.945  -5.348  1.00  0.00           O1-
ATOM   1259  C   GLU A 347      26.840  -7.619  -3.557  1.00  0.00           C  
ATOM   1260  O   GLU A 347      25.654  -7.358  -3.741  1.00  0.00           O  
ATOM   1261  H   GLU A 347      29.391  -9.701  -3.534  1.00  0.00           H  
ATOM   1262  N   LEU A 348      27.643  -6.743  -2.964  1.00  0.00           N  
ATOM   1263  CA  LEU A 348      27.261  -5.340  -2.837  1.00  0.00           C  
ATOM   1264  CB  LEU A 348      27.886  -4.724  -1.591  1.00  0.00           C  
ATOM   1265  CG  LEU A 348      27.345  -5.374  -0.318  1.00  0.00           C  
ATOM   1266  CD1 LEU A 348      27.848  -4.661   0.933  1.00  0.00           C  
ATOM   1267  CD2 LEU A 348      25.820  -5.459  -0.324  1.00  0.00           C  
ATOM   1268  C   LEU A 348      27.529  -4.524  -4.131  1.00  0.00           C  
ATOM   1269  O   LEU A 348      27.303  -3.318  -4.161  1.00  0.00           O  
ATOM   1270  H   LEU A 348      28.582  -7.016  -2.752  1.00  0.00           H  
ATOM   1271  N   HIS A 349      27.971  -5.169  -5.218  1.00  0.00           N  
ATOM   1272  CA  HIS A 349      27.987  -4.698  -6.610  1.00  0.00           C  
ATOM   1273  CB  HIS A 349      26.559  -4.598  -7.153  1.00  0.00           C  
ATOM   1274  CG  HIS A 349      25.982  -5.978  -7.372  1.00  0.00           C  
ATOM   1275  ND1 HIS A 349      25.390  -6.721  -6.417  1.00  0.00           N  
ATOM   1276  CD2 HIS A 349      25.968  -6.699  -8.568  1.00  0.00           C  
ATOM   1277  NE2 HIS A 349      25.360  -7.884  -8.321  1.00  0.00           N  
ATOM   1278  CE1 HIS A 349      25.005  -7.899  -6.996  1.00  0.00           C  
ATOM   1279  C   HIS A 349      28.740  -3.350  -6.809  1.00  0.00           C  
ATOM   1280  O   HIS A 349      28.418  -2.553  -7.687  1.00  0.00           O  
ATOM   1281  H   HIS A 349      28.208  -6.123  -5.073  1.00  0.00           H  
ATOM   1282  HD1 HIS A 349      25.253  -6.504  -5.467  1.00  0.00           H  
ATOM   1283  N   LEU A 350      29.755  -3.081  -5.976  1.00  0.00           N  
ATOM   1284  CA  LEU A 350      30.078  -1.735  -5.502  1.00  0.00           C  
ATOM   1285  CB  LEU A 350      31.143  -1.849  -4.421  1.00  0.00           C  
ATOM   1286  CG  LEU A 350      30.553  -2.552  -3.202  1.00  0.00           C  
ATOM   1287  CD1 LEU A 350      31.557  -3.428  -2.470  1.00  0.00           C  
ATOM   1288  CD2 LEU A 350      29.851  -1.561  -2.283  1.00  0.00           C  
ATOM   1289  C   LEU A 350      30.483  -0.722  -6.594  1.00  0.00           C  
ATOM   1290  O   LEU A 350      30.151   0.454  -6.463  1.00  0.00           O  
ATOM   1291  H   LEU A 350      30.127  -3.863  -5.479  1.00  0.00           H  
ATOM   1292  N   ASN A 351      31.044  -1.143  -7.736  1.00  0.00           N  
ATOM   1293  CA  ASN A 351      31.251  -0.228  -8.864  1.00  0.00           C  
ATOM   1294  CB  ASN A 351      32.082  -0.827 -10.014  1.00  0.00           C  
ATOM   1295  CG  ASN A 351      32.753  -2.124  -9.613  1.00  0.00           C  
ATOM   1296  OD1 ASN A 351      32.084  -3.135  -9.430  1.00  0.00           O  
ATOM   1297  ND2 ASN A 351      34.075  -2.068  -9.472  1.00  0.00           N  
ATOM   1298  C   ASN A 351      29.941   0.385  -9.411  1.00  0.00           C  
ATOM   1299  O   ASN A 351      29.973   1.522  -9.874  1.00  0.00           O  
ATOM   1300  H   ASN A 351      31.210  -2.125  -7.846  1.00  0.00           H  
ATOM   1301 HD21 ASN A 351      34.625  -2.862  -9.230  1.00  0.00           H  
ATOM   1302 HD22 ASN A 351      34.649  -1.242  -9.577  1.00  0.00           H  
ATOM   1303  N   LEU A 352      28.768  -0.240  -9.224  1.00  0.00           N  
ATOM   1304  CA  LEU A 352      27.479   0.390  -9.554  1.00  0.00           C  
ATOM   1305  CB  LEU A 352      26.326  -0.613  -9.427  1.00  0.00           C  
ATOM   1306  CG  LEU A 352      26.101  -1.577 -10.603  1.00  0.00           C  
ATOM   1307  CD1 LEU A 352      27.246  -2.565 -10.849  1.00  0.00           C  
ATOM   1308  CD2 LEU A 352      24.772  -2.314 -10.437  1.00  0.00           C  
ATOM   1309  C   LEU A 352      27.182   1.633  -8.668  1.00  0.00           C  
ATOM   1310  O   LEU A 352      26.278   2.408  -8.978  1.00  0.00           O  
ATOM   1311  H   LEU A 352      28.763  -1.145  -8.802  1.00  0.00           H  
ATOM   1312  N   LEU A 353      27.929   1.850  -7.574  1.00  0.00           N  
ATOM   1313  CA  LEU A 353      27.893   3.090  -6.787  1.00  0.00           C  
ATOM   1314  CB  LEU A 353      28.065   2.755  -5.311  1.00  0.00           C  
ATOM   1315  CG  LEU A 353      26.937   1.845  -4.843  1.00  0.00           C  
ATOM   1316  CD1 LEU A 353      27.340   1.009  -3.635  1.00  0.00           C  
ATOM   1317  CD2 LEU A 353      25.646   2.629  -4.616  1.00  0.00           C  
ATOM   1318  C   LEU A 353      28.961   4.133  -7.221  1.00  0.00           C  
ATOM   1319  O   LEU A 353      29.003   5.235  -6.682  1.00  0.00           O  
ATOM   1320  H   LEU A 353      28.634   1.184  -7.332  1.00  0.00           H  
ATOM   1321  N   ASN A 354      29.840   3.809  -8.182  1.00  0.00           N  
ATOM   1322  CA  ASN A 354      30.929   4.648  -8.737  1.00  0.00           C  
ATOM   1323  CB  ASN A 354      30.366   5.849  -9.499  1.00  0.00           C  
ATOM   1324  CG  ASN A 354      30.319   5.578 -10.989  1.00  0.00           C  
ATOM   1325  OD1 ASN A 354      30.810   6.359 -11.797  1.00  0.00           O  
ATOM   1326  ND2 ASN A 354      29.652   4.455 -11.325  1.00  0.00           N  
ATOM   1327  C   ASN A 354      32.035   5.155  -7.758  1.00  0.00           C  
ATOM   1328  O   ASN A 354      33.136   5.495  -8.192  1.00  0.00           O  
ATOM   1329  H   ASN A 354      29.804   2.867  -8.515  1.00  0.00           H  
ATOM   1330 HD21 ASN A 354      29.495   4.214 -12.282  1.00  0.00           H  
ATOM   1331 HD22 ASN A 354      29.298   3.811 -10.642  1.00  0.00           H  
ATOM   1332  N   HIS A 355      31.755   5.250  -6.455  1.00  0.00           N  
ATOM   1333  CA  HIS A 355      32.636   5.807  -5.411  1.00  0.00           C  
ATOM   1334  CB  HIS A 355      31.827   5.847  -4.096  1.00  0.00           C  
ATOM   1335  CG  HIS A 355      30.819   6.981  -4.002  1.00  0.00           C  
ATOM   1336  ND1 HIS A 355      29.644   7.037  -4.661  1.00  0.00           N  
ATOM   1337  CD2 HIS A 355      30.911   8.120  -3.196  1.00  0.00           C  
ATOM   1338  NE2 HIS A 355      29.787   8.858  -3.375  1.00  0.00           N  
ATOM   1339  CE1 HIS A 355      29.003   8.188  -4.279  1.00  0.00           C  
ATOM   1340  C   HIS A 355      33.958   5.034  -5.159  1.00  0.00           C  
ATOM   1341  O   HIS A 355      34.052   3.844  -5.454  1.00  0.00           O  
ATOM   1342  H   HIS A 355      30.859   4.921  -6.168  1.00  0.00           H  
ATOM   1343  HD1 HIS A 355      29.281   6.377  -5.289  1.00  0.00           H  
ATOM   1344  N   PRO A 356      34.944   5.623  -4.449  1.00  0.00           N  
ATOM   1345  CD  PRO A 356      35.085   7.055  -4.200  1.00  0.00           C  
ATOM   1346  CA  PRO A 356      36.015   4.851  -3.828  1.00  0.00           C  
ATOM   1347  CB  PRO A 356      37.017   5.931  -3.414  1.00  0.00           C  
ATOM   1348  CG  PRO A 356      36.172   7.169  -3.144  1.00  0.00           C  
ATOM   1349  C   PRO A 356      35.491   3.996  -2.645  1.00  0.00           C  
ATOM   1350  O   PRO A 356      34.851   4.504  -1.715  1.00  0.00           O  
ATOM   1351  N   TRP A 357      35.769   2.683  -2.677  1.00  0.00           N  
ATOM   1352  CA  TRP A 357      35.233   1.721  -1.709  1.00  0.00           C  
ATOM   1353  CB  TRP A 357      34.064   0.914  -2.301  1.00  0.00           C  
ATOM   1354  CG  TRP A 357      34.404   0.184  -3.585  1.00  0.00           C  
ATOM   1355  CD2 TRP A 357      34.733  -1.211  -3.748  1.00  0.00           C  
ATOM   1356  CE2 TRP A 357      34.877  -1.457  -5.153  1.00  0.00           C  
ATOM   1357  CE3 TRP A 357      34.917  -2.267  -2.833  1.00  0.00           C  
ATOM   1358  CD1 TRP A 357      34.385   0.706  -4.890  1.00  0.00           C  
ATOM   1359  NE1 TRP A 357      34.664  -0.253  -5.813  1.00  0.00           N  
ATOM   1360  CZ2 TRP A 357      35.174  -2.757  -5.612  1.00  0.00           C  
ATOM   1361  CZ3 TRP A 357      35.226  -3.560  -3.307  1.00  0.00           C  
ATOM   1362  CH2 TRP A 357      35.346  -3.808  -4.689  1.00  0.00           C  
ATOM   1363  C   TRP A 357      36.280   0.840  -0.997  1.00  0.00           C  
ATOM   1364  O   TRP A 357      37.044   0.121  -1.643  1.00  0.00           O  
ATOM   1365  H   TRP A 357      36.261   2.320  -3.468  1.00  0.00           H  
ATOM   1366  HE1 TRP A 357      34.767  -0.106  -6.786  1.00  0.00           H  
ATOM   1367  N   LEU A 358      36.254   0.820   0.344  1.00  0.00           N  
ATOM   1368  CA  LEU A 358      36.953  -0.207   1.123  1.00  0.00           C  
ATOM   1369  CB  LEU A 358      37.687   0.362   2.341  1.00  0.00           C  
ATOM   1370  CG  LEU A 358      38.473  -0.695   3.136  1.00  0.00           C  
ATOM   1371  CD1 LEU A 358      39.525  -1.406   2.283  1.00  0.00           C  
ATOM   1372  CD2 LEU A 358      39.072  -0.131   4.423  1.00  0.00           C  
ATOM   1373  C   LEU A 358      35.961  -1.299   1.562  1.00  0.00           C  
ATOM   1374  O   LEU A 358      35.015  -1.003   2.297  1.00  0.00           O  
ATOM   1375  H   LEU A 358      35.585   1.418   0.796  1.00  0.00           H  
ATOM   1376  N   VAL A 359      36.230  -2.566   1.202  1.00  0.00           N  
ATOM   1377  CA  VAL A 359      35.585  -3.726   1.838  1.00  0.00           C  
ATOM   1378  CB  VAL A 359      35.215  -4.808   0.832  1.00  0.00           C  
ATOM   1379  CG1 VAL A 359      34.649  -6.042   1.524  1.00  0.00           C  
ATOM   1380  CG2 VAL A 359      34.163  -4.251  -0.112  1.00  0.00           C  
ATOM   1381  C   VAL A 359      36.359  -4.293   3.040  1.00  0.00           C  
ATOM   1382  O   VAL A 359      37.418  -4.906   2.905  1.00  0.00           O  
ATOM   1383  H   VAL A 359      37.010  -2.721   0.599  1.00  0.00           H  
ATOM   1384  N   GLN A 360      35.817  -4.086   4.239  1.00  0.00           N  
ATOM   1385  CA  GLN A 360      36.481  -4.385   5.500  1.00  0.00           C  
ATOM   1386  CB  GLN A 360      36.486  -3.101   6.336  1.00  0.00           C  
ATOM   1387  CG  GLN A 360      37.122  -3.200   7.723  1.00  0.00           C  
ATOM   1388  CD  GLN A 360      38.616  -3.431   7.620  1.00  0.00           C  
ATOM   1389  OE1 GLN A 360      39.385  -2.586   7.181  1.00  0.00           O  
ATOM   1390  NE2 GLN A 360      39.000  -4.635   8.056  1.00  0.00           N  
ATOM   1391  C   GLN A 360      35.767  -5.543   6.240  1.00  0.00           C  
ATOM   1392  O   GLN A 360      34.649  -5.360   6.717  1.00  0.00           O  
ATOM   1393  H   GLN A 360      34.883  -3.739   4.290  1.00  0.00           H  
ATOM   1394 HE21 GLN A 360      39.971  -4.858   8.015  1.00  0.00           H  
ATOM   1395 HE22 GLN A 360      38.333  -5.284   8.428  1.00  0.00           H  
ATOM   1396  N   ASP A 361      36.391  -6.721   6.413  1.00  0.00           N  
ATOM   1397  CA  ASP A 361      35.883  -7.692   7.403  1.00  0.00           C  
ATOM   1398  CB  ASP A 361      36.586  -9.052   7.281  1.00  0.00           C  
ATOM   1399  CG  ASP A 361      35.590 -10.109   6.816  1.00  0.00           C  
ATOM   1400  OD1 ASP A 361      34.474  -9.759   6.452  1.00  0.00           O  
ATOM   1401  OD2 ASP A 361      35.890 -11.297   6.857  1.00  0.00           O1-
ATOM   1402  C   ASP A 361      35.899  -7.110   8.843  1.00  0.00           C  
ATOM   1403  O   ASP A 361      36.782  -6.311   9.179  1.00  0.00           O  
ATOM   1404  H   ASP A 361      37.271  -6.880   5.969  1.00  0.00           H  
ATOM   1405  N   THR A 362      34.857  -7.375   9.655  1.00  0.00           N  
ATOM   1406  CA  THR A 362      34.574  -6.605  10.896  1.00  0.00           C  
ATOM   1407  CB  THR A 362      33.798  -5.346  10.486  1.00  0.00           C  
ATOM   1408  OG1 THR A 362      34.350  -4.805   9.289  1.00  0.00           O  
ATOM   1409  CG2 THR A 362      33.742  -4.268  11.569  1.00  0.00           C  
ATOM   1410  C   THR A 362      33.833  -7.398  12.019  1.00  0.00           C  
ATOM   1411  O   THR A 362      33.117  -8.371  11.758  1.00  0.00           O  
ATOM   1412  H   THR A 362      34.110  -7.920   9.283  1.00  0.00           H  
ATOM   1413  HG1 THR A 362      35.289  -4.952   9.326  1.00  0.00           H  
ATOM   1414  N   GLU A 363      33.933  -6.949  13.279  1.00  0.00           N  
ATOM   1415  CA  GLU A 363      33.057  -7.348  14.396  1.00  0.00           C  
ATOM   1416  CB  GLU A 363      33.848  -8.126  15.435  1.00  0.00           C  
ATOM   1417  CG  GLU A 363      34.468  -9.389  14.847  1.00  0.00           C  
ATOM   1418  CD  GLU A 363      35.467  -9.933  15.833  1.00  0.00           C  
ATOM   1419  OE1 GLU A 363      35.189  -9.911  17.027  1.00  0.00           O  
ATOM   1420  OE2 GLU A 363      36.551 -10.319  15.415  1.00  0.00           O1-
ATOM   1421  C   GLU A 363      32.371  -6.136  15.073  1.00  0.00           C  
ATOM   1422  O   GLU A 363      33.010  -5.110  15.321  1.00  0.00           O  
ATOM   1423  H   GLU A 363      34.542  -6.187  13.507  1.00  0.00           H  
ATOM   1424  N   ALA A 364      31.093  -6.288  15.448  1.00  0.00           N  
ATOM   1425  CA  ALA A 364      30.310  -5.223  16.075  1.00  0.00           C  
ATOM   1426  CB  ALA A 364      28.813  -5.496  15.930  1.00  0.00           C  
ATOM   1427  C   ALA A 364      30.631  -5.067  17.573  1.00  0.00           C  
ATOM   1428  O   ALA A 364      30.801  -3.960  18.075  1.00  0.00           O  
ATOM   1429  H   ALA A 364      30.646  -7.176  15.320  1.00  0.00           H  
ATOM   1430  N   GLU A 365      30.678  -6.174  18.311  1.00  0.00           N  
ATOM   1431  CA  GLU A 365      30.879  -6.189  19.757  1.00  0.00           C  
ATOM   1432  CB  GLU A 365      30.438  -7.536  20.320  1.00  0.00           C  
ATOM   1433  CG  GLU A 365      30.571  -7.686  21.834  1.00  0.00           C  
ATOM   1434  CD  GLU A 365      29.866  -8.966  22.222  1.00  0.00           C  
ATOM   1435  OE1 GLU A 365      30.176  -9.536  23.265  1.00  0.00           O  
ATOM   1436  OE2 GLU A 365      28.999  -9.392  21.466  1.00  0.00           O1-
ATOM   1437  C   GLU A 365      32.339  -5.859  20.149  1.00  0.00           C  
ATOM   1438  O   GLU A 365      32.582  -4.924  20.915  1.00  0.00           O  
ATOM   1439  H   GLU A 365      30.630  -7.050  17.843  1.00  0.00           H  
ATOM   1440  N   THR A 366      33.311  -6.546  19.531  1.00  0.00           N  
ATOM   1441  CA  THR A 366      34.743  -6.494  19.879  1.00  0.00           C  
ATOM   1442  CB  THR A 366      35.237  -7.876  19.522  1.00  0.00           C  
ATOM   1443  OG1 THR A 366      34.085  -8.696  19.281  1.00  0.00           O  
ATOM   1444  CG2 THR A 366      36.159  -8.490  20.577  1.00  0.00           C  
ATOM   1445  C   THR A 366      35.521  -5.351  19.166  1.00  0.00           C  
ATOM   1446  O   THR A 366      36.748  -5.294  19.229  1.00  0.00           O  
ATOM   1447  H   THR A 366      33.044  -7.253  18.878  1.00  0.00           H  
ATOM   1448  HG1 THR A 366      34.390  -9.339  18.642  1.00  0.00           H  
ATOM   1449  N   LEU A 367      34.835  -4.511  18.378  1.00  0.00           N  
ATOM   1450  CA  LEU A 367      35.366  -3.437  17.508  1.00  0.00           C  
ATOM   1451  CB  LEU A 367      36.052  -2.350  18.338  1.00  0.00           C  
ATOM   1452  CG  LEU A 367      35.141  -1.692  19.371  1.00  0.00           C  
ATOM   1453  CD1 LEU A 367      35.950  -0.914  20.405  1.00  0.00           C  
ATOM   1454  CD2 LEU A 367      34.074  -0.822  18.712  1.00  0.00           C  
ATOM   1455  C   LEU A 367      36.336  -3.874  16.370  1.00  0.00           C  
ATOM   1456  O   LEU A 367      36.575  -3.111  15.427  1.00  0.00           O  
ATOM   1457  H   LEU A 367      33.845  -4.640  18.363  1.00  0.00           H  
ATOM   1458  N   THR A 368      36.839  -5.112  16.414  1.00  0.00           N  
ATOM   1459  CA  THR A 368      37.745  -5.749  15.461  1.00  0.00           C  
ATOM   1460  CB  THR A 368      37.683  -7.238  15.755  1.00  0.00           C  
ATOM   1461  OG1 THR A 368      36.943  -7.453  16.963  1.00  0.00           O  
ATOM   1462  CG2 THR A 368      39.073  -7.871  15.822  1.00  0.00           C  
ATOM   1463  C   THR A 368      37.429  -5.446  13.986  1.00  0.00           C  
ATOM   1464  O   THR A 368      36.286  -5.541  13.537  1.00  0.00           O  
ATOM   1465  H   THR A 368      36.665  -5.659  17.231  1.00  0.00           H  
ATOM   1466  HG1 THR A 368      36.645  -8.369  16.907  1.00  0.00           H  
ATOM   1467  N   GLY A 369      38.459  -5.103  13.205  1.00  0.00           N  
ATOM   1468  CA  GLY A 369      38.363  -4.760  11.785  1.00  0.00           C  
ATOM   1469  C   GLY A 369      37.879  -3.319  11.511  1.00  0.00           C  
ATOM   1470  O   GLY A 369      38.388  -2.665  10.599  1.00  0.00           O  
ATOM   1471  H   GLY A 369      39.340  -4.969  13.657  1.00  0.00           H  
ATOM   1472  N   PHE A 370      37.014  -2.741  12.358  1.00  0.00           N  
ATOM   1473  CA  PHE A 370      36.586  -1.353  12.189  1.00  0.00           C  
ATOM   1474  CB  PHE A 370      35.326  -1.132  13.038  1.00  0.00           C  
ATOM   1475  CG  PHE A 370      34.757   0.262  12.890  1.00  0.00           C  
ATOM   1476  CD1 PHE A 370      34.291   0.931  14.016  1.00  0.00           C  
ATOM   1477  CD2 PHE A 370      34.675   0.870  11.642  1.00  0.00           C  
ATOM   1478  CE1 PHE A 370      33.721   2.192  13.892  1.00  0.00           C  
ATOM   1479  CE2 PHE A 370      34.107   2.132  11.518  1.00  0.00           C  
ATOM   1480  CZ  PHE A 370      33.616   2.787  12.641  1.00  0.00           C  
ATOM   1481  C   PHE A 370      37.651  -0.285  12.504  1.00  0.00           C  
ATOM   1482  O   PHE A 370      37.684   0.754  11.852  1.00  0.00           O  
ATOM   1483  H   PHE A 370      36.662  -3.253  13.147  1.00  0.00           H  
ATOM   1484  N   LEU A 371      38.648  -0.596  13.344  1.00  0.00           N  
ATOM   1485  CA  LEU A 371      39.809   0.288  13.533  1.00  0.00           C  
ATOM   1486  CB  LEU A 371      40.800  -0.354  14.499  1.00  0.00           C  
ATOM   1487  CG  LEU A 371      40.411  -0.126  15.956  1.00  0.00           C  
ATOM   1488  CD1 LEU A 371      41.181  -1.045  16.904  1.00  0.00           C  
ATOM   1489  CD2 LEU A 371      40.564   1.348  16.332  1.00  0.00           C  
ATOM   1490  C   LEU A 371      40.523   0.617  12.196  1.00  0.00           C  
ATOM   1491  O   LEU A 371      40.715   1.791  11.879  1.00  0.00           O  
ATOM   1492  H   LEU A 371      38.558  -1.425  13.894  1.00  0.00           H  
ATOM   1493  N   ASN A 372      40.768  -0.385  11.340  1.00  0.00           N  
ATOM   1494  CA  ASN A 372      41.391  -0.157  10.030  1.00  0.00           C  
ATOM   1495  CB  ASN A 372      41.811  -1.466   9.352  1.00  0.00           C  
ATOM   1496  CG  ASN A 372      42.755  -2.291  10.212  1.00  0.00           C  
ATOM   1497  OD1 ASN A 372      42.573  -3.492  10.369  1.00  0.00           O  
ATOM   1498  ND2 ASN A 372      43.768  -1.621  10.764  1.00  0.00           N  
ATOM   1499  C   ASN A 372      40.458   0.635   9.098  1.00  0.00           C  
ATOM   1500  O   ASN A 372      40.904   1.495   8.336  1.00  0.00           O  
ATOM   1501  H   ASN A 372      40.548  -1.316  11.630  1.00  0.00           H  
ATOM   1502 HD21 ASN A 372      44.461  -2.070  11.319  1.00  0.00           H  
ATOM   1503 HD22 ASN A 372      43.887  -0.617  10.704  1.00  0.00           H  
ATOM   1504  N   GLY A 373      39.146   0.399   9.210  1.00  0.00           N  
ATOM   1505  CA  GLY A 373      38.161   1.159   8.456  1.00  0.00           C  
ATOM   1506  C   GLY A 373      38.056   2.630   8.903  1.00  0.00           C  
ATOM   1507  O   GLY A 373      37.966   3.522   8.057  1.00  0.00           O  
ATOM   1508  H   GLY A 373      38.857  -0.323   9.838  1.00  0.00           H  
ATOM   1509  N   ILE A 374      38.115   2.904  10.213  1.00  0.00           N  
ATOM   1510  CA  ILE A 374      38.102   4.267  10.738  1.00  0.00           C  
ATOM   1511  CB  ILE A 374      37.590   4.256  12.183  1.00  0.00           C  
ATOM   1512  CG2 ILE A 374      38.686   4.540  13.207  1.00  0.00           C  
ATOM   1513  CG1 ILE A 374      36.359   5.153  12.318  1.00  0.00           C  
ATOM   1514  CD1 ILE A 374      36.598   6.598  11.885  1.00  0.00           C  
ATOM   1515  C   ILE A 374      39.477   4.966  10.568  1.00  0.00           C  
ATOM   1516  O   ILE A 374      39.525   6.186  10.425  1.00  0.00           O  
ATOM   1517  H   ILE A 374      38.322   2.158  10.841  1.00  0.00           H  
ATOM   1518  N   GLU A 375      40.585   4.218  10.492  1.00  0.00           N  
ATOM   1519  CA  GLU A 375      41.861   4.752  10.018  1.00  0.00           C  
ATOM   1520  CB  GLU A 375      42.985   3.715  10.083  1.00  0.00           C  
ATOM   1521  CG  GLU A 375      43.435   3.111  11.414  1.00  0.00           C  
ATOM   1522  CD  GLU A 375      43.935   1.682  11.188  1.00  0.00           C  
ATOM   1523  OE1 GLU A 375      43.991   0.922  12.152  1.00  0.00           O  
ATOM   1524  OE2 GLU A 375      44.217   1.289  10.051  1.00  0.00           O1-
ATOM   1525  C   GLU A 375      41.803   5.084   8.503  1.00  0.00           C  
ATOM   1526  O   GLU A 375      42.006   6.240   8.122  1.00  0.00           O  
ATOM   1527  H   GLU A 375      40.536   3.248  10.725  1.00  0.00           H  
ATOM   1528  N   TRP A 376      41.374   4.147   7.640  1.00  0.00           N  
ATOM   1529  CA  TRP A 376      41.264   4.425   6.197  1.00  0.00           C  
ATOM   1530  CB  TRP A 376      40.849   3.136   5.470  1.00  0.00           C  
ATOM   1531  CG  TRP A 376      40.692   3.314   3.971  1.00  0.00           C  
ATOM   1532  CD2 TRP A 376      39.482   3.568   3.222  1.00  0.00           C  
ATOM   1533  CE2 TRP A 376      39.840   3.605   1.831  1.00  0.00           C  
ATOM   1534  CE3 TRP A 376      38.137   3.764   3.605  1.00  0.00           C  
ATOM   1535  CD1 TRP A 376      41.703   3.224   3.004  1.00  0.00           C  
ATOM   1536  NE1 TRP A 376      41.212   3.390   1.748  1.00  0.00           N  
ATOM   1537  CZ2 TRP A 376      38.844   3.833   0.856  1.00  0.00           C  
ATOM   1538  CZ3 TRP A 376      37.153   3.993   2.620  1.00  0.00           C  
ATOM   1539  CH2 TRP A 376      37.504   4.026   1.252  1.00  0.00           C  
ATOM   1540  C   TRP A 376      40.263   5.541   5.838  1.00  0.00           C  
ATOM   1541  O   TRP A 376      40.553   6.386   4.992  1.00  0.00           O  
ATOM   1542  H   TRP A 376      41.235   3.235   8.009  1.00  0.00           H  
ATOM   1543  HE1 TRP A 376      41.755   3.368   0.935  1.00  0.00           H  
ATOM   1544  N   ILE A 377      39.110   5.638   6.515  1.00  0.00           N  
ATOM   1545  CA  ILE A 377      38.170   6.719   6.195  1.00  0.00           C  
ATOM   1546  CB  ILE A 377      36.774   6.414   6.749  1.00  0.00           C  
ATOM   1547  CG2 ILE A 377      36.681   6.735   8.236  1.00  0.00           C  
ATOM   1548  CG1 ILE A 377      35.685   7.104   5.930  1.00  0.00           C  
ATOM   1549  CD1 ILE A 377      34.274   6.697   6.357  1.00  0.00           C  
ATOM   1550  C   ILE A 377      38.711   8.118   6.634  1.00  0.00           C  
ATOM   1551  O   ILE A 377      38.228   9.125   6.121  1.00  0.00           O  
ATOM   1552  H   ILE A 377      38.903   4.957   7.218  1.00  0.00           H  
ATOM   1553  N   LEU A 378      39.776   8.196   7.457  1.00  0.00           N  
ATOM   1554  CA  LEU A 378      40.562   9.421   7.667  1.00  0.00           C  
ATOM   1555  CB  LEU A 378      41.127   9.457   9.087  1.00  0.00           C  
ATOM   1556  CG  LEU A 378      40.073   9.816  10.134  1.00  0.00           C  
ATOM   1557  CD1 LEU A 378      40.579   9.590  11.558  1.00  0.00           C  
ATOM   1558  CD2 LEU A 378      39.567  11.246   9.941  1.00  0.00           C  
ATOM   1559  C   LEU A 378      41.708   9.583   6.633  1.00  0.00           C  
ATOM   1560  O   LEU A 378      41.934  10.704   6.168  1.00  0.00           O  
ATOM   1561  H   LEU A 378      40.162   7.358   7.847  1.00  0.00           H  
ATOM   1562  N   GLU A 379      42.364   8.502   6.174  1.00  0.00           N  
ATOM   1563  CA  GLU A 379      43.244   8.573   4.993  1.00  0.00           C  
ATOM   1564  CB  GLU A 379      43.724   7.170   4.615  1.00  0.00           C  
ATOM   1565  CG  GLU A 379      44.550   6.442   5.682  1.00  0.00           C  
ATOM   1566  CD  GLU A 379      44.598   4.946   5.396  1.00  0.00           C  
ATOM   1567  OE1 GLU A 379      44.708   4.540   4.238  1.00  0.00           O  
ATOM   1568  OE2 GLU A 379      44.492   4.163   6.337  1.00  0.00           O1-
ATOM   1569  C   GLU A 379      42.463   9.161   3.789  1.00  0.00           C  
ATOM   1570  O   GLU A 379      42.941  10.066   3.107  1.00  0.00           O  
ATOM   1571  H   GLU A 379      42.251   7.632   6.663  1.00  0.00           H  
ATOM   1572  N   GLU A 380      41.196   8.758   3.628  1.00  0.00           N  
ATOM   1573  CA  GLU A 380      40.239   9.322   2.680  1.00  0.00           C  
ATOM   1574  CB  GLU A 380      39.142   8.308   2.413  1.00  0.00           C  
ATOM   1575  CG  GLU A 380      39.590   7.269   1.390  1.00  0.00           C  
ATOM   1576  CD  GLU A 380      39.366   7.781  -0.020  1.00  0.00           C  
ATOM   1577  OE1 GLU A 380      38.346   7.471  -0.621  1.00  0.00           O  
ATOM   1578  OE2 GLU A 380      40.226   8.426  -0.611  1.00  0.00           O1-
ATOM   1579  C   GLU A 380      39.660  10.704   3.082  1.00  0.00           C  
ATOM   1580  O   GLU A 380      38.728  11.174   2.435  1.00  0.00           O  
ATOM   1581  H   GLU A 380      40.892   8.050   4.261  1.00  0.00           H  
ATOM   1582  N   VAL A 381      40.201  11.401   4.083  1.00  0.00           N  
ATOM   1583  CA  VAL A 381      40.048  12.855   4.230  1.00  0.00           C  
ATOM   1584  CB  VAL A 381      39.529  13.215   5.620  1.00  0.00           C  
ATOM   1585  CG1 VAL A 381      39.463  14.733   5.798  1.00  0.00           C  
ATOM   1586  CG2 VAL A 381      38.178  12.550   5.878  1.00  0.00           C  
ATOM   1587  C   VAL A 381      41.429  13.509   3.979  1.00  0.00           C  
ATOM   1588  O   VAL A 381      41.551  14.403   3.140  1.00  0.00           O  
ATOM   1589  H   VAL A 381      40.899  10.966   4.646  1.00  0.00           H  
ATOM   1590  N   GLU A 382      42.506  12.998   4.592  1.00  0.00           N  
ATOM   1591  CA  GLU A 382      43.863  13.518   4.390  1.00  0.00           C  
ATOM   1592  CB  GLU A 382      44.783  12.837   5.413  1.00  0.00           C  
ATOM   1593  CG  GLU A 382      44.235  13.102   6.830  1.00  0.00           C  
ATOM   1594  CD  GLU A 382      45.003  12.354   7.907  1.00  0.00           C  
ATOM   1595  OE1 GLU A 382      46.172  12.047   7.689  1.00  0.00           O  
ATOM   1596  OE2 GLU A 382      44.431  12.088   8.969  1.00  0.00           O1-
ATOM   1597  C   GLU A 382      44.334  13.469   2.919  1.00  0.00           C  
ATOM   1598  O   GLU A 382      45.001  14.388   2.447  1.00  0.00           O  
ATOM   1599  H   GLU A 382      42.389  12.256   5.252  1.00  0.00           H  
ATOM   1600  N   SER A 383      43.924  12.446   2.164  1.00  0.00           N  
ATOM   1601  CA  SER A 383      44.260  12.293   0.749  1.00  0.00           C  
ATOM   1602  CB  SER A 383      44.466  10.806   0.421  1.00  0.00           C  
ATOM   1603  OG  SER A 383      45.031  10.636  -0.886  1.00  0.00           O  
ATOM   1604  C   SER A 383      43.233  12.953  -0.209  1.00  0.00           C  
ATOM   1605  O   SER A 383      43.230  12.650  -1.405  1.00  0.00           O  
ATOM   1606  H   SER A 383      43.338  11.768   2.602  1.00  0.00           H  
ATOM   1607  HG  SER A 383      44.546  11.230  -1.455  1.00  0.00           H  
ATOM   1608  N   LYS A 384      42.322  13.806   0.284  1.00  0.00           N  
ATOM   1609  CA  LYS A 384      41.359  14.535  -0.569  1.00  0.00           C  
ATOM   1610  CB  LYS A 384      39.937  14.592  -0.021  1.00  0.00           C  
ATOM   1611  CG  LYS A 384      39.232  13.288   0.302  1.00  0.00           C  
ATOM   1612  CD  LYS A 384      39.050  12.306  -0.849  1.00  0.00           C  
ATOM   1613  CE  LYS A 384      38.070  11.235  -0.380  1.00  0.00           C  
ATOM   1614  NZ  LYS A 384      38.170  10.029  -1.195  1.00  0.00           N1+
ATOM   1615  C   LYS A 384      41.776  15.995  -0.604  1.00  0.00           C  
ATOM   1616  O   LYS A 384      41.754  16.629  -1.624  1.00  0.00           O  
ATOM   1617  H   LYS A 384      42.368  14.063   1.253  1.00  0.00           H  
ATOM   1618  HZ1 LYS A 384      39.167   9.742  -1.290  1.00  0.00           H  
ATOM   1619  HZ2 LYS A 384      37.695  10.156  -2.110  1.00  0.00           H  
ATOM   1620  HZ3 LYS A 384      37.733   9.223  -0.700  1.00  0.00           H  
TER    1621      LYS A 384 
ATOM   1622  N   MET B   1      47.669 -21.677  -0.756  1.00  0.00           N1+
ATOM   1623  CA  MET B   1      46.696 -22.196   0.205  1.00  0.00           C  
ATOM   1624  CB  MET B   1      47.402 -22.910   1.359  1.00  0.00           C  
ATOM   1625  CG  MET B   1      48.224 -24.113   0.896  1.00  0.00           C  
ATOM   1626  SD  MET B   1      49.060 -24.938   2.259  1.00  0.00           S  
ATOM   1627  CE  MET B   1      49.855 -26.243   1.308  1.00  0.00           C  
ATOM   1628  C   MET B   1      45.792 -21.100   0.732  1.00  0.00           C  
ATOM   1629  O   MET B   1      44.580 -21.225   0.846  1.00  0.00           O  
ATOM   1630  H   MET B   1      47.277 -21.266  -1.586  1.00  0.00           H  
ATOM   1631  N   ALA B   2      46.456 -19.976   1.036  1.00  0.00           N  
ATOM   1632  CA  ALA B   2      45.679 -18.814   1.458  1.00  0.00           C  
ATOM   1633  CB  ALA B   2      46.494 -17.945   2.418  1.00  0.00           C  
ATOM   1634  C   ALA B   2      45.210 -17.995   0.269  1.00  0.00           C  
ATOM   1635  O   ALA B   2      45.624 -16.854   0.050  1.00  0.00           O  
ATOM   1636  H   ALA B   2      47.433 -19.948   0.829  1.00  0.00           H  
ATOM   1637  N   ASP B   3      44.358 -18.685  -0.495  1.00  0.00           N  
ATOM   1638  CA  ASP B   3      43.841 -18.205  -1.772  1.00  0.00           C  
ATOM   1639  CB  ASP B   3      44.102 -19.257  -2.862  1.00  0.00           C  
ATOM   1640  CG  ASP B   3      45.561 -19.660  -2.972  1.00  0.00           C  
ATOM   1641  OD1 ASP B   3      45.851 -20.849  -2.979  1.00  0.00           O  
ATOM   1642  OD2 ASP B   3      46.426 -18.815  -3.171  1.00  0.00           O1-
ATOM   1643  C   ASP B   3      42.348 -17.960  -1.622  1.00  0.00           C  
ATOM   1644  O   ASP B   3      41.864 -17.771  -0.514  1.00  0.00           O  
ATOM   1645  H   ASP B   3      44.037 -19.570  -0.151  1.00  0.00           H  
ATOM   1646  N   VAL B   4      41.624 -18.006  -2.754  1.00  0.00           N  
ATOM   1647  CA  VAL B   4      40.172 -18.075  -2.609  1.00  0.00           C  
ATOM   1648  CB  VAL B   4      39.536 -16.683  -2.817  1.00  0.00           C  
ATOM   1649  CG1 VAL B   4      39.652 -16.192  -4.261  1.00  0.00           C  
ATOM   1650  CG2 VAL B   4      38.101 -16.612  -2.289  1.00  0.00           C  
ATOM   1651  C   VAL B   4      39.601 -19.140  -3.534  1.00  0.00           C  
ATOM   1652  O   VAL B   4      40.136 -19.400  -4.609  1.00  0.00           O  
ATOM   1653  H   VAL B   4      42.024 -18.099  -3.664  1.00  0.00           H  
ATOM   1654  N   THR B   5      38.519 -19.762  -3.052  1.00  0.00           N  
ATOM   1655  CA  THR B   5      37.795 -20.723  -3.876  1.00  0.00           C  
ATOM   1656  CB  THR B   5      37.037 -21.666  -2.941  1.00  0.00           C  
ATOM   1657  OG1 THR B   5      37.812 -21.904  -1.760  1.00  0.00           O  
ATOM   1658  CG2 THR B   5      36.644 -22.985  -3.609  1.00  0.00           C  
ATOM   1659  C   THR B   5      36.827 -20.031  -4.821  1.00  0.00           C  
ATOM   1660  O   THR B   5      36.240 -19.010  -4.482  1.00  0.00           O  
ATOM   1661  H   THR B   5      38.141 -19.518  -2.161  1.00  0.00           H  
ATOM   1662  HG1 THR B   5      38.644 -22.253  -2.053  1.00  0.00           H  
ATOM   1663  N   VAL B   6      36.681 -20.630  -6.007  1.00  0.00           N  
ATOM   1664  CA  VAL B   6      35.707 -20.133  -6.974  1.00  0.00           C  
ATOM   1665  CB  VAL B   6      36.398 -19.314  -8.076  1.00  0.00           C  
ATOM   1666  CG1 VAL B   6      36.753 -17.907  -7.597  1.00  0.00           C  
ATOM   1667  CG2 VAL B   6      37.625 -20.041  -8.637  1.00  0.00           C  
ATOM   1668  C   VAL B   6      34.946 -21.296  -7.582  1.00  0.00           C  
ATOM   1669  O   VAL B   6      35.454 -22.411  -7.663  1.00  0.00           O  
ATOM   1670  H   VAL B   6      37.209 -21.453  -6.226  1.00  0.00           H  
ATOM   1671  N   GLU B   7      33.712 -20.989  -8.005  1.00  0.00           N  
ATOM   1672  CA  GLU B   7      33.041 -21.957  -8.865  1.00  0.00           C  
ATOM   1673  CB  GLU B   7      31.537 -22.054  -8.581  1.00  0.00           C  
ATOM   1674  CG  GLU B   7      31.178 -22.686  -7.227  1.00  0.00           C  
ATOM   1675  CD  GLU B   7      29.679 -22.953  -7.095  1.00  0.00           C  
ATOM   1676  OE1 GLU B   7      28.927 -22.792  -8.054  1.00  0.00           O  
ATOM   1677  OE2 GLU B   7      29.236 -23.349  -6.021  1.00  0.00           O1-
ATOM   1678  C   GLU B   7      33.284 -21.584 -10.312  1.00  0.00           C  
ATOM   1679  O   GLU B   7      32.754 -20.614 -10.839  1.00  0.00           O  
ATOM   1680  H   GLU B   7      33.376 -20.047  -7.956  1.00  0.00           H  
ATOM   1681  N   VAL B   8      34.158 -22.382 -10.919  1.00  0.00           N  
ATOM   1682  CA  VAL B   8      34.558 -22.095 -12.293  1.00  0.00           C  
ATOM   1683  CB  VAL B   8      36.074 -21.891 -12.387  1.00  0.00           C  
ATOM   1684  CG1 VAL B   8      36.427 -20.425 -12.183  1.00  0.00           C  
ATOM   1685  CG2 VAL B   8      36.848 -22.789 -11.417  1.00  0.00           C  
ATOM   1686  C   VAL B   8      34.121 -23.204 -13.217  1.00  0.00           C  
ATOM   1687  O   VAL B   8      34.171 -24.376 -12.867  1.00  0.00           O  
ATOM   1688  H   VAL B   8      34.448 -23.220 -10.454  1.00  0.00           H  
ATOM   1689  N   ARG B   9      33.672 -22.803 -14.412  1.00  0.00           N  
ATOM   1690  CA  ARG B   9      33.200 -23.859 -15.306  1.00  0.00           C  
ATOM   1691  CB  ARG B   9      32.358 -23.266 -16.442  1.00  0.00           C  
ATOM   1692  CG  ARG B   9      30.973 -22.918 -15.884  1.00  0.00           C  
ATOM   1693  CD  ARG B   9      29.914 -22.415 -16.875  1.00  0.00           C  
ATOM   1694  NE  ARG B   9      29.977 -20.972 -17.102  1.00  0.00           N  
ATOM   1695  CZ  ARG B   9      30.413 -20.485 -18.281  1.00  0.00           C  
ATOM   1696  NH1 ARG B   9      30.820 -21.308 -19.240  1.00  0.00           N  
ATOM   1697  NH2 ARG B   9      30.465 -19.173 -18.478  1.00  0.00           N1+
ATOM   1698  C   ARG B   9      34.274 -24.838 -15.767  1.00  0.00           C  
ATOM   1699  O   ARG B   9      35.359 -24.478 -16.224  1.00  0.00           O  
ATOM   1700  H   ARG B   9      33.665 -21.829 -14.650  1.00  0.00           H  
ATOM   1701  HE  ARG B   9      29.714 -20.362 -16.354  1.00  0.00           H  
ATOM   1702 HH11 ARG B   9      31.281 -20.911 -20.048  1.00  0.00           H  
ATOM   1703 HH12 ARG B   9      30.718 -22.298 -19.178  1.00  0.00           H  
ATOM   1704 HH21 ARG B   9      30.164 -18.481 -17.817  1.00  0.00           H  
ATOM   1705 HH22 ARG B   9      30.900 -18.820 -19.323  1.00  0.00           H  
ATOM   1706  N   GLY B  10      33.922 -26.112 -15.547  1.00  0.00           N  
ATOM   1707  CA  GLY B  10      34.861 -27.201 -15.789  1.00  0.00           C  
ATOM   1708  C   GLY B  10      34.634 -27.874 -17.122  1.00  0.00           C  
ATOM   1709  O   GLY B  10      34.021 -27.317 -18.022  1.00  0.00           O  
ATOM   1710  H   GLY B  10      32.980 -26.295 -15.260  1.00  0.00           H  
ATOM   1711  N   SER B  11      35.174 -29.095 -17.214  1.00  0.00           N  
ATOM   1712  CA  SER B  11      35.235 -29.762 -18.515  1.00  0.00           C  
ATOM   1713  CB  SER B  11      36.053 -31.052 -18.401  1.00  0.00           C  
ATOM   1714  OG  SER B  11      36.604 -31.155 -17.078  1.00  0.00           O  
ATOM   1715  C   SER B  11      33.899 -30.006 -19.198  1.00  0.00           C  
ATOM   1716  O   SER B  11      33.710 -29.708 -20.370  1.00  0.00           O  
ATOM   1717  H   SER B  11      35.567 -29.572 -16.427  1.00  0.00           H  
ATOM   1718  HG  SER B  11      35.929 -31.611 -16.569  1.00  0.00           H  
ATOM   1719  N   ASN B  12      32.953 -30.518 -18.397  1.00  0.00           N  
ATOM   1720  CA  ASN B  12      31.612 -30.685 -18.964  1.00  0.00           C  
ATOM   1721  CB  ASN B  12      30.855 -31.849 -18.316  1.00  0.00           C  
ATOM   1722  CG  ASN B  12      30.603 -31.615 -16.839  1.00  0.00           C  
ATOM   1723  OD1 ASN B  12      29.974 -30.662 -16.395  1.00  0.00           O  
ATOM   1724  ND2 ASN B  12      31.131 -32.564 -16.076  1.00  0.00           N  
ATOM   1725  C   ASN B  12      30.727 -29.449 -19.012  1.00  0.00           C  
ATOM   1726  O   ASN B  12      29.532 -29.527 -19.264  1.00  0.00           O  
ATOM   1727  H   ASN B  12      33.188 -30.815 -17.466  1.00  0.00           H  
ATOM   1728 HD21 ASN B  12      31.785 -33.212 -16.472  1.00  0.00           H  
ATOM   1729 HD22 ASN B  12      30.978 -32.601 -15.091  1.00  0.00           H  
ATOM   1730  N   GLY B  13      31.342 -28.288 -18.755  1.00  0.00           N  
ATOM   1731  CA  GLY B  13      30.528 -27.085 -18.880  1.00  0.00           C  
ATOM   1732  C   GLY B  13      29.834 -26.634 -17.609  1.00  0.00           C  
ATOM   1733  O   GLY B  13      29.572 -25.452 -17.429  1.00  0.00           O  
ATOM   1734  H   GLY B  13      32.316 -28.230 -18.538  1.00  0.00           H  
ATOM   1735  N   ALA B  14      29.546 -27.603 -16.726  1.00  0.00           N  
ATOM   1736  CA  ALA B  14      28.945 -27.200 -15.456  1.00  0.00           C  
ATOM   1737  CB  ALA B  14      28.343 -28.418 -14.761  1.00  0.00           C  
ATOM   1738  C   ALA B  14      29.939 -26.517 -14.530  1.00  0.00           C  
ATOM   1739  O   ALA B  14      31.123 -26.406 -14.833  1.00  0.00           O  
ATOM   1740  H   ALA B  14      29.759 -28.564 -16.913  1.00  0.00           H  
ATOM   1741  N   PHE B  15      29.423 -26.049 -13.383  1.00  0.00           N  
ATOM   1742  CA  PHE B  15      30.367 -25.424 -12.458  1.00  0.00           C  
ATOM   1743  CB  PHE B  15      29.664 -24.416 -11.547  1.00  0.00           C  
ATOM   1744  CG  PHE B  15      29.409 -23.125 -12.291  1.00  0.00           C  
ATOM   1745  CD1 PHE B  15      28.161 -22.907 -12.913  1.00  0.00           C  
ATOM   1746  CD2 PHE B  15      30.431 -22.152 -12.344  1.00  0.00           C  
ATOM   1747  CE1 PHE B  15      27.926 -21.691 -13.585  1.00  0.00           C  
ATOM   1748  CE2 PHE B  15      30.200 -20.937 -13.018  1.00  0.00           C  
ATOM   1749  CZ  PHE B  15      28.946 -20.716 -13.626  1.00  0.00           C  
ATOM   1750  C   PHE B  15      31.131 -26.436 -11.632  1.00  0.00           C  
ATOM   1751  O   PHE B  15      30.571 -27.374 -11.079  1.00  0.00           O  
ATOM   1752  H   PHE B  15      28.482 -26.269 -13.114  1.00  0.00           H  
ATOM   1753  N   TYR B  16      32.444 -26.205 -11.586  1.00  0.00           N  
ATOM   1754  CA  TYR B  16      33.309 -27.067 -10.792  1.00  0.00           C  
ATOM   1755  CB  TYR B  16      34.159 -27.979 -11.692  1.00  0.00           C  
ATOM   1756  CG  TYR B  16      33.264 -29.023 -12.319  1.00  0.00           C  
ATOM   1757  CD1 TYR B  16      33.041 -30.240 -11.641  1.00  0.00           C  
ATOM   1758  CE1 TYR B  16      32.069 -31.123 -12.142  1.00  0.00           C  
ATOM   1759  CD2 TYR B  16      32.638 -28.730 -13.544  1.00  0.00           C  
ATOM   1760  CE2 TYR B  16      31.661 -29.605 -14.035  1.00  0.00           C  
ATOM   1761  CZ  TYR B  16      31.347 -30.760 -13.295  1.00  0.00           C  
ATOM   1762  OH  TYR B  16      30.282 -31.539 -13.704  1.00  0.00           O  
ATOM   1763  C   TYR B  16      34.155 -26.231  -9.857  1.00  0.00           C  
ATOM   1764  O   TYR B  16      34.087 -25.009  -9.845  1.00  0.00           O  
ATOM   1765  H   TYR B  16      32.842 -25.417 -12.053  1.00  0.00           H  
ATOM   1766  HH  TYR B  16      29.879 -31.118 -14.468  1.00  0.00           H  
ATOM   1767  N   LYS B  17      34.926 -26.948  -9.034  1.00  0.00           N  
ATOM   1768  CA  LYS B  17      35.603 -26.238  -7.957  1.00  0.00           C  
ATOM   1769  CB  LYS B  17      35.494 -27.099  -6.701  1.00  0.00           C  
ATOM   1770  CG  LYS B  17      35.882 -26.419  -5.391  1.00  0.00           C  
ATOM   1771  CD  LYS B  17      35.896 -27.450  -4.267  1.00  0.00           C  
ATOM   1772  CE  LYS B  17      36.381 -26.895  -2.931  1.00  0.00           C  
ATOM   1773  NZ  LYS B  17      36.876 -28.021  -2.134  1.00  0.00           N1+
ATOM   1774  C   LYS B  17      37.046 -25.911  -8.290  1.00  0.00           C  
ATOM   1775  O   LYS B  17      37.815 -26.778  -8.697  1.00  0.00           O  
ATOM   1776  H   LYS B  17      35.043 -27.930  -9.163  1.00  0.00           H  
ATOM   1777  HZ1 LYS B  17      36.197 -28.432  -1.474  1.00  0.00           H  
ATOM   1778  HZ2 LYS B  17      37.231 -28.757  -2.785  1.00  0.00           H  
ATOM   1779  HZ3 LYS B  17      37.766 -27.755  -1.658  1.00  0.00           H  
ATOM   1780  N   GLY B  18      37.380 -24.631  -8.083  1.00  0.00           N  
ATOM   1781  CA  GLY B  18      38.759 -24.220  -8.320  1.00  0.00           C  
ATOM   1782  C   GLY B  18      39.263 -23.271  -7.253  1.00  0.00           C  
ATOM   1783  O   GLY B  18      38.519 -22.825  -6.386  1.00  0.00           O  
ATOM   1784  H   GLY B  18      36.699 -23.955  -7.789  1.00  0.00           H  
ATOM   1785  N   PHE B  19      40.564 -22.987  -7.355  1.00  0.00           N  
ATOM   1786  CA  PHE B  19      41.203 -22.022  -6.467  1.00  0.00           C  
ATOM   1787  CB  PHE B  19      42.151 -22.716  -5.486  1.00  0.00           C  
ATOM   1788  CG  PHE B  19      41.420 -23.254  -4.278  1.00  0.00           C  
ATOM   1789  CD1 PHE B  19      41.523 -22.553  -3.058  1.00  0.00           C  
ATOM   1790  CD2 PHE B  19      40.668 -24.446  -4.375  1.00  0.00           C  
ATOM   1791  CE1 PHE B  19      40.881 -23.059  -1.912  1.00  0.00           C  
ATOM   1792  CE2 PHE B  19      40.020 -24.950  -3.231  1.00  0.00           C  
ATOM   1793  CZ  PHE B  19      40.141 -24.256  -2.009  1.00  0.00           C  
ATOM   1794  C   PHE B  19      42.014 -21.072  -7.313  1.00  0.00           C  
ATOM   1795  O   PHE B  19      42.681 -21.478  -8.258  1.00  0.00           O  
ATOM   1796  H   PHE B  19      41.108 -23.367  -8.106  1.00  0.00           H  
ATOM   1797  N   ILE B  20      41.935 -19.787  -6.950  1.00  0.00           N  
ATOM   1798  CA  ILE B  20      42.693 -18.869  -7.798  1.00  0.00           C  
ATOM   1799  CB  ILE B  20      42.178 -17.418  -7.717  1.00  0.00           C  
ATOM   1800  CG2 ILE B  20      40.651 -17.395  -7.715  1.00  0.00           C  
ATOM   1801  CG1 ILE B  20      42.758 -16.591  -6.565  1.00  0.00           C  
ATOM   1802  CD1 ILE B  20      42.631 -15.094  -6.847  1.00  0.00           C  
ATOM   1803  C   ILE B  20      44.191 -18.935  -7.572  1.00  0.00           C  
ATOM   1804  O   ILE B  20      44.670 -19.118  -6.453  1.00  0.00           O  
ATOM   1805  H   ILE B  20      41.410 -19.516  -6.141  1.00  0.00           H  
ATOM   1806  N   LYS B  21      44.923 -18.763  -8.671  1.00  0.00           N  
ATOM   1807  CA  LYS B  21      46.325 -18.430  -8.465  1.00  0.00           C  
ATOM   1808  CB  LYS B  21      47.298 -19.395  -9.162  1.00  0.00           C  
ATOM   1809  CG  LYS B  21      47.120 -20.906  -8.918  1.00  0.00           C  
ATOM   1810  CD  LYS B  21      46.780 -21.358  -7.489  1.00  0.00           C  
ATOM   1811  CE  LYS B  21      47.666 -20.826  -6.360  1.00  0.00           C  
ATOM   1812  NZ  LYS B  21      46.762 -20.349  -5.309  1.00  0.00           N1+
ATOM   1813  C   LYS B  21      46.636 -16.990  -8.809  1.00  0.00           C  
ATOM   1814  O   LYS B  21      47.206 -16.261  -8.007  1.00  0.00           O  
ATOM   1815  H   LYS B  21      44.499 -18.767  -9.577  1.00  0.00           H  
ATOM   1816  HZ1 LYS B  21      45.979 -19.786  -5.696  1.00  0.00           H  
ATOM   1817  HZ2 LYS B  21      46.321 -21.109  -4.748  1.00  0.00           H  
ATOM   1818  HZ3 LYS B  21      47.198 -19.752  -4.575  1.00  0.00           H  
ATOM   1819  N   ASP B  22      46.208 -16.615 -10.021  1.00  0.00           N  
ATOM   1820  CA  ASP B  22      46.420 -15.232 -10.442  1.00  0.00           C  
ATOM   1821  CB  ASP B  22      47.554 -15.156 -11.491  1.00  0.00           C  
ATOM   1822  CG  ASP B  22      47.621 -13.805 -12.199  1.00  0.00           C  
ATOM   1823  OD1 ASP B  22      47.830 -12.785 -11.556  1.00  0.00           O  
ATOM   1824  OD2 ASP B  22      47.382 -13.751 -13.397  1.00  0.00           O1-
ATOM   1825  C   ASP B  22      45.120 -14.640 -10.945  1.00  0.00           C  
ATOM   1826  O   ASP B  22      44.212 -15.337 -11.381  1.00  0.00           O  
ATOM   1827  H   ASP B  22      45.685 -17.241 -10.605  1.00  0.00           H  
ATOM   1828  N   VAL B  23      45.069 -13.311 -10.864  1.00  0.00           N  
ATOM   1829  CA  VAL B  23      44.048 -12.655 -11.662  1.00  0.00           C  
ATOM   1830  CB  VAL B  23      43.409 -11.491 -10.901  1.00  0.00           C  
ATOM   1831  CG1 VAL B  23      42.251 -10.925 -11.722  1.00  0.00           C  
ATOM   1832  CG2 VAL B  23      42.998 -11.857  -9.475  1.00  0.00           C  
ATOM   1833  C   VAL B  23      44.692 -12.111 -12.916  1.00  0.00           C  
ATOM   1834  O   VAL B  23      45.310 -11.052 -12.862  1.00  0.00           O  
ATOM   1835  H   VAL B  23      45.908 -12.832 -10.597  1.00  0.00           H  
ATOM   1836  N   HIS B  24      44.532 -12.823 -14.039  1.00  0.00           N  
ATOM   1837  CA  HIS B  24      44.859 -12.062 -15.238  1.00  0.00           C  
ATOM   1838  CB  HIS B  24      45.441 -12.922 -16.361  1.00  0.00           C  
ATOM   1839  CG  HIS B  24      46.922 -12.640 -16.525  1.00  0.00           C  
ATOM   1840  ND1 HIS B  24      47.448 -11.425 -16.773  1.00  0.00           N  
ATOM   1841  CD2 HIS B  24      47.976 -13.557 -16.473  1.00  0.00           C  
ATOM   1842  NE2 HIS B  24      49.130 -12.881 -16.694  1.00  0.00           N  
ATOM   1843  CE1 HIS B  24      48.804 -11.566 -16.881  1.00  0.00           C  
ATOM   1844  C   HIS B  24      43.654 -11.264 -15.679  1.00  0.00           C  
ATOM   1845  O   HIS B  24      42.521 -11.517 -15.283  1.00  0.00           O  
ATOM   1846  H   HIS B  24      44.016 -13.678 -14.099  1.00  0.00           H  
ATOM   1847  HD1 HIS B  24      46.984 -10.559 -16.860  1.00  0.00           H  
ATOM   1848  N   GLU B  25      43.949 -10.240 -16.475  1.00  0.00           N  
ATOM   1849  CA  GLU B  25      43.095  -9.063 -16.361  1.00  0.00           C  
ATOM   1850  CB  GLU B  25      43.853  -7.805 -16.809  1.00  0.00           C  
ATOM   1851  CG  GLU B  25      45.114  -7.476 -15.979  1.00  0.00           C  
ATOM   1852  CD  GLU B  25      46.197  -8.525 -16.177  1.00  0.00           C  
ATOM   1853  OE1 GLU B  25      46.668  -8.688 -17.295  1.00  0.00           O  
ATOM   1854  OE2 GLU B  25      46.507  -9.264 -15.245  1.00  0.00           O1-
ATOM   1855  C   GLU B  25      41.719  -9.168 -16.993  1.00  0.00           C  
ATOM   1856  O   GLU B  25      40.836  -8.358 -16.728  1.00  0.00           O  
ATOM   1857  H   GLU B  25      44.879 -10.138 -16.832  1.00  0.00           H  
ATOM   1858  N   ASP B  26      41.566 -10.212 -17.817  1.00  0.00           N  
ATOM   1859  CA  ASP B  26      40.220 -10.567 -18.275  1.00  0.00           C  
ATOM   1860  CB  ASP B  26      40.044 -10.244 -19.761  1.00  0.00           C  
ATOM   1861  CG  ASP B  26      39.958  -8.742 -19.923  1.00  0.00           C  
ATOM   1862  OD1 ASP B  26      38.869  -8.188 -19.804  1.00  0.00           O  
ATOM   1863  OD2 ASP B  26      40.984  -8.084 -20.084  1.00  0.00           O1-
ATOM   1864  C   ASP B  26      39.865 -12.016 -17.993  1.00  0.00           C  
ATOM   1865  O   ASP B  26      38.819 -12.548 -18.364  1.00  0.00           O  
ATOM   1866  H   ASP B  26      42.371 -10.718 -18.118  1.00  0.00           H  
ATOM   1867  N   SER B  27      40.816 -12.674 -17.323  1.00  0.00           N  
ATOM   1868  CA  SER B  27      40.684 -14.110 -17.142  1.00  0.00           C  
ATOM   1869  CB  SER B  27      41.220 -14.848 -18.373  1.00  0.00           C  
ATOM   1870  OG  SER B  27      40.591 -14.345 -19.562  1.00  0.00           O  
ATOM   1871  C   SER B  27      41.368 -14.558 -15.868  1.00  0.00           C  
ATOM   1872  O   SER B  27      42.564 -14.396 -15.667  1.00  0.00           O  
ATOM   1873  H   SER B  27      41.593 -12.210 -16.899  1.00  0.00           H  
ATOM   1874  HG  SER B  27      39.781 -13.921 -19.299  1.00  0.00           H  
ATOM   1875  N   LEU B  28      40.529 -15.104 -14.991  1.00  0.00           N  
ATOM   1876  CA  LEU B  28      41.030 -15.575 -13.710  1.00  0.00           C  
ATOM   1877  CB  LEU B  28      39.818 -15.706 -12.788  1.00  0.00           C  
ATOM   1878  CG  LEU B  28      40.102 -15.817 -11.293  1.00  0.00           C  
ATOM   1879  CD1 LEU B  28      41.036 -14.725 -10.790  1.00  0.00           C  
ATOM   1880  CD2 LEU B  28      38.800 -15.819 -10.497  1.00  0.00           C  
ATOM   1881  C   LEU B  28      41.819 -16.866 -13.864  1.00  0.00           C  
ATOM   1882  O   LEU B  28      41.294 -17.899 -14.260  1.00  0.00           O  
ATOM   1883  H   LEU B  28      39.603 -15.342 -15.281  1.00  0.00           H  
ATOM   1884  N   THR B  29      43.113 -16.744 -13.566  1.00  0.00           N  
ATOM   1885  CA  THR B  29      44.011 -17.893 -13.639  1.00  0.00           C  
ATOM   1886  CB  THR B  29      45.443 -17.336 -13.596  1.00  0.00           C  
ATOM   1887  OG1 THR B  29      45.522 -16.096 -14.331  1.00  0.00           O  
ATOM   1888  CG2 THR B  29      46.500 -18.318 -14.094  1.00  0.00           C  
ATOM   1889  C   THR B  29      43.726 -18.838 -12.477  1.00  0.00           C  
ATOM   1890  O   THR B  29      44.037 -18.517 -11.332  1.00  0.00           O  
ATOM   1891  H   THR B  29      43.487 -15.895 -13.192  1.00  0.00           H  
ATOM   1892  HG1 THR B  29      46.204 -15.559 -13.919  1.00  0.00           H  
ATOM   1893  N   VAL B  30      43.036 -19.945 -12.800  1.00  0.00           N  
ATOM   1894  CA  VAL B  30      42.621 -20.848 -11.729  1.00  0.00           C  
ATOM   1895  CB  VAL B  30      41.113 -20.747 -11.426  1.00  0.00           C  
ATOM   1896  CG1 VAL B  30      40.740 -19.380 -10.871  1.00  0.00           C  
ATOM   1897  CG2 VAL B  30      40.236 -21.085 -12.628  1.00  0.00           C  
ATOM   1898  C   VAL B  30      42.999 -22.301 -11.955  1.00  0.00           C  
ATOM   1899  O   VAL B  30      42.656 -22.946 -12.944  1.00  0.00           O  
ATOM   1900  H   VAL B  30      42.914 -20.220 -13.755  1.00  0.00           H  
ATOM   1901  N   VAL B  31      43.674 -22.830 -10.931  1.00  0.00           N  
ATOM   1902  CA  VAL B  31      43.797 -24.281 -10.941  1.00  0.00           C  
ATOM   1903  CB  VAL B  31      45.053 -24.722 -10.165  1.00  0.00           C  
ATOM   1904  CG1 VAL B  31      44.944 -24.465  -8.658  1.00  0.00           C  
ATOM   1905  CG2 VAL B  31      45.437 -26.168 -10.487  1.00  0.00           C  
ATOM   1906  C   VAL B  31      42.517 -24.882 -10.388  1.00  0.00           C  
ATOM   1907  O   VAL B  31      41.860 -24.298  -9.533  1.00  0.00           O  
ATOM   1908  H   VAL B  31      43.897 -22.252 -10.148  1.00  0.00           H  
ATOM   1909  N   PHE B  32      42.151 -26.057 -10.901  1.00  0.00           N  
ATOM   1910  CA  PHE B  32      41.007 -26.645 -10.217  1.00  0.00           C  
ATOM   1911  CB  PHE B  32      40.166 -27.467 -11.192  1.00  0.00           C  
ATOM   1912  CG  PHE B  32      39.311 -26.587 -12.087  1.00  0.00           C  
ATOM   1913  CD1 PHE B  32      37.932 -26.870 -12.180  1.00  0.00           C  
ATOM   1914  CD2 PHE B  32      39.877 -25.524 -12.829  1.00  0.00           C  
ATOM   1915  CE1 PHE B  32      37.120 -26.121 -13.053  1.00  0.00           C  
ATOM   1916  CE2 PHE B  32      39.068 -24.768 -13.700  1.00  0.00           C  
ATOM   1917  CZ  PHE B  32      37.702 -25.093 -13.821  1.00  0.00           C  
ATOM   1918  C   PHE B  32      41.495 -27.424  -9.014  1.00  0.00           C  
ATOM   1919  O   PHE B  32      42.672 -27.760  -8.920  1.00  0.00           O  
ATOM   1920  H   PHE B  32      42.719 -26.575 -11.543  1.00  0.00           H  
ATOM   1921  N   GLU B  33      40.573 -27.651  -8.063  1.00  0.00           N  
ATOM   1922  CA  GLU B  33      41.053 -28.174  -6.781  1.00  0.00           C  
ATOM   1923  CB  GLU B  33      39.913 -28.319  -5.768  1.00  0.00           C  
ATOM   1924  CG  GLU B  33      40.465 -28.468  -4.343  1.00  0.00           C  
ATOM   1925  CD  GLU B  33      39.379 -28.764  -3.334  1.00  0.00           C  
ATOM   1926  OE1 GLU B  33      39.387 -28.161  -2.265  1.00  0.00           O  
ATOM   1927  OE2 GLU B  33      38.497 -29.576  -3.602  1.00  0.00           O1-
ATOM   1928  C   GLU B  33      41.856 -29.463  -6.896  1.00  0.00           C  
ATOM   1929  O   GLU B  33      41.542 -30.358  -7.672  1.00  0.00           O  
ATOM   1930  H   GLU B  33      39.615 -27.416  -8.228  1.00  0.00           H  
ATOM   1931  N   ASN B  34      42.960 -29.479  -6.126  1.00  0.00           N  
ATOM   1932  CA  ASN B  34      43.875 -30.629  -6.123  1.00  0.00           C  
ATOM   1933  CB  ASN B  34      43.262 -31.849  -5.419  1.00  0.00           C  
ATOM   1934  CG  ASN B  34      43.060 -31.544  -3.951  1.00  0.00           C  
ATOM   1935  OD1 ASN B  34      43.997 -31.325  -3.198  1.00  0.00           O  
ATOM   1936  ND2 ASN B  34      41.778 -31.498  -3.575  1.00  0.00           N  
ATOM   1937  C   ASN B  34      44.413 -31.025  -7.487  1.00  0.00           C  
ATOM   1938  O   ASN B  34      44.807 -32.158  -7.724  1.00  0.00           O  
ATOM   1939  H   ASN B  34      43.114 -28.711  -5.506  1.00  0.00           H  
ATOM   1940 HD21 ASN B  34      41.020 -31.680  -4.199  1.00  0.00           H  
ATOM   1941 HD22 ASN B  34      41.565 -31.239  -2.634  1.00  0.00           H  
ATOM   1942  N   ASN B  35      44.396 -30.025  -8.391  1.00  0.00           N  
ATOM   1943  CA  ASN B  35      44.808 -30.240  -9.779  1.00  0.00           C  
ATOM   1944  CB  ASN B  35      46.340 -30.332  -9.894  1.00  0.00           C  
ATOM   1945  CG  ASN B  35      46.822 -30.003 -11.300  1.00  0.00           C  
ATOM   1946  OD1 ASN B  35      47.047 -28.856 -11.661  1.00  0.00           O  
ATOM   1947  ND2 ASN B  35      47.053 -31.066 -12.070  1.00  0.00           N  
ATOM   1948  C   ASN B  35      44.107 -31.393 -10.484  1.00  0.00           C  
ATOM   1949  O   ASN B  35      44.689 -32.086 -11.309  1.00  0.00           O  
ATOM   1950  H   ASN B  35      44.023 -29.129  -8.147  1.00  0.00           H  
ATOM   1951 HD21 ASN B  35      46.692 -31.955 -11.777  1.00  0.00           H  
ATOM   1952 HD22 ASN B  35      47.539 -30.968 -12.934  1.00  0.00           H  
ATOM   1953  N   TRP B  36      42.806 -31.560 -10.159  1.00  0.00           N  
ATOM   1954  CA  TRP B  36      42.069 -32.544 -10.963  1.00  0.00           C  
ATOM   1955  CB  TRP B  36      40.692 -32.883 -10.353  1.00  0.00           C  
ATOM   1956  CG  TRP B  36      39.646 -31.801 -10.547  1.00  0.00           C  
ATOM   1957  CD2 TRP B  36      38.809 -31.573 -11.704  1.00  0.00           C  
ATOM   1958  CE2 TRP B  36      37.970 -30.447 -11.409  1.00  0.00           C  
ATOM   1959  CE3 TRP B  36      38.702 -32.220 -12.954  1.00  0.00           C  
ATOM   1960  CD1 TRP B  36      39.271 -30.808  -9.629  1.00  0.00           C  
ATOM   1961  NE1 TRP B  36      38.289 -30.008 -10.127  1.00  0.00           N  
ATOM   1962  CZ2 TRP B  36      37.042 -29.995 -12.371  1.00  0.00           C  
ATOM   1963  CZ3 TRP B  36      37.774 -31.752 -13.907  1.00  0.00           C  
ATOM   1964  CH2 TRP B  36      36.945 -30.648 -13.617  1.00  0.00           C  
ATOM   1965  C   TRP B  36      41.986 -32.129 -12.427  1.00  0.00           C  
ATOM   1966  O   TRP B  36      42.126 -32.897 -13.368  1.00  0.00           O  
ATOM   1967  H   TRP B  36      42.383 -31.042  -9.413  1.00  0.00           H  
ATOM   1968  HE1 TRP B  36      37.892 -29.240  -9.661  1.00  0.00           H  
ATOM   1969  N   GLN B  37      41.809 -30.809 -12.547  1.00  0.00           N  
ATOM   1970  CA  GLN B  37      42.093 -30.173 -13.818  1.00  0.00           C  
ATOM   1971  CB  GLN B  37      40.851 -29.441 -14.324  1.00  0.00           C  
ATOM   1972  CG  GLN B  37      40.984 -28.950 -15.763  1.00  0.00           C  
ATOM   1973  CD  GLN B  37      40.218 -27.657 -15.913  1.00  0.00           C  
ATOM   1974  OE1 GLN B  37      39.066 -27.598 -16.333  1.00  0.00           O  
ATOM   1975  NE2 GLN B  37      40.939 -26.585 -15.587  1.00  0.00           N  
ATOM   1976  C   GLN B  37      43.216 -29.191 -13.559  1.00  0.00           C  
ATOM   1977  O   GLN B  37      43.108 -28.348 -12.673  1.00  0.00           O  
ATOM   1978  H   GLN B  37      41.642 -30.250 -11.737  1.00  0.00           H  
ATOM   1979 HE21 GLN B  37      41.895 -26.684 -15.292  1.00  0.00           H  
ATOM   1980 HE22 GLN B  37      40.590 -25.651 -15.582  1.00  0.00           H  
ATOM   1981  N   PRO B  38      44.304 -29.335 -14.349  1.00  0.00           N  
ATOM   1982  CD  PRO B  38      44.574 -30.425 -15.280  1.00  0.00           C  
ATOM   1983  CA  PRO B  38      45.374 -28.332 -14.313  1.00  0.00           C  
ATOM   1984  CB  PRO B  38      46.333 -28.823 -15.404  1.00  0.00           C  
ATOM   1985  CG  PRO B  38      46.073 -30.323 -15.527  1.00  0.00           C  
ATOM   1986  C   PRO B  38      44.868 -26.923 -14.570  1.00  0.00           C  
ATOM   1987  O   PRO B  38      43.731 -26.726 -14.992  1.00  0.00           O  
ATOM   1988  N   GLU B  39      45.772 -25.968 -14.304  1.00  0.00           N  
ATOM   1989  CA  GLU B  39      45.471 -24.551 -14.526  1.00  0.00           C  
ATOM   1990  CB  GLU B  39      46.767 -23.740 -14.501  1.00  0.00           C  
ATOM   1991  CG  GLU B  39      46.962 -22.858 -13.261  1.00  0.00           C  
ATOM   1992  CD  GLU B  39      45.974 -21.700 -13.193  1.00  0.00           C  
ATOM   1993  OE1 GLU B  39      45.895 -21.080 -12.135  1.00  0.00           O  
ATOM   1994  OE2 GLU B  39      45.292 -21.404 -14.176  1.00  0.00           O1-
ATOM   1995  C   GLU B  39      44.711 -24.219 -15.800  1.00  0.00           C  
ATOM   1996  O   GLU B  39      45.035 -24.677 -16.893  1.00  0.00           O  
ATOM   1997  H   GLU B  39      46.645 -26.234 -13.903  1.00  0.00           H  
ATOM   1998  N   ARG B  40      43.683 -23.395 -15.603  1.00  0.00           N  
ATOM   1999  CA  ARG B  40      43.091 -22.736 -16.753  1.00  0.00           C  
ATOM   2000  CB  ARG B  40      41.837 -23.461 -17.276  1.00  0.00           C  
ATOM   2001  CG  ARG B  40      41.221 -22.774 -18.511  1.00  0.00           C  
ATOM   2002  CD  ARG B  40      40.079 -23.518 -19.221  1.00  0.00           C  
ATOM   2003  NE  ARG B  40      38.941 -23.803 -18.342  1.00  0.00           N  
ATOM   2004  CZ  ARG B  40      38.695 -25.077 -17.972  1.00  0.00           C  
ATOM   2005  NH1 ARG B  40      39.431 -26.070 -18.461  1.00  0.00           N  
ATOM   2006  NH2 ARG B  40      37.732 -25.365 -17.104  1.00  0.00           N1+
ATOM   2007  C   ARG B  40      42.797 -21.301 -16.398  1.00  0.00           C  
ATOM   2008  O   ARG B  40      42.082 -20.989 -15.456  1.00  0.00           O  
ATOM   2009  H   ARG B  40      43.519 -23.037 -14.678  1.00  0.00           H  
ATOM   2010  HE  ARG B  40      38.394 -23.038 -17.995  1.00  0.00           H  
ATOM   2011 HH11 ARG B  40      39.280 -27.000 -18.110  1.00  0.00           H  
ATOM   2012 HH12 ARG B  40      40.135 -25.917 -19.153  1.00  0.00           H  
ATOM   2013 HH21 ARG B  40      37.691 -26.294 -16.721  1.00  0.00           H  
ATOM   2014 HH22 ARG B  40      37.034 -24.704 -16.796  1.00  0.00           H  
ATOM   2015  N   GLN B  41      43.357 -20.434 -17.243  1.00  0.00           N  
ATOM   2016  CA  GLN B  41      43.008 -19.024 -17.139  1.00  0.00           C  
ATOM   2017  CB  GLN B  41      44.084 -18.236 -17.873  1.00  0.00           C  
ATOM   2018  CG  GLN B  41      44.160 -16.764 -17.496  1.00  0.00           C  
ATOM   2019  CD  GLN B  41      45.465 -16.229 -18.027  1.00  0.00           C  
ATOM   2020  OE1 GLN B  41      45.624 -15.891 -19.190  1.00  0.00           O  
ATOM   2021  NE2 GLN B  41      46.427 -16.216 -17.108  1.00  0.00           N  
ATOM   2022  C   GLN B  41      41.596 -18.751 -17.641  1.00  0.00           C  
ATOM   2023  O   GLN B  41      41.354 -18.393 -18.785  1.00  0.00           O  
ATOM   2024  H   GLN B  41      43.973 -20.770 -17.952  1.00  0.00           H  
ATOM   2025 HE21 GLN B  41      46.197 -16.413 -16.152  1.00  0.00           H  
ATOM   2026 HE22 GLN B  41      47.360 -15.981 -17.368  1.00  0.00           H  
ATOM   2027  N   VAL B  42      40.658 -19.004 -16.725  1.00  0.00           N  
ATOM   2028  CA  VAL B  42      39.241 -18.959 -17.066  1.00  0.00           C  
ATOM   2029  CB  VAL B  42      38.468 -19.720 -15.973  1.00  0.00           C  
ATOM   2030  CG1 VAL B  42      36.957 -19.623 -16.105  1.00  0.00           C  
ATOM   2031  CG2 VAL B  42      38.864 -21.193 -15.967  1.00  0.00           C  
ATOM   2032  C   VAL B  42      38.735 -17.534 -17.255  1.00  0.00           C  
ATOM   2033  O   VAL B  42      38.817 -16.697 -16.365  1.00  0.00           O  
ATOM   2034  H   VAL B  42      40.961 -19.180 -15.783  1.00  0.00           H  
ATOM   2035  N   PRO B  43      38.202 -17.264 -18.471  1.00  0.00           N  
ATOM   2036  CD  PRO B  43      38.142 -18.149 -19.629  1.00  0.00           C  
ATOM   2037  CA  PRO B  43      37.610 -15.946 -18.730  1.00  0.00           C  
ATOM   2038  CB  PRO B  43      37.028 -16.104 -20.137  1.00  0.00           C  
ATOM   2039  CG  PRO B  43      37.863 -17.204 -20.790  1.00  0.00           C  
ATOM   2040  C   PRO B  43      36.562 -15.561 -17.699  1.00  0.00           C  
ATOM   2041  O   PRO B  43      35.863 -16.409 -17.160  1.00  0.00           O  
ATOM   2042  N   PHE B  44      36.474 -14.247 -17.446  1.00  0.00           N  
ATOM   2043  CA  PHE B  44      35.593 -13.784 -16.365  1.00  0.00           C  
ATOM   2044  CB  PHE B  44      35.606 -12.251 -16.308  1.00  0.00           C  
ATOM   2045  CG  PHE B  44      36.891 -11.676 -15.732  1.00  0.00           C  
ATOM   2046  CD1 PHE B  44      37.812 -12.479 -15.015  1.00  0.00           C  
ATOM   2047  CD2 PHE B  44      37.130 -10.296 -15.909  1.00  0.00           C  
ATOM   2048  CE1 PHE B  44      38.966 -11.894 -14.459  1.00  0.00           C  
ATOM   2049  CE2 PHE B  44      38.280  -9.706 -15.350  1.00  0.00           C  
ATOM   2050  CZ  PHE B  44      39.185 -10.511 -14.627  1.00  0.00           C  
ATOM   2051  C   PHE B  44      34.160 -14.321 -16.350  1.00  0.00           C  
ATOM   2052  O   PHE B  44      33.591 -14.649 -15.316  1.00  0.00           O  
ATOM   2053  H   PHE B  44      37.122 -13.621 -17.889  1.00  0.00           H  
ATOM   2054  N   ASN B  45      33.599 -14.435 -17.566  1.00  0.00           N  
ATOM   2055  CA  ASN B  45      32.216 -14.929 -17.659  1.00  0.00           C  
ATOM   2056  CB  ASN B  45      31.639 -14.720 -19.059  1.00  0.00           C  
ATOM   2057  CG  ASN B  45      31.348 -13.260 -19.297  1.00  0.00           C  
ATOM   2058  OD1 ASN B  45      30.979 -12.511 -18.398  1.00  0.00           O  
ATOM   2059  ND2 ASN B  45      31.544 -12.874 -20.560  1.00  0.00           N  
ATOM   2060  C   ASN B  45      31.989 -16.376 -17.246  1.00  0.00           C  
ATOM   2061  O   ASN B  45      30.864 -16.831 -17.037  1.00  0.00           O  
ATOM   2062  H   ASN B  45      34.154 -14.239 -18.371  1.00  0.00           H  
ATOM   2063 HD21 ASN B  45      31.831 -13.539 -21.251  1.00  0.00           H  
ATOM   2064 HD22 ASN B  45      31.402 -11.922 -20.826  1.00  0.00           H  
ATOM   2065  N   GLU B  46      33.112 -17.087 -17.129  1.00  0.00           N  
ATOM   2066  CA  GLU B  46      33.012 -18.486 -16.744  1.00  0.00           C  
ATOM   2067  CB  GLU B  46      33.884 -19.361 -17.662  1.00  0.00           C  
ATOM   2068  CG  GLU B  46      34.180 -18.841 -19.085  1.00  0.00           C  
ATOM   2069  CD  GLU B  46      32.930 -18.776 -19.944  1.00  0.00           C  
ATOM   2070  OE1 GLU B  46      32.569 -19.776 -20.551  1.00  0.00           O  
ATOM   2071  OE2 GLU B  46      32.270 -17.742 -19.973  1.00  0.00           O1-
ATOM   2072  C   GLU B  46      33.293 -18.739 -15.269  1.00  0.00           C  
ATOM   2073  O   GLU B  46      33.319 -19.874 -14.802  1.00  0.00           O  
ATOM   2074  H   GLU B  46      34.008 -16.689 -17.318  1.00  0.00           H  
ATOM   2075  N   VAL B  47      33.505 -17.619 -14.556  1.00  0.00           N  
ATOM   2076  CA  VAL B  47      33.765 -17.690 -13.120  1.00  0.00           C  
ATOM   2077  CB  VAL B  47      34.967 -16.796 -12.761  1.00  0.00           C  
ATOM   2078  CG1 VAL B  47      35.424 -17.009 -11.315  1.00  0.00           C  
ATOM   2079  CG2 VAL B  47      36.127 -16.926 -13.747  1.00  0.00           C  
ATOM   2080  C   VAL B  47      32.550 -17.193 -12.358  1.00  0.00           C  
ATOM   2081  O   VAL B  47      31.916 -16.231 -12.776  1.00  0.00           O  
ATOM   2082  H   VAL B  47      33.422 -16.710 -14.968  1.00  0.00           H  
ATOM   2083  N   ARG B  48      32.285 -17.835 -11.215  1.00  0.00           N  
ATOM   2084  CA  ARG B  48      31.459 -17.176 -10.208  1.00  0.00           C  
ATOM   2085  CB  ARG B  48      29.981 -17.569 -10.340  1.00  0.00           C  
ATOM   2086  CG  ARG B  48      29.679 -19.033 -10.032  1.00  0.00           C  
ATOM   2087  CD  ARG B  48      28.199 -19.384 -10.166  1.00  0.00           C  
ATOM   2088  NE  ARG B  48      28.017 -20.798  -9.864  1.00  0.00           N  
ATOM   2089  CZ  ARG B  48      26.847 -21.443 -10.020  1.00  0.00           C  
ATOM   2090  NH1 ARG B  48      25.737 -20.818 -10.395  1.00  0.00           N  
ATOM   2091  NH2 ARG B  48      26.807 -22.740  -9.768  1.00  0.00           N1+
ATOM   2092  C   ARG B  48      32.013 -17.457  -8.821  1.00  0.00           C  
ATOM   2093  O   ARG B  48      32.882 -18.304  -8.641  1.00  0.00           O  
ATOM   2094  H   ARG B  48      32.735 -18.699 -10.981  1.00  0.00           H  
ATOM   2095  HE  ARG B  48      28.794 -21.309  -9.479  1.00  0.00           H  
ATOM   2096 HH11 ARG B  48      24.901 -21.369 -10.523  1.00  0.00           H  
ATOM   2097 HH12 ARG B  48      25.686 -19.829 -10.526  1.00  0.00           H  
ATOM   2098 HH21 ARG B  48      25.937 -23.248  -9.877  1.00  0.00           H  
ATOM   2099 HH22 ARG B  48      27.636 -23.209  -9.445  1.00  0.00           H  
ATOM   2100  N   LEU B  49      31.500 -16.697  -7.851  1.00  0.00           N  
ATOM   2101  CA  LEU B  49      31.992 -16.902  -6.491  1.00  0.00           C  
ATOM   2102  CB  LEU B  49      32.003 -15.531  -5.793  1.00  0.00           C  
ATOM   2103  CG  LEU B  49      33.078 -14.582  -6.334  1.00  0.00           C  
ATOM   2104  CD1 LEU B  49      33.079 -13.255  -5.582  1.00  0.00           C  
ATOM   2105  CD2 LEU B  49      34.475 -15.202  -6.318  1.00  0.00           C  
ATOM   2106  C   LEU B  49      31.193 -17.984  -5.754  1.00  0.00           C  
ATOM   2107  O   LEU B  49      30.151 -18.431  -6.232  1.00  0.00           O  
ATOM   2108  H   LEU B  49      30.733 -16.071  -8.010  1.00  0.00           H  
ATOM   2109  N   PRO B  50      31.710 -18.429  -4.571  1.00  0.00           N  
ATOM   2110  CD  PRO B  50      33.019 -18.142  -3.986  1.00  0.00           C  
ATOM   2111  CA  PRO B  50      30.911 -19.323  -3.718  1.00  0.00           C  
ATOM   2112  CB  PRO B  50      31.823 -19.521  -2.492  1.00  0.00           C  
ATOM   2113  CG  PRO B  50      32.812 -18.360  -2.498  1.00  0.00           C  
ATOM   2114  C   PRO B  50      29.515 -18.788  -3.383  1.00  0.00           C  
ATOM   2115  O   PRO B  50      29.281 -17.585  -3.333  1.00  0.00           O  
ATOM   2116  N   PRO B  51      28.580 -19.755  -3.193  1.00  0.00           N  
ATOM   2117  CD  PRO B  51      28.807 -21.196  -3.272  1.00  0.00           C  
ATOM   2118  CA  PRO B  51      27.172 -19.427  -2.920  1.00  0.00           C  
ATOM   2119  CB  PRO B  51      26.537 -20.808  -2.696  1.00  0.00           C  
ATOM   2120  CG  PRO B  51      27.421 -21.790  -3.444  1.00  0.00           C  
ATOM   2121  C   PRO B  51      26.917 -18.517  -1.727  1.00  0.00           C  
ATOM   2122  O   PRO B  51      27.688 -18.473  -0.773  1.00  0.00           O  
ATOM   2123  N   PRO B  52      25.741 -17.837  -1.789  1.00  0.00           N  
ATOM   2124  CD  PRO B  52      24.887 -17.658  -2.962  1.00  0.00           C  
ATOM   2125  CA  PRO B  52      25.173 -17.243  -0.571  1.00  0.00           C  
ATOM   2126  CB  PRO B  52      23.776 -16.802  -1.028  1.00  0.00           C  
ATOM   2127  CG  PRO B  52      23.857 -16.619  -2.541  1.00  0.00           C  
ATOM   2128  C   PRO B  52      25.083 -18.261   0.563  1.00  0.00           C  
ATOM   2129  O   PRO B  52      24.767 -19.428   0.341  1.00  0.00           O  
ATOM   2130  N   PRO B  53      25.378 -17.788   1.798  1.00  0.00           N  
ATOM   2131  CD  PRO B  53      25.825 -16.449   2.158  1.00  0.00           C  
ATOM   2132  CA  PRO B  53      25.252 -18.679   2.955  1.00  0.00           C  
ATOM   2133  CB  PRO B  53      25.620 -17.784   4.139  1.00  0.00           C  
ATOM   2134  CG  PRO B  53      26.429 -16.635   3.545  1.00  0.00           C  
ATOM   2135  C   PRO B  53      23.858 -19.265   3.076  1.00  0.00           C  
ATOM   2136  O   PRO B  53      22.866 -18.648   2.708  1.00  0.00           O  
ATOM   2137  N   ASP B  54      23.858 -20.518   3.564  1.00  0.00           N  
ATOM   2138  CA  ASP B  54      22.649 -21.343   3.624  1.00  0.00           C  
ATOM   2139  CB  ASP B  54      22.036 -21.357   5.034  1.00  0.00           C  
ATOM   2140  CG  ASP B  54      21.098 -22.547   5.169  1.00  0.00           C  
ATOM   2141  OD1 ASP B  54      20.046 -22.428   5.789  1.00  0.00           O  
ATOM   2142  OD2 ASP B  54      21.394 -23.612   4.635  1.00  0.00           O1-
ATOM   2143  C   ASP B  54      21.593 -21.117   2.550  1.00  0.00           C  
ATOM   2144  O   ASP B  54      20.471 -20.687   2.791  1.00  0.00           O  
ATOM   2145  H   ASP B  54      24.720 -20.883   3.908  1.00  0.00           H  
ATOM   2146  N   ILE B  55      21.997 -21.481   1.327  1.00  0.00           N  
ATOM   2147  CA  ILE B  55      21.074 -21.281   0.209  1.00  0.00           C  
ATOM   2148  CB  ILE B  55      21.887 -21.307  -1.101  1.00  0.00           C  
ATOM   2149  CG2 ILE B  55      22.297 -22.727  -1.512  1.00  0.00           C  
ATOM   2150  CG1 ILE B  55      21.205 -20.516  -2.221  1.00  0.00           C  
ATOM   2151  CD1 ILE B  55      22.093 -20.366  -3.456  1.00  0.00           C  
ATOM   2152  C   ILE B  55      19.827 -22.182   0.171  1.00  0.00           C  
ATOM   2153  O   ILE B  55      18.984 -22.091  -0.713  1.00  0.00           O  
ATOM   2154  H   ILE B  55      22.950 -21.744   1.187  1.00  0.00           H  
ATOM   2155  N   LYS B  56      19.726 -23.085   1.169  1.00  0.00           N  
ATOM   2156  CA  LYS B  56      18.604 -24.020   1.077  1.00  0.00           C  
ATOM   2157  CB  LYS B  56      18.797 -25.241   1.995  1.00  0.00           C  
ATOM   2158  CG  LYS B  56      18.708 -24.996   3.506  1.00  0.00           C  
ATOM   2159  CD  LYS B  56      19.035 -26.251   4.323  1.00  0.00           C  
ATOM   2160  CE  LYS B  56      19.061 -26.051   5.845  1.00  0.00           C  
ATOM   2161  NZ  LYS B  56      20.071 -25.055   6.223  1.00  0.00           N1+
ATOM   2162  C   LYS B  56      17.215 -23.393   1.179  1.00  0.00           C  
ATOM   2163  O   LYS B  56      16.747 -22.913   2.212  1.00  0.00           O  
ATOM   2164  H   LYS B  56      20.361 -23.083   1.940  1.00  0.00           H  
ATOM   2165  HZ1 LYS B  56      20.391 -25.130   7.204  1.00  0.00           H  
ATOM   2166  HZ2 LYS B  56      20.893 -25.059   5.580  1.00  0.00           H  
ATOM   2167  HZ3 LYS B  56      19.712 -24.087   6.081  1.00  0.00           H  
ATOM   2168  N   LYS B  57      16.578 -23.416   0.012  1.00  0.00           N  
ATOM   2169  CA  LYS B  57      15.184 -23.017  -0.096  1.00  0.00           C  
ATOM   2170  CB  LYS B  57      15.020 -21.982  -1.218  1.00  0.00           C  
ATOM   2171  CG  LYS B  57      13.552 -21.748  -1.609  1.00  0.00           C  
ATOM   2172  CD  LYS B  57      13.336 -21.524  -3.109  1.00  0.00           C  
ATOM   2173  CE  LYS B  57      13.948 -22.593  -4.031  1.00  0.00           C  
ATOM   2174  NZ  LYS B  57      13.471 -23.959  -3.761  1.00  0.00           N1+
ATOM   2175  C   LYS B  57      14.380 -24.247  -0.451  1.00  0.00           C  
ATOM   2176  O   LYS B  57      14.656 -24.883  -1.465  1.00  0.00           O  
ATOM   2177  H   LYS B  57      17.076 -23.769  -0.779  1.00  0.00           H  
ATOM   2178  HZ1 LYS B  57      13.977 -24.448  -2.995  1.00  0.00           H  
ATOM   2179  HZ2 LYS B  57      12.454 -24.037  -3.550  1.00  0.00           H  
ATOM   2180  HZ3 LYS B  57      13.584 -24.524  -4.634  1.00  0.00           H  
ATOM   2181  N   GLU B  58      13.361 -24.485   0.387  1.00  0.00           N  
ATOM   2182  CA  GLU B  58      12.432 -25.595   0.173  1.00  0.00           C  
ATOM   2183  CB  GLU B  58      11.207 -25.410   1.075  1.00  0.00           C  
ATOM   2184  CG  GLU B  58      10.530 -26.733   1.447  1.00  0.00           C  
ATOM   2185  CD  GLU B  58      11.591 -27.687   1.959  1.00  0.00           C  
ATOM   2186  OE1 GLU B  58      12.043 -27.517   3.089  1.00  0.00           O  
ATOM   2187  OE2 GLU B  58      12.000 -28.560   1.196  1.00  0.00           O1-
ATOM   2188  C   GLU B  58      12.046 -25.882  -1.269  1.00  0.00           C  
ATOM   2189  O   GLU B  58      11.911 -24.974  -2.090  1.00  0.00           O  
ATOM   2190  H   GLU B  58      13.277 -23.964   1.234  1.00  0.00           H  
ATOM   2191  N   ILE B  59      11.986 -27.185  -1.549  1.00  0.00           N  
ATOM   2192  CA  ILE B  59      11.970 -27.616  -2.942  1.00  0.00           C  
ATOM   2193  CB  ILE B  59      12.973 -28.774  -3.099  1.00  0.00           C  
ATOM   2194  CG2 ILE B  59      13.055 -29.318  -4.526  1.00  0.00           C  
ATOM   2195  CG1 ILE B  59      14.357 -28.332  -2.607  1.00  0.00           C  
ATOM   2196  CD1 ILE B  59      15.399 -29.453  -2.615  1.00  0.00           C  
ATOM   2197  C   ILE B  59      10.572 -27.975  -3.426  1.00  0.00           C  
ATOM   2198  O   ILE B  59       9.767 -28.547  -2.705  1.00  0.00           O  
ATOM   2199  H   ILE B  59      11.941 -27.842  -0.787  1.00  0.00           H  
ATOM   2200  N   SER B  60      10.324 -27.611  -4.688  1.00  0.00           N  
ATOM   2201  CA  SER B  60       9.086 -28.023  -5.342  1.00  0.00           C  
ATOM   2202  CB  SER B  60       8.201 -26.778  -5.513  1.00  0.00           C  
ATOM   2203  OG  SER B  60       6.972 -27.066  -6.196  1.00  0.00           O  
ATOM   2204  C   SER B  60       9.461 -28.620  -6.682  1.00  0.00           C  
ATOM   2205  O   SER B  60      10.521 -28.325  -7.224  1.00  0.00           O  
ATOM   2206  H   SER B  60      11.008 -27.083  -5.200  1.00  0.00           H  
ATOM   2207  HG  SER B  60       7.169 -27.114  -7.130  1.00  0.00           H  
ATOM   2208  N   GLU B  61       8.553 -29.413  -7.266  1.00  0.00           N  
ATOM   2209  CA  GLU B  61       8.730 -29.558  -8.711  1.00  0.00           C  
ATOM   2210  CB  GLU B  61       7.823 -30.606  -9.374  1.00  0.00           C  
ATOM   2211  CG  GLU B  61       6.450 -30.865  -8.753  1.00  0.00           C  
ATOM   2212  CD  GLU B  61       6.618 -31.830  -7.600  1.00  0.00           C  
ATOM   2213  OE1 GLU B  61       6.780 -33.019  -7.850  1.00  0.00           O  
ATOM   2214  OE2 GLU B  61       6.618 -31.390  -6.456  1.00  0.00           O1-
ATOM   2215  C   GLU B  61       8.580 -28.216  -9.398  1.00  0.00           C  
ATOM   2216  O   GLU B  61       7.833 -27.347  -8.965  1.00  0.00           O  
ATOM   2217  H   GLU B  61       7.739 -29.746  -6.779  1.00  0.00           H  
ATOM   2218  N   GLY B  62       9.392 -28.061 -10.447  1.00  0.00           N  
ATOM   2219  CA  GLY B  62       9.501 -26.722 -11.010  1.00  0.00           C  
ATOM   2220  C   GLY B  62      10.764 -25.983 -10.597  1.00  0.00           C  
ATOM   2221  O   GLY B  62      11.261 -25.147 -11.341  1.00  0.00           O  
ATOM   2222  H   GLY B  62       9.996 -28.813 -10.707  1.00  0.00           H  
ATOM   2223  N   ASP B  63      11.267 -26.349  -9.402  1.00  0.00           N  
ATOM   2224  CA  ASP B  63      12.378 -25.626  -8.771  1.00  0.00           C  
ATOM   2225  CB  ASP B  63      12.827 -26.385  -7.524  1.00  0.00           C  
ATOM   2226  CG  ASP B  63      13.049 -25.453  -6.359  1.00  0.00           C  
ATOM   2227  OD1 ASP B  63      14.089 -24.810  -6.292  1.00  0.00           O  
ATOM   2228  OD2 ASP B  63      12.195 -25.376  -5.482  1.00  0.00           O1-
ATOM   2229  C   ASP B  63      13.592 -25.314  -9.633  1.00  0.00           C  
ATOM   2230  O   ASP B  63      13.837 -25.927 -10.674  1.00  0.00           O  
ATOM   2231  H   ASP B  63      10.802 -27.039  -8.846  1.00  0.00           H  
ATOM   2232  N   GLU B  64      14.338 -24.321  -9.140  1.00  0.00           N  
ATOM   2233  CA  GLU B  64      15.573 -23.937  -9.811  1.00  0.00           C  
ATOM   2234  CB  GLU B  64      15.730 -22.412  -9.870  1.00  0.00           C  
ATOM   2235  CG  GLU B  64      14.522 -21.624 -10.397  1.00  0.00           C  
ATOM   2236  CD  GLU B  64      14.059 -22.153 -11.741  1.00  0.00           C  
ATOM   2237  OE1 GLU B  64      12.861 -22.344 -11.920  1.00  0.00           O  
ATOM   2238  OE2 GLU B  64      14.880 -22.463 -12.603  1.00  0.00           O1-
ATOM   2239  C   GLU B  64      16.759 -24.532  -9.090  1.00  0.00           C  
ATOM   2240  O   GLU B  64      17.264 -23.980  -8.116  1.00  0.00           O  
ATOM   2241  H   GLU B  64      14.132 -23.985  -8.219  1.00  0.00           H  
ATOM   2242  N   VAL B  65      17.179 -25.701  -9.582  1.00  0.00           N  
ATOM   2243  CA  VAL B  65      18.225 -26.358  -8.806  1.00  0.00           C  
ATOM   2244  CB  VAL B  65      17.713 -27.652  -8.157  1.00  0.00           C  
ATOM   2245  CG1 VAL B  65      16.760 -27.355  -6.997  1.00  0.00           C  
ATOM   2246  CG2 VAL B  65      17.103 -28.603  -9.190  1.00  0.00           C  
ATOM   2247  C   VAL B  65      19.488 -26.620  -9.591  1.00  0.00           C  
ATOM   2248  O   VAL B  65      19.481 -26.878 -10.785  1.00  0.00           O  
ATOM   2249  H   VAL B  65      16.865 -26.067 -10.461  1.00  0.00           H  
ATOM   2250  N   GLU B  66      20.586 -26.562  -8.847  1.00  0.00           N  
ATOM   2251  CA  GLU B  66      21.797 -27.183  -9.348  1.00  0.00           C  
ATOM   2252  CB  GLU B  66      22.992 -26.275  -9.066  1.00  0.00           C  
ATOM   2253  CG  GLU B  66      22.904 -25.008  -9.925  1.00  0.00           C  
ATOM   2254  CD  GLU B  66      23.936 -23.958  -9.545  1.00  0.00           C  
ATOM   2255  OE1 GLU B  66      24.536 -24.025  -8.481  1.00  0.00           O  
ATOM   2256  OE2 GLU B  66      24.146 -23.031 -10.314  1.00  0.00           O1-
ATOM   2257  C   GLU B  66      21.942 -28.560  -8.732  1.00  0.00           C  
ATOM   2258  O   GLU B  66      21.788 -28.752  -7.530  1.00  0.00           O  
ATOM   2259  H   GLU B  66      20.530 -26.295  -7.890  1.00  0.00           H  
ATOM   2260  N   VAL B  67      22.197 -29.517  -9.628  1.00  0.00           N  
ATOM   2261  CA  VAL B  67      22.371 -30.892  -9.173  1.00  0.00           C  
ATOM   2262  CB  VAL B  67      21.585 -31.855 -10.091  1.00  0.00           C  
ATOM   2263  CG1 VAL B  67      22.049 -31.798 -11.546  1.00  0.00           C  
ATOM   2264  CG2 VAL B  67      21.568 -33.289  -9.560  1.00  0.00           C  
ATOM   2265  C   VAL B  67      23.844 -31.244  -9.077  1.00  0.00           C  
ATOM   2266  O   VAL B  67      24.651 -30.834  -9.904  1.00  0.00           O  
ATOM   2267  H   VAL B  67      22.370 -29.243 -10.574  1.00  0.00           H  
ATOM   2268  N   TYR B  68      24.157 -32.005  -8.024  1.00  0.00           N  
ATOM   2269  CA  TYR B  68      25.545 -32.390  -7.790  1.00  0.00           C  
ATOM   2270  CB  TYR B  68      25.737 -32.628  -6.285  1.00  0.00           C  
ATOM   2271  CG  TYR B  68      27.183 -32.481  -5.871  1.00  0.00           C  
ATOM   2272  CD1 TYR B  68      27.896 -31.331  -6.263  1.00  0.00           C  
ATOM   2273  CE1 TYR B  68      29.248 -31.216  -5.919  1.00  0.00           C  
ATOM   2274  CD2 TYR B  68      27.777 -33.497  -5.096  1.00  0.00           C  
ATOM   2275  CE2 TYR B  68      29.136 -33.385  -4.754  1.00  0.00           C  
ATOM   2276  CZ  TYR B  68      29.861 -32.265  -5.209  1.00  0.00           C  
ATOM   2277  OH  TYR B  68      31.220 -32.204  -4.989  1.00  0.00           O  
ATOM   2278  C   TYR B  68      26.012 -33.571  -8.631  1.00  0.00           C  
ATOM   2279  O   TYR B  68      26.227 -34.670  -8.134  1.00  0.00           O  
ATOM   2280  H   TYR B  68      23.426 -32.311  -7.413  1.00  0.00           H  
ATOM   2281  HH  TYR B  68      31.623 -31.882  -5.795  1.00  0.00           H  
ATOM   2282  N   SER B  69      26.129 -33.302  -9.935  1.00  0.00           N  
ATOM   2283  CA  SER B  69      26.406 -34.403 -10.855  1.00  0.00           C  
ATOM   2284  CB  SER B  69      25.236 -34.554 -11.831  1.00  0.00           C  
ATOM   2285  OG  SER B  69      25.340 -35.799 -12.526  1.00  0.00           O  
ATOM   2286  C   SER B  69      27.752 -34.249 -11.550  1.00  0.00           C  
ATOM   2287  O   SER B  69      28.500 -33.324 -11.257  1.00  0.00           O  
ATOM   2288  H   SER B  69      26.098 -32.342 -10.225  1.00  0.00           H  
ATOM   2289  HG  SER B  69      24.465 -35.985 -12.872  1.00  0.00           H  
ATOM   2290  N   ARG B  70      28.058 -35.184 -12.463  1.00  0.00           N  
ATOM   2291  CA  ARG B  70      29.383 -35.193 -13.085  1.00  0.00           C  
ATOM   2292  CB  ARG B  70      30.395 -35.841 -12.132  1.00  0.00           C  
ATOM   2293  CG  ARG B  70      30.056 -37.277 -11.713  1.00  0.00           C  
ATOM   2294  CD  ARG B  70      30.830 -38.328 -12.508  1.00  0.00           C  
ATOM   2295  NE  ARG B  70      32.254 -38.205 -12.217  1.00  0.00           N  
ATOM   2296  CZ  ARG B  70      33.086 -39.256 -12.281  1.00  0.00           C  
ATOM   2297  NH1 ARG B  70      32.683 -40.439 -12.730  1.00  0.00           N  
ATOM   2298  NH2 ARG B  70      34.335 -39.081 -11.891  1.00  0.00           N1+
ATOM   2299  C   ARG B  70      29.354 -35.898 -14.426  1.00  0.00           C  
ATOM   2300  O   ARG B  70      28.399 -36.596 -14.737  1.00  0.00           O  
ATOM   2301  H   ARG B  70      27.367 -35.860 -12.740  1.00  0.00           H  
ATOM   2302  HE  ARG B  70      32.666 -37.315 -12.000  1.00  0.00           H  
ATOM   2303 HH11 ARG B  70      31.745 -40.614 -13.017  1.00  0.00           H  
ATOM   2304 HH12 ARG B  70      33.356 -41.194 -12.826  1.00  0.00           H  
ATOM   2305 HH21 ARG B  70      34.991 -39.850 -11.923  1.00  0.00           H  
ATOM   2306 HH22 ARG B  70      34.667 -38.182 -11.594  1.00  0.00           H  
ATOM   2307  N   ALA B  71      30.437 -35.711 -15.197  1.00  0.00           N  
ATOM   2308  CA  ALA B  71      30.478 -36.497 -16.428  1.00  0.00           C  
ATOM   2309  CB  ALA B  71      30.330 -35.609 -17.668  1.00  0.00           C  
ATOM   2310  C   ALA B  71      31.719 -37.361 -16.547  1.00  0.00           C  
ATOM   2311  O   ALA B  71      31.691 -38.560 -16.299  1.00  0.00           O  
ATOM   2312  H   ALA B  71      31.194 -35.123 -14.916  1.00  0.00           H  
ATOM   2313  N   ASN B  72      32.820 -36.708 -16.951  1.00  0.00           N  
ATOM   2314  CA  ASN B  72      34.039 -37.488 -17.164  1.00  0.00           C  
ATOM   2315  CB  ASN B  72      35.038 -36.641 -17.970  1.00  0.00           C  
ATOM   2316  CG  ASN B  72      36.317 -37.408 -18.230  1.00  0.00           C  
ATOM   2317  OD1 ASN B  72      36.315 -38.607 -18.467  1.00  0.00           O  
ATOM   2318  ND2 ASN B  72      37.423 -36.680 -18.085  1.00  0.00           N  
ATOM   2319  C   ASN B  72      34.618 -37.978 -15.846  1.00  0.00           C  
ATOM   2320  O   ASN B  72      34.401 -37.376 -14.801  1.00  0.00           O  
ATOM   2321  H   ASN B  72      32.854 -35.707 -16.986  1.00  0.00           H  
ATOM   2322 HD21 ASN B  72      37.406 -35.690 -17.953  1.00  0.00           H  
ATOM   2323 HD22 ASN B  72      38.293 -37.178 -18.103  1.00  0.00           H  
ATOM   2324  N   ASP B  73      35.366 -39.088 -15.915  1.00  0.00           N  
ATOM   2325  CA  ASP B  73      35.804 -39.619 -14.630  1.00  0.00           C  
ATOM   2326  CB  ASP B  73      36.104 -41.116 -14.672  1.00  0.00           C  
ATOM   2327  CG  ASP B  73      35.207 -41.750 -13.627  1.00  0.00           C  
ATOM   2328  OD1 ASP B  73      35.417 -41.531 -12.438  1.00  0.00           O  
ATOM   2329  OD2 ASP B  73      34.216 -42.375 -13.986  1.00  0.00           O1-
ATOM   2330  C   ASP B  73      36.841 -38.828 -13.852  1.00  0.00           C  
ATOM   2331  O   ASP B  73      36.906 -38.846 -12.629  1.00  0.00           O  
ATOM   2332  H   ASP B  73      35.568 -39.527 -16.793  1.00  0.00           H  
ATOM   2333  N   GLN B  74      37.615 -38.036 -14.607  1.00  0.00           N  
ATOM   2334  CA  GLN B  74      38.472 -37.092 -13.879  1.00  0.00           C  
ATOM   2335  CB  GLN B  74      39.546 -36.483 -14.790  1.00  0.00           C  
ATOM   2336  CG  GLN B  74      40.675 -37.447 -15.182  1.00  0.00           C  
ATOM   2337  CD  GLN B  74      40.140 -38.556 -16.064  1.00  0.00           C  
ATOM   2338  OE1 GLN B  74      39.458 -38.322 -17.051  1.00  0.00           O  
ATOM   2339  NE2 GLN B  74      40.437 -39.786 -15.643  1.00  0.00           N  
ATOM   2340  C   GLN B  74      37.724 -35.986 -13.141  1.00  0.00           C  
ATOM   2341  O   GLN B  74      38.253 -35.326 -12.257  1.00  0.00           O  
ATOM   2342  H   GLN B  74      37.582 -38.096 -15.605  1.00  0.00           H  
ATOM   2343 HE21 GLN B  74      40.986 -39.940 -14.823  1.00  0.00           H  
ATOM   2344 HE22 GLN B  74      40.083 -40.559 -16.166  1.00  0.00           H  
ATOM   2345  N   GLU B  75      36.460 -35.803 -13.550  1.00  0.00           N  
ATOM   2346  CA  GLU B  75      35.668 -34.784 -12.877  1.00  0.00           C  
ATOM   2347  CB  GLU B  75      34.622 -34.211 -13.839  1.00  0.00           C  
ATOM   2348  CG  GLU B  75      35.255 -33.758 -15.157  1.00  0.00           C  
ATOM   2349  CD  GLU B  75      34.227 -33.109 -16.052  1.00  0.00           C  
ATOM   2350  OE1 GLU B  75      33.606 -33.810 -16.844  1.00  0.00           O  
ATOM   2351  OE2 GLU B  75      34.068 -31.893 -15.984  1.00  0.00           O1-
ATOM   2352  C   GLU B  75      35.017 -35.307 -11.612  1.00  0.00           C  
ATOM   2353  O   GLU B  75      34.347 -36.338 -11.598  1.00  0.00           O  
ATOM   2354  H   GLU B  75      36.002 -36.427 -14.180  1.00  0.00           H  
ATOM   2355  N   PRO B  76      35.237 -34.549 -10.514  1.00  0.00           N  
ATOM   2356  CD  PRO B  76      36.201 -33.474 -10.358  1.00  0.00           C  
ATOM   2357  CA  PRO B  76      34.421 -34.751  -9.316  1.00  0.00           C  
ATOM   2358  CB  PRO B  76      35.059 -33.799  -8.295  1.00  0.00           C  
ATOM   2359  CG  PRO B  76      36.428 -33.420  -8.855  1.00  0.00           C  
ATOM   2360  C   PRO B  76      32.990 -34.350  -9.625  1.00  0.00           C  
ATOM   2361  O   PRO B  76      32.688 -33.874 -10.712  1.00  0.00           O  
ATOM   2362  N   CYS B  77      32.116 -34.530  -8.632  1.00  0.00           N  
ATOM   2363  CA  CYS B  77      30.809 -33.941  -8.905  1.00  0.00           C  
ATOM   2364  CB  CYS B  77      29.729 -34.627  -8.074  1.00  0.00           C  
ATOM   2365  SG  CYS B  77      29.872 -36.434  -8.117  1.00  0.00           S  
ATOM   2366  C   CYS B  77      30.830 -32.441  -8.688  1.00  0.00           C  
ATOM   2367  O   CYS B  77      31.473 -31.941  -7.768  1.00  0.00           O  
ATOM   2368  H   CYS B  77      32.377 -34.866  -7.729  1.00  0.00           H  
ATOM   2369  N   GLY B  78      30.125 -31.761  -9.587  1.00  0.00           N  
ATOM   2370  CA  GLY B  78      29.958 -30.321  -9.484  1.00  0.00           C  
ATOM   2371  C   GLY B  78      28.498 -29.987  -9.660  1.00  0.00           C  
ATOM   2372  O   GLY B  78      27.624 -30.802  -9.397  1.00  0.00           O  
ATOM   2373  H   GLY B  78      29.665 -32.247 -10.329  1.00  0.00           H  
ATOM   2374  N   TRP B  79      28.269 -28.751 -10.102  1.00  0.00           N  
ATOM   2375  CA  TRP B  79      26.890 -28.288 -10.138  1.00  0.00           C  
ATOM   2376  CB  TRP B  79      26.738 -27.048  -9.259  1.00  0.00           C  
ATOM   2377  CG  TRP B  79      27.097 -27.392  -7.830  1.00  0.00           C  
ATOM   2378  CD2 TRP B  79      26.284 -28.066  -6.845  1.00  0.00           C  
ATOM   2379  CE2 TRP B  79      27.059 -28.149  -5.640  1.00  0.00           C  
ATOM   2380  CE3 TRP B  79      24.981 -28.606  -6.880  1.00  0.00           C  
ATOM   2381  CD1 TRP B  79      28.309 -27.113  -7.179  1.00  0.00           C  
ATOM   2382  NE1 TRP B  79      28.293 -27.555  -5.892  1.00  0.00           N  
ATOM   2383  CZ2 TRP B  79      26.511 -28.765  -4.494  1.00  0.00           C  
ATOM   2384  CZ3 TRP B  79      24.446 -29.223  -5.729  1.00  0.00           C  
ATOM   2385  CH2 TRP B  79      25.206 -29.300  -4.542  1.00  0.00           C  
ATOM   2386  C   TRP B  79      26.395 -28.043 -11.545  1.00  0.00           C  
ATOM   2387  O   TRP B  79      26.828 -27.129 -12.242  1.00  0.00           O  
ATOM   2388  H   TRP B  79      29.026 -28.172 -10.401  1.00  0.00           H  
ATOM   2389  HE1 TRP B  79      29.040 -27.490  -5.261  1.00  0.00           H  
ATOM   2390  N   TRP B  80      25.474 -28.933 -11.926  1.00  0.00           N  
ATOM   2391  CA  TRP B  80      24.828 -28.826 -13.231  1.00  0.00           C  
ATOM   2392  CB  TRP B  80      24.488 -30.204 -13.813  1.00  0.00           C  
ATOM   2393  CG  TRP B  80      25.696 -31.072 -14.084  1.00  0.00           C  
ATOM   2394  CD2 TRP B  80      25.948 -31.872 -15.260  1.00  0.00           C  
ATOM   2395  CE2 TRP B  80      27.200 -32.543 -15.058  1.00  0.00           C  
ATOM   2396  CE3 TRP B  80      25.222 -32.077 -16.453  1.00  0.00           C  
ATOM   2397  CD1 TRP B  80      26.798 -31.304 -13.247  1.00  0.00           C  
ATOM   2398  NE1 TRP B  80      27.683 -32.162 -13.811  1.00  0.00           N  
ATOM   2399  CZ2 TRP B  80      27.699 -33.406 -16.056  1.00  0.00           C  
ATOM   2400  CZ3 TRP B  80      25.733 -32.943 -17.442  1.00  0.00           C  
ATOM   2401  CH2 TRP B  80      26.965 -33.604 -17.244  1.00  0.00           C  
ATOM   2402  C   TRP B  80      23.528 -28.079 -13.060  1.00  0.00           C  
ATOM   2403  O   TRP B  80      22.934 -28.109 -11.992  1.00  0.00           O  
ATOM   2404  H   TRP B  80      25.165 -29.609 -11.257  1.00  0.00           H  
ATOM   2405  HE1 TRP B  80      28.530 -32.441 -13.389  1.00  0.00           H  
ATOM   2406  N   LEU B  81      23.095 -27.426 -14.142  1.00  0.00           N  
ATOM   2407  CA  LEU B  81      21.778 -26.806 -14.028  1.00  0.00           C  
ATOM   2408  CB  LEU B  81      21.681 -25.654 -15.034  1.00  0.00           C  
ATOM   2409  CG  LEU B  81      20.481 -24.726 -14.835  1.00  0.00           C  
ATOM   2410  CD1 LEU B  81      20.493 -24.075 -13.454  1.00  0.00           C  
ATOM   2411  CD2 LEU B  81      20.377 -23.682 -15.948  1.00  0.00           C  
ATOM   2412  C   LEU B  81      20.676 -27.840 -14.209  1.00  0.00           C  
ATOM   2413  O   LEU B  81      20.795 -28.748 -15.026  1.00  0.00           O  
ATOM   2414  H   LEU B  81      23.567 -27.514 -15.016  1.00  0.00           H  
ATOM   2415  N   ALA B  82      19.621 -27.677 -13.403  1.00  0.00           N  
ATOM   2416  CA  ALA B  82      18.567 -28.683 -13.368  1.00  0.00           C  
ATOM   2417  CB  ALA B  82      18.953 -29.819 -12.415  1.00  0.00           C  
ATOM   2418  C   ALA B  82      17.245 -28.094 -12.908  1.00  0.00           C  
ATOM   2419  O   ALA B  82      17.148 -26.957 -12.456  1.00  0.00           O  
ATOM   2420  H   ALA B  82      19.584 -26.945 -12.719  1.00  0.00           H  
ATOM   2421  N   LYS B  83      16.214 -28.932 -13.043  1.00  0.00           N  
ATOM   2422  CA  LYS B  83      14.896 -28.523 -12.575  1.00  0.00           C  
ATOM   2423  CB  LYS B  83      14.079 -28.017 -13.769  1.00  0.00           C  
ATOM   2424  CG  LYS B  83      12.688 -27.496 -13.409  1.00  0.00           C  
ATOM   2425  CD  LYS B  83      12.213 -26.380 -14.337  1.00  0.00           C  
ATOM   2426  CE  LYS B  83      13.127 -25.149 -14.288  1.00  0.00           C  
ATOM   2427  NZ  LYS B  83      13.237 -24.628 -12.922  1.00  0.00           N1+
ATOM   2428  C   LYS B  83      14.263 -29.699 -11.870  1.00  0.00           C  
ATOM   2429  O   LYS B  83      14.569 -30.838 -12.184  1.00  0.00           O  
ATOM   2430  H   LYS B  83      16.340 -29.852 -13.422  1.00  0.00           H  
ATOM   2431  HZ1 LYS B  83      12.324 -24.389 -12.478  1.00  0.00           H  
ATOM   2432  HZ2 LYS B  83      13.746 -25.243 -12.258  1.00  0.00           H  
ATOM   2433  HZ3 LYS B  83      13.729 -23.707 -12.931  1.00  0.00           H  
ATOM   2434  N   VAL B  84      13.413 -29.413 -10.875  1.00  0.00           N  
ATOM   2435  CA  VAL B  84      12.828 -30.591 -10.238  1.00  0.00           C  
ATOM   2436  CB  VAL B  84      12.516 -30.332  -8.759  1.00  0.00           C  
ATOM   2437  CG1 VAL B  84      11.972 -31.564  -8.027  1.00  0.00           C  
ATOM   2438  CG2 VAL B  84      13.777 -29.835  -8.062  1.00  0.00           C  
ATOM   2439  C   VAL B  84      11.636 -31.151 -10.989  1.00  0.00           C  
ATOM   2440  O   VAL B  84      10.660 -30.464 -11.283  1.00  0.00           O  
ATOM   2441  H   VAL B  84      13.165 -28.471 -10.653  1.00  0.00           H  
ATOM   2442  N   ARG B  85      11.775 -32.448 -11.269  1.00  0.00           N  
ATOM   2443  CA  ARG B  85      10.666 -33.151 -11.886  1.00  0.00           C  
ATOM   2444  CB  ARG B  85      11.162 -34.145 -12.945  1.00  0.00           C  
ATOM   2445  CG  ARG B  85      10.103 -34.741 -13.895  1.00  0.00           C  
ATOM   2446  CD  ARG B  85       8.959 -33.817 -14.363  1.00  0.00           C  
ATOM   2447  NE  ARG B  85       9.404 -32.460 -14.680  1.00  0.00           N  
ATOM   2448  CZ  ARG B  85       9.014 -31.399 -13.939  1.00  0.00           C  
ATOM   2449  NH1 ARG B  85       9.595 -30.229 -14.157  1.00  0.00           N  
ATOM   2450  NH2 ARG B  85       8.101 -31.533 -12.973  1.00  0.00           N1+
ATOM   2451  C   ARG B  85       9.641 -33.721 -10.930  1.00  0.00           C  
ATOM   2452  O   ARG B  85       8.447 -33.644 -11.198  1.00  0.00           O  
ATOM   2453  H   ARG B  85      12.609 -32.914 -10.981  1.00  0.00           H  
ATOM   2454  HE  ARG B  85      10.110 -32.301 -15.381  1.00  0.00           H  
ATOM   2455 HH11 ARG B  85       9.348 -29.383 -13.700  1.00  0.00           H  
ATOM   2456 HH12 ARG B  85      10.380 -30.226 -14.802  1.00  0.00           H  
ATOM   2457 HH21 ARG B  85       7.759 -32.445 -12.718  1.00  0.00           H  
ATOM   2458 HH22 ARG B  85       7.768 -30.756 -12.445  1.00  0.00           H  
ATOM   2459  N   MET B  86      10.160 -34.259  -9.819  1.00  0.00           N  
ATOM   2460  CA  MET B  86       9.260 -34.751  -8.780  1.00  0.00           C  
ATOM   2461  CB  MET B  86       8.845 -36.199  -9.055  1.00  0.00           C  
ATOM   2462  CG  MET B  86       7.561 -36.597  -8.325  1.00  0.00           C  
ATOM   2463  SD  MET B  86       6.086 -35.915  -9.094  1.00  0.00           S  
ATOM   2464  CE  MET B  86       4.972 -36.097  -7.693  1.00  0.00           C  
ATOM   2465  C   MET B  86       9.910 -34.651  -7.414  1.00  0.00           C  
ATOM   2466  O   MET B  86      10.947 -35.266  -7.163  1.00  0.00           O  
ATOM   2467  H   MET B  86      11.150 -34.290  -9.683  1.00  0.00           H  
ATOM   2468  N   MET B  87       9.277 -33.846  -6.556  1.00  0.00           N  
ATOM   2469  CA  MET B  87       9.785 -33.667  -5.199  1.00  0.00           C  
ATOM   2470  CB  MET B  87       9.187 -32.373  -4.638  1.00  0.00           C  
ATOM   2471  CG  MET B  87       9.832 -31.774  -3.387  1.00  0.00           C  
ATOM   2472  SD  MET B  87       9.643 -32.744  -1.885  1.00  0.00           S  
ATOM   2473  CE  MET B  87      10.395 -31.562  -0.752  1.00  0.00           C  
ATOM   2474  C   MET B  87       9.480 -34.874  -4.328  1.00  0.00           C  
ATOM   2475  O   MET B  87       8.336 -35.243  -4.104  1.00  0.00           O  
ATOM   2476  H   MET B  87       8.392 -33.438  -6.811  1.00  0.00           H  
ATOM   2477  N   LYS B  88      10.560 -35.516  -3.858  1.00  0.00           N  
ATOM   2478  CA  LYS B  88      10.308 -36.705  -3.045  1.00  0.00           C  
ATOM   2479  CB  LYS B  88      10.616 -37.991  -3.825  1.00  0.00           C  
ATOM   2480  CG  LYS B  88       9.723 -38.237  -5.040  1.00  0.00           C  
ATOM   2481  CD  LYS B  88      10.108 -39.512  -5.784  1.00  0.00           C  
ATOM   2482  CE  LYS B  88       9.156 -39.806  -6.942  1.00  0.00           C  
ATOM   2483  NZ  LYS B  88       9.601 -41.016  -7.645  1.00  0.00           N1+
ATOM   2484  C   LYS B  88      11.058 -36.715  -1.726  1.00  0.00           C  
ATOM   2485  O   LYS B  88      11.475 -37.759  -1.238  1.00  0.00           O  
ATOM   2486  H   LYS B  88      11.498 -35.239  -4.076  1.00  0.00           H  
ATOM   2487  HZ1 LYS B  88      10.557 -40.861  -8.026  1.00  0.00           H  
ATOM   2488  HZ2 LYS B  88       9.616 -41.814  -6.979  1.00  0.00           H  
ATOM   2489  HZ3 LYS B  88       8.945 -41.222  -8.424  1.00  0.00           H  
ATOM   2490  N   GLY B  89      11.215 -35.506  -1.163  1.00  0.00           N  
ATOM   2491  CA  GLY B  89      11.803 -35.396   0.175  1.00  0.00           C  
ATOM   2492  C   GLY B  89      13.255 -35.830   0.275  1.00  0.00           C  
ATOM   2493  O   GLY B  89      14.188 -35.057   0.096  1.00  0.00           O  
ATOM   2494  H   GLY B  89      10.923 -34.688  -1.655  1.00  0.00           H  
ATOM   2495  N   GLU B  90      13.399 -37.126   0.570  1.00  0.00           N  
ATOM   2496  CA  GLU B  90      14.737 -37.712   0.595  1.00  0.00           C  
ATOM   2497  CB  GLU B  90      14.689 -39.070   1.286  1.00  0.00           C  
ATOM   2498  CG  GLU B  90      14.119 -38.977   2.701  1.00  0.00           C  
ATOM   2499  CD  GLU B  90      13.827 -40.372   3.206  1.00  0.00           C  
ATOM   2500  OE1 GLU B  90      12.814 -40.937   2.797  1.00  0.00           O  
ATOM   2501  OE2 GLU B  90      14.607 -40.884   4.005  1.00  0.00           O1-
ATOM   2502  C   GLU B  90      15.333 -37.857  -0.792  1.00  0.00           C  
ATOM   2503  O   GLU B  90      16.534 -37.753  -1.006  1.00  0.00           O  
ATOM   2504  H   GLU B  90      12.585 -37.708   0.622  1.00  0.00           H  
ATOM   2505  N   PHE B  91      14.424 -38.096  -1.745  1.00  0.00           N  
ATOM   2506  CA  PHE B  91      14.895 -38.148  -3.122  1.00  0.00           C  
ATOM   2507  CB  PHE B  91      14.564 -39.498  -3.763  1.00  0.00           C  
ATOM   2508  CG  PHE B  91      15.547 -40.549  -3.306  1.00  0.00           C  
ATOM   2509  CD1 PHE B  91      15.285 -41.295  -2.135  1.00  0.00           C  
ATOM   2510  CD2 PHE B  91      16.717 -40.768  -4.066  1.00  0.00           C  
ATOM   2511  CE1 PHE B  91      16.206 -42.276  -1.720  1.00  0.00           C  
ATOM   2512  CE2 PHE B  91      17.638 -41.750  -3.653  1.00  0.00           C  
ATOM   2513  CZ  PHE B  91      17.372 -42.494  -2.485  1.00  0.00           C  
ATOM   2514  C   PHE B  91      14.317 -37.024  -3.947  1.00  0.00           C  
ATOM   2515  O   PHE B  91      13.349 -36.374  -3.572  1.00  0.00           O  
ATOM   2516  H   PHE B  91      13.450 -38.142  -1.518  1.00  0.00           H  
ATOM   2517  N   TYR B  92      14.943 -36.837  -5.109  1.00  0.00           N  
ATOM   2518  CA  TYR B  92      14.432 -35.875  -6.073  1.00  0.00           C  
ATOM   2519  CB  TYR B  92      15.130 -34.519  -5.962  1.00  0.00           C  
ATOM   2520  CG  TYR B  92      14.795 -33.893  -4.634  1.00  0.00           C  
ATOM   2521  CD1 TYR B  92      13.531 -33.294  -4.467  1.00  0.00           C  
ATOM   2522  CE1 TYR B  92      13.171 -32.828  -3.195  1.00  0.00           C  
ATOM   2523  CD2 TYR B  92      15.740 -33.965  -3.591  1.00  0.00           C  
ATOM   2524  CE2 TYR B  92      15.376 -33.496  -2.321  1.00  0.00           C  
ATOM   2525  CZ  TYR B  92      14.085 -32.965  -2.135  1.00  0.00           C  
ATOM   2526  OH  TYR B  92      13.694 -32.581  -0.873  1.00  0.00           O  
ATOM   2527  C   TYR B  92      14.640 -36.410  -7.456  1.00  0.00           C  
ATOM   2528  O   TYR B  92      15.744 -36.764  -7.849  1.00  0.00           O  
ATOM   2529  H   TYR B  92      15.785 -37.338  -5.314  1.00  0.00           H  
ATOM   2530  HH  TYR B  92      14.111 -33.162  -0.240  1.00  0.00           H  
ATOM   2531  N   VAL B  93      13.517 -36.459  -8.171  1.00  0.00           N  
ATOM   2532  CA  VAL B  93      13.673 -36.704  -9.598  1.00  0.00           C  
ATOM   2533  CB  VAL B  93      12.438 -37.442 -10.127  1.00  0.00           C  
ATOM   2534  CG1 VAL B  93      12.527 -37.727 -11.625  1.00  0.00           C  
ATOM   2535  CG2 VAL B  93      12.195 -38.726  -9.332  1.00  0.00           C  
ATOM   2536  C   VAL B  93      13.830 -35.345 -10.243  1.00  0.00           C  
ATOM   2537  O   VAL B  93      13.038 -34.456  -9.963  1.00  0.00           O  
ATOM   2538  H   VAL B  93      12.672 -36.069  -7.798  1.00  0.00           H  
ATOM   2539  N   ILE B  94      14.871 -35.194 -11.064  1.00  0.00           N  
ATOM   2540  CA  ILE B  94      15.096 -33.890 -11.681  1.00  0.00           C  
ATOM   2541  CB  ILE B  94      16.240 -33.095 -11.007  1.00  0.00           C  
ATOM   2542  CG2 ILE B  94      15.846 -32.617  -9.609  1.00  0.00           C  
ATOM   2543  CG1 ILE B  94      17.601 -33.796 -11.010  1.00  0.00           C  
ATOM   2544  CD1 ILE B  94      17.833 -34.689  -9.789  1.00  0.00           C  
ATOM   2545  C   ILE B  94      15.342 -34.020 -13.170  1.00  0.00           C  
ATOM   2546  O   ILE B  94      15.865 -35.026 -13.636  1.00  0.00           O  
ATOM   2547  H   ILE B  94      15.492 -35.960 -11.241  1.00  0.00           H  
ATOM   2548  N   GLU B  95      14.936 -32.980 -13.906  1.00  0.00           N  
ATOM   2549  CA  GLU B  95      15.425 -32.874 -15.277  1.00  0.00           C  
ATOM   2550  CB  GLU B  95      14.496 -32.018 -16.138  1.00  0.00           C  
ATOM   2551  CG  GLU B  95      13.033 -32.452 -16.117  1.00  0.00           C  
ATOM   2552  CD  GLU B  95      12.174 -31.358 -15.512  1.00  0.00           C  
ATOM   2553  OE1 GLU B  95      11.322 -30.820 -16.212  1.00  0.00           O  
ATOM   2554  OE2 GLU B  95      12.291 -31.076 -14.324  1.00  0.00           O1-
ATOM   2555  C   GLU B  95      16.783 -32.215 -15.282  1.00  0.00           C  
ATOM   2556  O   GLU B  95      17.056 -31.329 -14.480  1.00  0.00           O  
ATOM   2557  H   GLU B  95      14.466 -32.197 -13.493  1.00  0.00           H  
ATOM   2558  N   TYR B  96      17.619 -32.650 -16.228  1.00  0.00           N  
ATOM   2559  CA  TYR B  96      18.789 -31.809 -16.470  1.00  0.00           C  
ATOM   2560  CB  TYR B  96      19.911 -32.614 -17.126  1.00  0.00           C  
ATOM   2561  CG  TYR B  96      20.637 -33.477 -16.122  1.00  0.00           C  
ATOM   2562  CD1 TYR B  96      21.817 -32.982 -15.530  1.00  0.00           C  
ATOM   2563  CE1 TYR B  96      22.528 -33.801 -14.636  1.00  0.00           C  
ATOM   2564  CD2 TYR B  96      20.136 -34.759 -15.819  1.00  0.00           C  
ATOM   2565  CE2 TYR B  96      20.854 -35.580 -14.934  1.00  0.00           C  
ATOM   2566  CZ  TYR B  96      22.040 -35.092 -14.351  1.00  0.00           C  
ATOM   2567  OH  TYR B  96      22.752 -35.884 -13.471  1.00  0.00           O  
ATOM   2568  C   TYR B  96      18.408 -30.642 -17.360  1.00  0.00           C  
ATOM   2569  O   TYR B  96      17.439 -30.698 -18.113  1.00  0.00           O  
ATOM   2570  H   TYR B  96      17.325 -33.362 -16.868  1.00  0.00           H  
ATOM   2571  HH  TYR B  96      22.311 -36.733 -13.343  1.00  0.00           H  
ATOM   2572  N   ALA B  97      19.206 -29.574 -17.268  1.00  0.00           N  
ATOM   2573  CA  ALA B  97      18.938 -28.493 -18.211  1.00  0.00           C  
ATOM   2574  CB  ALA B  97      19.554 -27.178 -17.745  1.00  0.00           C  
ATOM   2575  C   ALA B  97      19.443 -28.810 -19.604  1.00  0.00           C  
ATOM   2576  O   ALA B  97      20.604 -28.613 -19.936  1.00  0.00           O  
ATOM   2577  H   ALA B  97      19.979 -29.547 -16.631  1.00  0.00           H  
ATOM   2578  N   ALA B  98      18.488 -29.321 -20.397  1.00  0.00           N  
ATOM   2579  CA  ALA B  98      18.675 -29.639 -21.817  1.00  0.00           C  
ATOM   2580  CB  ALA B  98      19.190 -28.446 -22.637  1.00  0.00           C  
ATOM   2581  C   ALA B  98      19.494 -30.877 -22.145  1.00  0.00           C  
ATOM   2582  O   ALA B  98      19.045 -31.696 -22.933  1.00  0.00           O  
ATOM   2583  H   ALA B  98      17.639 -29.575 -19.929  1.00  0.00           H  
ATOM   2584  N   CYS B  99      20.682 -30.983 -21.510  1.00  0.00           N  
ATOM   2585  CA  CYS B  99      21.631 -32.099 -21.687  1.00  0.00           C  
ATOM   2586  CB  CYS B  99      22.123 -32.592 -20.327  1.00  0.00           C  
ATOM   2587  SG  CYS B  99      22.594 -31.229 -19.228  1.00  0.00           S  
ATOM   2588  C   CYS B  99      21.175 -33.279 -22.529  1.00  0.00           C  
ATOM   2589  O   CYS B  99      20.351 -34.084 -22.106  1.00  0.00           O  
ATOM   2590  H   CYS B  99      20.956 -30.228 -20.914  1.00  0.00           H  
ATOM   2591  N   ASP B 100      21.707 -33.269 -23.762  1.00  0.00           N  
ATOM   2592  CA  ASP B 100      21.315 -34.210 -24.817  1.00  0.00           C  
ATOM   2593  CB  ASP B 100      21.711 -35.661 -24.486  1.00  0.00           C  
ATOM   2594  CG  ASP B 100      23.161 -35.715 -24.048  1.00  0.00           C  
ATOM   2595  OD1 ASP B 100      24.034 -35.786 -24.908  1.00  0.00           O  
ATOM   2596  OD2 ASP B 100      23.411 -35.665 -22.845  1.00  0.00           O1-
ATOM   2597  C   ASP B 100      19.860 -34.092 -25.247  1.00  0.00           C  
ATOM   2598  O   ASP B 100      19.538 -33.480 -26.258  1.00  0.00           O  
ATOM   2599  H   ASP B 100      22.482 -32.669 -23.941  1.00  0.00           H  
ATOM   2600  N   ALA B 101      18.988 -34.686 -24.423  1.00  0.00           N  
ATOM   2601  CA  ALA B 101      17.553 -34.528 -24.657  1.00  0.00           C  
ATOM   2602  CB  ALA B 101      17.003 -35.725 -25.438  1.00  0.00           C  
ATOM   2603  C   ALA B 101      16.784 -34.394 -23.353  1.00  0.00           C  
ATOM   2604  O   ALA B 101      15.588 -34.639 -23.269  1.00  0.00           O  
ATOM   2605  H   ALA B 101      19.340 -35.141 -23.604  1.00  0.00           H  
ATOM   2606  N   THR B 102      17.570 -34.030 -22.329  1.00  0.00           N  
ATOM   2607  CA  THR B 102      17.280 -34.281 -20.922  1.00  0.00           C  
ATOM   2608  CB  THR B 102      16.329 -33.243 -20.289  1.00  0.00           C  
ATOM   2609  OG1 THR B 102      16.653 -33.097 -18.899  1.00  0.00           O  
ATOM   2610  CG2 THR B 102      14.830 -33.514 -20.459  1.00  0.00           C  
ATOM   2611  C   THR B 102      16.948 -35.717 -20.549  1.00  0.00           C  
ATOM   2612  O   THR B 102      16.613 -36.572 -21.360  1.00  0.00           O  
ATOM   2613  H   THR B 102      18.460 -33.634 -22.559  1.00  0.00           H  
ATOM   2614  HG1 THR B 102      16.483 -32.180 -18.693  1.00  0.00           H  
ATOM   2615  N   TYR B 103      17.121 -35.943 -19.246  1.00  0.00           N  
ATOM   2616  CA  TYR B 103      16.857 -37.244 -18.650  1.00  0.00           C  
ATOM   2617  CB  TYR B 103      17.991 -38.270 -18.881  1.00  0.00           C  
ATOM   2618  CG  TYR B 103      19.333 -37.634 -19.188  1.00  0.00           C  
ATOM   2619  CD1 TYR B 103      20.132 -37.157 -18.131  1.00  0.00           C  
ATOM   2620  CE1 TYR B 103      21.359 -36.541 -18.427  1.00  0.00           C  
ATOM   2621  CD2 TYR B 103      19.749 -37.537 -20.533  1.00  0.00           C  
ATOM   2622  CE2 TYR B 103      20.976 -36.920 -20.830  1.00  0.00           C  
ATOM   2623  CZ  TYR B 103      21.760 -36.418 -19.772  1.00  0.00           C  
ATOM   2624  OH  TYR B 103      22.953 -35.780 -20.043  1.00  0.00           O  
ATOM   2625  C   TYR B 103      16.586 -37.011 -17.185  1.00  0.00           C  
ATOM   2626  O   TYR B 103      16.878 -35.945 -16.653  1.00  0.00           O  
ATOM   2627  H   TYR B 103      17.350 -35.171 -18.648  1.00  0.00           H  
ATOM   2628  HH  TYR B 103      23.141 -35.831 -20.984  1.00  0.00           H  
ATOM   2629  N   ASN B 104      15.965 -38.022 -16.569  1.00  0.00           N  
ATOM   2630  CA  ASN B 104      15.582 -37.784 -15.183  1.00  0.00           C  
ATOM   2631  CB  ASN B 104      14.138 -38.196 -14.905  1.00  0.00           C  
ATOM   2632  CG  ASN B 104      13.144 -37.129 -15.337  1.00  0.00           C  
ATOM   2633  OD1 ASN B 104      12.016 -37.425 -15.701  1.00  0.00           O  
ATOM   2634  ND2 ASN B 104      13.579 -35.865 -15.279  1.00  0.00           N  
ATOM   2635  C   ASN B 104      16.500 -38.434 -14.188  1.00  0.00           C  
ATOM   2636  O   ASN B 104      16.524 -39.646 -14.027  1.00  0.00           O  
ATOM   2637  H   ASN B 104      15.836 -38.912 -17.002  1.00  0.00           H  
ATOM   2638 HD21 ASN B 104      14.496 -35.596 -14.977  1.00  0.00           H  
ATOM   2639 HD22 ASN B 104      12.941 -35.149 -15.558  1.00  0.00           H  
ATOM   2640  N   GLU B 105      17.253 -37.546 -13.539  1.00  0.00           N  
ATOM   2641  CA  GLU B 105      18.147 -37.998 -12.480  1.00  0.00           C  
ATOM   2642  CB  GLU B 105      19.226 -36.927 -12.316  1.00  0.00           C  
ATOM   2643  CG  GLU B 105      20.369 -37.231 -11.351  1.00  0.00           C  
ATOM   2644  CD  GLU B 105      21.032 -38.516 -11.778  1.00  0.00           C  
ATOM   2645  OE1 GLU B 105      20.750 -39.542 -11.164  1.00  0.00           O  
ATOM   2646  OE2 GLU B 105      21.798 -38.484 -12.738  1.00  0.00           O1-
ATOM   2647  C   GLU B 105      17.367 -38.234 -11.199  1.00  0.00           C  
ATOM   2648  O   GLU B 105      16.312 -37.636 -11.007  1.00  0.00           O  
ATOM   2649  H   GLU B 105      17.093 -36.570 -13.696  1.00  0.00           H  
ATOM   2650  N   ILE B 106      17.888 -39.123 -10.343  1.00  0.00           N  
ATOM   2651  CA  ILE B 106      17.198 -39.316  -9.069  1.00  0.00           C  
ATOM   2652  CB  ILE B 106      16.393 -40.635  -8.978  1.00  0.00           C  
ATOM   2653  CG2 ILE B 106      15.449 -40.567  -7.771  1.00  0.00           C  
ATOM   2654  CG1 ILE B 106      15.587 -40.984 -10.238  1.00  0.00           C  
ATOM   2655  CD1 ILE B 106      16.340 -41.862 -11.242  1.00  0.00           C  
ATOM   2656  C   ILE B 106      18.149 -39.189  -7.890  1.00  0.00           C  
ATOM   2657  O   ILE B 106      18.597 -40.162  -7.292  1.00  0.00           O  
ATOM   2658  H   ILE B 106      18.773 -39.552 -10.560  1.00  0.00           H  
ATOM   2659  N   VAL B 107      18.456 -37.926  -7.577  1.00  0.00           N  
ATOM   2660  CA  VAL B 107      19.407 -37.774  -6.478  1.00  0.00           C  
ATOM   2661  CB  VAL B 107      20.259 -36.506  -6.606  1.00  0.00           C  
ATOM   2662  CG1 VAL B 107      21.178 -36.594  -7.821  1.00  0.00           C  
ATOM   2663  CG2 VAL B 107      19.424 -35.225  -6.552  1.00  0.00           C  
ATOM   2664  C   VAL B 107      18.770 -37.832  -5.108  1.00  0.00           C  
ATOM   2665  O   VAL B 107      17.563 -37.727  -4.937  1.00  0.00           O  
ATOM   2666  H   VAL B 107      17.907 -37.184  -7.964  1.00  0.00           H  
ATOM   2667  N   THR B 108      19.660 -37.987  -4.128  1.00  0.00           N  
ATOM   2668  CA  THR B 108      19.225 -37.795  -2.750  1.00  0.00           C  
ATOM   2669  CB  THR B 108      20.122 -38.631  -1.843  1.00  0.00           C  
ATOM   2670  OG1 THR B 108      21.129 -39.305  -2.629  1.00  0.00           O  
ATOM   2671  CG2 THR B 108      19.331 -39.620  -0.987  1.00  0.00           C  
ATOM   2672  C   THR B 108      19.302 -36.320  -2.387  1.00  0.00           C  
ATOM   2673  O   THR B 108      19.949 -35.544  -3.082  1.00  0.00           O  
ATOM   2674  H   THR B 108      20.634 -38.062  -4.325  1.00  0.00           H  
ATOM   2675  HG1 THR B 108      20.672 -40.037  -3.034  1.00  0.00           H  
ATOM   2676  N   PHE B 109      18.624 -35.964  -1.288  1.00  0.00           N  
ATOM   2677  CA  PHE B 109      18.483 -34.558  -0.906  1.00  0.00           C  
ATOM   2678  CB  PHE B 109      17.661 -34.428   0.392  1.00  0.00           C  
ATOM   2679  CG  PHE B 109      18.301 -35.114   1.582  1.00  0.00           C  
ATOM   2680  CD1 PHE B 109      18.199 -36.516   1.729  1.00  0.00           C  
ATOM   2681  CD2 PHE B 109      18.981 -34.331   2.540  1.00  0.00           C  
ATOM   2682  CE1 PHE B 109      18.789 -37.144   2.842  1.00  0.00           C  
ATOM   2683  CE2 PHE B 109      19.570 -34.956   3.656  1.00  0.00           C  
ATOM   2684  CZ  PHE B 109      19.470 -36.356   3.794  1.00  0.00           C  
ATOM   2685  C   PHE B 109      19.748 -33.709  -0.883  1.00  0.00           C  
ATOM   2686  O   PHE B 109      19.783 -32.598  -1.394  1.00  0.00           O  
ATOM   2687  H   PHE B 109      18.098 -36.671  -0.814  1.00  0.00           H  
ATOM   2688  N   GLU B 110      20.810 -34.296  -0.311  1.00  0.00           N  
ATOM   2689  CA  GLU B 110      22.073 -33.554  -0.215  1.00  0.00           C  
ATOM   2690  CB  GLU B 110      23.130 -34.255   0.658  1.00  0.00           C  
ATOM   2691  CG  GLU B 110      22.666 -35.301   1.681  1.00  0.00           C  
ATOM   2692  CD  GLU B 110      22.594 -36.668   1.023  1.00  0.00           C  
ATOM   2693  OE1 GLU B 110      23.534 -37.446   1.160  1.00  0.00           O  
ATOM   2694  OE2 GLU B 110      21.626 -36.960   0.330  1.00  0.00           O1-
ATOM   2695  C   GLU B 110      22.726 -33.189  -1.542  1.00  0.00           C  
ATOM   2696  O   GLU B 110      23.647 -32.387  -1.623  1.00  0.00           O  
ATOM   2697  H   GLU B 110      20.726 -35.235   0.028  1.00  0.00           H  
ATOM   2698  N   ARG B 111      22.224 -33.846  -2.595  1.00  0.00           N  
ATOM   2699  CA  ARG B 111      22.784 -33.578  -3.913  1.00  0.00           C  
ATOM   2700  CB  ARG B 111      23.009 -34.911  -4.629  1.00  0.00           C  
ATOM   2701  CG  ARG B 111      24.050 -35.693  -3.832  1.00  0.00           C  
ATOM   2702  CD  ARG B 111      24.120 -37.209  -4.044  1.00  0.00           C  
ATOM   2703  NE  ARG B 111      25.036 -37.755  -3.040  1.00  0.00           N  
ATOM   2704  CZ  ARG B 111      24.570 -37.914  -1.778  1.00  0.00           C  
ATOM   2705  NH1 ARG B 111      23.278 -38.084  -1.545  1.00  0.00           N  
ATOM   2706  NH2 ARG B 111      25.401 -37.877  -0.745  1.00  0.00           N1+
ATOM   2707  C   ARG B 111      21.999 -32.573  -4.737  1.00  0.00           C  
ATOM   2708  O   ARG B 111      22.227 -32.410  -5.930  1.00  0.00           O  
ATOM   2709  H   ARG B 111      21.428 -34.441  -2.495  1.00  0.00           H  
ATOM   2710  HE  ARG B 111      26.013 -37.719  -3.247  1.00  0.00           H  
ATOM   2711 HH11 ARG B 111      22.918 -37.974  -0.601  1.00  0.00           H  
ATOM   2712 HH12 ARG B 111      22.607 -38.313  -2.255  1.00  0.00           H  
ATOM   2713 HH21 ARG B 111      24.986 -37.899   0.178  1.00  0.00           H  
ATOM   2714 HH22 ARG B 111      26.390 -37.804  -0.833  1.00  0.00           H  
ATOM   2715  N   LEU B 112      21.079 -31.883  -4.047  1.00  0.00           N  
ATOM   2716  CA  LEU B 112      20.542 -30.681  -4.669  1.00  0.00           C  
ATOM   2717  CB  LEU B 112      19.018 -30.708  -4.782  1.00  0.00           C  
ATOM   2718  CG  LEU B 112      18.439 -31.547  -5.916  1.00  0.00           C  
ATOM   2719  CD1 LEU B 112      16.934 -31.315  -6.021  1.00  0.00           C  
ATOM   2720  CD2 LEU B 112      19.117 -31.275  -7.256  1.00  0.00           C  
ATOM   2721  C   LEU B 112      20.897 -29.458  -3.862  1.00  0.00           C  
ATOM   2722  O   LEU B 112      20.984 -29.487  -2.642  1.00  0.00           O  
ATOM   2723  H   LEU B 112      20.875 -32.054  -3.080  1.00  0.00           H  
ATOM   2724  N   ARG B 113      21.030 -28.360  -4.603  1.00  0.00           N  
ATOM   2725  CA  ARG B 113      20.876 -27.068  -3.947  1.00  0.00           C  
ATOM   2726  CB  ARG B 113      22.245 -26.457  -3.593  1.00  0.00           C  
ATOM   2727  CG  ARG B 113      23.083 -26.071  -4.814  1.00  0.00           C  
ATOM   2728  CD  ARG B 113      24.394 -25.367  -4.484  1.00  0.00           C  
ATOM   2729  NE  ARG B 113      25.010 -24.913  -5.726  1.00  0.00           N  
ATOM   2730  CZ  ARG B 113      26.313 -24.594  -5.818  1.00  0.00           C  
ATOM   2731  NH1 ARG B 113      27.157 -24.753  -4.808  1.00  0.00           N  
ATOM   2732  NH2 ARG B 113      26.763 -24.103  -6.953  1.00  0.00           N1+
ATOM   2733  C   ARG B 113      20.111 -26.192  -4.914  1.00  0.00           C  
ATOM   2734  O   ARG B 113      20.199 -26.401  -6.115  1.00  0.00           O  
ATOM   2735  H   ARG B 113      21.111 -28.411  -5.604  1.00  0.00           H  
ATOM   2736  HE  ARG B 113      24.422 -24.768  -6.532  1.00  0.00           H  
ATOM   2737 HH11 ARG B 113      28.106 -24.434  -4.939  1.00  0.00           H  
ATOM   2738 HH12 ARG B 113      26.874 -25.168  -3.947  1.00  0.00           H  
ATOM   2739 HH21 ARG B 113      27.727 -23.807  -7.048  1.00  0.00           H  
ATOM   2740 HH22 ARG B 113      26.135 -24.015  -7.730  1.00  0.00           H  
ATOM   2741  N   PRO B 114      19.349 -25.201  -4.408  1.00  0.00           N  
ATOM   2742  CD  PRO B 114      18.886 -25.006  -3.043  1.00  0.00           C  
ATOM   2743  CA  PRO B 114      18.895 -24.155  -5.333  1.00  0.00           C  
ATOM   2744  CB  PRO B 114      18.097 -23.223  -4.418  1.00  0.00           C  
ATOM   2745  CG  PRO B 114      17.678 -24.102  -3.242  1.00  0.00           C  
ATOM   2746  C   PRO B 114      20.079 -23.472  -6.003  1.00  0.00           C  
ATOM   2747  O   PRO B 114      21.161 -23.393  -5.430  1.00  0.00           O  
ATOM   2748  N   VAL B 115      19.840 -23.015  -7.243  1.00  0.00           N  
ATOM   2749  CA  VAL B 115      20.924 -22.427  -8.040  1.00  0.00           C  
ATOM   2750  CB  VAL B 115      20.351 -21.815  -9.333  1.00  0.00           C  
ATOM   2751  CG1 VAL B 115      21.390 -21.096 -10.203  1.00  0.00           C  
ATOM   2752  CG2 VAL B 115      19.623 -22.876 -10.147  1.00  0.00           C  
ATOM   2753  C   VAL B 115      21.738 -21.391  -7.283  1.00  0.00           C  
ATOM   2754  O   VAL B 115      21.187 -20.466  -6.695  1.00  0.00           O  
ATOM   2755  H   VAL B 115      18.918 -23.146  -7.610  1.00  0.00           H  
ATOM   2756  N   ASN B 116      23.070 -21.571  -7.344  1.00  0.00           N  
ATOM   2757  CA  ASN B 116      23.949 -20.520  -6.825  1.00  0.00           C  
ATOM   2758  CB  ASN B 116      25.419 -20.985  -6.866  1.00  0.00           C  
ATOM   2759  CG  ASN B 116      26.403 -19.908  -6.425  1.00  0.00           C  
ATOM   2760  OD1 ASN B 116      26.031 -18.850  -5.935  1.00  0.00           O  
ATOM   2761  ND2 ASN B 116      27.691 -20.213  -6.635  1.00  0.00           N  
ATOM   2762  C   ASN B 116      23.738 -19.226  -7.593  1.00  0.00           C  
ATOM   2763  O   ASN B 116      24.222 -19.061  -8.710  1.00  0.00           O  
ATOM   2764  H   ASN B 116      23.416 -22.346  -7.880  1.00  0.00           H  
ATOM   2765 HD21 ASN B 116      28.011 -21.107  -6.964  1.00  0.00           H  
ATOM   2766 HD22 ASN B 116      28.413 -19.539  -6.452  1.00  0.00           H  
ATOM   2767  N   GLN B 117      22.977 -18.337  -6.929  1.00  0.00           N  
ATOM   2768  CA  GLN B 117      22.592 -17.036  -7.487  1.00  0.00           C  
ATOM   2769  CB  GLN B 117      21.351 -16.493  -6.769  1.00  0.00           C  
ATOM   2770  CG  GLN B 117      20.115 -17.394  -6.846  1.00  0.00           C  
ATOM   2771  CD  GLN B 117      19.668 -17.557  -8.285  1.00  0.00           C  
ATOM   2772  OE1 GLN B 117      19.750 -16.656  -9.107  1.00  0.00           O  
ATOM   2773  NE2 GLN B 117      19.171 -18.765  -8.553  1.00  0.00           N  
ATOM   2774  C   GLN B 117      23.692 -15.990  -7.455  1.00  0.00           C  
ATOM   2775  O   GLN B 117      23.528 -14.851  -7.026  1.00  0.00           O  
ATOM   2776  H   GLN B 117      22.621 -18.638  -6.046  1.00  0.00           H  
ATOM   2777 HE21 GLN B 117      18.793 -18.937  -9.461  1.00  0.00           H  
ATOM   2778 HE22 GLN B 117      19.193 -19.480  -7.855  1.00  0.00           H  
ATOM   2779  N   ASN B 118      24.846 -16.460  -7.918  1.00  0.00           N  
ATOM   2780  CA  ASN B 118      26.041 -15.641  -7.954  1.00  0.00           C  
ATOM   2781  CB  ASN B 118      27.241 -16.562  -7.915  1.00  0.00           C  
ATOM   2782  CG  ASN B 118      28.190 -16.082  -6.861  1.00  0.00           C  
ATOM   2783  OD1 ASN B 118      29.066 -15.266  -7.109  1.00  0.00           O  
ATOM   2784  ND2 ASN B 118      27.984 -16.670  -5.684  1.00  0.00           N  
ATOM   2785  C   ASN B 118      26.048 -14.864  -9.239  1.00  0.00           C  
ATOM   2786  O   ASN B 118      25.201 -15.074 -10.099  1.00  0.00           O  
ATOM   2787  H   ASN B 118      24.832 -17.323  -8.417  1.00  0.00           H  
ATOM   2788 HD21 ASN B 118      28.593 -16.513  -4.905  1.00  0.00           H  
ATOM   2789 HD22 ASN B 118      27.221 -17.306  -5.563  1.00  0.00           H  
ATOM   2790  N   LYS B 119      27.015 -13.959  -9.358  1.00  0.00           N  
ATOM   2791  CA  LYS B 119      27.099 -13.379 -10.690  1.00  0.00           C  
ATOM   2792  CB  LYS B 119      27.089 -11.843 -10.677  1.00  0.00           C  
ATOM   2793  CG  LYS B 119      25.773 -11.172 -10.247  1.00  0.00           C  
ATOM   2794  CD  LYS B 119      25.479 -11.274  -8.748  1.00  0.00           C  
ATOM   2795  CE  LYS B 119      24.129 -11.925  -8.438  1.00  0.00           C  
ATOM   2796  NZ  LYS B 119      24.128 -12.349  -7.037  1.00  0.00           N1+
ATOM   2797  C   LYS B 119      28.343 -13.924 -11.337  1.00  0.00           C  
ATOM   2798  O   LYS B 119      29.267 -14.349 -10.655  1.00  0.00           O  
ATOM   2799  H   LYS B 119      27.761 -13.858  -8.693  1.00  0.00           H  
ATOM   2800  HZ1 LYS B 119      23.495 -13.147  -6.832  1.00  0.00           H  
ATOM   2801  HZ2 LYS B 119      25.082 -12.658  -6.753  1.00  0.00           H  
ATOM   2802  HZ3 LYS B 119      23.987 -11.561  -6.369  1.00  0.00           H  
ATOM   2803  N   THR B 120      28.334 -13.934 -12.673  1.00  0.00           N  
ATOM   2804  CA  THR B 120      29.619 -14.305 -13.244  1.00  0.00           C  
ATOM   2805  CB  THR B 120      29.452 -14.924 -14.634  1.00  0.00           C  
ATOM   2806  OG1 THR B 120      28.748 -14.043 -15.533  1.00  0.00           O  
ATOM   2807  CG2 THR B 120      28.730 -16.271 -14.530  1.00  0.00           C  
ATOM   2808  C   THR B 120      30.524 -13.099 -13.266  1.00  0.00           C  
ATOM   2809  O   THR B 120      30.083 -11.999 -13.590  1.00  0.00           O  
ATOM   2810  H   THR B 120      27.605 -13.526 -13.218  1.00  0.00           H  
ATOM   2811  HG1 THR B 120      28.358 -14.633 -16.176  1.00  0.00           H  
ATOM   2812  N   VAL B 121      31.790 -13.337 -12.916  1.00  0.00           N  
ATOM   2813  CA  VAL B 121      32.745 -12.232 -12.832  1.00  0.00           C  
ATOM   2814  CB  VAL B 121      34.123 -12.822 -12.483  1.00  0.00           C  
ATOM   2815  CG1 VAL B 121      35.280 -11.825 -12.499  1.00  0.00           C  
ATOM   2816  CG2 VAL B 121      34.027 -13.497 -11.112  1.00  0.00           C  
ATOM   2817  C   VAL B 121      32.734 -11.349 -14.081  1.00  0.00           C  
ATOM   2818  O   VAL B 121      32.445 -11.789 -15.194  1.00  0.00           O  
ATOM   2819  H   VAL B 121      32.053 -14.285 -12.726  1.00  0.00           H  
ATOM   2820  N   LYS B 122      32.954 -10.058 -13.833  1.00  0.00           N  
ATOM   2821  CA  LYS B 122      33.003  -9.096 -14.924  1.00  0.00           C  
ATOM   2822  CB  LYS B 122      31.811  -8.138 -14.824  1.00  0.00           C  
ATOM   2823  CG  LYS B 122      30.474  -8.854 -15.023  1.00  0.00           C  
ATOM   2824  CD  LYS B 122      30.269  -9.334 -16.463  1.00  0.00           C  
ATOM   2825  CE  LYS B 122      29.308 -10.521 -16.550  1.00  0.00           C  
ATOM   2826  NZ  LYS B 122      30.016 -11.728 -16.110  1.00  0.00           N1+
ATOM   2827  C   LYS B 122      34.319  -8.357 -14.846  1.00  0.00           C  
ATOM   2828  O   LYS B 122      35.152  -8.642 -13.994  1.00  0.00           O  
ATOM   2829  H   LYS B 122      33.145  -9.728 -12.906  1.00  0.00           H  
ATOM   2830  HZ1 LYS B 122      30.725 -12.013 -16.817  1.00  0.00           H  
ATOM   2831  HZ2 LYS B 122      30.528 -11.557 -15.219  1.00  0.00           H  
ATOM   2832  HZ3 LYS B 122      29.364 -12.521 -15.942  1.00  0.00           H  
ATOM   2833  N   LYS B 123      34.470  -7.381 -15.759  1.00  0.00           N  
ATOM   2834  CA  LYS B 123      35.680  -6.556 -15.709  1.00  0.00           C  
ATOM   2835  CB  LYS B 123      35.627  -5.500 -16.817  1.00  0.00           C  
ATOM   2836  CG  LYS B 123      36.978  -4.835 -17.085  1.00  0.00           C  
ATOM   2837  CD  LYS B 123      37.992  -5.875 -17.550  1.00  0.00           C  
ATOM   2838  CE  LYS B 123      39.380  -5.318 -17.853  1.00  0.00           C  
ATOM   2839  NZ  LYS B 123      40.186  -6.435 -18.341  1.00  0.00           N1+
ATOM   2840  C   LYS B 123      35.880  -5.897 -14.353  1.00  0.00           C  
ATOM   2841  O   LYS B 123      36.935  -5.918 -13.737  1.00  0.00           O  
ATOM   2842  H   LYS B 123      33.758  -7.211 -16.436  1.00  0.00           H  
ATOM   2843  HZ1 LYS B 123      40.098  -7.257 -17.711  1.00  0.00           H  
ATOM   2844  HZ2 LYS B 123      39.834  -6.813 -19.253  1.00  0.00           H  
ATOM   2845  HZ3 LYS B 123      41.192  -6.248 -18.487  1.00  0.00           H  
ATOM   2846  N   ASN B 124      34.751  -5.346 -13.905  1.00  0.00           N  
ATOM   2847  CA  ASN B 124      34.664  -4.749 -12.576  1.00  0.00           C  
ATOM   2848  CB  ASN B 124      33.519  -3.727 -12.565  1.00  0.00           C  
ATOM   2849  CG  ASN B 124      32.191  -4.390 -12.907  1.00  0.00           C  
ATOM   2850  OD1 ASN B 124      31.968  -4.832 -14.029  1.00  0.00           O  
ATOM   2851  ND2 ASN B 124      31.316  -4.439 -11.902  1.00  0.00           N  
ATOM   2852  C   ASN B 124      34.495  -5.766 -11.457  1.00  0.00           C  
ATOM   2853  O   ASN B 124      33.576  -5.687 -10.650  1.00  0.00           O  
ATOM   2854  H   ASN B 124      33.915  -5.417 -14.451  1.00  0.00           H  
ATOM   2855 HD21 ASN B 124      31.612  -4.162 -10.982  1.00  0.00           H  
ATOM   2856 HD22 ASN B 124      30.389  -4.773 -12.046  1.00  0.00           H  
ATOM   2857  N   THR B 125      35.388  -6.761 -11.450  1.00  0.00           N  
ATOM   2858  CA  THR B 125      35.227  -7.771 -10.406  1.00  0.00           C  
ATOM   2859  CB  THR B 125      34.165  -8.815 -10.782  1.00  0.00           C  
ATOM   2860  OG1 THR B 125      33.099  -8.226 -11.543  1.00  0.00           O  
ATOM   2861  CG2 THR B 125      33.602  -9.530  -9.553  1.00  0.00           C  
ATOM   2862  C   THR B 125      36.506  -8.464  -9.975  1.00  0.00           C  
ATOM   2863  O   THR B 125      36.608  -8.961  -8.865  1.00  0.00           O  
ATOM   2864  H   THR B 125      36.103  -6.802 -12.148  1.00  0.00           H  
ATOM   2865  HG1 THR B 125      32.838  -7.453 -11.041  1.00  0.00           H  
ATOM   2866  N   PHE B 126      37.482  -8.495 -10.891  1.00  0.00           N  
ATOM   2867  CA  PHE B 126      38.741  -9.114 -10.490  1.00  0.00           C  
ATOM   2868  CB  PHE B 126      38.775 -10.585 -10.916  1.00  0.00           C  
ATOM   2869  CG  PHE B 126      38.473 -11.501  -9.751  1.00  0.00           C  
ATOM   2870  CD1 PHE B 126      39.516 -11.872  -8.876  1.00  0.00           C  
ATOM   2871  CD2 PHE B 126      37.161 -11.986  -9.561  1.00  0.00           C  
ATOM   2872  CE1 PHE B 126      39.252 -12.756  -7.812  1.00  0.00           C  
ATOM   2873  CE2 PHE B 126      36.891 -12.869  -8.498  1.00  0.00           C  
ATOM   2874  CZ  PHE B 126      37.943 -13.253  -7.641  1.00  0.00           C  
ATOM   2875  C   PHE B 126      39.898  -8.339 -11.078  1.00  0.00           C  
ATOM   2876  O   PHE B 126      39.871  -7.942 -12.235  1.00  0.00           O  
ATOM   2877  H   PHE B 126      37.407  -8.104 -11.809  1.00  0.00           H  
ATOM   2878  N   PHE B 127      40.891  -8.098 -10.215  1.00  0.00           N  
ATOM   2879  CA  PHE B 127      41.948  -7.161 -10.580  1.00  0.00           C  
ATOM   2880  CB  PHE B 127      41.718  -5.796  -9.914  1.00  0.00           C  
ATOM   2881  CG  PHE B 127      40.377  -5.216 -10.306  1.00  0.00           C  
ATOM   2882  CD1 PHE B 127      40.257  -4.500 -11.517  1.00  0.00           C  
ATOM   2883  CD2 PHE B 127      39.264  -5.411  -9.459  1.00  0.00           C  
ATOM   2884  CE1 PHE B 127      39.002  -3.982 -11.893  1.00  0.00           C  
ATOM   2885  CE2 PHE B 127      38.008  -4.899  -9.836  1.00  0.00           C  
ATOM   2886  CZ  PHE B 127      37.891  -4.191 -11.050  1.00  0.00           C  
ATOM   2887  C   PHE B 127      43.329  -7.666 -10.214  1.00  0.00           C  
ATOM   2888  O   PHE B 127      43.575  -8.164  -9.118  1.00  0.00           O  
ATOM   2889  H   PHE B 127      40.874  -8.503  -9.303  1.00  0.00           H  
ATOM   2890  N   LYS B 128      44.228  -7.483 -11.191  1.00  0.00           N  
ATOM   2891  CA  LYS B 128      45.647  -7.582 -10.863  1.00  0.00           C  
ATOM   2892  CB  LYS B 128      46.441  -8.116 -12.070  1.00  0.00           C  
ATOM   2893  CG  LYS B 128      47.964  -8.187 -11.864  1.00  0.00           C  
ATOM   2894  CD  LYS B 128      48.806  -8.728 -13.032  1.00  0.00           C  
ATOM   2895  CE  LYS B 128      48.972 -10.255 -13.127  1.00  0.00           C  
ATOM   2896  NZ  LYS B 128      47.733 -10.944 -13.501  1.00  0.00           N1+
ATOM   2897  C   LYS B 128      46.148  -6.216 -10.435  1.00  0.00           C  
ATOM   2898  O   LYS B 128      45.867  -5.210 -11.075  1.00  0.00           O  
ATOM   2899  H   LYS B 128      43.945  -7.078 -12.058  1.00  0.00           H  
ATOM   2900  HZ1 LYS B 128      46.975 -10.739 -12.822  1.00  0.00           H  
ATOM   2901  HZ2 LYS B 128      47.382 -10.634 -14.433  1.00  0.00           H  
ATOM   2902  HZ3 LYS B 128      47.847 -11.985 -13.453  1.00  0.00           H  
ATOM   2903  N   CYS B 129      46.895  -6.217  -9.331  1.00  0.00           N  
ATOM   2904  CA  CYS B 129      47.561  -4.982  -8.939  1.00  0.00           C  
ATOM   2905  CB  CYS B 129      46.820  -4.342  -7.764  1.00  0.00           C  
ATOM   2906  SG  CYS B 129      47.418  -2.684  -7.341  1.00  0.00           S  
ATOM   2907  C   CYS B 129      48.994  -5.314  -8.588  1.00  0.00           C  
ATOM   2908  O   CYS B 129      49.314  -6.463  -8.312  1.00  0.00           O  
ATOM   2909  H   CYS B 129      47.041  -7.040  -8.777  1.00  0.00           H  
ATOM   2910  N   THR B 130      49.849  -4.286  -8.624  1.00  0.00           N  
ATOM   2911  CA  THR B 130      51.252  -4.544  -8.317  1.00  0.00           C  
ATOM   2912  CB  THR B 130      51.942  -5.239  -9.506  1.00  0.00           C  
ATOM   2913  OG1 THR B 130      53.263  -5.656  -9.153  1.00  0.00           O  
ATOM   2914  CG2 THR B 130      51.945  -4.392 -10.784  1.00  0.00           C  
ATOM   2915  C   THR B 130      51.942  -3.248  -7.944  1.00  0.00           C  
ATOM   2916  O   THR B 130      51.527  -2.178  -8.376  1.00  0.00           O  
ATOM   2917  H   THR B 130      49.577  -3.348  -8.844  1.00  0.00           H  
ATOM   2918  HG1 THR B 130      53.728  -5.794  -9.979  1.00  0.00           H  
ATOM   2919  N   VAL B 131      52.992  -3.392  -7.126  1.00  0.00           N  
ATOM   2920  CA  VAL B 131      53.892  -2.270  -6.863  1.00  0.00           C  
ATOM   2921  CB  VAL B 131      53.600  -1.585  -5.512  1.00  0.00           C  
ATOM   2922  CG1 VAL B 131      52.334  -0.726  -5.563  1.00  0.00           C  
ATOM   2923  CG2 VAL B 131      53.567  -2.581  -4.348  1.00  0.00           C  
ATOM   2924  C   VAL B 131      55.319  -2.780  -6.896  1.00  0.00           C  
ATOM   2925  O   VAL B 131      55.556  -3.959  -6.665  1.00  0.00           O  
ATOM   2926  H   VAL B 131      53.228  -4.311  -6.799  1.00  0.00           H  
ATOM   2927  N   ASP B 132      56.257  -1.868  -7.192  1.00  0.00           N  
ATOM   2928  CA  ASP B 132      57.651  -2.297  -7.056  1.00  0.00           C  
ATOM   2929  CB  ASP B 132      58.575  -1.398  -7.901  1.00  0.00           C  
ATOM   2930  CG  ASP B 132      60.059  -1.698  -7.694  1.00  0.00           C  
ATOM   2931  OD1 ASP B 132      60.487  -2.842  -7.845  1.00  0.00           O  
ATOM   2932  OD2 ASP B 132      60.795  -0.781  -7.349  1.00  0.00           O1-
ATOM   2933  C   ASP B 132      58.044  -2.328  -5.590  1.00  0.00           C  
ATOM   2934  O   ASP B 132      57.503  -1.605  -4.759  1.00  0.00           O  
ATOM   2935  H   ASP B 132      56.025  -0.903  -7.281  1.00  0.00           H  
ATOM   2936  N   VAL B 133      58.976  -3.235  -5.311  1.00  0.00           N  
ATOM   2937  CA  VAL B 133      59.488  -3.337  -3.954  1.00  0.00           C  
ATOM   2938  CB  VAL B 133      59.602  -4.821  -3.587  1.00  0.00           C  
ATOM   2939  CG1 VAL B 133      60.324  -5.074  -2.268  1.00  0.00           C  
ATOM   2940  CG2 VAL B 133      58.207  -5.437  -3.562  1.00  0.00           C  
ATOM   2941  C   VAL B 133      60.817  -2.614  -3.847  1.00  0.00           C  
ATOM   2942  O   VAL B 133      61.744  -2.871  -4.602  1.00  0.00           O  
ATOM   2943  H   VAL B 133      59.416  -3.708  -6.082  1.00  0.00           H  
ATOM   2944  N   PRO B 134      60.890  -1.684  -2.866  1.00  0.00           N  
ATOM   2945  CD  PRO B 134      59.806  -1.240  -2.000  1.00  0.00           C  
ATOM   2946  CA  PRO B 134      62.158  -0.999  -2.593  1.00  0.00           C  
ATOM   2947  CB  PRO B 134      61.829  -0.167  -1.350  1.00  0.00           C  
ATOM   2948  CG  PRO B 134      60.323   0.070  -1.421  1.00  0.00           C  
ATOM   2949  C   PRO B 134      63.333  -1.940  -2.374  1.00  0.00           C  
ATOM   2950  O   PRO B 134      63.199  -3.007  -1.787  1.00  0.00           O  
ATOM   2951  N   GLU B 135      64.488  -1.466  -2.875  1.00  0.00           N  
ATOM   2952  CA  GLU B 135      65.753  -2.212  -2.858  1.00  0.00           C  
ATOM   2953  CB  GLU B 135      66.907  -1.213  -3.003  1.00  0.00           C  
ATOM   2954  CG  GLU B 135      68.126  -1.740  -3.767  1.00  0.00           C  
ATOM   2955  CD  GLU B 135      67.744  -1.987  -5.213  1.00  0.00           C  
ATOM   2956  OE1 GLU B 135      67.726  -3.142  -5.631  1.00  0.00           O  
ATOM   2957  OE2 GLU B 135      67.408  -1.034  -5.918  1.00  0.00           O1-
ATOM   2958  C   GLU B 135      65.992  -3.136  -1.670  1.00  0.00           C  
ATOM   2959  O   GLU B 135      66.153  -4.345  -1.782  1.00  0.00           O  
ATOM   2960  H   GLU B 135      64.453  -0.611  -3.386  1.00  0.00           H  
ATOM   2961  N   ASP B 136      65.980  -2.488  -0.499  1.00  0.00           N  
ATOM   2962  CA  ASP B 136      66.221  -3.186   0.764  1.00  0.00           C  
ATOM   2963  CB  ASP B 136      66.180  -2.168   1.919  1.00  0.00           C  
ATOM   2964  CG  ASP B 136      64.815  -1.503   2.085  1.00  0.00           C  
ATOM   2965  OD1 ASP B 136      64.247  -1.002   1.108  1.00  0.00           O  
ATOM   2966  OD2 ASP B 136      64.313  -1.480   3.206  1.00  0.00           O1-
ATOM   2967  C   ASP B 136      65.305  -4.374   1.027  1.00  0.00           C  
ATOM   2968  O   ASP B 136      65.689  -5.420   1.535  1.00  0.00           O  
ATOM   2969  H   ASP B 136      65.674  -1.537  -0.447  1.00  0.00           H  
ATOM   2970  N   LEU B 137      64.050  -4.172   0.624  1.00  0.00           N  
ATOM   2971  CA  LEU B 137      63.084  -5.231   0.875  1.00  0.00           C  
ATOM   2972  CB  LEU B 137      61.702  -4.633   1.117  1.00  0.00           C  
ATOM   2973  CG  LEU B 137      61.669  -3.654   2.283  1.00  0.00           C  
ATOM   2974  CD1 LEU B 137      60.301  -2.990   2.404  1.00  0.00           C  
ATOM   2975  CD2 LEU B 137      62.127  -4.313   3.585  1.00  0.00           C  
ATOM   2976  C   LEU B 137      63.003  -6.313  -0.182  1.00  0.00           C  
ATOM   2977  O   LEU B 137      62.201  -7.234  -0.073  1.00  0.00           O  
ATOM   2978  H   LEU B 137      63.811  -3.311   0.172  1.00  0.00           H  
ATOM   2979  N   ARG B 138      63.848  -6.189  -1.218  1.00  0.00           N  
ATOM   2980  CA  ARG B 138      63.665  -7.097  -2.352  1.00  0.00           C  
ATOM   2981  CB  ARG B 138      64.519  -6.660  -3.540  1.00  0.00           C  
ATOM   2982  CG  ARG B 138      63.819  -5.485  -4.216  1.00  0.00           C  
ATOM   2983  CD  ARG B 138      64.540  -4.891  -5.422  1.00  0.00           C  
ATOM   2984  NE  ARG B 138      63.632  -3.972  -6.107  1.00  0.00           N  
ATOM   2985  CZ  ARG B 138      64.047  -2.856  -6.725  1.00  0.00           C  
ATOM   2986  NH1 ARG B 138      63.157  -2.053  -7.291  1.00  0.00           N  
ATOM   2987  NH2 ARG B 138      65.334  -2.546  -6.743  1.00  0.00           N1+
ATOM   2988  C   ARG B 138      63.762  -8.591  -2.089  1.00  0.00           C  
ATOM   2989  O   ARG B 138      63.164  -9.392  -2.797  1.00  0.00           O  
ATOM   2990  H   ARG B 138      64.512  -5.439  -1.259  1.00  0.00           H  
ATOM   2991  HE  ARG B 138      62.639  -4.112  -6.048  1.00  0.00           H  
ATOM   2992 HH11 ARG B 138      63.397  -1.209  -7.760  1.00  0.00           H  
ATOM   2993 HH12 ARG B 138      62.160  -2.249  -7.263  1.00  0.00           H  
ATOM   2994 HH21 ARG B 138      65.724  -1.701  -7.111  1.00  0.00           H  
ATOM   2995 HH22 ARG B 138      66.036  -3.132  -6.316  1.00  0.00           H  
ATOM   2996  N   GLU B 139      64.490  -8.934  -1.017  1.00  0.00           N  
ATOM   2997  CA  GLU B 139      64.343 -10.313  -0.548  1.00  0.00           C  
ATOM   2998  CB  GLU B 139      65.623 -10.797   0.129  1.00  0.00           C  
ATOM   2999  CG  GLU B 139      66.847 -10.742  -0.784  1.00  0.00           C  
ATOM   3000  CD  GLU B 139      68.047 -11.261  -0.021  1.00  0.00           C  
ATOM   3001  OE1 GLU B 139      68.432 -12.407  -0.244  1.00  0.00           O  
ATOM   3002  OE2 GLU B 139      68.589 -10.519   0.796  1.00  0.00           O1-
ATOM   3003  C   GLU B 139      63.161 -10.483   0.394  1.00  0.00           C  
ATOM   3004  O   GLU B 139      62.291 -11.333   0.236  1.00  0.00           O  
ATOM   3005  H   GLU B 139      65.034  -8.252  -0.530  1.00  0.00           H  
ATOM   3006  N   ALA B 140      63.160  -9.592   1.401  1.00  0.00           N  
ATOM   3007  CA  ALA B 140      62.174  -9.668   2.484  1.00  0.00           C  
ATOM   3008  CB  ALA B 140      62.317  -8.458   3.407  1.00  0.00           C  
ATOM   3009  C   ALA B 140      60.709  -9.795   2.082  1.00  0.00           C  
ATOM   3010  O   ALA B 140      59.900 -10.412   2.764  1.00  0.00           O  
ATOM   3011  H   ALA B 140      63.901  -8.924   1.429  1.00  0.00           H  
ATOM   3012  N   CYS B 141      60.395  -9.190   0.930  1.00  0.00           N  
ATOM   3013  CA  CYS B 141      59.005  -9.245   0.488  1.00  0.00           C  
ATOM   3014  CB  CYS B 141      58.678  -8.057  -0.410  1.00  0.00           C  
ATOM   3015  SG  CYS B 141      58.791  -6.488   0.486  1.00  0.00           S  
ATOM   3016  C   CYS B 141      58.518 -10.543  -0.137  1.00  0.00           C  
ATOM   3017  O   CYS B 141      57.416 -10.622  -0.665  1.00  0.00           O  
ATOM   3018  H   CYS B 141      61.101  -8.717   0.402  1.00  0.00           H  
ATOM   3019  N   ALA B 142      59.350 -11.588  -0.051  1.00  0.00           N  
ATOM   3020  CA  ALA B 142      58.836 -12.867  -0.533  1.00  0.00           C  
ATOM   3021  CB  ALA B 142      59.980 -13.707  -1.107  1.00  0.00           C  
ATOM   3022  C   ALA B 142      58.081 -13.677   0.514  1.00  0.00           C  
ATOM   3023  O   ALA B 142      58.320 -14.865   0.701  1.00  0.00           O  
ATOM   3024  H   ALA B 142      60.261 -11.511   0.359  1.00  0.00           H  
ATOM   3025  N   ASN B 143      57.161 -13.003   1.226  1.00  0.00           N  
ATOM   3026  CA  ASN B 143      56.638 -13.734   2.382  1.00  0.00           C  
ATOM   3027  CB  ASN B 143      57.541 -13.509   3.600  1.00  0.00           C  
ATOM   3028  CG  ASN B 143      57.302 -14.603   4.619  1.00  0.00           C  
ATOM   3029  OD1 ASN B 143      56.194 -14.827   5.092  1.00  0.00           O  
ATOM   3030  ND2 ASN B 143      58.400 -15.291   4.935  1.00  0.00           N  
ATOM   3031  C   ASN B 143      55.180 -13.502   2.743  1.00  0.00           C  
ATOM   3032  O   ASN B 143      54.829 -12.604   3.501  1.00  0.00           O  
ATOM   3033  H   ASN B 143      56.952 -12.038   1.042  1.00  0.00           H  
ATOM   3034 HD21 ASN B 143      58.353 -16.033   5.600  1.00  0.00           H  
ATOM   3035 HD22 ASN B 143      59.274 -15.072   4.501  1.00  0.00           H  
ATOM   3036  N   GLU B 144      54.323 -14.404   2.222  1.00  0.00           N  
ATOM   3037  CA  GLU B 144      52.888 -14.259   2.513  1.00  0.00           C  
ATOM   3038  CB  GLU B 144      52.021 -15.324   1.822  1.00  0.00           C  
ATOM   3039  CG  GLU B 144      50.721 -14.688   1.310  1.00  0.00           C  
ATOM   3040  CD  GLU B 144      49.475 -15.531   1.537  1.00  0.00           C  
ATOM   3041  OE1 GLU B 144      48.880 -15.462   2.605  1.00  0.00           O  
ATOM   3042  OE2 GLU B 144      48.986 -16.160   0.609  1.00  0.00           O1-
ATOM   3043  C   GLU B 144      52.480 -14.194   3.982  1.00  0.00           C  
ATOM   3044  O   GLU B 144      51.390 -13.752   4.333  1.00  0.00           O  
ATOM   3045  H   GLU B 144      54.680 -15.104   1.604  1.00  0.00           H  
ATOM   3046  N   ASN B 145      53.372 -14.684   4.852  1.00  0.00           N  
ATOM   3047  CA  ASN B 145      53.024 -14.559   6.266  1.00  0.00           C  
ATOM   3048  CB  ASN B 145      53.584 -15.720   7.090  1.00  0.00           C  
ATOM   3049  CG  ASN B 145      52.794 -16.976   6.776  1.00  0.00           C  
ATOM   3050  OD1 ASN B 145      51.792 -16.959   6.064  1.00  0.00           O  
ATOM   3051  ND2 ASN B 145      53.284 -18.082   7.337  1.00  0.00           N  
ATOM   3052  C   ASN B 145      53.403 -13.213   6.839  1.00  0.00           C  
ATOM   3053  O   ASN B 145      52.627 -12.562   7.525  1.00  0.00           O  
ATOM   3054  H   ASN B 145      54.287 -14.971   4.565  1.00  0.00           H  
ATOM   3055 HD21 ASN B 145      52.828 -18.958   7.183  1.00  0.00           H  
ATOM   3056 HD22 ASN B 145      54.102 -18.057   7.911  1.00  0.00           H  
ATOM   3057  N   ALA B 146      54.612 -12.773   6.464  1.00  0.00           N  
ATOM   3058  CA  ALA B 146      55.021 -11.424   6.864  1.00  0.00           C  
ATOM   3059  CB  ALA B 146      56.482 -11.172   6.489  1.00  0.00           C  
ATOM   3060  C   ALA B 146      54.164 -10.305   6.283  1.00  0.00           C  
ATOM   3061  O   ALA B 146      54.117  -9.181   6.786  1.00  0.00           O  
ATOM   3062  H   ALA B 146      55.184 -13.339   5.867  1.00  0.00           H  
ATOM   3063  N   HIS B 147      53.466 -10.667   5.197  1.00  0.00           N  
ATOM   3064  CA  HIS B 147      52.526  -9.704   4.632  1.00  0.00           C  
ATOM   3065  CB  HIS B 147      52.774  -9.469   3.134  1.00  0.00           C  
ATOM   3066  CG  HIS B 147      54.247  -9.512   2.801  1.00  0.00           C  
ATOM   3067  ND1 HIS B 147      55.220  -8.974   3.561  1.00  0.00           N  
ATOM   3068  CD2 HIS B 147      54.832 -10.151   1.706  1.00  0.00           C  
ATOM   3069  NE2 HIS B 147      56.171 -10.001   1.830  1.00  0.00           N  
ATOM   3070  CE1 HIS B 147      56.414  -9.279   2.965  1.00  0.00           C  
ATOM   3071  C   HIS B 147      51.066 -10.051   4.866  1.00  0.00           C  
ATOM   3072  O   HIS B 147      50.177  -9.550   4.189  1.00  0.00           O  
ATOM   3073  H   HIS B 147      53.658 -11.541   4.747  1.00  0.00           H  
ATOM   3074  HD1 HIS B 147      55.104  -8.455   4.381  1.00  0.00           H  
ATOM   3075  N   LYS B 148      50.825 -10.919   5.868  1.00  0.00           N  
ATOM   3076  CA  LYS B 148      49.427 -11.293   6.109  1.00  0.00           C  
ATOM   3077  CB  LYS B 148      49.300 -12.348   7.211  1.00  0.00           C  
ATOM   3078  CG  LYS B 148      48.013 -13.167   7.068  1.00  0.00           C  
ATOM   3079  CD  LYS B 148      48.108 -14.135   5.887  1.00  0.00           C  
ATOM   3080  CE  LYS B 148      49.066 -15.282   6.207  1.00  0.00           C  
ATOM   3081  NZ  LYS B 148      49.729 -15.737   4.984  1.00  0.00           N1+
ATOM   3082  C   LYS B 148      48.534 -10.109   6.432  1.00  0.00           C  
ATOM   3083  O   LYS B 148      47.465  -9.911   5.869  1.00  0.00           O  
ATOM   3084  H   LYS B 148      51.565 -11.314   6.415  1.00  0.00           H  
ATOM   3085  HZ1 LYS B 148      49.067 -16.103   4.268  1.00  0.00           H  
ATOM   3086  HZ2 LYS B 148      50.196 -14.925   4.531  1.00  0.00           H  
ATOM   3087  HZ3 LYS B 148      50.451 -16.454   5.205  1.00  0.00           H  
ATOM   3088  N   ASP B 149      49.076  -9.285   7.336  1.00  0.00           N  
ATOM   3089  CA  ASP B 149      48.370  -8.053   7.682  1.00  0.00           C  
ATOM   3090  CB  ASP B 149      49.028  -7.396   8.892  1.00  0.00           C  
ATOM   3091  CG  ASP B 149      48.483  -8.060  10.137  1.00  0.00           C  
ATOM   3092  OD1 ASP B 149      47.928  -7.367  10.981  1.00  0.00           O  
ATOM   3093  OD2 ASP B 149      48.511  -9.285  10.238  1.00  0.00           O1-
ATOM   3094  C   ASP B 149      48.161  -7.077   6.546  1.00  0.00           C  
ATOM   3095  O   ASP B 149      47.193  -6.332   6.507  1.00  0.00           O  
ATOM   3096  H   ASP B 149      49.845  -9.588   7.896  1.00  0.00           H  
ATOM   3097  N   PHE B 150      49.092  -7.151   5.582  1.00  0.00           N  
ATOM   3098  CA  PHE B 150      48.854  -6.405   4.350  1.00  0.00           C  
ATOM   3099  CB  PHE B 150      50.113  -6.461   3.476  1.00  0.00           C  
ATOM   3100  CG  PHE B 150      49.919  -5.730   2.171  1.00  0.00           C  
ATOM   3101  CD1 PHE B 150      50.057  -4.326   2.127  1.00  0.00           C  
ATOM   3102  CD2 PHE B 150      49.598  -6.475   1.016  1.00  0.00           C  
ATOM   3103  CE1 PHE B 150      49.870  -3.654   0.906  1.00  0.00           C  
ATOM   3104  CE2 PHE B 150      49.407  -5.804  -0.203  1.00  0.00           C  
ATOM   3105  CZ  PHE B 150      49.545  -4.403  -0.244  1.00  0.00           C  
ATOM   3106  C   PHE B 150      47.613  -6.908   3.628  1.00  0.00           C  
ATOM   3107  O   PHE B 150      46.691  -6.155   3.346  1.00  0.00           O  
ATOM   3108  H   PHE B 150      49.813  -7.837   5.633  1.00  0.00           H  
ATOM   3109  N   LYS B 151      47.612  -8.235   3.392  1.00  0.00           N  
ATOM   3110  CA  LYS B 151      46.452  -8.867   2.753  1.00  0.00           C  
ATOM   3111  CB  LYS B 151      46.632 -10.393   2.726  1.00  0.00           C  
ATOM   3112  CG  LYS B 151      45.551 -11.103   1.906  1.00  0.00           C  
ATOM   3113  CD  LYS B 151      45.548 -12.634   1.967  1.00  0.00           C  
ATOM   3114  CE  LYS B 151      46.813 -13.281   1.404  1.00  0.00           C  
ATOM   3115  NZ  LYS B 151      46.587 -14.718   1.174  1.00  0.00           N1+
ATOM   3116  C   LYS B 151      45.119  -8.481   3.391  1.00  0.00           C  
ATOM   3117  O   LYS B 151      44.164  -8.090   2.729  1.00  0.00           O  
ATOM   3118  H   LYS B 151      48.409  -8.774   3.667  1.00  0.00           H  
ATOM   3119  HZ1 LYS B 151      46.035 -15.136   1.941  1.00  0.00           H  
ATOM   3120  HZ2 LYS B 151      46.065 -14.897   0.283  1.00  0.00           H  
ATOM   3121  HZ3 LYS B 151      47.500 -15.227   1.146  1.00  0.00           H  
ATOM   3122  N   LYS B 152      45.139  -8.571   4.733  1.00  0.00           N  
ATOM   3123  CA  LYS B 152      44.004  -8.129   5.544  1.00  0.00           C  
ATOM   3124  CB  LYS B 152      44.351  -8.276   7.028  1.00  0.00           C  
ATOM   3125  CG  LYS B 152      44.441  -9.721   7.527  1.00  0.00           C  
ATOM   3126  CD  LYS B 152      45.303  -9.852   8.789  1.00  0.00           C  
ATOM   3127  CE  LYS B 152      44.901  -8.934   9.948  1.00  0.00           C  
ATOM   3128  NZ  LYS B 152      45.947  -8.973  10.978  1.00  0.00           N1+
ATOM   3129  C   LYS B 152      43.572  -6.699   5.256  1.00  0.00           C  
ATOM   3130  O   LYS B 152      42.451  -6.426   4.851  1.00  0.00           O  
ATOM   3131  H   LYS B 152      45.968  -8.932   5.160  1.00  0.00           H  
ATOM   3132  HZ1 LYS B 152      45.671  -9.440  11.858  1.00  0.00           H  
ATOM   3133  HZ2 LYS B 152      46.818  -9.417  10.609  1.00  0.00           H  
ATOM   3134  HZ3 LYS B 152      46.298  -8.010  11.185  1.00  0.00           H  
ATOM   3135  N   ALA B 153      44.530  -5.787   5.480  1.00  0.00           N  
ATOM   3136  CA  ALA B 153      44.195  -4.367   5.384  1.00  0.00           C  
ATOM   3137  CB  ALA B 153      45.378  -3.505   5.827  1.00  0.00           C  
ATOM   3138  C   ALA B 153      43.753  -3.903   4.009  1.00  0.00           C  
ATOM   3139  O   ALA B 153      43.017  -2.933   3.866  1.00  0.00           O  
ATOM   3140  H   ALA B 153      45.460  -6.071   5.715  1.00  0.00           H  
ATOM   3141  N   VAL B 154      44.248  -4.631   2.998  1.00  0.00           N  
ATOM   3142  CA  VAL B 154      43.852  -4.258   1.646  1.00  0.00           C  
ATOM   3143  CB  VAL B 154      45.062  -4.274   0.697  1.00  0.00           C  
ATOM   3144  CG1 VAL B 154      46.154  -3.327   1.199  1.00  0.00           C  
ATOM   3145  CG2 VAL B 154      45.606  -5.683   0.455  1.00  0.00           C  
ATOM   3146  C   VAL B 154      42.687  -5.048   1.067  1.00  0.00           C  
ATOM   3147  O   VAL B 154      42.246  -4.790  -0.048  1.00  0.00           O  
ATOM   3148  H   VAL B 154      44.861  -5.404   3.175  1.00  0.00           H  
ATOM   3149  N   GLY B 155      42.215  -6.034   1.848  1.00  0.00           N  
ATOM   3150  CA  GLY B 155      41.113  -6.861   1.351  1.00  0.00           C  
ATOM   3151  C   GLY B 155      41.451  -7.654   0.098  1.00  0.00           C  
ATOM   3152  O   GLY B 155      40.761  -7.602  -0.918  1.00  0.00           O  
ATOM   3153  H   GLY B 155      42.596  -6.214   2.757  1.00  0.00           H  
ATOM   3154  N   ALA B 156      42.573  -8.377   0.208  1.00  0.00           N  
ATOM   3155  CA  ALA B 156      42.992  -9.156  -0.953  1.00  0.00           C  
ATOM   3156  CB  ALA B 156      44.437  -8.830  -1.328  1.00  0.00           C  
ATOM   3157  C   ALA B 156      42.885 -10.647  -0.725  1.00  0.00           C  
ATOM   3158  O   ALA B 156      42.740 -11.119   0.394  1.00  0.00           O  
ATOM   3159  H   ALA B 156      43.051  -8.428   1.087  1.00  0.00           H  
ATOM   3160  N   CYS B 157      43.003 -11.383  -1.836  1.00  0.00           N  
ATOM   3161  CA  CYS B 157      43.153 -12.825  -1.642  1.00  0.00           C  
ATOM   3162  CB  CYS B 157      42.247 -13.593  -2.598  1.00  0.00           C  
ATOM   3163  SG  CYS B 157      42.390 -12.991  -4.298  1.00  0.00           S  
ATOM   3164  C   CYS B 157      44.596 -13.266  -1.788  1.00  0.00           C  
ATOM   3165  O   CYS B 157      45.146 -14.045  -1.012  1.00  0.00           O  
ATOM   3166  H   CYS B 157      43.096 -10.945  -2.733  1.00  0.00           H  
ATOM   3167  N   ARG B 158      45.217 -12.697  -2.824  1.00  0.00           N  
ATOM   3168  CA  ARG B 158      46.641 -12.946  -2.948  1.00  0.00           C  
ATOM   3169  CB  ARG B 158      47.027 -13.330  -4.374  1.00  0.00           C  
ATOM   3170  CG  ARG B 158      46.489 -14.646  -4.944  1.00  0.00           C  
ATOM   3171  CD  ARG B 158      46.962 -15.889  -4.191  1.00  0.00           C  
ATOM   3172  NE  ARG B 158      48.355 -15.758  -3.760  1.00  0.00           N  
ATOM   3173  CZ  ARG B 158      48.670 -16.142  -2.506  1.00  0.00           C  
ATOM   3174  NH1 ARG B 158      49.785 -15.710  -1.937  1.00  0.00           N  
ATOM   3175  NH2 ARG B 158      47.862 -16.927  -1.805  1.00  0.00           N1+
ATOM   3176  C   ARG B 158      47.446 -11.730  -2.570  1.00  0.00           C  
ATOM   3177  O   ARG B 158      47.202 -10.624  -3.027  1.00  0.00           O  
ATOM   3178  H   ARG B 158      44.762 -12.034  -3.423  1.00  0.00           H  
ATOM   3179  HE  ARG B 158      48.995 -15.292  -4.373  1.00  0.00           H  
ATOM   3180 HH11 ARG B 158      49.992 -16.007  -0.997  1.00  0.00           H  
ATOM   3181 HH12 ARG B 158      50.417 -15.060  -2.369  1.00  0.00           H  
ATOM   3182 HH21 ARG B 158      48.033 -17.081  -0.827  1.00  0.00           H  
ATOM   3183 HH22 ARG B 158      47.074 -17.392  -2.232  1.00  0.00           H  
ATOM   3184  N   ILE B 159      48.462 -12.011  -1.756  1.00  0.00           N  
ATOM   3185  CA  ILE B 159      49.642 -11.176  -1.917  1.00  0.00           C  
ATOM   3186  CB  ILE B 159      49.961 -10.390  -0.623  1.00  0.00           C  
ATOM   3187  CG2 ILE B 159      50.062 -11.271   0.618  1.00  0.00           C  
ATOM   3188  CG1 ILE B 159      51.185  -9.487  -0.779  1.00  0.00           C  
ATOM   3189  CD1 ILE B 159      51.024  -8.497  -1.929  1.00  0.00           C  
ATOM   3190  C   ILE B 159      50.735 -12.121  -2.382  1.00  0.00           C  
ATOM   3191  O   ILE B 159      50.777 -13.279  -1.973  1.00  0.00           O  
ATOM   3192  H   ILE B 159      48.568 -12.902  -1.320  1.00  0.00           H  
ATOM   3193  N   PHE B 160      51.549 -11.630  -3.309  1.00  0.00           N  
ATOM   3194  CA  PHE B 160      52.538 -12.502  -3.919  1.00  0.00           C  
ATOM   3195  CB  PHE B 160      51.931 -13.131  -5.186  1.00  0.00           C  
ATOM   3196  CG  PHE B 160      52.843 -14.175  -5.793  1.00  0.00           C  
ATOM   3197  CD1 PHE B 160      53.108 -15.370  -5.088  1.00  0.00           C  
ATOM   3198  CD2 PHE B 160      53.418 -13.929  -7.058  1.00  0.00           C  
ATOM   3199  CE1 PHE B 160      53.973 -16.328  -5.652  1.00  0.00           C  
ATOM   3200  CE2 PHE B 160      54.281 -14.887  -7.624  1.00  0.00           C  
ATOM   3201  CZ  PHE B 160      54.554 -16.074  -6.912  1.00  0.00           C  
ATOM   3202  C   PHE B 160      53.767 -11.675  -4.210  1.00  0.00           C  
ATOM   3203  O   PHE B 160      53.692 -10.458  -4.310  1.00  0.00           O  
ATOM   3204  H   PHE B 160      51.452 -10.695  -3.661  1.00  0.00           H  
ATOM   3205  N   TYR B 161      54.894 -12.376  -4.327  1.00  0.00           N  
ATOM   3206  CA  TYR B 161      56.071 -11.642  -4.750  1.00  0.00           C  
ATOM   3207  CB  TYR B 161      57.132 -11.678  -3.650  1.00  0.00           C  
ATOM   3208  CG  TYR B 161      58.325 -10.810  -3.987  1.00  0.00           C  
ATOM   3209  CD1 TYR B 161      58.145  -9.427  -4.193  1.00  0.00           C  
ATOM   3210  CE1 TYR B 161      59.262  -8.634  -4.499  1.00  0.00           C  
ATOM   3211  CD2 TYR B 161      59.593 -11.417  -4.077  1.00  0.00           C  
ATOM   3212  CE2 TYR B 161      60.711 -10.620  -4.369  1.00  0.00           C  
ATOM   3213  CZ  TYR B 161      60.530  -9.238  -4.574  1.00  0.00           C  
ATOM   3214  OH  TYR B 161      61.628  -8.450  -4.848  1.00  0.00           O  
ATOM   3215  C   TYR B 161      56.590 -12.237  -6.032  1.00  0.00           C  
ATOM   3216  O   TYR B 161      56.807 -13.436  -6.129  1.00  0.00           O  
ATOM   3217  H   TYR B 161      54.931 -13.372  -4.264  1.00  0.00           H  
ATOM   3218  HH  TYR B 161      62.388  -8.865  -4.445  1.00  0.00           H  
ATOM   3219  N   HIS B 162      56.766 -11.336  -6.995  1.00  0.00           N  
ATOM   3220  CA  HIS B 162      57.477 -11.683  -8.216  1.00  0.00           C  
ATOM   3221  CB  HIS B 162      56.871 -10.890  -9.370  1.00  0.00           C  
ATOM   3222  CG  HIS B 162      56.010 -11.790 -10.219  1.00  0.00           C  
ATOM   3223  ND1 HIS B 162      56.452 -12.405 -11.328  1.00  0.00           N  
ATOM   3224  CD2 HIS B 162      54.671 -12.134 -10.017  1.00  0.00           C  
ATOM   3225  NE2 HIS B 162      54.313 -12.967 -11.025  1.00  0.00           N  
ATOM   3226  CE1 HIS B 162      55.411 -13.133 -11.833  1.00  0.00           C  
ATOM   3227  C   HIS B 162      58.940 -11.326  -8.040  1.00  0.00           C  
ATOM   3228  O   HIS B 162      59.296 -10.155  -7.998  1.00  0.00           O  
ATOM   3229  H   HIS B 162      56.550 -10.380  -6.804  1.00  0.00           H  
ATOM   3230  HD1 HIS B 162      57.366 -12.347 -11.701  1.00  0.00           H  
ATOM   3231  N   PRO B 163      59.788 -12.368  -7.877  1.00  0.00           N  
ATOM   3232  CD  PRO B 163      59.456 -13.790  -7.895  1.00  0.00           C  
ATOM   3233  CA  PRO B 163      61.205 -12.099  -7.608  1.00  0.00           C  
ATOM   3234  CB  PRO B 163      61.734 -13.488  -7.225  1.00  0.00           C  
ATOM   3235  CG  PRO B 163      60.805 -14.498  -7.903  1.00  0.00           C  
ATOM   3236  C   PRO B 163      61.945 -11.422  -8.757  1.00  0.00           C  
ATOM   3237  O   PRO B 163      62.606 -10.406  -8.592  1.00  0.00           O  
ATOM   3238  N   GLU B 164      61.799 -12.035  -9.938  1.00  0.00           N  
ATOM   3239  CA  GLU B 164      62.428 -11.506 -11.151  1.00  0.00           C  
ATOM   3240  CB  GLU B 164      62.190 -12.424 -12.366  1.00  0.00           C  
ATOM   3241  CG  GLU B 164      60.931 -13.317 -12.394  1.00  0.00           C  
ATOM   3242  CD  GLU B 164      59.663 -12.524 -12.132  1.00  0.00           C  
ATOM   3243  OE1 GLU B 164      59.062 -12.010 -13.063  1.00  0.00           O  
ATOM   3244  OE2 GLU B 164      59.272 -12.402 -10.978  1.00  0.00           O1-
ATOM   3245  C   GLU B 164      62.042 -10.078 -11.498  1.00  0.00           C  
ATOM   3246  O   GLU B 164      62.853  -9.280 -11.948  1.00  0.00           O  
ATOM   3247  H   GLU B 164      61.068 -12.714 -10.008  1.00  0.00           H  
ATOM   3248  N   THR B 165      60.765  -9.780 -11.249  1.00  0.00           N  
ATOM   3249  CA  THR B 165      60.335  -8.421 -11.547  1.00  0.00           C  
ATOM   3250  CB  THR B 165      59.068  -8.478 -12.397  1.00  0.00           C  
ATOM   3251  OG1 THR B 165      58.191  -9.509 -11.928  1.00  0.00           O  
ATOM   3252  CG2 THR B 165      59.394  -8.689 -13.876  1.00  0.00           C  
ATOM   3253  C   THR B 165      60.164  -7.520 -10.333  1.00  0.00           C  
ATOM   3254  O   THR B 165      59.539  -6.468 -10.407  1.00  0.00           O  
ATOM   3255  H   THR B 165      60.114 -10.481 -10.948  1.00  0.00           H  
ATOM   3256  HG1 THR B 165      58.541 -10.347 -12.243  1.00  0.00           H  
ATOM   3257  N   THR B 166      60.735  -8.003  -9.214  1.00  0.00           N  
ATOM   3258  CA  THR B 166      60.749  -7.284  -7.937  1.00  0.00           C  
ATOM   3259  CB  THR B 166      61.913  -6.285  -7.909  1.00  0.00           C  
ATOM   3260  OG1 THR B 166      61.787  -5.261  -8.906  1.00  0.00           O  
ATOM   3261  CG2 THR B 166      63.231  -7.038  -8.110  1.00  0.00           C  
ATOM   3262  C   THR B 166      59.442  -6.671  -7.454  1.00  0.00           C  
ATOM   3263  O   THR B 166      59.394  -5.589  -6.880  1.00  0.00           O  
ATOM   3264  H   THR B 166      61.251  -8.857  -9.264  1.00  0.00           H  
ATOM   3265  HG1 THR B 166      61.096  -4.663  -8.608  1.00  0.00           H  
ATOM   3266  N   GLN B 167      58.362  -7.412  -7.726  1.00  0.00           N  
ATOM   3267  CA  GLN B 167      57.064  -6.784  -7.508  1.00  0.00           C  
ATOM   3268  CB  GLN B 167      56.313  -6.683  -8.827  1.00  0.00           C  
ATOM   3269  CG  GLN B 167      56.688  -5.409  -9.575  1.00  0.00           C  
ATOM   3270  CD  GLN B 167      56.202  -5.519 -10.998  1.00  0.00           C  
ATOM   3271  OE1 GLN B 167      55.013  -5.526 -11.294  1.00  0.00           O  
ATOM   3272  NE2 GLN B 167      57.194  -5.611 -11.881  1.00  0.00           N  
ATOM   3273  C   GLN B 167      56.199  -7.440  -6.465  1.00  0.00           C  
ATOM   3274  O   GLN B 167      56.038  -8.653  -6.403  1.00  0.00           O  
ATOM   3275  H   GLN B 167      58.475  -8.336  -8.094  1.00  0.00           H  
ATOM   3276 HE21 GLN B 167      57.002  -5.678 -12.856  1.00  0.00           H  
ATOM   3277 HE22 GLN B 167      58.133  -5.634 -11.525  1.00  0.00           H  
ATOM   3278  N   LEU B 168      55.620  -6.565  -5.644  1.00  0.00           N  
ATOM   3279  CA  LEU B 168      54.584  -7.035  -4.739  1.00  0.00           C  
ATOM   3280  CB  LEU B 168      54.543  -6.139  -3.501  1.00  0.00           C  
ATOM   3281  CG  LEU B 168      54.163  -6.867  -2.211  1.00  0.00           C  
ATOM   3282  CD1 LEU B 168      55.074  -8.066  -1.930  1.00  0.00           C  
ATOM   3283  CD2 LEU B 168      54.098  -5.907  -1.022  1.00  0.00           C  
ATOM   3284  C   LEU B 168      53.247  -7.109  -5.453  1.00  0.00           C  
ATOM   3285  O   LEU B 168      52.518  -6.134  -5.601  1.00  0.00           O  
ATOM   3286  H   LEU B 168      55.787  -5.590  -5.793  1.00  0.00           H  
ATOM   3287  N   MET B 169      52.994  -8.329  -5.930  1.00  0.00           N  
ATOM   3288  CA  MET B 169      51.791  -8.591  -6.710  1.00  0.00           C  
ATOM   3289  CB  MET B 169      52.051  -9.796  -7.617  1.00  0.00           C  
ATOM   3290  CG  MET B 169      51.017 -10.000  -8.727  1.00  0.00           C  
ATOM   3291  SD  MET B 169      51.020  -8.674  -9.945  1.00  0.00           S  
ATOM   3292  CE  MET B 169      52.682  -8.917 -10.595  1.00  0.00           C  
ATOM   3293  C   MET B 169      50.576  -8.811  -5.826  1.00  0.00           C  
ATOM   3294  O   MET B 169      50.464  -9.797  -5.103  1.00  0.00           O  
ATOM   3295  H   MET B 169      53.619  -9.065  -5.665  1.00  0.00           H  
ATOM   3296  N   ILE B 170      49.670  -7.836  -5.897  1.00  0.00           N  
ATOM   3297  CA  ILE B 170      48.464  -7.963  -5.089  1.00  0.00           C  
ATOM   3298  CB  ILE B 170      48.162  -6.707  -4.254  1.00  0.00           C  
ATOM   3299  CG2 ILE B 170      47.456  -7.155  -2.976  1.00  0.00           C  
ATOM   3300  CG1 ILE B 170      49.377  -5.831  -3.927  1.00  0.00           C  
ATOM   3301  CD1 ILE B 170      49.619  -4.706  -4.934  1.00  0.00           C  
ATOM   3302  C   ILE B 170      47.262  -8.312  -5.941  1.00  0.00           C  
ATOM   3303  O   ILE B 170      46.895  -7.592  -6.861  1.00  0.00           O  
ATOM   3304  H   ILE B 170      49.785  -7.108  -6.573  1.00  0.00           H  
ATOM   3305  N   LEU B 171      46.671  -9.462  -5.614  1.00  0.00           N  
ATOM   3306  CA  LEU B 171      45.555  -9.913  -6.440  1.00  0.00           C  
ATOM   3307  CB  LEU B 171      45.880 -11.269  -7.066  1.00  0.00           C  
ATOM   3308  CG  LEU B 171      47.199 -11.282  -7.840  1.00  0.00           C  
ATOM   3309  CD1 LEU B 171      47.727 -12.692  -8.087  1.00  0.00           C  
ATOM   3310  CD2 LEU B 171      47.087 -10.488  -9.133  1.00  0.00           C  
ATOM   3311  C   LEU B 171      44.282 -10.000  -5.629  1.00  0.00           C  
ATOM   3312  O   LEU B 171      44.274 -10.498  -4.504  1.00  0.00           O  
ATOM   3313  H   LEU B 171      46.952  -9.952  -4.789  1.00  0.00           H  
ATOM   3314  N   SER B 172      43.207  -9.487  -6.237  1.00  0.00           N  
ATOM   3315  CA  SER B 172      41.956  -9.488  -5.488  1.00  0.00           C  
ATOM   3316  CB  SER B 172      41.936  -8.334  -4.475  1.00  0.00           C  
ATOM   3317  OG  SER B 172      40.928  -8.571  -3.483  1.00  0.00           O  
ATOM   3318  C   SER B 172      40.754  -9.411  -6.402  1.00  0.00           C  
ATOM   3319  O   SER B 172      40.872  -9.206  -7.602  1.00  0.00           O  
ATOM   3320  H   SER B 172      43.245  -9.091  -7.160  1.00  0.00           H  
ATOM   3321  HG  SER B 172      41.034  -7.878  -2.825  1.00  0.00           H  
ATOM   3322  N   ALA B 173      39.589  -9.562  -5.764  1.00  0.00           N  
ATOM   3323  CA  ALA B 173      38.367  -9.116  -6.427  1.00  0.00           C  
ATOM   3324  CB  ALA B 173      37.144  -9.850  -5.872  1.00  0.00           C  
ATOM   3325  C   ALA B 173      38.164  -7.635  -6.183  1.00  0.00           C  
ATOM   3326  O   ALA B 173      37.735  -6.843  -7.013  1.00  0.00           O  
ATOM   3327  H   ALA B 173      39.624  -9.715  -4.776  1.00  0.00           H  
ATOM   3328  N   SER B 174      38.534  -7.291  -4.947  1.00  0.00           N  
ATOM   3329  CA  SER B 174      38.380  -5.925  -4.489  1.00  0.00           C  
ATOM   3330  CB  SER B 174      38.729  -5.897  -3.001  1.00  0.00           C  
ATOM   3331  OG  SER B 174      38.360  -7.144  -2.395  1.00  0.00           O  
ATOM   3332  C   SER B 174      39.181  -4.891  -5.267  1.00  0.00           C  
ATOM   3333  O   SER B 174      40.374  -4.708  -5.074  1.00  0.00           O  
ATOM   3334  H   SER B 174      38.860  -7.956  -4.275  1.00  0.00           H  
ATOM   3335  HG  SER B 174      39.042  -7.335  -1.751  1.00  0.00           H  
ATOM   3336  N   GLU B 175      38.443  -4.147  -6.102  1.00  0.00           N  
ATOM   3337  CA  GLU B 175      38.984  -2.894  -6.647  1.00  0.00           C  
ATOM   3338  CB  GLU B 175      37.860  -2.239  -7.445  1.00  0.00           C  
ATOM   3339  CG  GLU B 175      38.124  -0.971  -8.251  1.00  0.00           C  
ATOM   3340  CD  GLU B 175      36.831  -0.647  -8.977  1.00  0.00           C  
ATOM   3341  OE1 GLU B 175      36.690  -1.028 -10.136  1.00  0.00           O  
ATOM   3342  OE2 GLU B 175      35.935  -0.063  -8.373  1.00  0.00           O1-
ATOM   3343  C   GLU B 175      39.573  -1.991  -5.561  1.00  0.00           C  
ATOM   3344  O   GLU B 175      40.644  -1.406  -5.683  1.00  0.00           O  
ATOM   3345  H   GLU B 175      37.568  -4.524  -6.407  1.00  0.00           H  
ATOM   3346  N   ALA B 176      38.857  -2.026  -4.418  1.00  0.00           N  
ATOM   3347  CA  ALA B 176      39.384  -1.561  -3.126  1.00  0.00           C  
ATOM   3348  CB  ALA B 176      38.737  -2.340  -1.978  1.00  0.00           C  
ATOM   3349  C   ALA B 176      40.890  -1.683  -2.932  1.00  0.00           C  
ATOM   3350  O   ALA B 176      41.602  -0.717  -2.671  1.00  0.00           O  
ATOM   3351  H   ALA B 176      37.913  -2.341  -4.502  1.00  0.00           H  
ATOM   3352  N   THR B 177      41.343  -2.939  -3.090  1.00  0.00           N  
ATOM   3353  CA  THR B 177      42.750  -3.276  -2.913  1.00  0.00           C  
ATOM   3354  CB  THR B 177      42.935  -4.737  -3.324  1.00  0.00           C  
ATOM   3355  OG1 THR B 177      41.938  -5.554  -2.694  1.00  0.00           O  
ATOM   3356  CG2 THR B 177      44.335  -5.266  -3.043  1.00  0.00           C  
ATOM   3357  C   THR B 177      43.713  -2.362  -3.647  1.00  0.00           C  
ATOM   3358  O   THR B 177      44.708  -1.907  -3.096  1.00  0.00           O  
ATOM   3359  H   THR B 177      40.743  -3.687  -3.378  1.00  0.00           H  
ATOM   3360  HG1 THR B 177      41.993  -5.373  -1.757  1.00  0.00           H  
ATOM   3361  N   VAL B 178      43.345  -2.074  -4.907  1.00  0.00           N  
ATOM   3362  CA  VAL B 178      44.215  -1.246  -5.743  1.00  0.00           C  
ATOM   3363  CB  VAL B 178      43.620  -1.107  -7.158  1.00  0.00           C  
ATOM   3364  CG1 VAL B 178      44.553  -0.347  -8.108  1.00  0.00           C  
ATOM   3365  CG2 VAL B 178      43.248  -2.477  -7.738  1.00  0.00           C  
ATOM   3366  C   VAL B 178      44.517   0.117  -5.127  1.00  0.00           C  
ATOM   3367  O   VAL B 178      45.634   0.624  -5.153  1.00  0.00           O  
ATOM   3368  H   VAL B 178      42.444  -2.368  -5.233  1.00  0.00           H  
ATOM   3369  N   LYS B 179      43.466   0.697  -4.528  1.00  0.00           N  
ATOM   3370  CA  LYS B 179      43.793   1.946  -3.850  1.00  0.00           C  
ATOM   3371  CB  LYS B 179      42.590   2.884  -3.773  1.00  0.00           C  
ATOM   3372  CG  LYS B 179      43.071   4.320  -3.553  1.00  0.00           C  
ATOM   3373  CD  LYS B 179      41.961   5.358  -3.421  1.00  0.00           C  
ATOM   3374  CE  LYS B 179      41.047   5.121  -2.220  1.00  0.00           C  
ATOM   3375  NZ  LYS B 179      40.141   6.265  -2.121  1.00  0.00           N1+
ATOM   3376  C   LYS B 179      44.447   1.764  -2.490  1.00  0.00           C  
ATOM   3377  O   LYS B 179      45.381   2.466  -2.123  1.00  0.00           O  
ATOM   3378  H   LYS B 179      42.585   0.225  -4.452  1.00  0.00           H  
ATOM   3379  HZ1 LYS B 179      40.643   7.104  -1.750  1.00  0.00           H  
ATOM   3380  HZ2 LYS B 179      39.702   6.510  -3.025  1.00  0.00           H  
ATOM   3381  HZ3 LYS B 179      39.383   6.129  -1.414  1.00  0.00           H  
ATOM   3382  N   ARG B 180      43.925   0.773  -1.753  1.00  0.00           N  
ATOM   3383  CA  ARG B 180      44.430   0.555  -0.396  1.00  0.00           C  
ATOM   3384  CB  ARG B 180      43.647  -0.578   0.272  1.00  0.00           C  
ATOM   3385  CG  ARG B 180      43.064  -0.287   1.664  1.00  0.00           C  
ATOM   3386  CD  ARG B 180      44.080   0.000   2.775  1.00  0.00           C  
ATOM   3387  NE  ARG B 180      43.472  -0.134   4.105  1.00  0.00           N  
ATOM   3388  CZ  ARG B 180      43.611   0.841   5.035  1.00  0.00           C  
ATOM   3389  NH1 ARG B 180      44.201   1.977   4.707  1.00  0.00           N  
ATOM   3390  NH2 ARG B 180      43.159   0.678   6.278  1.00  0.00           N1+
ATOM   3391  C   ARG B 180      45.936   0.335  -0.308  1.00  0.00           C  
ATOM   3392  O   ARG B 180      46.609   0.888   0.552  1.00  0.00           O  
ATOM   3393  H   ARG B 180      43.196   0.201  -2.132  1.00  0.00           H  
ATOM   3394  HE  ARG B 180      43.015  -1.009   4.298  1.00  0.00           H  
ATOM   3395 HH11 ARG B 180      44.313   2.749   5.351  1.00  0.00           H  
ATOM   3396 HH12 ARG B 180      44.562   2.182   3.800  1.00  0.00           H  
ATOM   3397 HH21 ARG B 180      43.297   1.397   6.970  1.00  0.00           H  
ATOM   3398 HH22 ARG B 180      42.672  -0.147   6.559  1.00  0.00           H  
ATOM   3399  N   VAL B 181      46.447  -0.454  -1.274  1.00  0.00           N  
ATOM   3400  CA  VAL B 181      47.904  -0.596  -1.354  1.00  0.00           C  
ATOM   3401  CB  VAL B 181      48.328  -1.668  -2.388  1.00  0.00           C  
ATOM   3402  CG1 VAL B 181      47.769  -1.429  -3.792  1.00  0.00           C  
ATOM   3403  CG2 VAL B 181      49.852  -1.832  -2.436  1.00  0.00           C  
ATOM   3404  C   VAL B 181      48.637   0.720  -1.578  1.00  0.00           C  
ATOM   3405  O   VAL B 181      49.653   1.004  -0.963  1.00  0.00           O  
ATOM   3406  H   VAL B 181      45.837  -0.905  -1.927  1.00  0.00           H  
ATOM   3407  N   ASN B 182      48.060   1.529  -2.479  1.00  0.00           N  
ATOM   3408  CA  ASN B 182      48.742   2.780  -2.804  1.00  0.00           C  
ATOM   3409  CB  ASN B 182      48.078   3.467  -3.996  1.00  0.00           C  
ATOM   3410  CG  ASN B 182      48.737   2.983  -5.270  1.00  0.00           C  
ATOM   3411  OD1 ASN B 182      49.775   3.473  -5.687  1.00  0.00           O  
ATOM   3412  ND2 ASN B 182      48.095   1.986  -5.883  1.00  0.00           N  
ATOM   3413  C   ASN B 182      48.860   3.722  -1.625  1.00  0.00           C  
ATOM   3414  O   ASN B 182      49.909   4.294  -1.353  1.00  0.00           O  
ATOM   3415  H   ASN B 182      47.170   1.293  -2.870  1.00  0.00           H  
ATOM   3416 HD21 ASN B 182      48.502   1.619  -6.717  1.00  0.00           H  
ATOM   3417 HD22 ASN B 182      47.236   1.593  -5.548  1.00  0.00           H  
ATOM   3418  N   ILE B 183      47.735   3.821  -0.899  1.00  0.00           N  
ATOM   3419  CA  ILE B 183      47.777   4.678   0.287  1.00  0.00           C  
ATOM   3420  CB  ILE B 183      46.370   4.951   0.847  1.00  0.00           C  
ATOM   3421  CG2 ILE B 183      46.429   6.065   1.897  1.00  0.00           C  
ATOM   3422  CG1 ILE B 183      45.339   5.274  -0.243  1.00  0.00           C  
ATOM   3423  CD1 ILE B 183      45.600   6.587  -0.989  1.00  0.00           C  
ATOM   3424  C   ILE B 183      48.697   4.128   1.372  1.00  0.00           C  
ATOM   3425  O   ILE B 183      49.575   4.799   1.896  1.00  0.00           O  
ATOM   3426  H   ILE B 183      46.927   3.290  -1.159  1.00  0.00           H  
ATOM   3427  N   LEU B 184      48.492   2.834   1.658  1.00  0.00           N  
ATOM   3428  CA  LEU B 184      49.353   2.251   2.684  1.00  0.00           C  
ATOM   3429  CB  LEU B 184      48.669   1.100   3.425  1.00  0.00           C  
ATOM   3430  CG  LEU B 184      47.522   1.484   4.357  1.00  0.00           C  
ATOM   3431  CD1 LEU B 184      47.166   0.295   5.251  1.00  0.00           C  
ATOM   3432  CD2 LEU B 184      47.801   2.739   5.187  1.00  0.00           C  
ATOM   3433  C   LEU B 184      50.712   1.764   2.222  1.00  0.00           C  
ATOM   3434  O   LEU B 184      51.306   0.906   2.867  1.00  0.00           O  
ATOM   3435  H   LEU B 184      47.822   2.285   1.157  1.00  0.00           H  
ATOM   3436  N   SER B 185      51.191   2.324   1.102  1.00  0.00           N  
ATOM   3437  CA  SER B 185      52.381   1.774   0.451  1.00  0.00           C  
ATOM   3438  CB  SER B 185      52.716   2.644  -0.761  1.00  0.00           C  
ATOM   3439  OG  SER B 185      52.539   4.021  -0.403  1.00  0.00           O  
ATOM   3440  C   SER B 185      53.566   1.572   1.383  1.00  0.00           C  
ATOM   3441  O   SER B 185      53.850   0.467   1.836  1.00  0.00           O  
ATOM   3442  H   SER B 185      50.726   3.101   0.680  1.00  0.00           H  
ATOM   3443  HG  SER B 185      51.722   4.303  -0.817  1.00  0.00           H  
ATOM   3444  N   ASP B 186      54.210   2.697   1.728  1.00  0.00           N  
ATOM   3445  CA  ASP B 186      55.274   2.505   2.710  1.00  0.00           C  
ATOM   3446  CB  ASP B 186      56.416   3.516   2.571  1.00  0.00           C  
ATOM   3447  CG  ASP B 186      57.731   2.760   2.435  1.00  0.00           C  
ATOM   3448  OD1 ASP B 186      58.238   2.206   3.412  1.00  0.00           O  
ATOM   3449  OD2 ASP B 186      58.261   2.705   1.331  1.00  0.00           O1-
ATOM   3450  C   ASP B 186      54.828   2.370   4.153  1.00  0.00           C  
ATOM   3451  O   ASP B 186      55.625   2.306   5.073  1.00  0.00           O  
ATOM   3452  H   ASP B 186      53.945   3.586   1.349  1.00  0.00           H  
ATOM   3453  N   MET B 187      53.503   2.274   4.348  1.00  0.00           N  
ATOM   3454  CA  MET B 187      53.108   1.852   5.690  1.00  0.00           C  
ATOM   3455  CB  MET B 187      51.635   2.180   5.951  1.00  0.00           C  
ATOM   3456  CG  MET B 187      51.168   1.886   7.381  1.00  0.00           C  
ATOM   3457  SD  MET B 187      52.003   2.893   8.617  1.00  0.00           S  
ATOM   3458  CE  MET B 187      51.322   4.491   8.142  1.00  0.00           C  
ATOM   3459  C   MET B 187      53.402   0.374   5.892  1.00  0.00           C  
ATOM   3460  O   MET B 187      54.084  -0.054   6.821  1.00  0.00           O  
ATOM   3461  H   MET B 187      52.865   2.266   3.581  1.00  0.00           H  
ATOM   3462  N   HIS B 188      52.890  -0.416   4.933  1.00  0.00           N  
ATOM   3463  CA  HIS B 188      53.276  -1.812   5.079  1.00  0.00           C  
ATOM   3464  CB  HIS B 188      52.270  -2.805   4.497  1.00  0.00           C  
ATOM   3465  CG  HIS B 188      52.179  -3.973   5.459  1.00  0.00           C  
ATOM   3466  ND1 HIS B 188      51.270  -4.038   6.449  1.00  0.00           N  
ATOM   3467  CD2 HIS B 188      52.997  -5.108   5.537  1.00  0.00           C  
ATOM   3468  NE2 HIS B 188      52.571  -5.854   6.592  1.00  0.00           N  
ATOM   3469  CE1 HIS B 188      51.505  -5.189   7.149  1.00  0.00           C  
ATOM   3470  C   HIS B 188      54.694  -2.116   4.656  1.00  0.00           C  
ATOM   3471  O   HIS B 188      55.334  -2.987   5.229  1.00  0.00           O  
ATOM   3472  H   HIS B 188      52.410  -0.047   4.133  1.00  0.00           H  
ATOM   3473  HD1 HIS B 188      50.565  -3.382   6.636  1.00  0.00           H  
ATOM   3474  N   LEU B 189      55.201  -1.330   3.693  1.00  0.00           N  
ATOM   3475  CA  LEU B 189      56.632  -1.482   3.427  1.00  0.00           C  
ATOM   3476  CB  LEU B 189      57.064  -0.704   2.185  1.00  0.00           C  
ATOM   3477  CG  LEU B 189      56.386  -1.192   0.900  1.00  0.00           C  
ATOM   3478  CD1 LEU B 189      56.538  -0.185  -0.239  1.00  0.00           C  
ATOM   3479  CD2 LEU B 189      56.841  -2.595   0.493  1.00  0.00           C  
ATOM   3480  C   LEU B 189      57.509  -1.195   4.639  1.00  0.00           C  
ATOM   3481  O   LEU B 189      58.334  -2.016   5.014  1.00  0.00           O  
ATOM   3482  H   LEU B 189      54.637  -0.675   3.185  1.00  0.00           H  
ATOM   3483  N   ARG B 190      57.237  -0.065   5.321  1.00  0.00           N  
ATOM   3484  CA  ARG B 190      57.890   0.141   6.620  1.00  0.00           C  
ATOM   3485  CB  ARG B 190      57.473   1.476   7.256  1.00  0.00           C  
ATOM   3486  CG  ARG B 190      58.260   1.887   8.503  1.00  0.00           C  
ATOM   3487  CD  ARG B 190      59.770   1.960   8.250  1.00  0.00           C  
ATOM   3488  NE  ARG B 190      60.525   2.135   9.492  1.00  0.00           N  
ATOM   3489  CZ  ARG B 190      60.798   1.080  10.296  1.00  0.00           C  
ATOM   3490  NH1 ARG B 190      60.397  -0.145   9.973  1.00  0.00           N  
ATOM   3491  NH2 ARG B 190      61.467   1.276  11.431  1.00  0.00           N1+
ATOM   3492  C   ARG B 190      57.750  -1.008   7.615  1.00  0.00           C  
ATOM   3493  O   ARG B 190      58.706  -1.379   8.293  1.00  0.00           O  
ATOM   3494  H   ARG B 190      56.726   0.682   4.887  1.00  0.00           H  
ATOM   3495  HE  ARG B 190      60.791   3.073   9.719  1.00  0.00           H  
ATOM   3496 HH11 ARG B 190      60.520  -0.940  10.578  1.00  0.00           H  
ATOM   3497 HH12 ARG B 190      59.914  -0.334   9.112  1.00  0.00           H  
ATOM   3498 HH21 ARG B 190      61.775   2.191  11.694  1.00  0.00           H  
ATOM   3499 HH22 ARG B 190      61.675   0.511  12.043  1.00  0.00           H  
ATOM   3500  N   SER B 191      56.538  -1.586   7.648  1.00  0.00           N  
ATOM   3501  CA  SER B 191      56.349  -2.824   8.413  1.00  0.00           C  
ATOM   3502  CB  SER B 191      54.892  -3.299   8.269  1.00  0.00           C  
ATOM   3503  OG  SER B 191      54.614  -4.489   9.032  1.00  0.00           O  
ATOM   3504  C   SER B 191      57.344  -3.918   8.033  1.00  0.00           C  
ATOM   3505  O   SER B 191      57.998  -4.524   8.877  1.00  0.00           O  
ATOM   3506  H   SER B 191      55.787  -1.158   7.136  1.00  0.00           H  
ATOM   3507  HG  SER B 191      54.436  -4.164   9.913  1.00  0.00           H  
ATOM   3508  N   ILE B 192      57.453  -4.128   6.713  1.00  0.00           N  
ATOM   3509  CA  ILE B 192      58.385  -5.144   6.226  1.00  0.00           C  
ATOM   3510  CB  ILE B 192      58.176  -5.403   4.724  1.00  0.00           C  
ATOM   3511  CG2 ILE B 192      59.045  -6.550   4.200  1.00  0.00           C  
ATOM   3512  CG1 ILE B 192      56.700  -5.687   4.436  1.00  0.00           C  
ATOM   3513  CD1 ILE B 192      56.342  -5.586   2.953  1.00  0.00           C  
ATOM   3514  C   ILE B 192      59.835  -4.836   6.574  1.00  0.00           C  
ATOM   3515  O   ILE B 192      60.601  -5.725   6.910  1.00  0.00           O  
ATOM   3516  H   ILE B 192      56.977  -3.529   6.066  1.00  0.00           H  
ATOM   3517  N   ARG B 193      60.163  -3.534   6.574  1.00  0.00           N  
ATOM   3518  CA  ARG B 193      61.500  -3.143   7.035  1.00  0.00           C  
ATOM   3519  CB  ARG B 193      61.735  -1.633   6.884  1.00  0.00           C  
ATOM   3520  CG  ARG B 193      61.306  -1.093   5.518  1.00  0.00           C  
ATOM   3521  CD  ARG B 193      61.549   0.403   5.300  1.00  0.00           C  
ATOM   3522  NE  ARG B 193      60.784   0.918   4.160  1.00  0.00           N  
ATOM   3523  CZ  ARG B 193      61.205   0.792   2.885  1.00  0.00           C  
ATOM   3524  NH1 ARG B 193      62.334   0.161   2.595  1.00  0.00           N  
ATOM   3525  NH2 ARG B 193      60.469   1.310   1.916  1.00  0.00           N1+
ATOM   3526  C   ARG B 193      61.806  -3.591   8.457  1.00  0.00           C  
ATOM   3527  O   ARG B 193      62.873  -4.101   8.771  1.00  0.00           O  
ATOM   3528  H   ARG B 193      59.505  -2.878   6.206  1.00  0.00           H  
ATOM   3529  HE  ARG B 193      59.897   1.382   4.286  1.00  0.00           H  
ATOM   3530 HH11 ARG B 193      62.718   0.031   1.676  1.00  0.00           H  
ATOM   3531 HH12 ARG B 193      62.914  -0.282   3.291  1.00  0.00           H  
ATOM   3532 HH21 ARG B 193      59.598   1.787   2.135  1.00  0.00           H  
ATOM   3533 HH22 ARG B 193      60.716   1.265   0.953  1.00  0.00           H  
ATOM   3534  N   THR B 194      60.788  -3.422   9.320  1.00  0.00           N  
ATOM   3535  CA  THR B 194      60.964  -3.977  10.665  1.00  0.00           C  
ATOM   3536  CB  THR B 194      59.812  -3.540  11.576  1.00  0.00           C  
ATOM   3537  OG1 THR B 194      59.616  -2.121  11.483  1.00  0.00           O  
ATOM   3538  CG2 THR B 194      60.024  -3.942  13.040  1.00  0.00           C  
ATOM   3539  C   THR B 194      61.132  -5.493  10.682  1.00  0.00           C  
ATOM   3540  O   THR B 194      61.963  -6.045  11.389  1.00  0.00           O  
ATOM   3541  H   THR B 194      59.910  -3.048   9.015  1.00  0.00           H  
ATOM   3542  HG1 THR B 194      58.823  -1.960  11.988  1.00  0.00           H  
ATOM   3543  N   LYS B 195      60.318  -6.144   9.838  1.00  0.00           N  
ATOM   3544  CA  LYS B 195      60.424  -7.601   9.730  1.00  0.00           C  
ATOM   3545  CB  LYS B 195      59.284  -8.111   8.841  1.00  0.00           C  
ATOM   3546  CG  LYS B 195      57.927  -7.859   9.508  1.00  0.00           C  
ATOM   3547  CD  LYS B 195      56.750  -7.738   8.535  1.00  0.00           C  
ATOM   3548  CE  LYS B 195      55.426  -7.527   9.277  1.00  0.00           C  
ATOM   3549  NZ  LYS B 195      54.383  -7.058   8.352  1.00  0.00           N1+
ATOM   3550  C   LYS B 195      61.796  -8.097   9.279  1.00  0.00           C  
ATOM   3551  O   LYS B 195      62.315  -9.089   9.771  1.00  0.00           O  
ATOM   3552  H   LYS B 195      59.687  -5.625   9.260  1.00  0.00           H  
ATOM   3553  HZ1 LYS B 195      54.518  -6.044   8.140  1.00  0.00           H  
ATOM   3554  HZ2 LYS B 195      54.382  -7.622   7.475  1.00  0.00           H  
ATOM   3555  HZ3 LYS B 195      53.449  -7.159   8.788  1.00  0.00           H  
ATOM   3556  N   LEU B 196      62.379  -7.315   8.357  1.00  0.00           N  
ATOM   3557  CA  LEU B 196      63.746  -7.572   7.904  1.00  0.00           C  
ATOM   3558  CB  LEU B 196      64.068  -6.629   6.738  1.00  0.00           C  
ATOM   3559  CG  LEU B 196      65.435  -6.829   6.075  1.00  0.00           C  
ATOM   3560  CD1 LEU B 196      65.608  -8.233   5.492  1.00  0.00           C  
ATOM   3561  CD2 LEU B 196      65.710  -5.741   5.035  1.00  0.00           C  
ATOM   3562  C   LEU B 196      64.765  -7.452   9.027  1.00  0.00           C  
ATOM   3563  O   LEU B 196      65.597  -8.321   9.244  1.00  0.00           O  
ATOM   3564  H   LEU B 196      61.879  -6.531   7.996  1.00  0.00           H  
ATOM   3565  N   MET B 197      64.624  -6.340   9.771  1.00  0.00           N  
ATOM   3566  CA  MET B 197      65.477  -6.175  10.954  1.00  0.00           C  
ATOM   3567  CB  MET B 197      65.223  -4.819  11.618  1.00  0.00           C  
ATOM   3568  CG  MET B 197      65.565  -3.622  10.727  1.00  0.00           C  
ATOM   3569  SD  MET B 197      67.307  -3.536  10.278  1.00  0.00           S  
ATOM   3570  CE  MET B 197      67.994  -3.309  11.927  1.00  0.00           C  
ATOM   3571  C   MET B 197      65.340  -7.291  11.980  1.00  0.00           C  
ATOM   3572  O   MET B 197      66.282  -7.692  12.649  1.00  0.00           O  
ATOM   3573  H   MET B 197      63.947  -5.653   9.505  1.00  0.00           H  
ATOM   3574  N   LEU B 198      64.099  -7.788  12.049  1.00  0.00           N  
ATOM   3575  CA  LEU B 198      63.859  -9.029  12.774  1.00  0.00           C  
ATOM   3576  CB  LEU B 198      62.394  -9.035  13.238  1.00  0.00           C  
ATOM   3577  CG  LEU B 198      61.988 -10.103  14.260  1.00  0.00           C  
ATOM   3578  CD1 LEU B 198      60.960  -9.552  15.248  1.00  0.00           C  
ATOM   3579  CD2 LEU B 198      61.485 -11.394  13.607  1.00  0.00           C  
ATOM   3580  C   LEU B 198      64.233 -10.244  11.934  1.00  0.00           C  
ATOM   3581  O   LEU B 198      64.629 -11.294  12.432  1.00  0.00           O  
ATOM   3582  H   LEU B 198      63.379  -7.373  11.495  1.00  0.00           H  
TER    3583      LEU B 198 
END
