# Supplementary material for: Fbxo4-mediated degradation of Fxr1 suppresses tumorigenesis in head and neck squamous cell carcinoma
Source: Nat Commun. 2017 Nov 16;8:1534. doi: 10.1038/s41467-017-01199-8 (PMC5688124; doi:10.1038/s41467-017-01199-8)
Supplement: Supplementary file 5 — Supplementary Data 2 [file 41467_2017_1199_MOESM5_ESM.txt]

HEADER    .pdb                                                        
REMARK  99                                                                      
HELIX    1   1 PRO A  184  LEU A  186  5               Generated by MOE    3
HELIX    2   2 LEU A  193  LEU A  197  1               Generated by MOE    5
HELIX    3   3 PRO A  210  ARG A  212  5               Generated by MOE    3
HELIX    4   4 ILE A  279  VAL A  285  1               Generated by MOE    7
HELIX    5   5 TRP A  303  MET A  311  1               Generated by MOE    9
HELIX    6   6 CYS A  341  GLU A  347  1               Generated by MOE    7
HELIX    7   7 LEU A  350  LEU A  353  5               Generated by MOE    4
HELIX    8   8 PHE A  370  GLU A  382  1               Generated by MOE   13
HELIX    9   9 GLU B   33  ASN B   35  5               Generated by MOE    3
HELIX   10  10 PHE B   44  GLU B   46  5               Generated by MOE    3
HELIX   11  11 PHE B  109  ARG B  111  5               Generated by MOE    3
HELIX   12  12 GLU B  135  LEU B  137  5               Generated by MOE    3
HELIX   13  13 LYS B  148  VAL B  154  1               Generated by MOE    7
HELIX   14  14 GLU B  175  MET B  197  1               Generated by MOE   23
SHEET    1       ARG A 178  PHE A 182                  Generated by MOE
SHEET    2       CYS A 204  ALA A 207                  Generated by MOE
SHEET    3       VAL A 221  GLN A 224                  Generated by MOE
SHEET    4       LYS A 230  PHE A 231                  Generated by MOE
SHEET    5       ASN A 232  ILE A 235                  Generated by MOE
SHEET    6       GLY A 288  ASN A 294                  Generated by MOE
SHEET    7       LEU A 325  ILE A 331                  Generated by MOE
SHEET    8       TRP A 357  GLU A 363                  Generated by MOE
SHEET    9       THR B   5  ARG B   9                  Generated by MOE
SHEET   10       PHE B  15  HIS B  24                  Generated by MOE
SHEET   11       SER B  27  PHE B  32                  Generated by MOE
SHEET   12       ARG B  40  PRO B  43                  Generated by MOE
SHEET   13       VAL B  47  ARG B  48                  Generated by MOE
SHEET   14       GLU B  64  SER B  69                  Generated by MOE
SHEET   15       GLY B  78  LYS B  88                  Generated by MOE
SHEET   16       PHE B  91  TYR B  96                  Generated by MOE
SHEET   17       ASN B 104  THR B 108                  Generated by MOE
SHEET   18       LEU B 112  PRO B 114                  Generated by MOE
SHEET   19       PHE B 127  ASP B 132                  Generated by MOE
SHEET   20       ARG B 158  HIS B 162                  Generated by MOE
SHEET   21       GLN B 167  SER B 172                  Generated by MOE
ATOM      1  N   PRO A 177      36.570  16.491  10.741  1.00  0.00           N1+
ATOM      2  CD  PRO A 177      37.986  16.155  10.716  1.00  0.00           C  
ATOM      3  CA  PRO A 177      35.757  15.663   9.807  1.00  0.00           C  
ATOM      4  CB  PRO A 177      36.796  14.669   9.275  1.00  0.00           C  
ATOM      5  CG  PRO A 177      38.148  15.365   9.425  1.00  0.00           C  
ATOM      6  C   PRO A 177      34.568  14.930  10.486  1.00  0.00           C  
ATOM      7  O   PRO A 177      34.654  14.496  11.645  1.00  0.00           O  
ATOM      8  N   ARG A 178      33.455  14.779   9.754  1.00  0.00           N  
ATOM      9  CA  ARG A 178      32.257  14.075  10.223  1.00  0.00           C  
ATOM     10  CB  ARG A 178      31.032  14.987  10.367  1.00  0.00           C  
ATOM     11  CG  ARG A 178      31.254  16.319  11.087  1.00  0.00           C  
ATOM     12  CD  ARG A 178      29.944  16.912  11.621  1.00  0.00           C  
ATOM     13  NE  ARG A 178      29.506  16.163  12.800  1.00  0.00           N  
ATOM     14  CZ  ARG A 178      28.472  16.597  13.583  1.00  0.00           C  
ATOM     15  NH1 ARG A 178      27.705  17.638  13.186  1.00  0.00           N  
ATOM     16  NH2 ARG A 178      28.239  15.982  14.760  1.00  0.00           N1+
ATOM     17  C   ARG A 178      31.860  12.890   9.329  1.00  0.00           C  
ATOM     18  O   ARG A 178      31.524  13.073   8.159  1.00  0.00           O  
ATOM     19  H   ARG A 178      33.477  15.076   8.793  1.00  0.00           H  
ATOM     20  HE  ARG A 178      30.044  15.338  12.992  1.00  0.00           H  
ATOM     21 HH11 ARG A 178      26.949  17.989  13.754  1.00  0.00           H  
ATOM     22 HH12 ARG A 178      27.852  18.101  12.307  1.00  0.00           H  
ATOM     23 HH21 ARG A 178      28.810  15.231  15.115  1.00  0.00           H  
ATOM     24 HH22 ARG A 178      27.480  16.275  15.359  1.00  0.00           H  
ATOM     25  N   PHE A 179      31.749  11.695   9.920  1.00  0.00           N  
ATOM     26  CA  PHE A 179      31.368  10.467   9.227  1.00  0.00           C  
ATOM     27  CB  PHE A 179      32.381   9.357   9.487  1.00  0.00           C  
ATOM     28  CG  PHE A 179      33.754   9.818   9.074  1.00  0.00           C  
ATOM     29  CD1 PHE A 179      34.778   9.857  10.012  1.00  0.00           C  
ATOM     30  CD2 PHE A 179      33.990  10.201   7.761  1.00  0.00           C  
ATOM     31  CE1 PHE A 179      36.043  10.282   9.633  1.00  0.00           C  
ATOM     32  CE2 PHE A 179      35.257  10.625   7.383  1.00  0.00           C  
ATOM     33  CZ  PHE A 179      36.282  10.666   8.320  1.00  0.00           C  
ATOM     34  C   PHE A 179      29.980  10.003   9.696  1.00  0.00           C  
ATOM     35  O   PHE A 179      29.558  10.280  10.831  1.00  0.00           O  
ATOM     36  H   PHE A 179      31.897  11.611  10.902  1.00  0.00           H  
ATOM     37  N   ALA A 180      29.272   9.248   8.850  1.00  0.00           N  
ATOM     38  CA  ALA A 180      27.939   8.764   9.203  1.00  0.00           C  
ATOM     39  CB  ALA A 180      26.875   9.483   8.397  1.00  0.00           C  
ATOM     40  C   ALA A 180      27.755   7.262   8.955  1.00  0.00           C  
ATOM     41  O   ALA A 180      28.192   6.732   7.928  1.00  0.00           O  
ATOM     42  H   ALA A 180      29.631   8.990   7.948  1.00  0.00           H  
ATOM     43  N   MET A 181      27.113   6.584   9.915  1.00  0.00           N  
ATOM     44  CA  MET A 181      27.011   5.130   9.931  1.00  0.00           C  
ATOM     45  CB  MET A 181      27.674   4.628  11.212  1.00  0.00           C  
ATOM     46  CG  MET A 181      27.735   3.108  11.298  1.00  0.00           C  
ATOM     47  SD  MET A 181      28.652   2.522  12.730  1.00  0.00           S  
ATOM     48  CE  MET A 181      27.496   3.055  13.998  1.00  0.00           C  
ATOM     49  C   MET A 181      25.566   4.631   9.826  1.00  0.00           C  
ATOM     50  O   MET A 181      24.711   5.009  10.630  1.00  0.00           O  
ATOM     51  H   MET A 181      26.666   7.082  10.659  1.00  0.00           H  
ATOM     52  N   PHE A 182      25.325   3.729   8.868  1.00  0.00           N  
ATOM     53  CA  PHE A 182      23.988   3.293   8.451  1.00  0.00           C  
ATOM     54  CB  PHE A 182      23.469   4.208   7.339  1.00  0.00           C  
ATOM     55  CG  PHE A 182      24.507   4.372   6.252  1.00  0.00           C  
ATOM     56  CD1 PHE A 182      25.304   5.512   6.223  1.00  0.00           C  
ATOM     57  CD2 PHE A 182      24.660   3.396   5.274  1.00  0.00           C  
ATOM     58  CE1 PHE A 182      26.246   5.678   5.217  1.00  0.00           C  
ATOM     59  CE2 PHE A 182      25.601   3.564   4.266  1.00  0.00           C  
ATOM     60  CZ  PHE A 182      26.392   4.704   4.236  1.00  0.00           C  
ATOM     61  C   PHE A 182      23.881   1.793   8.062  1.00  0.00           C  
ATOM     62  O   PHE A 182      24.900   1.117   7.894  1.00  0.00           O  
ATOM     63  H   PHE A 182      26.080   3.357   8.323  1.00  0.00           H  
ATOM     64  N   GLY A 183      22.667   1.288   7.806  1.00  0.00           N  
ATOM     65  CA  GLY A 183      22.467  -0.009   7.152  1.00  0.00           C  
ATOM     66  C   GLY A 183      22.040  -1.210   8.040  1.00  0.00           C  
ATOM     67  O   GLY A 183      22.219  -1.200   9.261  1.00  0.00           O  
ATOM     68  H   GLY A 183      21.841   1.794   8.061  1.00  0.00           H  
ATOM     69  N   PRO A 184      21.517  -2.298   7.429  1.00  0.00           N  
ATOM     70  CD  PRO A 184      21.466  -2.475   5.985  1.00  0.00           C  
ATOM     71  CA  PRO A 184      20.791  -3.355   8.156  1.00  0.00           C  
ATOM     72  CB  PRO A 184      20.259  -4.244   7.025  1.00  0.00           C  
ATOM     73  CG  PRO A 184      20.252  -3.369   5.773  1.00  0.00           C  
ATOM     74  C   PRO A 184      21.636  -4.165   9.162  1.00  0.00           C  
ATOM     75  O   PRO A 184      21.110  -4.709  10.141  1.00  0.00           O  
ATOM     76  N   GLY A 185      22.965  -4.167   9.006  1.00  0.00           N  
ATOM     77  CA  GLY A 185      23.862  -4.673  10.035  1.00  0.00           C  
ATOM     78  C   GLY A 185      23.753  -3.912  11.379  1.00  0.00           C  
ATOM     79  O   GLY A 185      24.277  -4.397  12.379  1.00  0.00           O  
ATOM     80  H   GLY A 185      23.367  -3.667   8.238  1.00  0.00           H  
ATOM     81  N   LEU A 186      23.048  -2.773  11.457  1.00  0.00           N  
ATOM     82  CA  LEU A 186      22.655  -2.176  12.731  1.00  0.00           C  
ATOM     83  CB  LEU A 186      22.227  -0.719  12.548  1.00  0.00           C  
ATOM     84  CG  LEU A 186      23.384   0.213  12.185  1.00  0.00           C  
ATOM     85  CD1 LEU A 186      22.895   1.632  11.886  1.00  0.00           C  
ATOM     86  CD2 LEU A 186      24.472   0.202  13.260  1.00  0.00           C  
ATOM     87  C   LEU A 186      21.566  -2.970  13.500  1.00  0.00           C  
ATOM     88  O   LEU A 186      21.468  -2.774  14.713  1.00  0.00           O  
ATOM     89  H   LEU A 186      22.566  -2.416  10.656  1.00  0.00           H  
ATOM     90  N   GLU A 187      20.797  -3.884  12.879  1.00  0.00           N  
ATOM     91  CA  GLU A 187      19.762  -4.667  13.572  1.00  0.00           C  
ATOM     92  CB  GLU A 187      18.351  -4.152  13.246  1.00  0.00           C  
ATOM     93  CG  GLU A 187      18.110  -3.644  11.817  1.00  0.00           C  
ATOM     94  CD  GLU A 187      18.723  -2.266  11.642  1.00  0.00           C  
ATOM     95  OE1 GLU A 187      18.335  -1.350  12.363  1.00  0.00           O  
ATOM     96  OE2 GLU A 187      19.610  -2.119  10.806  1.00  0.00           O1-
ATOM     97  C   GLU A 187      19.876  -6.199  13.376  1.00  0.00           C  
ATOM     98  O   GLU A 187      19.435  -6.946  14.245  1.00  0.00           O  
ATOM     99  H   GLU A 187      20.797  -3.879  11.876  1.00  0.00           H  
ATOM    100  N   GLU A 188      20.499  -6.710  12.304  1.00  0.00           N  
ATOM    101  CA  GLU A 188      20.515  -8.163  12.042  1.00  0.00           C  
ATOM    102  CB  GLU A 188      20.856  -8.449  10.584  1.00  0.00           C  
ATOM    103  CG  GLU A 188      19.891  -7.853   9.563  1.00  0.00           C  
ATOM    104  CD  GLU A 188      20.283  -8.353   8.188  1.00  0.00           C  
ATOM    105  OE1 GLU A 188      21.463  -8.581   7.941  1.00  0.00           O  
ATOM    106  OE2 GLU A 188      19.413  -8.560   7.352  1.00  0.00           O1-
ATOM    107  C   GLU A 188      21.451  -9.010  12.961  1.00  0.00           C  
ATOM    108  O   GLU A 188      21.513 -10.233  12.835  1.00  0.00           O  
ATOM    109  H   GLU A 188      20.865  -6.075  11.619  1.00  0.00           H  
ATOM    110  N   LEU A 189      22.225  -8.383  13.853  1.00  0.00           N  
ATOM    111  CA  LEU A 189      23.251  -9.018  14.692  1.00  0.00           C  
ATOM    112  CB  LEU A 189      24.521  -8.161  14.688  1.00  0.00           C  
ATOM    113  CG  LEU A 189      25.022  -7.787  13.288  1.00  0.00           C  
ATOM    114  CD1 LEU A 189      26.260  -6.894  13.355  1.00  0.00           C  
ATOM    115  CD2 LEU A 189      25.269  -9.007  12.403  1.00  0.00           C  
ATOM    116  C   LEU A 189      22.785  -9.269  16.150  1.00  0.00           C  
ATOM    117  O   LEU A 189      21.924  -8.554  16.665  1.00  0.00           O  
ATOM    118  H   LEU A 189      21.984  -7.441  14.079  1.00  0.00           H  
ATOM    119  N   ASN A 190      23.426 -10.193  16.884  1.00  0.00           N  
ATOM    120  CA  ASN A 190      23.093 -10.457  18.292  1.00  0.00           C  
ATOM    121  CB  ASN A 190      23.704 -11.816  18.660  1.00  0.00           C  
ATOM    122  CG  ASN A 190      23.674 -12.079  20.155  1.00  0.00           C  
ATOM    123  OD1 ASN A 190      22.655 -12.484  20.711  1.00  0.00           O  
ATOM    124  ND2 ASN A 190      24.865 -11.912  20.763  1.00  0.00           N  
ATOM    125  C   ASN A 190      23.647  -9.371  19.255  1.00  0.00           C  
ATOM    126  O   ASN A 190      23.354  -9.414  20.450  1.00  0.00           O  
ATOM    127  H   ASN A 190      24.210 -10.656  16.460  1.00  0.00           H  
ATOM    128 HD21 ASN A 190      25.031 -12.108  21.726  1.00  0.00           H  
ATOM    129 HD22 ASN A 190      25.688 -11.555  20.301  1.00  0.00           H  
ATOM    130  N   THR A 191      24.406  -8.380  18.763  1.00  0.00           N  
ATOM    131  CA  THR A 191      25.061  -7.363  19.604  1.00  0.00           C  
ATOM    132  CB  THR A 191      26.388  -7.904  20.110  1.00  0.00           C  
ATOM    133  OG1 THR A 191      26.415  -9.339  20.028  1.00  0.00           O  
ATOM    134  CG2 THR A 191      26.584  -7.405  21.545  1.00  0.00           C  
ATOM    135  C   THR A 191      25.177  -5.997  18.893  1.00  0.00           C  
ATOM    136  O   THR A 191      25.669  -5.911  17.769  1.00  0.00           O  
ATOM    137  H   THR A 191      24.667  -8.369  17.801  1.00  0.00           H  
ATOM    138  HG1 THR A 191      27.216  -9.610  20.496  1.00  0.00           H  
ATOM    139  N   SER A 192      24.812  -4.899  19.569  1.00  0.00           N  
ATOM    140  CA  SER A 192      24.897  -3.547  18.998  1.00  0.00           C  
ATOM    141  CB  SER A 192      23.733  -2.665  19.488  1.00  0.00           C  
ATOM    142  OG  SER A 192      23.667  -1.443  18.732  1.00  0.00           O  
ATOM    143  C   SER A 192      26.295  -2.891  19.116  1.00  0.00           C  
ATOM    144  O   SER A 192      26.739  -2.549  20.214  1.00  0.00           O  
ATOM    145  H   SER A 192      24.539  -4.986  20.525  1.00  0.00           H  
ATOM    146  HG  SER A 192      22.916  -1.490  18.135  1.00  0.00           H  
ATOM    147  N   LEU A 193      26.907  -2.533  17.975  1.00  0.00           N  
ATOM    148  CA  LEU A 193      28.174  -1.787  17.911  1.00  0.00           C  
ATOM    149  CB  LEU A 193      28.500  -1.588  16.425  1.00  0.00           C  
ATOM    150  CG  LEU A 193      29.673  -0.668  16.071  1.00  0.00           C  
ATOM    151  CD1 LEU A 193      31.014  -1.170  16.600  1.00  0.00           C  
ATOM    152  CD2 LEU A 193      29.741  -0.423  14.563  1.00  0.00           C  
ATOM    153  C   LEU A 193      28.098  -0.422  18.645  1.00  0.00           C  
ATOM    154  O   LEU A 193      29.081   0.049  19.225  1.00  0.00           O  
ATOM    155  H   LEU A 193      26.488  -2.854  17.126  1.00  0.00           H  
ATOM    156  N   VAL A 194      26.906   0.182  18.715  1.00  0.00           N  
ATOM    157  CA  VAL A 194      26.693   1.461  19.392  1.00  0.00           C  
ATOM    158  CB  VAL A 194      25.275   1.938  19.065  1.00  0.00           C  
ATOM    159  CG1 VAL A 194      24.963   3.323  19.635  1.00  0.00           C  
ATOM    160  CG2 VAL A 194      25.048   1.874  17.554  1.00  0.00           C  
ATOM    161  C   VAL A 194      26.921   1.375  20.922  1.00  0.00           C  
ATOM    162  O   VAL A 194      27.232   2.382  21.553  1.00  0.00           O  
ATOM    163  H   VAL A 194      26.113  -0.317  18.365  1.00  0.00           H  
ATOM    164  N   LEU A 195      26.883   0.171  21.514  1.00  0.00           N  
ATOM    165  CA  LEU A 195      27.243  -0.019  22.920  1.00  0.00           C  
ATOM    166  CB  LEU A 195      26.787  -1.395  23.402  1.00  0.00           C  
ATOM    167  CG  LEU A 195      25.288  -1.622  23.197  1.00  0.00           C  
ATOM    168  CD1 LEU A 195      24.889  -3.067  23.496  1.00  0.00           C  
ATOM    169  CD2 LEU A 195      24.444  -0.612  23.977  1.00  0.00           C  
ATOM    170  C   LEU A 195      28.768   0.141  23.116  1.00  0.00           C  
ATOM    171  O   LEU A 195      29.211   1.011  23.859  1.00  0.00           O  
ATOM    172  H   LEU A 195      26.739  -0.647  20.955  1.00  0.00           H  
ATOM    173  N   SER A 196      29.585  -0.609  22.367  1.00  0.00           N  
ATOM    174  CA  SER A 196      31.051  -0.505  22.408  1.00  0.00           C  
ATOM    175  CB  SER A 196      31.535  -1.644  21.528  1.00  0.00           C  
ATOM    176  OG  SER A 196      30.572  -2.698  21.653  1.00  0.00           O  
ATOM    177  C   SER A 196      31.551   0.904  21.992  1.00  0.00           C  
ATOM    178  O   SER A 196      32.489   1.437  22.589  1.00  0.00           O  
ATOM    179  H   SER A 196      29.240  -1.328  21.762  1.00  0.00           H  
ATOM    180  HG  SER A 196      31.039  -3.489  21.380  1.00  0.00           H  
ATOM    181  N   LEU A 197      30.868   1.590  21.063  1.00  0.00           N  
ATOM    182  CA  LEU A 197      31.176   2.987  20.736  1.00  0.00           C  
ATOM    183  CB  LEU A 197      30.468   3.422  19.453  1.00  0.00           C  
ATOM    184  CG  LEU A 197      30.976   2.699  18.206  1.00  0.00           C  
ATOM    185  CD1 LEU A 197      30.200   3.128  16.961  1.00  0.00           C  
ATOM    186  CD2 LEU A 197      32.485   2.866  18.022  1.00  0.00           C  
ATOM    187  C   LEU A 197      30.832   3.980  21.875  1.00  0.00           C  
ATOM    188  O   LEU A 197      31.396   5.072  21.903  1.00  0.00           O  
ATOM    189  H   LEU A 197      30.114   1.128  20.590  1.00  0.00           H  
ATOM    190  N   MET A 198      29.958   3.639  22.835  1.00  0.00           N  
ATOM    191  CA  MET A 198      29.595   4.519  23.954  1.00  0.00           C  
ATOM    192  CB  MET A 198      28.185   4.178  24.441  1.00  0.00           C  
ATOM    193  CG  MET A 198      27.483   5.345  25.138  1.00  0.00           C  
ATOM    194  SD  MET A 198      27.258   6.758  24.044  1.00  0.00           S  
ATOM    195  CE  MET A 198      26.294   5.938  22.761  1.00  0.00           C  
ATOM    196  C   MET A 198      30.636   4.484  25.109  1.00  0.00           C  
ATOM    197  O   MET A 198      30.569   5.287  26.040  1.00  0.00           O  
ATOM    198  H   MET A 198      29.555   2.722  22.831  1.00  0.00           H  
ATOM    199  N   SER A 199      31.592   3.541  25.094  1.00  0.00           N  
ATOM    200  CA  SER A 199      32.735   3.468  26.021  1.00  0.00           C  
ATOM    201  CB  SER A 199      32.261   3.118  27.442  1.00  0.00           C  
ATOM    202  OG  SER A 199      31.812   4.275  28.161  1.00  0.00           O  
ATOM    203  C   SER A 199      33.776   2.416  25.590  1.00  0.00           C  
ATOM    204  O   SER A 199      33.542   1.214  25.708  1.00  0.00           O  
ATOM    205  H   SER A 199      31.580   2.820  24.398  1.00  0.00           H  
ATOM    206  HG  SER A 199      31.269   4.777  27.564  1.00  0.00           H  
ATOM    207  N   SER A 200      34.931   2.863  25.086  1.00  0.00           N  
ATOM    208  CA  SER A 200      36.033   2.001  24.636  1.00  0.00           C  
ATOM    209  CB  SER A 200      35.593   1.357  23.334  1.00  0.00           C  
ATOM    210  OG  SER A 200      34.916   2.355  22.569  1.00  0.00           O  
ATOM    211  C   SER A 200      37.322   2.817  24.411  1.00  0.00           C  
ATOM    212  O   SER A 200      37.251   4.026  24.200  1.00  0.00           O  
ATOM    213  H   SER A 200      35.129   3.822  24.874  1.00  0.00           H  
ATOM    214  HG  SER A 200      34.002   2.285  22.805  1.00  0.00           H  
ATOM    215  N   GLU A 201      38.498   2.182  24.487  1.00  0.00           N  
ATOM    216  CA  GLU A 201      39.769   2.784  24.063  1.00  0.00           C  
ATOM    217  CB  GLU A 201      40.912   2.259  24.926  1.00  0.00           C  
ATOM    218  CG  GLU A 201      41.134   3.198  26.107  1.00  0.00           C  
ATOM    219  CD  GLU A 201      41.475   4.555  25.535  1.00  0.00           C  
ATOM    220  OE1 GLU A 201      42.249   4.600  24.579  1.00  0.00           O  
ATOM    221  OE2 GLU A 201      40.954   5.556  26.025  1.00  0.00           O1-
ATOM    222  C   GLU A 201      40.023   2.511  22.558  1.00  0.00           C  
ATOM    223  O   GLU A 201      39.181   1.897  21.900  1.00  0.00           O  
ATOM    224  H   GLU A 201      38.503   1.189  24.570  1.00  0.00           H  
ATOM    225  N   GLU A 202      41.178   2.914  22.001  1.00  0.00           N  
ATOM    226  CA  GLU A 202      41.580   2.721  20.591  1.00  0.00           C  
ATOM    227  CB  GLU A 202      41.655   1.237  20.210  1.00  0.00           C  
ATOM    228  CG  GLU A 202      42.641   0.451  21.078  1.00  0.00           C  
ATOM    229  CD  GLU A 202      42.633  -1.007  20.664  1.00  0.00           C  
ATOM    230  OE1 GLU A 202      41.558  -1.534  20.387  1.00  0.00           O  
ATOM    231  OE2 GLU A 202      43.704  -1.612  20.618  1.00  0.00           O1-
ATOM    232  C   GLU A 202      40.712   3.527  19.587  1.00  0.00           C  
ATOM    233  O   GLU A 202      41.251   4.299  18.798  1.00  0.00           O  
ATOM    234  H   GLU A 202      41.749   3.492  22.594  1.00  0.00           H  
ATOM    235  N   LEU A 203      39.384   3.494  19.733  1.00  0.00           N  
ATOM    236  CA  LEU A 203      38.489   4.605  19.416  1.00  0.00           C  
ATOM    237  CB  LEU A 203      37.164   4.135  18.809  1.00  0.00           C  
ATOM    238  CG  LEU A 203      37.271   3.352  17.500  1.00  0.00           C  
ATOM    239  CD1 LEU A 203      37.113   1.846  17.721  1.00  0.00           C  
ATOM    240  CD2 LEU A 203      36.277   3.865  16.457  1.00  0.00           C  
ATOM    241  C   LEU A 203      38.174   5.377  20.723  1.00  0.00           C  
ATOM    242  O   LEU A 203      37.096   5.215  21.292  1.00  0.00           O  
ATOM    243  H   LEU A 203      38.996   2.770  20.302  1.00  0.00           H  
ATOM    244  N   CYS A 204      39.119   6.160  21.266  1.00  0.00           N  
ATOM    245  CA  CYS A 204      38.943   6.754  22.602  1.00  0.00           C  
ATOM    246  CB  CYS A 204      40.325   7.215  23.052  1.00  0.00           C  
ATOM    247  SG  CYS A 204      41.605   6.356  22.099  1.00  0.00           S  
ATOM    248  C   CYS A 204      37.882   7.890  22.589  1.00  0.00           C  
ATOM    249  O   CYS A 204      37.883   8.692  21.641  1.00  0.00           O  
ATOM    250  H   CYS A 204      39.921   6.430  20.729  1.00  0.00           H  
ATOM    251  N   PRO A 205      36.985   8.038  23.591  1.00  0.00           N  
ATOM    252  CD  PRO A 205      37.031   7.311  24.851  1.00  0.00           C  
ATOM    253  CA  PRO A 205      35.624   8.496  23.290  1.00  0.00           C  
ATOM    254  CB  PRO A 205      34.867   7.252  23.749  1.00  0.00           C  
ATOM    255  CG  PRO A 205      35.580   6.855  25.053  1.00  0.00           C  
ATOM    256  C   PRO A 205      35.141   9.747  24.067  1.00  0.00           C  
ATOM    257  O   PRO A 205      35.581  10.041  25.181  1.00  0.00           O  
ATOM    258  N   THR A 206      34.150  10.466  23.525  1.00  0.00           N  
ATOM    259  CA  THR A 206      33.309  11.439  24.242  1.00  0.00           C  
ATOM    260  CB  THR A 206      34.079  12.762  24.327  1.00  0.00           C  
ATOM    261  OG1 THR A 206      35.493  12.536  24.343  1.00  0.00           O  
ATOM    262  CG2 THR A 206      33.637  13.604  25.525  1.00  0.00           C  
ATOM    263  C   THR A 206      31.974  11.629  23.464  1.00  0.00           C  
ATOM    264  O   THR A 206      31.919  11.396  22.253  1.00  0.00           O  
ATOM    265  H   THR A 206      33.925  10.393  22.550  1.00  0.00           H  
ATOM    266  HG1 THR A 206      35.651  11.861  25.000  1.00  0.00           H  
ATOM    267  N   ALA A 207      30.883  12.071  24.103  1.00  0.00           N  
ATOM    268  CA  ALA A 207      29.634  12.405  23.398  1.00  0.00           C  
ATOM    269  CB  ALA A 207      28.436  12.297  24.342  1.00  0.00           C  
ATOM    270  C   ALA A 207      29.656  13.827  22.774  1.00  0.00           C  
ATOM    271  O   ALA A 207      30.372  14.712  23.250  1.00  0.00           O  
ATOM    272  H   ALA A 207      30.959  12.340  25.061  1.00  0.00           H  
ATOM    273  N   GLY A 208      28.863  14.103  21.724  1.00  0.00           N  
ATOM    274  CA  GLY A 208      28.801  15.445  21.140  1.00  0.00           C  
ATOM    275  C   GLY A 208      27.729  16.349  21.768  1.00  0.00           C  
ATOM    276  O   GLY A 208      26.534  16.100  21.621  1.00  0.00           O  
ATOM    277  H   GLY A 208      28.204  13.412  21.425  1.00  0.00           H  
ATOM    278  N   LEU A 209      28.164  17.436  22.409  1.00  0.00           N  
ATOM    279  CA  LEU A 209      27.311  18.452  23.027  1.00  0.00           C  
ATOM    280  CB  LEU A 209      28.282  19.428  23.707  1.00  0.00           C  
ATOM    281  CG  LEU A 209      29.140  18.759  24.783  1.00  0.00           C  
ATOM    282  CD1 LEU A 209      30.187  19.719  25.346  1.00  0.00           C  
ATOM    283  CD2 LEU A 209      28.286  18.127  25.884  1.00  0.00           C  
ATOM    284  C   LEU A 209      26.326  19.147  22.034  1.00  0.00           C  
ATOM    285  O   LEU A 209      26.475  19.035  20.812  1.00  0.00           O  
ATOM    286  H   LEU A 209      29.155  17.556  22.443  1.00  0.00           H  
ATOM    287  N   PRO A 210      25.284  19.860  22.511  1.00  0.00           N  
ATOM    288  CD  PRO A 210      25.049  20.248  23.901  1.00  0.00           C  
ATOM    289  CA  PRO A 210      24.104  20.144  21.683  1.00  0.00           C  
ATOM    290  CB  PRO A 210      23.140  20.846  22.645  1.00  0.00           C  
ATOM    291  CG  PRO A 210      23.536  20.344  24.026  1.00  0.00           C  
ATOM    292  C   PRO A 210      24.345  20.976  20.399  1.00  0.00           C  
ATOM    293  O   PRO A 210      23.675  20.766  19.385  1.00  0.00           O  
ATOM    294  N   GLN A 211      25.360  21.845  20.388  1.00  0.00           N  
ATOM    295  CA  GLN A 211      25.756  22.623  19.210  1.00  0.00           C  
ATOM    296  CB  GLN A 211      26.578  23.862  19.594  1.00  0.00           C  
ATOM    297  CG  GLN A 211      28.045  23.615  19.981  1.00  0.00           C  
ATOM    298  CD  GLN A 211      28.162  22.977  21.351  1.00  0.00           C  
ATOM    299  OE1 GLN A 211      27.849  21.808  21.556  1.00  0.00           O  
ATOM    300  NE2 GLN A 211      28.636  23.816  22.286  1.00  0.00           N  
ATOM    301  C   GLN A 211      26.516  21.771  18.157  1.00  0.00           C  
ATOM    302  O   GLN A 211      26.864  22.276  17.092  1.00  0.00           O  
ATOM    303  H   GLN A 211      25.965  21.833  21.184  1.00  0.00           H  
ATOM    304 HE21 GLN A 211      28.781  23.535  23.235  1.00  0.00           H  
ATOM    305 HE22 GLN A 211      28.867  24.761  22.046  1.00  0.00           H  
ATOM    306  N   ARG A 212      26.781  20.487  18.438  1.00  0.00           N  
ATOM    307  CA  ARG A 212      27.398  19.530  17.514  1.00  0.00           C  
ATOM    308  CB  ARG A 212      28.571  18.784  18.151  1.00  0.00           C  
ATOM    309  CG  ARG A 212      29.559  19.666  18.915  1.00  0.00           C  
ATOM    310  CD  ARG A 212      30.926  18.992  19.088  1.00  0.00           C  
ATOM    311  NE  ARG A 212      31.673  19.016  17.827  1.00  0.00           N  
ATOM    312  CZ  ARG A 212      31.802  17.880  17.076  1.00  0.00           C  
ATOM    313  NH1 ARG A 212      31.356  16.706  17.563  1.00  0.00           N  
ATOM    314  NH2 ARG A 212      32.373  17.947  15.851  1.00  0.00           N1+
ATOM    315  C   ARG A 212      26.389  18.488  16.943  1.00  0.00           C  
ATOM    316  O   ARG A 212      26.772  17.544  16.238  1.00  0.00           O  
ATOM    317  H   ARG A 212      26.486  20.132  19.323  1.00  0.00           H  
ATOM    318  HE  ARG A 212      32.007  19.926  17.561  1.00  0.00           H  
ATOM    319 HH11 ARG A 212      31.236  15.878  16.999  1.00  0.00           H  
ATOM    320 HH12 ARG A 212      31.135  16.585  18.543  1.00  0.00           H  
ATOM    321 HH21 ARG A 212      32.701  18.817  15.470  1.00  0.00           H  
ATOM    322 HH22 ARG A 212      32.505  17.132  15.279  1.00  0.00           H  
ATOM    323  N   GLN A 213      25.096  18.625  17.257  1.00  0.00           N  
ATOM    324  CA  GLN A 213      24.033  17.768  16.728  1.00  0.00           C  
ATOM    325  CB  GLN A 213      22.715  18.038  17.444  1.00  0.00           C  
ATOM    326  CG  GLN A 213      22.738  17.742  18.939  1.00  0.00           C  
ATOM    327  CD  GLN A 213      21.367  18.047  19.491  1.00  0.00           C  
ATOM    328  OE1 GLN A 213      20.565  17.159  19.755  1.00  0.00           O  
ATOM    329  NE2 GLN A 213      21.136  19.363  19.635  1.00  0.00           N  
ATOM    330  C   GLN A 213      23.779  17.937  15.209  1.00  0.00           C  
ATOM    331  O   GLN A 213      24.134  18.952  14.615  1.00  0.00           O  
ATOM    332  H   GLN A 213      24.815  19.442  17.762  1.00  0.00           H  
ATOM    333 HE21 GLN A 213      20.266  19.716  19.977  1.00  0.00           H  
ATOM    334 HE22 GLN A 213      21.854  20.020  19.385  1.00  0.00           H  
ATOM    335  N   ILE A 214      23.067  16.988  14.596  1.00  0.00           N  
ATOM    336  CA  ILE A 214      22.191  17.238  13.445  1.00  0.00           C  
ATOM    337  CB  ILE A 214      22.445  16.211  12.333  1.00  0.00           C  
ATOM    338  CG2 ILE A 214      21.673  16.537  11.052  1.00  0.00           C  
ATOM    339  CG1 ILE A 214      23.932  16.109  12.016  1.00  0.00           C  
ATOM    340  CD1 ILE A 214      24.152  15.236  10.781  1.00  0.00           C  
ATOM    341  C   ILE A 214      20.696  17.237  13.888  1.00  0.00           C  
ATOM    342  O   ILE A 214      20.291  16.500  14.794  1.00  0.00           O  
ATOM    343  H   ILE A 214      22.864  16.139  15.079  1.00  0.00           H  
ATOM    344  N   ASP A 215      19.847  18.035  13.230  1.00  0.00           N  
ATOM    345  CA  ASP A 215      18.429  18.223  13.525  1.00  0.00           C  
ATOM    346  CB  ASP A 215      17.850  19.361  12.659  1.00  0.00           C  
ATOM    347  CG  ASP A 215      17.957  19.150  11.149  1.00  0.00           C  
ATOM    348  OD1 ASP A 215      18.794  18.390  10.667  1.00  0.00           O  
ATOM    349  OD2 ASP A 215      17.184  19.764  10.418  1.00  0.00           O1-
ATOM    350  C   ASP A 215      17.543  16.953  13.544  1.00  0.00           C  
ATOM    351  O   ASP A 215      17.252  16.369  12.501  1.00  0.00           O  
ATOM    352  H   ASP A 215      20.137  18.461  12.371  1.00  0.00           H  
ATOM    353  N   GLY A 216      17.109  16.505  14.732  1.00  0.00           N  
ATOM    354  CA  GLY A 216      16.422  15.221  14.891  1.00  0.00           C  
ATOM    355  C   GLY A 216      17.353  13.985  14.847  1.00  0.00           C  
ATOM    356  O   GLY A 216      16.885  12.867  15.049  1.00  0.00           O  
ATOM    357  H   GLY A 216      17.430  16.984  15.547  1.00  0.00           H  
ATOM    358  N   ILE A 217      18.667  14.160  14.646  1.00  0.00           N  
ATOM    359  CA  ILE A 217      19.636  13.055  14.564  1.00  0.00           C  
ATOM    360  CB  ILE A 217      20.322  13.145  13.195  1.00  0.00           C  
ATOM    361  CG2 ILE A 217      21.419  12.102  12.979  1.00  0.00           C  
ATOM    362  CG1 ILE A 217      19.235  13.069  12.118  1.00  0.00           C  
ATOM    363  CD1 ILE A 217      19.746  13.265  10.694  1.00  0.00           C  
ATOM    364  C   ILE A 217      20.630  13.083  15.759  1.00  0.00           C  
ATOM    365  O   ILE A 217      21.291  12.083  16.046  1.00  0.00           O  
ATOM    366  H   ILE A 217      19.022  15.088  14.545  1.00  0.00           H  
ATOM    367  N   GLY A 218      20.719  14.191  16.506  1.00  0.00           N  
ATOM    368  CA  GLY A 218      21.740  14.318  17.532  1.00  0.00           C  
ATOM    369  C   GLY A 218      23.171  14.318  16.942  1.00  0.00           C  
ATOM    370  O   GLY A 218      23.373  14.510  15.742  1.00  0.00           O  
ATOM    371  H   GLY A 218      20.253  15.015  16.188  1.00  0.00           H  
ATOM    372  N   SER A 219      24.198  14.217  17.791  1.00  0.00           N  
ATOM    373  CA  SER A 219      25.613  14.290  17.380  1.00  0.00           C  
ATOM    374  CB  SER A 219      26.212  15.124  18.486  1.00  0.00           C  
ATOM    375  OG  SER A 219      25.095  15.596  19.253  1.00  0.00           O  
ATOM    376  C   SER A 219      26.289  12.912  17.219  1.00  0.00           C  
ATOM    377  O   SER A 219      27.455  12.842  16.818  1.00  0.00           O  
ATOM    378  H   SER A 219      24.028  14.135  18.772  1.00  0.00           H  
ATOM    379  HG  SER A 219      25.448  15.895  20.093  1.00  0.00           H  
ATOM    380  N   GLY A 220      25.588  11.830  17.584  1.00  0.00           N  
ATOM    381  CA  GLY A 220      26.182  10.526  17.845  1.00  0.00           C  
ATOM    382  C   GLY A 220      27.323  10.588  18.888  1.00  0.00           C  
ATOM    383  O   GLY A 220      27.124  11.011  20.030  1.00  0.00           O  
ATOM    384  H   GLY A 220      24.634  11.959  17.848  1.00  0.00           H  
ATOM    385  N   VAL A 221      28.528  10.164  18.492  1.00  0.00           N  
ATOM    386  CA  VAL A 221      29.733  10.163  19.331  1.00  0.00           C  
ATOM    387  CB  VAL A 221      30.134   8.724  19.698  1.00  0.00           C  
ATOM    388  CG1 VAL A 221      30.964   8.691  20.982  1.00  0.00           C  
ATOM    389  CG2 VAL A 221      28.928   7.790  19.819  1.00  0.00           C  
ATOM    390  C   VAL A 221      30.908  10.909  18.642  1.00  0.00           C  
ATOM    391  O   VAL A 221      31.011  10.911  17.407  1.00  0.00           O  
ATOM    392  H   VAL A 221      28.659   9.912  17.530  1.00  0.00           H  
ATOM    393  N   ASN A 222      31.800  11.555  19.411  1.00  0.00           N  
ATOM    394  CA  ASN A 222      32.978  12.243  18.871  1.00  0.00           C  
ATOM    395  CB  ASN A 222      32.865  13.773  18.782  1.00  0.00           C  
ATOM    396  CG  ASN A 222      32.378  14.509  20.024  1.00  0.00           C  
ATOM    397  OD1 ASN A 222      31.714  15.534  19.869  1.00  0.00           O  
ATOM    398  ND2 ASN A 222      32.690  13.995  21.225  1.00  0.00           N  
ATOM    399  C   ASN A 222      34.282  11.820  19.570  1.00  0.00           C  
ATOM    400  O   ASN A 222      34.322  11.653  20.789  1.00  0.00           O  
ATOM    401  H   ASN A 222      31.749  11.467  20.407  1.00  0.00           H  
ATOM    402 HD21 ASN A 222      32.360  14.434  22.065  1.00  0.00           H  
ATOM    403 HD22 ASN A 222      33.234  13.159  21.357  1.00  0.00           H  
ATOM    404  N   PHE A 223      35.341  11.616  18.783  1.00  0.00           N  
ATOM    405  CA  PHE A 223      36.374  10.609  19.054  1.00  0.00           C  
ATOM    406  CB  PHE A 223      36.172   9.367  18.197  1.00  0.00           C  
ATOM    407  CG  PHE A 223      35.093   8.425  18.666  1.00  0.00           C  
ATOM    408  CD1 PHE A 223      33.919   8.300  17.934  1.00  0.00           C  
ATOM    409  CD2 PHE A 223      35.300   7.636  19.789  1.00  0.00           C  
ATOM    410  CE1 PHE A 223      32.990   7.327  18.280  1.00  0.00           C  
ATOM    411  CE2 PHE A 223      34.367   6.667  20.137  1.00  0.00           C  
ATOM    412  CZ  PHE A 223      33.229   6.488  19.361  1.00  0.00           C  
ATOM    413  C   PHE A 223      37.833  11.013  18.788  1.00  0.00           C  
ATOM    414  O   PHE A 223      38.086  11.874  17.939  1.00  0.00           O  
ATOM    415  H   PHE A 223      35.384  12.015  17.869  1.00  0.00           H  
ATOM    416  N   GLN A 224      38.801  10.280  19.361  1.00  0.00           N  
ATOM    417  CA  GLN A 224      40.203  10.335  18.936  1.00  0.00           C  
ATOM    418  CB  GLN A 224      40.961  11.318  19.820  1.00  0.00           C  
ATOM    419  CG  GLN A 224      40.800  11.000  21.304  1.00  0.00           C  
ATOM    420  CD  GLN A 224      41.305  12.175  22.103  1.00  0.00           C  
ATOM    421  OE1 GLN A 224      41.515  13.272  21.580  1.00  0.00           O  
ATOM    422  NE2 GLN A 224      41.472  11.892  23.404  1.00  0.00           N  
ATOM    423  C   GLN A 224      40.884   8.942  18.865  1.00  0.00           C  
ATOM    424  O   GLN A 224      40.582   8.057  19.669  1.00  0.00           O  
ATOM    425  H   GLN A 224      38.577   9.578  20.045  1.00  0.00           H  
ATOM    426 HE21 GLN A 224      41.726  12.562  24.099  1.00  0.00           H  
ATOM    427 HE22 GLN A 224      41.322  10.951  23.720  1.00  0.00           H  
ATOM    428  N   LEU A 225      41.809   8.765  17.907  1.00  0.00           N  
ATOM    429  CA  LEU A 225      42.619   7.538  17.778  1.00  0.00           C  
ATOM    430  CB  LEU A 225      42.870   7.217  16.302  1.00  0.00           C  
ATOM    431  CG  LEU A 225      41.591   7.000  15.496  1.00  0.00           C  
ATOM    432  CD1 LEU A 225      41.888   6.812  14.008  1.00  0.00           C  
ATOM    433  CD2 LEU A 225      40.758   5.850  16.059  1.00  0.00           C  
ATOM    434  C   LEU A 225      43.946   7.640  18.567  1.00  0.00           C  
ATOM    435  O   LEU A 225      43.949   7.579  19.793  1.00  0.00           O  
ATOM    436  H   LEU A 225      42.017   9.538  17.312  1.00  0.00           H  
ATOM    437  N   ASN A 226      45.076   7.946  17.903  1.00  0.00           N  
ATOM    438  CA  ASN A 226      46.405   8.245  18.485  1.00  0.00           C  
ATOM    439  CB  ASN A 226      47.537   8.199  17.456  1.00  0.00           C  
ATOM    440  CG  ASN A 226      47.490   9.451  16.614  1.00  0.00           C  
ATOM    441  OD1 ASN A 226      46.442  10.073  16.476  1.00  0.00           O  
ATOM    442  ND2 ASN A 226      48.656   9.764  16.020  1.00  0.00           N  
ATOM    443  C   ASN A 226      46.434   9.604  19.250  1.00  0.00           C  
ATOM    444  O   ASN A 226      47.405  10.360  19.207  1.00  0.00           O  
ATOM    445  H   ASN A 226      45.015   8.137  16.925  1.00  0.00           H  
ATOM    446 HD21 ASN A 226      48.732  10.508  15.353  1.00  0.00           H  
ATOM    447 HD22 ASN A 226      49.487   9.244  16.219  1.00  0.00           H  
ATOM    448  N   ASN A 227      45.286   9.985  19.817  1.00  0.00           N  
ATOM    449  CA  ASN A 227      44.883  11.256  20.411  1.00  0.00           C  
ATOM    450  CB  ASN A 227      45.637  11.571  21.708  1.00  0.00           C  
ATOM    451  CG  ASN A 227      45.096  10.737  22.842  1.00  0.00           C  
ATOM    452  OD1 ASN A 227      44.856   9.547  22.697  1.00  0.00           O  
ATOM    453  ND2 ASN A 227      44.915  11.417  23.987  1.00  0.00           N  
ATOM    454  C   ASN A 227      44.983  12.510  19.502  1.00  0.00           C  
ATOM    455  O   ASN A 227      44.105  13.372  19.592  1.00  0.00           O  
ATOM    456  H   ASN A 227      44.661   9.237  20.031  1.00  0.00           H  
ATOM    457 HD21 ASN A 227      44.589  10.929  24.798  1.00  0.00           H  
ATOM    458 HD22 ASN A 227      45.116  12.394  24.056  1.00  0.00           H  
ATOM    459  N   GLN A 228      45.954  12.582  18.584  1.00  0.00           N  
ATOM    460  CA  GLN A 228      46.033  13.580  17.508  1.00  0.00           C  
ATOM    461  CB  GLN A 228      47.429  13.575  16.893  1.00  0.00           C  
ATOM    462  CG  GLN A 228      48.488  13.760  17.983  1.00  0.00           C  
ATOM    463  CD  GLN A 228      48.183  15.015  18.780  1.00  0.00           C  
ATOM    464  OE1 GLN A 228      47.512  14.991  19.808  1.00  0.00           O  
ATOM    465  NE2 GLN A 228      48.724  16.124  18.247  1.00  0.00           N  
ATOM    466  C   GLN A 228      44.907  13.414  16.454  1.00  0.00           C  
ATOM    467  O   GLN A 228      44.173  14.357  16.157  1.00  0.00           O  
ATOM    468  H   GLN A 228      46.640  11.860  18.559  1.00  0.00           H  
ATOM    469 HE21 GLN A 228      48.611  17.019  18.679  1.00  0.00           H  
ATOM    470 HE22 GLN A 228      49.262  16.077  17.404  1.00  0.00           H  
ATOM    471  N   HIS A 229      44.729  12.208  15.904  1.00  0.00           N  
ATOM    472  CA  HIS A 229      43.741  11.921  14.859  1.00  0.00           C  
ATOM    473  CB  HIS A 229      44.101  10.719  13.972  1.00  0.00           C  
ATOM    474  CG  HIS A 229      45.320  11.039  13.125  1.00  0.00           C  
ATOM    475  ND1 HIS A 229      45.314  11.343  11.805  1.00  0.00           N  
ATOM    476  CD2 HIS A 229      46.645  11.077  13.567  1.00  0.00           C  
ATOM    477  NE2 HIS A 229      47.437  11.405  12.522  1.00  0.00           N  
ATOM    478  CE1 HIS A 229      46.615  11.569  11.431  1.00  0.00           C  
ATOM    479  C   HIS A 229      42.308  11.872  15.409  1.00  0.00           C  
ATOM    480  O   HIS A 229      42.031  11.089  16.318  1.00  0.00           O  
ATOM    481  H   HIS A 229      45.266  11.447  16.258  1.00  0.00           H  
ATOM    482  HD1 HIS A 229      44.572  11.412  11.155  1.00  0.00           H  
ATOM    483  N   LYS A 230      41.384  12.665  14.847  1.00  0.00           N  
ATOM    484  CA  LYS A 230      40.079  12.958  15.449  1.00  0.00           C  
ATOM    485  CB  LYS A 230      40.022  14.321  16.145  1.00  0.00           C  
ATOM    486  CG  LYS A 230      41.048  14.512  17.262  1.00  0.00           C  
ATOM    487  CD  LYS A 230      40.780  15.770  18.084  1.00  0.00           C  
ATOM    488  CE  LYS A 230      41.928  16.106  19.032  1.00  0.00           C  
ATOM    489  NZ  LYS A 230      42.262  14.939  19.853  1.00  0.00           N1+
ATOM    490  C   LYS A 230      38.893  12.863  14.468  1.00  0.00           C  
ATOM    491  O   LYS A 230      39.037  13.164  13.282  1.00  0.00           O  
ATOM    492  H   LYS A 230      41.578  13.142  13.988  1.00  0.00           H  
ATOM    493  HZ1 LYS A 230      41.479  14.574  20.436  1.00  0.00           H  
ATOM    494  HZ2 LYS A 230      43.065  15.126  20.482  1.00  0.00           H  
ATOM    495  HZ3 LYS A 230      42.599  14.156  19.257  1.00  0.00           H  
ATOM    496  N   PHE A 231      37.718  12.453  14.968  1.00  0.00           N  
ATOM    497  CA  PHE A 231      36.514  12.313  14.130  1.00  0.00           C  
ATOM    498  CB  PHE A 231      36.586  11.066  13.239  1.00  0.00           C  
ATOM    499  CG  PHE A 231      36.746   9.801  14.047  1.00  0.00           C  
ATOM    500  CD1 PHE A 231      38.013   9.372  14.425  1.00  0.00           C  
ATOM    501  CD2 PHE A 231      35.629   9.050  14.393  1.00  0.00           C  
ATOM    502  CE1 PHE A 231      38.166   8.185  15.126  1.00  0.00           C  
ATOM    503  CE2 PHE A 231      35.785   7.858  15.090  1.00  0.00           C  
ATOM    504  CZ  PHE A 231      37.054   7.419  15.448  1.00  0.00           C  
ATOM    505  C   PHE A 231      35.160  12.406  14.861  1.00  0.00           C  
ATOM    506  O   PHE A 231      35.077  12.180  16.072  1.00  0.00           O  
ATOM    507  H   PHE A 231      37.631  12.222  15.941  1.00  0.00           H  
ATOM    508  N   ASN A 232      34.069  12.645  14.122  1.00  0.00           N  
ATOM    509  CA  ASN A 232      32.704  12.427  14.612  1.00  0.00           C  
ATOM    510  CB  ASN A 232      31.887  13.670  14.282  1.00  0.00           C  
ATOM    511  CG  ASN A 232      30.635  13.805  15.123  1.00  0.00           C  
ATOM    512  OD1 ASN A 232      30.491  14.803  15.829  1.00  0.00           O  
ATOM    513  ND2 ASN A 232      29.709  12.846  14.985  1.00  0.00           N  
ATOM    514  C   ASN A 232      32.033  11.217  13.917  1.00  0.00           C  
ATOM    515  O   ASN A 232      32.013  11.163  12.684  1.00  0.00           O  
ATOM    516  H   ASN A 232      34.201  12.855  13.148  1.00  0.00           H  
ATOM    517 HD21 ASN A 232      28.917  12.738  15.599  1.00  0.00           H  
ATOM    518 HD22 ASN A 232      29.769  12.130  14.288  1.00  0.00           H  
ATOM    519  N   ILE A 233      31.356  10.340  14.678  1.00  0.00           N  
ATOM    520  CA  ILE A 233      30.416   9.345  14.135  1.00  0.00           C  
ATOM    521  CB  ILE A 233      30.700   7.935  14.654  1.00  0.00           C  
ATOM    522  CG2 ILE A 233      29.724   6.932  14.034  1.00  0.00           C  
ATOM    523  CG1 ILE A 233      32.145   7.531  14.364  1.00  0.00           C  
ATOM    524  CD1 ILE A 233      32.441   6.089  14.782  1.00  0.00           C  
ATOM    525  C   ILE A 233      28.966   9.771  14.444  1.00  0.00           C  
ATOM    526  O   ILE A 233      28.509   9.699  15.591  1.00  0.00           O  
ATOM    527  H   ILE A 233      31.390  10.415  15.675  1.00  0.00           H  
ATOM    528  N   LEU A 234      28.246  10.210  13.405  1.00  0.00           N  
ATOM    529  CA  LEU A 234      26.781  10.271  13.392  1.00  0.00           C  
ATOM    530  CB  LEU A 234      26.365  11.225  12.280  1.00  0.00           C  
ATOM    531  CG  LEU A 234      27.078  12.563  12.446  1.00  0.00           C  
ATOM    532  CD1 LEU A 234      27.299  13.279  11.114  1.00  0.00           C  
ATOM    533  CD2 LEU A 234      26.381  13.426  13.496  1.00  0.00           C  
ATOM    534  C   LEU A 234      26.170   8.865  13.147  1.00  0.00           C  
ATOM    535  O   LEU A 234      26.473   8.228  12.136  1.00  0.00           O  
ATOM    536  H   LEU A 234      28.695  10.193  12.509  1.00  0.00           H  
ATOM    537  N   ILE A 235      25.290   8.369  14.027  1.00  0.00           N  
ATOM    538  CA  ILE A 235      24.789   6.983  13.993  1.00  0.00           C  
ATOM    539  CB  ILE A 235      24.948   6.340  15.368  1.00  0.00           C  
ATOM    540  CG2 ILE A 235      24.411   4.908  15.362  1.00  0.00           C  
ATOM    541  CG1 ILE A 235      26.401   6.433  15.835  1.00  0.00           C  
ATOM    542  CD1 ILE A 235      26.623   5.863  17.235  1.00  0.00           C  
ATOM    543  C   ILE A 235      23.307   6.928  13.547  1.00  0.00           C  
ATOM    544  O   ILE A 235      22.409   7.372  14.270  1.00  0.00           O  
ATOM    545  H   ILE A 235      24.909   8.961  14.736  1.00  0.00           H  
ATOM    546  N   LEU A 236      23.037   6.385  12.352  1.00  0.00           N  
ATOM    547  CA  LEU A 236      21.765   6.603  11.661  1.00  0.00           C  
ATOM    548  CB  LEU A 236      22.006   6.936  10.190  1.00  0.00           C  
ATOM    549  CG  LEU A 236      23.021   8.060   9.990  1.00  0.00           C  
ATOM    550  CD1 LEU A 236      23.379   8.222   8.517  1.00  0.00           C  
ATOM    551  CD2 LEU A 236      22.563   9.379  10.610  1.00  0.00           C  
ATOM    552  C   LEU A 236      20.819   5.386  11.770  1.00  0.00           C  
ATOM    553  O   LEU A 236      20.553   4.696  10.787  1.00  0.00           O  
ATOM    554  H   LEU A 236      23.732   5.837  11.894  1.00  0.00           H  
ATOM    555  N   TYR A 237      20.221   5.176  12.951  1.00  0.00           N  
ATOM    556  CA  TYR A 237      19.232   4.116  13.250  1.00  0.00           C  
ATOM    557  CB  TYR A 237      18.993   3.964  14.756  1.00  0.00           C  
ATOM    558  CG  TYR A 237      19.716   2.721  15.241  1.00  0.00           C  
ATOM    559  CD1 TYR A 237      20.767   2.825  16.147  1.00  0.00           C  
ATOM    560  CE1 TYR A 237      21.427   1.681  16.590  1.00  0.00           C  
ATOM    561  CD2 TYR A 237      19.333   1.464  14.783  1.00  0.00           C  
ATOM    562  CE2 TYR A 237      19.993   0.320  15.226  1.00  0.00           C  
ATOM    563  CZ  TYR A 237      21.046   0.424  16.131  1.00  0.00           C  
ATOM    564  OH  TYR A 237      21.711  -0.710  16.571  1.00  0.00           O  
ATOM    565  C   TYR A 237      17.924   3.999  12.408  1.00  0.00           C  
ATOM    566  O   TYR A 237      16.957   3.366  12.822  1.00  0.00           O  
ATOM    567  H   TYR A 237      20.472   5.816  13.679  1.00  0.00           H  
ATOM    568  HH  TYR A 237      21.477  -1.429  15.979  1.00  0.00           H  
ATOM    569  N   SER A 238      17.848   4.605  11.222  1.00  0.00           N  
ATOM    570  CA  SER A 238      16.781   4.362  10.242  1.00  0.00           C  
ATOM    571  CB  SER A 238      15.588   5.254  10.595  1.00  0.00           C  
ATOM    572  OG  SER A 238      15.519   5.438  12.014  1.00  0.00           O  
ATOM    573  C   SER A 238      17.278   4.649   8.810  1.00  0.00           C  
ATOM    574  O   SER A 238      17.758   5.743   8.508  1.00  0.00           O  
ATOM    575  H   SER A 238      18.605   5.151  10.865  1.00  0.00           H  
ATOM    576  HG  SER A 238      15.623   4.570  12.399  1.00  0.00           H  
ATOM    577  N   THR A 239      17.328   3.589   7.985  1.00  0.00           N  
ATOM    578  CA  THR A 239      18.118   3.543   6.735  1.00  0.00           C  
ATOM    579  CB  THR A 239      17.540   4.604   5.814  1.00  0.00           C  
ATOM    580  OG1 THR A 239      16.111   4.481   5.870  1.00  0.00           O  
ATOM    581  CG2 THR A 239      18.045   4.495   4.375  1.00  0.00           C  
ATOM    582  C   THR A 239      19.586   3.718   7.105  1.00  0.00           C  
ATOM    583  O   THR A 239      20.320   2.769   7.228  1.00  0.00           O  
ATOM    584  H   THR A 239      16.934   2.730   8.302  1.00  0.00           H  
ATOM    585  HG1 THR A 239      15.911   3.648   5.458  1.00  0.00           H  
ATOM    586  N   PRO A 277      13.394  14.675   3.262  1.00  0.00           N1+
ATOM    587  CD  PRO A 277      12.476  13.685   2.717  1.00  0.00           C  
ATOM    588  CA  PRO A 277      13.453  14.668   4.742  1.00  0.00           C  
ATOM    589  CB  PRO A 277      12.672  13.395   5.087  1.00  0.00           C  
ATOM    590  CG  PRO A 277      11.684  13.215   3.933  1.00  0.00           C  
ATOM    591  C   PRO A 277      14.888  14.721   5.348  1.00  0.00           C  
ATOM    592  O   PRO A 277      15.805  15.201   4.689  1.00  0.00           O  
ATOM    593  N   GLN A 278      15.113  14.265   6.592  1.00  0.00           N  
ATOM    594  CA  GLN A 278      16.391  14.490   7.289  1.00  0.00           C  
ATOM    595  CB  GLN A 278      16.171  14.376   8.797  1.00  0.00           C  
ATOM    596  CG  GLN A 278      15.026  15.244   9.319  1.00  0.00           C  
ATOM    597  CD  GLN A 278      15.411  16.703   9.227  1.00  0.00           C  
ATOM    598  OE1 GLN A 278      15.472  17.311   8.161  1.00  0.00           O  
ATOM    599  NE2 GLN A 278      15.683  17.242  10.415  1.00  0.00           N  
ATOM    600  C   GLN A 278      17.562  13.555   6.897  1.00  0.00           C  
ATOM    601  O   GLN A 278      18.661  14.038   6.659  1.00  0.00           O  
ATOM    602  H   GLN A 278      14.367  13.816   7.080  1.00  0.00           H  
ATOM    603 HE21 GLN A 278      15.895  18.211  10.580  1.00  0.00           H  
ATOM    604 HE22 GLN A 278      15.770  16.682  11.245  1.00  0.00           H  
ATOM    605  N   ILE A 279      17.386  12.225   6.837  1.00  0.00           N  
ATOM    606  CA  ILE A 279      18.534  11.290   6.788  1.00  0.00           C  
ATOM    607  CB  ILE A 279      18.026   9.858   6.940  1.00  0.00           C  
ATOM    608  CG2 ILE A 279      19.173   8.847   6.996  1.00  0.00           C  
ATOM    609  CG1 ILE A 279      17.109   9.760   8.162  1.00  0.00           C  
ATOM    610  CD1 ILE A 279      16.177   8.550   8.108  1.00  0.00           C  
ATOM    611  C   ILE A 279      19.372  11.464   5.488  1.00  0.00           C  
ATOM    612  O   ILE A 279      20.598  11.559   5.519  1.00  0.00           O  
ATOM    613  H   ILE A 279      16.459  11.872   6.932  1.00  0.00           H  
ATOM    614  N   GLN A 280      18.708  11.663   4.345  1.00  0.00           N  
ATOM    615  CA  GLN A 280      19.318  12.126   3.103  1.00  0.00           C  
ATOM    616  CB  GLN A 280      18.453  12.083   1.831  1.00  0.00           C  
ATOM    617  CG  GLN A 280      17.111  12.805   1.820  1.00  0.00           C  
ATOM    618  CD  GLN A 280      16.113  11.938   2.541  1.00  0.00           C  
ATOM    619  OE1 GLN A 280      15.701  10.875   2.095  1.00  0.00           O  
ATOM    620  NE2 GLN A 280      15.779  12.435   3.732  1.00  0.00           N  
ATOM    621  C   GLN A 280      20.117  13.453   3.240  1.00  0.00           C  
ATOM    622  O   GLN A 280      21.122  13.602   2.550  1.00  0.00           O  
ATOM    623  H   GLN A 280      17.725  11.501   4.363  1.00  0.00           H  
ATOM    624 HE21 GLN A 280      15.171  11.943   4.352  1.00  0.00           H  
ATOM    625 HE22 GLN A 280      16.132  13.355   3.937  1.00  0.00           H  
ATOM    626  N   LYS A 281      19.813  14.347   4.197  1.00  0.00           N  
ATOM    627  CA  LYS A 281      20.631  15.545   4.429  1.00  0.00           C  
ATOM    628  CB  LYS A 281      19.853  16.503   5.334  1.00  0.00           C  
ATOM    629  CG  LYS A 281      20.565  17.777   5.793  1.00  0.00           C  
ATOM    630  CD  LYS A 281      19.926  18.290   7.085  1.00  0.00           C  
ATOM    631  CE  LYS A 281      18.410  18.423   6.947  1.00  0.00           C  
ATOM    632  NZ  LYS A 281      17.791  18.599   8.265  1.00  0.00           N1+
ATOM    633  C   LYS A 281      21.982  15.178   5.083  1.00  0.00           C  
ATOM    634  O   LYS A 281      22.959  15.921   4.963  1.00  0.00           O  
ATOM    635  H   LYS A 281      19.026  14.210   4.791  1.00  0.00           H  
ATOM    636  HZ1 LYS A 281      18.208  17.993   9.004  1.00  0.00           H  
ATOM    637  HZ2 LYS A 281      16.773  18.394   8.231  1.00  0.00           H  
ATOM    638  HZ3 LYS A 281      17.892  19.544   8.692  1.00  0.00           H  
ATOM    639  N   VAL A 282      22.107  13.988   5.688  1.00  0.00           N  
ATOM    640  CA  VAL A 282      23.412  13.515   6.123  1.00  0.00           C  
ATOM    641  CB  VAL A 282      23.317  12.324   7.065  1.00  0.00           C  
ATOM    642  CG1 VAL A 282      24.674  12.101   7.717  1.00  0.00           C  
ATOM    643  CG2 VAL A 282      22.248  12.558   8.130  1.00  0.00           C  
ATOM    644  C   VAL A 282      24.318  13.233   4.908  1.00  0.00           C  
ATOM    645  O   VAL A 282      25.469  13.656   4.907  1.00  0.00           O  
ATOM    646  H   VAL A 282      21.318  13.374   5.717  1.00  0.00           H  
ATOM    647  N   CYS A 283      23.783  12.718   3.796  1.00  0.00           N  
ATOM    648  CA  CYS A 283      24.527  12.575   2.540  1.00  0.00           C  
ATOM    649  CB  CYS A 283      23.670  11.756   1.581  1.00  0.00           C  
ATOM    650  SG  CYS A 283      22.878  10.381   2.451  1.00  0.00           S  
ATOM    651  C   CYS A 283      24.948  13.935   1.934  1.00  0.00           C  
ATOM    652  O   CYS A 283      25.967  13.990   1.236  1.00  0.00           O  
ATOM    653  H   CYS A 283      22.809  12.482   3.780  1.00  0.00           H  
ATOM    654  N   GLU A 284      24.198  15.016   2.203  1.00  0.00           N  
ATOM    655  CA  GLU A 284      24.541  16.395   1.823  1.00  0.00           C  
ATOM    656  CB  GLU A 284      23.272  17.244   1.881  1.00  0.00           C  
ATOM    657  CG  GLU A 284      22.143  16.642   1.041  1.00  0.00           C  
ATOM    658  CD  GLU A 284      20.814  17.200   1.509  1.00  0.00           C  
ATOM    659  OE1 GLU A 284      20.813  18.224   2.190  1.00  0.00           O  
ATOM    660  OE2 GLU A 284      19.786  16.586   1.229  1.00  0.00           O1-
ATOM    661  C   GLU A 284      25.640  16.992   2.733  1.00  0.00           C  
ATOM    662  O   GLU A 284      26.481  17.734   2.231  1.00  0.00           O  
ATOM    663  H   GLU A 284      23.359  14.913   2.741  1.00  0.00           H  
ATOM    664  N   VAL A 285      25.640  16.708   4.049  1.00  0.00           N  
ATOM    665  CA  VAL A 285      26.671  17.218   4.963  1.00  0.00           C  
ATOM    666  CB  VAL A 285      26.028  17.606   6.307  1.00  0.00           C  
ATOM    667  CG1 VAL A 285      25.595  16.383   7.117  1.00  0.00           C  
ATOM    668  CG2 VAL A 285      26.918  18.552   7.116  1.00  0.00           C  
ATOM    669  C   VAL A 285      27.945  16.349   5.155  1.00  0.00           C  
ATOM    670  O   VAL A 285      29.002  16.895   5.454  1.00  0.00           O  
ATOM    671  H   VAL A 285      24.899  16.134   4.404  1.00  0.00           H  
ATOM    672  N   VAL A 286      27.865  15.013   5.079  1.00  0.00           N  
ATOM    673  CA  VAL A 286      28.923  14.104   5.550  1.00  0.00           C  
ATOM    674  CB  VAL A 286      28.342  12.687   5.629  1.00  0.00           C  
ATOM    675  CG1 VAL A 286      28.242  12.012   4.261  1.00  0.00           C  
ATOM    676  CG2 VAL A 286      29.083  11.838   6.643  1.00  0.00           C  
ATOM    677  C   VAL A 286      30.280  14.132   4.783  1.00  0.00           C  
ATOM    678  O   VAL A 286      30.310  14.248   3.553  1.00  0.00           O  
ATOM    679  H   VAL A 286      27.014  14.629   4.732  1.00  0.00           H  
ATOM    680  N   ASP A 287      31.400  13.872   5.480  1.00  0.00           N  
ATOM    681  CA  ASP A 287      32.655  13.524   4.799  1.00  0.00           C  
ATOM    682  CB  ASP A 287      33.835  13.582   5.780  1.00  0.00           C  
ATOM    683  CG  ASP A 287      34.007  14.940   6.446  1.00  0.00           C  
ATOM    684  OD1 ASP A 287      35.131  15.429   6.485  1.00  0.00           O  
ATOM    685  OD2 ASP A 287      33.043  15.495   6.973  1.00  0.00           O1-
ATOM    686  C   ASP A 287      32.658  12.141   4.111  1.00  0.00           C  
ATOM    687  O   ASP A 287      33.141  12.009   2.988  1.00  0.00           O  
ATOM    688  H   ASP A 287      31.450  13.990   6.475  1.00  0.00           H  
ATOM    689  N   GLY A 288      32.099  11.113   4.772  1.00  0.00           N  
ATOM    690  CA  GLY A 288      32.175   9.727   4.308  1.00  0.00           C  
ATOM    691  C   GLY A 288      31.093   8.758   4.846  1.00  0.00           C  
ATOM    692  O   GLY A 288      30.418   9.010   5.856  1.00  0.00           O  
ATOM    693  H   GLY A 288      31.691  11.280   5.670  1.00  0.00           H  
ATOM    694  N   PHE A 289      30.937   7.631   4.139  1.00  0.00           N  
ATOM    695  CA  PHE A 289      29.790   6.737   4.217  1.00  0.00           C  
ATOM    696  CB  PHE A 289      29.219   6.494   2.822  1.00  0.00           C  
ATOM    697  CG  PHE A 289      28.753   7.784   2.199  1.00  0.00           C  
ATOM    698  CD1 PHE A 289      29.565   8.452   1.290  1.00  0.00           C  
ATOM    699  CD2 PHE A 289      27.502   8.291   2.527  1.00  0.00           C  
ATOM    700  CE1 PHE A 289      29.112   9.617   0.685  1.00  0.00           C  
ATOM    701  CE2 PHE A 289      27.048   9.454   1.920  1.00  0.00           C  
ATOM    702  CZ  PHE A 289      27.847  10.106   0.990  1.00  0.00           C  
ATOM    703  C   PHE A 289      30.083   5.371   4.861  1.00  0.00           C  
ATOM    704  O   PHE A 289      30.647   4.496   4.198  1.00  0.00           O  
ATOM    705  H   PHE A 289      31.632   7.396   3.461  1.00  0.00           H  
ATOM    706  N   ILE A 290      29.699   5.166   6.127  1.00  0.00           N  
ATOM    707  CA  ILE A 290      29.927   3.890   6.807  1.00  0.00           C  
ATOM    708  CB  ILE A 290      30.264   4.102   8.280  1.00  0.00           C  
ATOM    709  CG2 ILE A 290      30.689   2.780   8.914  1.00  0.00           C  
ATOM    710  CG1 ILE A 290      31.325   5.188   8.460  1.00  0.00           C  
ATOM    711  CD1 ILE A 290      31.643   5.448   9.933  1.00  0.00           C  
ATOM    712  C   ILE A 290      28.695   2.963   6.643  1.00  0.00           C  
ATOM    713  O   ILE A 290      27.664   3.147   7.301  1.00  0.00           O  
ATOM    714  H   ILE A 290      29.131   5.850   6.585  1.00  0.00           H  
ATOM    715  N   TYR A 291      28.821   1.940   5.786  1.00  0.00           N  
ATOM    716  CA  TYR A 291      27.777   0.930   5.603  1.00  0.00           C  
ATOM    717  CB  TYR A 291      27.706   0.515   4.134  1.00  0.00           C  
ATOM    718  CG  TYR A 291      26.523  -0.396   3.908  1.00  0.00           C  
ATOM    719  CD1 TYR A 291      26.711  -1.679   3.404  1.00  0.00           C  
ATOM    720  CE1 TYR A 291      25.612  -2.487   3.133  1.00  0.00           C  
ATOM    721  CD2 TYR A 291      25.240   0.056   4.187  1.00  0.00           C  
ATOM    722  CE2 TYR A 291      24.144  -0.752   3.918  1.00  0.00           C  
ATOM    723  CZ  TYR A 291      24.325  -2.014   3.365  1.00  0.00           C  
ATOM    724  OH  TYR A 291      23.227  -2.784   3.043  1.00  0.00           O  
ATOM    725  C   TYR A 291      28.002  -0.315   6.478  1.00  0.00           C  
ATOM    726  O   TYR A 291      28.973  -1.054   6.274  1.00  0.00           O  
ATOM    727  H   TYR A 291      29.701   1.801   5.335  1.00  0.00           H  
ATOM    728  HH  TYR A 291      23.341  -3.167   2.174  1.00  0.00           H  
ATOM    729  N   VAL A 292      27.111  -0.548   7.451  1.00  0.00           N  
ATOM    730  CA  VAL A 292      27.120  -1.776   8.251  1.00  0.00           C  
ATOM    731  CB  VAL A 292      26.557  -1.557   9.650  1.00  0.00           C  
ATOM    732  CG1 VAL A 292      26.981  -2.701  10.572  1.00  0.00           C  
ATOM    733  CG2 VAL A 292      27.031  -0.219  10.204  1.00  0.00           C  
ATOM    734  C   VAL A 292      26.419  -2.945   7.535  1.00  0.00           C  
ATOM    735  O   VAL A 292      25.185  -3.014   7.509  1.00  0.00           O  
ATOM    736  H   VAL A 292      26.319   0.055   7.518  1.00  0.00           H  
ATOM    737  N   ALA A 293      27.197  -3.882   6.971  1.00  0.00           N  
ATOM    738  CA  ALA A 293      26.685  -5.032   6.225  1.00  0.00           C  
ATOM    739  CB  ALA A 293      27.454  -5.204   4.915  1.00  0.00           C  
ATOM    740  C   ALA A 293      26.788  -6.346   7.028  1.00  0.00           C  
ATOM    741  O   ALA A 293      27.744  -6.552   7.778  1.00  0.00           O  
ATOM    742  H   ALA A 293      28.183  -3.834   7.126  1.00  0.00           H  
ATOM    743  N   ASN A 294      25.857  -7.288   6.829  1.00  0.00           N  
ATOM    744  CA  ASN A 294      25.910  -8.568   7.553  1.00  0.00           C  
ATOM    745  CB  ASN A 294      24.521  -9.190   7.531  1.00  0.00           C  
ATOM    746  CG  ASN A 294      24.438 -10.339   8.505  1.00  0.00           C  
ATOM    747  OD1 ASN A 294      25.238 -11.260   8.492  1.00  0.00           O  
ATOM    748  ND2 ASN A 294      23.418 -10.232   9.366  1.00  0.00           N  
ATOM    749  C   ASN A 294      26.986  -9.543   7.004  1.00  0.00           C  
ATOM    750  O   ASN A 294      26.990  -9.858   5.811  1.00  0.00           O  
ATOM    751  H   ASN A 294      25.166  -7.163   6.117  1.00  0.00           H  
ATOM    752 HD21 ASN A 294      23.258 -10.833  10.151  1.00  0.00           H  
ATOM    753 HD22 ASN A 294      22.742  -9.503   9.208  1.00  0.00           H  
ATOM    754  N   ALA A 295      27.780 -10.152   7.899  1.00  0.00           N  
ATOM    755  CA  ALA A 295      28.730 -11.211   7.567  1.00  0.00           C  
ATOM    756  CB  ALA A 295      30.171 -10.725   7.719  1.00  0.00           C  
ATOM    757  C   ALA A 295      28.549 -12.522   8.379  1.00  0.00           C  
ATOM    758  O   ALA A 295      29.437 -13.370   8.302  1.00  0.00           O  
ATOM    759  H   ALA A 295      27.685  -9.889   8.861  1.00  0.00           H  
ATOM    760  N   GLU A 296      27.471 -12.723   9.163  1.00  0.00           N  
ATOM    761  CA  GLU A 296      27.308 -13.947   9.968  1.00  0.00           C  
ATOM    762  CB  GLU A 296      26.313 -13.744  11.108  1.00  0.00           C  
ATOM    763  CG  GLU A 296      26.564 -12.424  11.825  1.00  0.00           C  
ATOM    764  CD  GLU A 296      26.381 -12.591  13.317  1.00  0.00           C  
ATOM    765  OE1 GLU A 296      25.257 -12.546  13.796  1.00  0.00           O  
ATOM    766  OE2 GLU A 296      27.375 -12.730  14.018  1.00  0.00           O1-
ATOM    767  C   GLU A 296      26.904 -15.169   9.115  1.00  0.00           C  
ATOM    768  O   GLU A 296      25.923 -15.115   8.375  1.00  0.00           O  
ATOM    769  H   GLU A 296      26.703 -12.094   9.098  1.00  0.00           H  
ATOM    770  N   ALA A 297      27.560 -16.324   9.295  1.00  0.00           N  
ATOM    771  CA  ALA A 297      27.341 -17.547   8.507  1.00  0.00           C  
ATOM    772  CB  ALA A 297      28.502 -18.530   8.680  1.00  0.00           C  
ATOM    773  C   ALA A 297      26.001 -18.284   8.783  1.00  0.00           C  
ATOM    774  O   ALA A 297      25.821 -19.424   8.358  1.00  0.00           O  
ATOM    775  H   ALA A 297      28.249 -16.330  10.016  1.00  0.00           H  
ATOM    776  N   HIS A 298      25.048 -17.626   9.452  1.00  0.00           N  
ATOM    777  CA  HIS A 298      23.638 -18.032   9.555  1.00  0.00           C  
ATOM    778  CB  HIS A 298      23.230 -18.179  11.027  1.00  0.00           C  
ATOM    779  CG  HIS A 298      22.787 -16.855  11.619  1.00  0.00           C  
ATOM    780  ND1 HIS A 298      23.618 -15.905  12.098  1.00  0.00           N  
ATOM    781  CD2 HIS A 298      21.470 -16.412  11.778  1.00  0.00           C  
ATOM    782  NE2 HIS A 298      21.515 -15.188  12.353  1.00  0.00           N  
ATOM    783  CE1 HIS A 298      22.836 -14.871  12.552  1.00  0.00           C  
ATOM    784  C   HIS A 298      22.682 -17.065   8.822  1.00  0.00           C  
ATOM    785  O   HIS A 298      21.523 -17.403   8.580  1.00  0.00           O  
ATOM    786  H   HIS A 298      25.259 -16.694   9.739  1.00  0.00           H  
ATOM    787  HD1 HIS A 298      24.595 -15.922  12.171  1.00  0.00           H  
ATOM    788  N   LYS A 299      23.156 -15.884   8.396  1.00  0.00           N  
ATOM    789  CA  LYS A 299      22.402 -15.043   7.471  1.00  0.00           C  
ATOM    790  CB  LYS A 299      22.931 -13.597   7.531  1.00  0.00           C  
ATOM    791  CG  LYS A 299      22.388 -12.561   6.525  1.00  0.00           C  
ATOM    792  CD  LYS A 299      20.973 -12.013   6.742  1.00  0.00           C  
ATOM    793  CE  LYS A 299      20.499 -11.084   5.603  1.00  0.00           C  
ATOM    794  NZ  LYS A 299      21.148  -9.763   5.606  1.00  0.00           N1+
ATOM    795  C   LYS A 299      22.473 -15.629   6.039  1.00  0.00           C  
ATOM    796  O   LYS A 299      23.554 -15.897   5.513  1.00  0.00           O  
ATOM    797  H   LYS A 299      24.118 -15.655   8.526  1.00  0.00           H  
ATOM    798  HZ1 LYS A 299      20.708  -9.153   6.334  1.00  0.00           H  
ATOM    799  HZ2 LYS A 299      21.054  -9.282   4.683  1.00  0.00           H  
ATOM    800  HZ3 LYS A 299      22.156  -9.794   5.823  1.00  0.00           H  
ATOM    801  N   ARG A 300      21.319 -15.774   5.378  1.00  0.00           N  
ATOM    802  CA  ARG A 300      21.209 -15.815   3.918  1.00  0.00           C  
ATOM    803  CB  ARG A 300      20.497 -17.083   3.439  1.00  0.00           C  
ATOM    804  CG  ARG A 300      21.421 -18.224   3.887  1.00  0.00           C  
ATOM    805  CD  ARG A 300      21.109 -19.650   3.444  1.00  0.00           C  
ATOM    806  NE  ARG A 300      22.045 -20.561   4.103  1.00  0.00           N  
ATOM    807  CZ  ARG A 300      22.234 -21.827   3.674  1.00  0.00           C  
ATOM    808  NH1 ARG A 300      21.661 -22.268   2.565  1.00  0.00           N  
ATOM    809  NH2 ARG A 300      22.998 -22.669   4.356  1.00  0.00           N1+
ATOM    810  C   ARG A 300      20.720 -14.434   3.424  1.00  0.00           C  
ATOM    811  O   ARG A 300      19.942 -13.778   4.115  1.00  0.00           O  
ATOM    812  H   ARG A 300      20.487 -15.583   5.895  1.00  0.00           H  
ATOM    813  HE  ARG A 300      22.497 -20.230   4.933  1.00  0.00           H  
ATOM    814 HH11 ARG A 300      21.797 -23.251   2.352  1.00  0.00           H  
ATOM    815 HH12 ARG A 300      21.120 -21.696   1.960  1.00  0.00           H  
ATOM    816 HH21 ARG A 300      23.510 -22.438   5.178  1.00  0.00           H  
ATOM    817 HH22 ARG A 300      23.044 -23.619   4.002  1.00  0.00           H  
ATOM    818  N   HIS A 301      21.200 -13.942   2.277  1.00  0.00           N  
ATOM    819  CA  HIS A 301      21.293 -12.492   2.012  1.00  0.00           C  
ATOM    820  CB  HIS A 301      22.708 -12.130   1.621  1.00  0.00           C  
ATOM    821  CG  HIS A 301      23.591 -11.887   2.806  1.00  0.00           C  
ATOM    822  ND1 HIS A 301      23.710 -10.684   3.385  1.00  0.00           N  
ATOM    823  CD2 HIS A 301      24.440 -12.798   3.437  1.00  0.00           C  
ATOM    824  NE2 HIS A 301      25.084 -12.119   4.414  1.00  0.00           N  
ATOM    825  CE1 HIS A 301      24.638 -10.822   4.377  1.00  0.00           C  
ATOM    826  C   HIS A 301      20.441 -12.030   0.802  1.00  0.00           C  
ATOM    827  O   HIS A 301      20.522 -12.592  -0.295  1.00  0.00           O  
ATOM    828  H   HIS A 301      21.572 -14.570   1.596  1.00  0.00           H  
ATOM    829  HD1 HIS A 301      23.219  -9.858   3.142  1.00  0.00           H  
ATOM    830  N   GLU A 302      19.658 -10.961   0.981  1.00  0.00           N  
ATOM    831  CA  GLU A 302      18.802 -10.353  -0.044  1.00  0.00           C  
ATOM    832  CB  GLU A 302      17.460  -9.834   0.519  1.00  0.00           C  
ATOM    833  CG  GLU A 302      16.680  -8.672  -0.154  1.00  0.00           C  
ATOM    834  CD  GLU A 302      16.551  -8.695  -1.684  1.00  0.00           C  
ATOM    835  OE1 GLU A 302      15.834  -7.850  -2.210  1.00  0.00           O  
ATOM    836  OE2 GLU A 302      17.177  -9.501  -2.369  1.00  0.00           O1-
ATOM    837  C   GLU A 302      19.616  -9.330  -0.873  1.00  0.00           C  
ATOM    838  O   GLU A 302      19.534  -8.120  -0.653  1.00  0.00           O  
ATOM    839  H   GLU A 302      19.789 -10.462   1.840  1.00  0.00           H  
ATOM    840  N   TRP A 303      20.508  -9.792  -1.763  1.00  0.00           N  
ATOM    841  CA  TRP A 303      21.518  -8.872  -2.312  1.00  0.00           C  
ATOM    842  CB  TRP A 303      22.527  -9.631  -3.167  1.00  0.00           C  
ATOM    843  CG  TRP A 303      23.393 -10.533  -2.322  1.00  0.00           C  
ATOM    844  CD2 TRP A 303      24.253 -10.174  -1.217  1.00  0.00           C  
ATOM    845  CE2 TRP A 303      24.926 -11.349  -0.804  1.00  0.00           C  
ATOM    846  CE3 TRP A 303      24.506  -8.974  -0.562  1.00  0.00           C  
ATOM    847  CD1 TRP A 303      23.593 -11.908  -2.509  1.00  0.00           C  
ATOM    848  NE1 TRP A 303      24.499 -12.392  -1.619  1.00  0.00           N  
ATOM    849  CZ2 TRP A 303      25.849 -11.285   0.235  1.00  0.00           C  
ATOM    850  CZ3 TRP A 303      25.425  -8.927   0.479  1.00  0.00           C  
ATOM    851  CH2 TRP A 303      26.095 -10.078   0.875  1.00  0.00           C  
ATOM    852  C   TRP A 303      20.954  -7.678  -3.125  1.00  0.00           C  
ATOM    853  O   TRP A 303      21.625  -6.656  -3.258  1.00  0.00           O  
ATOM    854  H   TRP A 303      20.531 -10.781  -1.913  1.00  0.00           H  
ATOM    855  HE1 TRP A 303      24.830 -13.320  -1.602  1.00  0.00           H  
ATOM    856  N   GLN A 304      19.698  -7.748  -3.583  1.00  0.00           N  
ATOM    857  CA  GLN A 304      18.986  -6.658  -4.257  1.00  0.00           C  
ATOM    858  CB  GLN A 304      17.717  -7.224  -4.884  1.00  0.00           C  
ATOM    859  CG  GLN A 304      16.780  -6.184  -5.493  1.00  0.00           C  
ATOM    860  CD  GLN A 304      15.519  -6.878  -5.968  1.00  0.00           C  
ATOM    861  OE1 GLN A 304      15.124  -6.786  -7.122  1.00  0.00           O  
ATOM    862  NE2 GLN A 304      14.883  -7.573  -5.021  1.00  0.00           N  
ATOM    863  C   GLN A 304      18.723  -5.442  -3.320  1.00  0.00           C  
ATOM    864  O   GLN A 304      19.348  -4.386  -3.491  1.00  0.00           O  
ATOM    865  H   GLN A 304      19.156  -8.552  -3.319  1.00  0.00           H  
ATOM    866 HE21 GLN A 304      14.023  -8.025  -5.233  1.00  0.00           H  
ATOM    867 HE22 GLN A 304      15.253  -7.671  -4.088  1.00  0.00           H  
ATOM    868  N   ASP A 305      17.930  -5.595  -2.245  1.00  0.00           N  
ATOM    869  CA  ASP A 305      17.865  -4.553  -1.209  1.00  0.00           C  
ATOM    870  CB  ASP A 305      16.703  -4.727  -0.235  1.00  0.00           C  
ATOM    871  CG  ASP A 305      16.565  -3.447   0.574  1.00  0.00           C  
ATOM    872  OD1 ASP A 305      16.610  -2.363  -0.008  1.00  0.00           O  
ATOM    873  OD2 ASP A 305      16.422  -3.525   1.791  1.00  0.00           O1-
ATOM    874  C   ASP A 305      19.188  -4.326  -0.439  1.00  0.00           C  
ATOM    875  O   ASP A 305      19.508  -3.193  -0.079  1.00  0.00           O  
ATOM    876  H   ASP A 305      17.440  -6.460  -2.090  1.00  0.00           H  
ATOM    877  N   GLU A 306      20.014  -5.352  -0.212  1.00  0.00           N  
ATOM    878  CA  GLU A 306      21.265  -5.177   0.527  1.00  0.00           C  
ATOM    879  CB  GLU A 306      21.804  -6.495   1.131  1.00  0.00           C  
ATOM    880  CG  GLU A 306      20.997  -6.956   2.362  1.00  0.00           C  
ATOM    881  CD  GLU A 306      21.586  -8.189   3.053  1.00  0.00           C  
ATOM    882  OE1 GLU A 306      22.475  -8.072   3.892  1.00  0.00           O  
ATOM    883  OE2 GLU A 306      21.100  -9.294   2.849  1.00  0.00           O1-
ATOM    884  C   GLU A 306      22.355  -4.394  -0.274  1.00  0.00           C  
ATOM    885  O   GLU A 306      23.069  -3.587   0.333  1.00  0.00           O  
ATOM    886  H   GLU A 306      19.727  -6.264  -0.506  1.00  0.00           H  
ATOM    887  N   PHE A 307      22.345  -4.394  -1.619  1.00  0.00           N  
ATOM    888  CA  PHE A 307      22.856  -3.259  -2.415  1.00  0.00           C  
ATOM    889  CB  PHE A 307      22.934  -3.695  -3.890  1.00  0.00           C  
ATOM    890  CG  PHE A 307      23.317  -2.567  -4.828  1.00  0.00           C  
ATOM    891  CD1 PHE A 307      24.664  -2.160  -4.927  1.00  0.00           C  
ATOM    892  CD2 PHE A 307      22.309  -1.938  -5.594  1.00  0.00           C  
ATOM    893  CE1 PHE A 307      25.010  -1.112  -5.802  1.00  0.00           C  
ATOM    894  CE2 PHE A 307      22.651  -0.885  -6.463  1.00  0.00           C  
ATOM    895  CZ  PHE A 307      24.000  -0.483  -6.558  1.00  0.00           C  
ATOM    896  C   PHE A 307      22.115  -1.902  -2.282  1.00  0.00           C  
ATOM    897  O   PHE A 307      22.721  -0.862  -1.992  1.00  0.00           O  
ATOM    898  H   PHE A 307      21.815  -5.102  -2.091  1.00  0.00           H  
ATOM    899  N   SER A 308      20.791  -1.886  -2.487  1.00  0.00           N  
ATOM    900  CA  SER A 308      20.007  -0.641  -2.533  1.00  0.00           C  
ATOM    901  CB  SER A 308      18.662  -1.035  -3.117  1.00  0.00           C  
ATOM    902  OG  SER A 308      18.941  -1.827  -4.278  1.00  0.00           O  
ATOM    903  C   SER A 308      19.940   0.124  -1.190  1.00  0.00           C  
ATOM    904  O   SER A 308      19.764   1.342  -1.195  1.00  0.00           O  
ATOM    905  H   SER A 308      20.296  -2.739  -2.659  1.00  0.00           H  
ATOM    906  HG  SER A 308      18.834  -2.737  -4.018  1.00  0.00           H  
ATOM    907  N   HIS A 309      20.217  -0.540  -0.061  1.00  0.00           N  
ATOM    908  CA  HIS A 309      20.403   0.109   1.249  1.00  0.00           C  
ATOM    909  CB  HIS A 309      19.932  -0.815   2.367  1.00  0.00           C  
ATOM    910  CG  HIS A 309      18.586  -0.338   2.849  1.00  0.00           C  
ATOM    911  ND1 HIS A 309      17.412  -0.877   2.481  1.00  0.00           N  
ATOM    912  CD2 HIS A 309      18.337   0.725   3.721  1.00  0.00           C  
ATOM    913  NE2 HIS A 309      16.993   0.826   3.878  1.00  0.00           N  
ATOM    914  CE1 HIS A 309      16.427  -0.166   3.110  1.00  0.00           C  
ATOM    915  C   HIS A 309      21.851   0.592   1.509  1.00  0.00           C  
ATOM    916  O   HIS A 309      22.103   1.235   2.530  1.00  0.00           O  
ATOM    917  H   HIS A 309      20.305  -1.535  -0.098  1.00  0.00           H  
ATOM    918  HD1 HIS A 309      17.260  -1.652   1.876  1.00  0.00           H  
ATOM    919  N   ILE A 310      22.781   0.414   0.556  1.00  0.00           N  
ATOM    920  CA  ILE A 310      23.857   1.387   0.366  1.00  0.00           C  
ATOM    921  CB  ILE A 310      25.072   0.771  -0.308  1.00  0.00           C  
ATOM    922  CG2 ILE A 310      26.287   1.662  -0.063  1.00  0.00           C  
ATOM    923  CG1 ILE A 310      25.293  -0.669   0.132  1.00  0.00           C  
ATOM    924  CD1 ILE A 310      26.427  -1.328  -0.643  1.00  0.00           C  
ATOM    925  C   ILE A 310      23.342   2.553  -0.499  1.00  0.00           C  
ATOM    926  O   ILE A 310      23.385   3.701  -0.061  1.00  0.00           O  
ATOM    927  H   ILE A 310      22.577  -0.220  -0.189  1.00  0.00           H  
ATOM    928  N   MET A 311      22.801   2.267  -1.693  1.00  0.00           N  
ATOM    929  CA  MET A 311      22.422   3.296  -2.668  1.00  0.00           C  
ATOM    930  CB  MET A 311      21.723   2.600  -3.837  1.00  0.00           C  
ATOM    931  CG  MET A 311      21.267   3.529  -4.961  1.00  0.00           C  
ATOM    932  SD  MET A 311      20.262   2.665  -6.179  1.00  0.00           S  
ATOM    933  CE  MET A 311      18.826   2.340  -5.147  1.00  0.00           C  
ATOM    934  C   MET A 311      21.506   4.398  -2.073  1.00  0.00           C  
ATOM    935  O   MET A 311      21.812   5.581  -2.228  1.00  0.00           O  
ATOM    936  H   MET A 311      22.772   1.297  -1.950  1.00  0.00           H  
ATOM    937  N   ALA A 312      20.487   4.041  -1.271  1.00  0.00           N  
ATOM    938  CA  ALA A 312      19.584   4.994  -0.599  1.00  0.00           C  
ATOM    939  CB  ALA A 312      18.428   4.247   0.068  1.00  0.00           C  
ATOM    940  C   ALA A 312      20.263   5.900   0.467  1.00  0.00           C  
ATOM    941  O   ALA A 312      19.620   6.754   1.077  1.00  0.00           O  
ATOM    942  H   ALA A 312      20.354   3.068  -1.105  1.00  0.00           H  
ATOM    943  N   MET A 313      21.561   5.704   0.716  1.00  0.00           N  
ATOM    944  CA  MET A 313      22.407   6.504   1.581  1.00  0.00           C  
ATOM    945  CB  MET A 313      22.902   5.695   2.777  1.00  0.00           C  
ATOM    946  CG  MET A 313      21.790   5.307   3.750  1.00  0.00           C  
ATOM    947  SD  MET A 313      20.938   6.741   4.431  1.00  0.00           S  
ATOM    948  CE  MET A 313      22.381   7.663   4.987  1.00  0.00           C  
ATOM    949  C   MET A 313      23.615   7.105   0.825  1.00  0.00           C  
ATOM    950  O   MET A 313      24.482   7.669   1.490  1.00  0.00           O  
ATOM    951  H   MET A 313      22.043   4.981   0.222  1.00  0.00           H  
ATOM    952  N   THR A 314      23.752   6.978  -0.514  1.00  0.00           N  
ATOM    953  CA  THR A 314      25.018   7.400  -1.159  1.00  0.00           C  
ATOM    954  CB  THR A 314      25.969   6.206  -1.094  1.00  0.00           C  
ATOM    955  OG1 THR A 314      25.760   5.548   0.156  1.00  0.00           O  
ATOM    956  CG2 THR A 314      27.451   6.570  -1.232  1.00  0.00           C  
ATOM    957  C   THR A 314      24.892   8.011  -2.584  1.00  0.00           C  
ATOM    958  O   THR A 314      25.740   7.790  -3.450  1.00  0.00           O  
ATOM    959  H   THR A 314      23.086   6.445  -1.039  1.00  0.00           H  
ATOM    960  HG1 THR A 314      25.751   6.239   0.812  1.00  0.00           H  
ATOM    961  N   ASP A 315      23.872   8.847  -2.832  1.00  0.00           N  
ATOM    962  CA  ASP A 315      23.673   9.499  -4.136  1.00  0.00           C  
ATOM    963  CB  ASP A 315      22.190   9.926  -4.138  1.00  0.00           C  
ATOM    964  CG  ASP A 315      21.712  10.621  -5.402  1.00  0.00           C  
ATOM    965  OD1 ASP A 315      21.939  11.818  -5.543  1.00  0.00           O  
ATOM    966  OD2 ASP A 315      21.063   9.980  -6.224  1.00  0.00           O1-
ATOM    967  C   ASP A 315      24.647  10.672  -4.484  1.00  0.00           C  
ATOM    968  O   ASP A 315      24.908  11.527  -3.629  1.00  0.00           O  
ATOM    969  H   ASP A 315      23.239   9.036  -2.085  1.00  0.00           H  
ATOM    970  N   PRO A 316      25.133  10.806  -5.735  1.00  0.00           N  
ATOM    971  CD  PRO A 316      24.794   9.940  -6.860  1.00  0.00           C  
ATOM    972  CA  PRO A 316      26.114  11.829  -6.101  1.00  0.00           C  
ATOM    973  CB  PRO A 316      26.688  11.263  -7.396  1.00  0.00           C  
ATOM    974  CG  PRO A 316      25.490  10.581  -8.055  1.00  0.00           C  
ATOM    975  C   PRO A 316      25.541  13.251  -6.333  1.00  0.00           C  
ATOM    976  O   PRO A 316      26.301  14.219  -6.303  1.00  0.00           O  
ATOM    977  N   ALA A 317      24.223  13.417  -6.511  1.00  0.00           N  
ATOM    978  CA  ALA A 317      23.554  14.723  -6.544  1.00  0.00           C  
ATOM    979  CB  ALA A 317      22.306  14.669  -7.427  1.00  0.00           C  
ATOM    980  C   ALA A 317      23.166  15.193  -5.121  1.00  0.00           C  
ATOM    981  O   ALA A 317      23.089  16.392  -4.863  1.00  0.00           O  
ATOM    982  H   ALA A 317      23.641  12.600  -6.482  1.00  0.00           H  
ATOM    983  N   PHE A 318      22.992  14.253  -4.186  1.00  0.00           N  
ATOM    984  CA  PHE A 318      23.085  14.503  -2.753  1.00  0.00           C  
ATOM    985  CB  PHE A 318      22.514  13.335  -1.945  1.00  0.00           C  
ATOM    986  CG  PHE A 318      21.005  13.396  -1.949  1.00  0.00           C  
ATOM    987  CD1 PHE A 318      20.363  14.562  -1.480  1.00  0.00           C  
ATOM    988  CD2 PHE A 318      20.260  12.292  -2.415  1.00  0.00           C  
ATOM    989  CE1 PHE A 318      18.955  14.627  -1.479  1.00  0.00           C  
ATOM    990  CE2 PHE A 318      18.853  12.353  -2.416  1.00  0.00           C  
ATOM    991  CZ  PHE A 318      18.215  13.522  -1.950  1.00  0.00           C  
ATOM    992  C   PHE A 318      24.490  14.878  -2.232  1.00  0.00           C  
ATOM    993  O   PHE A 318      24.638  15.871  -1.524  1.00  0.00           O  
ATOM    994  H   PHE A 318      22.936  13.307  -4.512  1.00  0.00           H  
ATOM    995  N   GLY A 319      25.557  14.209  -2.697  1.00  0.00           N  
ATOM    996  CA  GLY A 319      26.872  14.857  -2.730  1.00  0.00           C  
ATOM    997  C   GLY A 319      28.046  14.023  -3.309  1.00  0.00           C  
ATOM    998  O   GLY A 319      28.076  12.797  -3.194  1.00  0.00           O  
ATOM    999  H   GLY A 319      25.450  13.340  -3.187  1.00  0.00           H  
ATOM   1000  N   SER A 320      29.079  14.712  -3.815  1.00  0.00           N  
ATOM   1001  CA  SER A 320      30.018  14.192  -4.822  1.00  0.00           C  
ATOM   1002  CB  SER A 320      30.927  15.361  -5.153  1.00  0.00           C  
ATOM   1003  OG  SER A 320      30.147  16.550  -4.964  1.00  0.00           O  
ATOM   1004  C   SER A 320      30.742  12.851  -4.539  1.00  0.00           C  
ATOM   1005  O   SER A 320      31.158  12.539  -3.416  1.00  0.00           O  
ATOM   1006  H   SER A 320      29.081  15.704  -3.710  1.00  0.00           H  
ATOM   1007  HG  SER A 320      30.421  17.163  -5.637  1.00  0.00           H  
ATOM   1008  N   SER A 321      30.945  12.071  -5.609  1.00  0.00           N  
ATOM   1009  CA  SER A 321      31.377  10.670  -5.605  1.00  0.00           C  
ATOM   1010  CB  SER A 321      31.090  10.076  -6.982  1.00  0.00           C  
ATOM   1011  OG  SER A 321      30.130  10.904  -7.662  1.00  0.00           O  
ATOM   1012  C   SER A 321      32.863  10.470  -5.252  1.00  0.00           C  
ATOM   1013  O   SER A 321      33.294   9.337  -5.071  1.00  0.00           O  
ATOM   1014  H   SER A 321      30.579  12.378  -6.489  1.00  0.00           H  
ATOM   1015  HG  SER A 321      29.531  10.305  -8.094  1.00  0.00           H  
ATOM   1016  N   GLY A 322      33.668  11.534  -5.132  1.00  0.00           N  
ATOM   1017  CA  GLY A 322      35.042  11.415  -4.633  1.00  0.00           C  
ATOM   1018  C   GLY A 322      35.112  11.053  -3.129  1.00  0.00           C  
ATOM   1019  O   GLY A 322      36.142  10.564  -2.656  1.00  0.00           O  
ATOM   1020  H   GLY A 322      33.273  12.441  -5.256  1.00  0.00           H  
ATOM   1021  N   ARG A 323      34.011  11.260  -2.393  1.00  0.00           N  
ATOM   1022  CA  ARG A 323      33.860  10.868  -0.991  1.00  0.00           C  
ATOM   1023  CB  ARG A 323      32.577  11.485  -0.424  1.00  0.00           C  
ATOM   1024  CG  ARG A 323      32.590  13.013  -0.417  1.00  0.00           C  
ATOM   1025  CD  ARG A 323      31.330  13.586   0.234  1.00  0.00           C  
ATOM   1026  NE  ARG A 323      30.126  13.115  -0.448  1.00  0.00           N  
ATOM   1027  CZ  ARG A 323      28.916  13.328   0.152  1.00  0.00           C  
ATOM   1028  NH1 ARG A 323      28.838  13.962   1.341  1.00  0.00           N  
ATOM   1029  NH2 ARG A 323      27.791  12.907  -0.455  1.00  0.00           N1+
ATOM   1030  C   ARG A 323      33.853   9.336  -0.753  1.00  0.00           C  
ATOM   1031  O   ARG A 323      33.297   8.590  -1.559  1.00  0.00           O  
ATOM   1032  H   ARG A 323      33.179  11.567  -2.855  1.00  0.00           H  
ATOM   1033  HE  ARG A 323      30.252  12.698  -1.360  1.00  0.00           H  
ATOM   1034 HH11 ARG A 323      27.943  14.216   1.727  1.00  0.00           H  
ATOM   1035 HH12 ARG A 323      29.644  14.212   1.903  1.00  0.00           H  
ATOM   1036 HH21 ARG A 323      27.805  12.430  -1.347  1.00  0.00           H  
ATOM   1037 HH22 ARG A 323      26.888  13.087  -0.040  1.00  0.00           H  
ATOM   1038  N   PRO A 324      34.386   8.852   0.384  1.00  0.00           N  
ATOM   1039  CD  PRO A 324      34.969   9.672   1.443  1.00  0.00           C  
ATOM   1040  CA  PRO A 324      34.573   7.426   0.617  1.00  0.00           C  
ATOM   1041  CB  PRO A 324      35.613   7.408   1.733  1.00  0.00           C  
ATOM   1042  CG  PRO A 324      35.360   8.683   2.528  1.00  0.00           C  
ATOM   1043  C   PRO A 324      33.305   6.642   1.010  1.00  0.00           C  
ATOM   1044  O   PRO A 324      32.524   7.033   1.890  1.00  0.00           O  
ATOM   1045  N   LEU A 325      33.214   5.430   0.448  1.00  0.00           N  
ATOM   1046  CA  LEU A 325      32.343   4.363   0.927  1.00  0.00           C  
ATOM   1047  CB  LEU A 325      31.638   3.716  -0.261  1.00  0.00           C  
ATOM   1048  CG  LEU A 325      30.692   2.585   0.135  1.00  0.00           C  
ATOM   1049  CD1 LEU A 325      29.635   3.030   1.147  1.00  0.00           C  
ATOM   1050  CD2 LEU A 325      30.069   1.947  -1.103  1.00  0.00           C  
ATOM   1051  C   LEU A 325      33.121   3.316   1.764  1.00  0.00           C  
ATOM   1052  O   LEU A 325      33.955   2.548   1.270  1.00  0.00           O  
ATOM   1053  H   LEU A 325      33.896   5.173  -0.240  1.00  0.00           H  
ATOM   1054  N   LEU A 326      32.829   3.245   3.066  1.00  0.00           N  
ATOM   1055  CA  LEU A 326      33.362   2.217   3.956  1.00  0.00           C  
ATOM   1056  CB  LEU A 326      33.680   2.839   5.315  1.00  0.00           C  
ATOM   1057  CG  LEU A 326      34.218   1.841   6.338  1.00  0.00           C  
ATOM   1058  CD1 LEU A 326      35.423   1.064   5.808  1.00  0.00           C  
ATOM   1059  CD2 LEU A 326      34.509   2.523   7.675  1.00  0.00           C  
ATOM   1060  C   LEU A 326      32.351   1.062   4.096  1.00  0.00           C  
ATOM   1061  O   LEU A 326      31.330   1.192   4.782  1.00  0.00           O  
ATOM   1062  H   LEU A 326      32.102   3.830   3.410  1.00  0.00           H  
ATOM   1063  N   VAL A 327      32.626  -0.078   3.455  1.00  0.00           N  
ATOM   1064  CA  VAL A 327      31.819  -1.278   3.645  1.00  0.00           C  
ATOM   1065  CB  VAL A 327      31.832  -2.123   2.378  1.00  0.00           C  
ATOM   1066  CG1 VAL A 327      30.989  -3.381   2.562  1.00  0.00           C  
ATOM   1067  CG2 VAL A 327      31.397  -1.288   1.175  1.00  0.00           C  
ATOM   1068  C   VAL A 327      32.348  -2.095   4.843  1.00  0.00           C  
ATOM   1069  O   VAL A 327      33.355  -2.802   4.725  1.00  0.00           O  
ATOM   1070  H   VAL A 327      33.500  -0.168   2.978  1.00  0.00           H  
ATOM   1071  N   LEU A 328      31.642  -2.055   5.981  1.00  0.00           N  
ATOM   1072  CA  LEU A 328      31.920  -2.925   7.128  1.00  0.00           C  
ATOM   1073  CB  LEU A 328      31.473  -2.294   8.441  1.00  0.00           C  
ATOM   1074  CG  LEU A 328      32.249  -1.052   8.853  1.00  0.00           C  
ATOM   1075  CD1 LEU A 328      31.752  -0.551  10.209  1.00  0.00           C  
ATOM   1076  CD2 LEU A 328      33.760  -1.291   8.844  1.00  0.00           C  
ATOM   1077  C   LEU A 328      31.169  -4.267   7.001  1.00  0.00           C  
ATOM   1078  O   LEU A 328      29.952  -4.340   7.201  1.00  0.00           O  
ATOM   1079  H   LEU A 328      30.796  -1.518   5.997  1.00  0.00           H  
ATOM   1080  N   SER A 329      31.899  -5.340   6.679  1.00  0.00           N  
ATOM   1081  CA  SER A 329      31.380  -6.710   6.602  1.00  0.00           C  
ATOM   1082  CB  SER A 329      32.276  -7.391   5.587  1.00  0.00           C  
ATOM   1083  OG  SER A 329      32.593  -6.392   4.604  1.00  0.00           O  
ATOM   1084  C   SER A 329      31.350  -7.312   8.023  1.00  0.00           C  
ATOM   1085  O   SER A 329      32.324  -7.892   8.512  1.00  0.00           O  
ATOM   1086  H   SER A 329      32.880  -5.235   6.537  1.00  0.00           H  
ATOM   1087  HG  SER A 329      31.851  -5.804   4.576  1.00  0.00           H  
ATOM   1088  N   CYS A 330      30.251  -7.089   8.744  1.00  0.00           N  
ATOM   1089  CA  CYS A 330      30.182  -7.162  10.201  1.00  0.00           C  
ATOM   1090  CB  CYS A 330      29.542  -5.879  10.730  1.00  0.00           C  
ATOM   1091  SG  CYS A 330      30.261  -5.342  12.302  1.00  0.00           S  
ATOM   1092  C   CYS A 330      29.474  -8.443  10.705  1.00  0.00           C  
ATOM   1093  O   CYS A 330      28.371  -8.779  10.266  1.00  0.00           O  
ATOM   1094  H   CYS A 330      29.446  -6.733   8.277  1.00  0.00           H  
ATOM   1095  N   ILE A 331      30.064  -9.132  11.691  1.00  0.00           N  
ATOM   1096  CA  ILE A 331      29.335 -10.063  12.569  1.00  0.00           C  
ATOM   1097  CB  ILE A 331      30.110 -11.362  12.751  1.00  0.00           C  
ATOM   1098  CG2 ILE A 331      30.351 -11.991  11.391  1.00  0.00           C  
ATOM   1099  CG1 ILE A 331      31.410 -11.176  13.525  1.00  0.00           C  
ATOM   1100  CD1 ILE A 331      32.164 -12.497  13.663  1.00  0.00           C  
ATOM   1101  C   ILE A 331      29.047  -9.424  13.946  1.00  0.00           C  
ATOM   1102  O   ILE A 331      29.515  -8.310  14.214  1.00  0.00           O  
ATOM   1103  H   ILE A 331      30.948  -8.805  12.027  1.00  0.00           H  
ATOM   1104  N   SER A 332      28.361 -10.142  14.850  1.00  0.00           N  
ATOM   1105  CA  SER A 332      28.218  -9.731  16.251  1.00  0.00           C  
ATOM   1106  CB  SER A 332      27.180 -10.688  16.828  1.00  0.00           C  
ATOM   1107  OG  SER A 332      26.090 -10.761  15.892  1.00  0.00           O  
ATOM   1108  C   SER A 332      29.601  -9.722  16.944  1.00  0.00           C  
ATOM   1109  O   SER A 332      30.089  -8.671  17.344  1.00  0.00           O  
ATOM   1110  H   SER A 332      27.935 -11.007  14.591  1.00  0.00           H  
ATOM   1111  HG  SER A 332      26.229 -11.526  15.316  1.00  0.00           H  
ATOM   1112  N   GLN A 333      30.280 -10.871  17.017  1.00  0.00           N  
ATOM   1113  CA  GLN A 333      31.421 -11.144  17.904  1.00  0.00           C  
ATOM   1114  CB  GLN A 333      30.869 -11.406  19.296  1.00  0.00           C  
ATOM   1115  CG  GLN A 333      29.697 -12.388  19.237  1.00  0.00           C  
ATOM   1116  CD  GLN A 333      28.910 -12.278  20.514  1.00  0.00           C  
ATOM   1117  OE1 GLN A 333      27.702 -12.033  20.502  1.00  0.00           O  
ATOM   1118  NE2 GLN A 333      29.700 -12.325  21.595  1.00  0.00           N  
ATOM   1119  C   GLN A 333      32.229 -12.354  17.377  1.00  0.00           C  
ATOM   1120  O   GLN A 333      31.624 -13.294  16.858  1.00  0.00           O  
ATOM   1121  H   GLN A 333      29.953 -11.701  16.559  1.00  0.00           H  
ATOM   1122 HE21 GLN A 333      30.531 -12.892  21.549  1.00  0.00           H  
ATOM   1123 HE22 GLN A 333      29.525 -11.747  22.397  1.00  0.00           H  
ATOM   1124  N   GLY A 334      33.570 -12.352  17.450  1.00  0.00           N  
ATOM   1125  CA  GLY A 334      34.438 -13.377  16.843  1.00  0.00           C  
ATOM   1126  C   GLY A 334      34.127 -14.862  17.147  1.00  0.00           C  
ATOM   1127  O   GLY A 334      34.483 -15.737  16.360  1.00  0.00           O  
ATOM   1128  H   GLY A 334      34.027 -11.530  17.795  1.00  0.00           H  
ATOM   1129  N   ASP A 335      33.413 -15.167  18.231  1.00  0.00           N  
ATOM   1130  CA  ASP A 335      32.862 -16.473  18.572  1.00  0.00           C  
ATOM   1131  CB  ASP A 335      32.512 -16.495  20.060  1.00  0.00           C  
ATOM   1132  CG  ASP A 335      31.577 -15.344  20.364  1.00  0.00           C  
ATOM   1133  OD1 ASP A 335      30.368 -15.523  20.261  1.00  0.00           O  
ATOM   1134  OD2 ASP A 335      32.063 -14.261  20.692  1.00  0.00           O1-
ATOM   1135  C   ASP A 335      31.659 -16.950  17.720  1.00  0.00           C  
ATOM   1136  O   ASP A 335      31.400 -18.153  17.635  1.00  0.00           O  
ATOM   1137  H   ASP A 335      33.079 -14.427  18.821  1.00  0.00           H  
ATOM   1138  N   VAL A 336      30.988 -16.048  16.991  1.00  0.00           N  
ATOM   1139  CA  VAL A 336      30.063 -16.431  15.926  1.00  0.00           C  
ATOM   1140  CB  VAL A 336      28.968 -15.384  15.723  1.00  0.00           C  
ATOM   1141  CG1 VAL A 336      27.964 -15.853  14.665  1.00  0.00           C  
ATOM   1142  CG2 VAL A 336      28.274 -15.061  17.045  1.00  0.00           C  
ATOM   1143  C   VAL A 336      30.852 -16.667  14.614  1.00  0.00           C  
ATOM   1144  O   VAL A 336      31.656 -15.824  14.213  1.00  0.00           O  
ATOM   1145  H   VAL A 336      31.239 -15.088  17.101  1.00  0.00           H  
ATOM   1146  N   LYS A 337      30.568 -17.744  13.860  1.00  0.00           N  
ATOM   1147  CA  LYS A 337      31.214 -17.916  12.559  1.00  0.00           C  
ATOM   1148  CB  LYS A 337      31.049 -19.325  11.985  1.00  0.00           C  
ATOM   1149  CG  LYS A 337      31.993 -19.483  10.788  1.00  0.00           C  
ATOM   1150  CD  LYS A 337      32.063 -20.878  10.184  1.00  0.00           C  
ATOM   1151  CE  LYS A 337      33.075 -20.919   9.037  1.00  0.00           C  
ATOM   1152  NZ  LYS A 337      32.540 -20.265   7.833  1.00  0.00           N1+
ATOM   1153  C   LYS A 337      30.795 -16.834  11.528  1.00  0.00           C  
ATOM   1154  O   LYS A 337      29.636 -16.754  11.111  1.00  0.00           O  
ATOM   1155  H   LYS A 337      29.855 -18.365  14.177  1.00  0.00           H  
ATOM   1156  HZ1 LYS A 337      31.603 -20.670   7.613  1.00  0.00           H  
ATOM   1157  HZ2 LYS A 337      33.085 -20.612   7.011  1.00  0.00           H  
ATOM   1158  HZ3 LYS A 337      32.512 -19.226   7.864  1.00  0.00           H  
ATOM   1159  N   ARG A 338      31.791 -16.149  10.958  1.00  0.00           N  
ATOM   1160  CA  ARG A 338      31.614 -15.296   9.789  1.00  0.00           C  
ATOM   1161  CB  ARG A 338      32.633 -14.157   9.822  1.00  0.00           C  
ATOM   1162  CG  ARG A 338      34.117 -14.533   9.840  1.00  0.00           C  
ATOM   1163  CD  ARG A 338      34.996 -13.316  10.155  1.00  0.00           C  
ATOM   1164  NE  ARG A 338      34.673 -12.200   9.269  1.00  0.00           N  
ATOM   1165  CZ  ARG A 338      34.028 -11.096   9.747  1.00  0.00           C  
ATOM   1166  NH1 ARG A 338      33.903 -10.905  11.079  1.00  0.00           N  
ATOM   1167  NH2 ARG A 338      33.520 -10.219   8.869  1.00  0.00           N1+
ATOM   1168  C   ARG A 338      31.633 -16.042   8.427  1.00  0.00           C  
ATOM   1169  O   ARG A 338      32.355 -17.022   8.213  1.00  0.00           O  
ATOM   1170  H   ARG A 338      32.691 -16.257  11.381  1.00  0.00           H  
ATOM   1171  HE  ARG A 338      34.907 -12.278   8.286  1.00  0.00           H  
ATOM   1172 HH11 ARG A 338      33.455 -10.083  11.458  1.00  0.00           H  
ATOM   1173 HH12 ARG A 338      34.265 -11.561  11.747  1.00  0.00           H  
ATOM   1174 HH21 ARG A 338      33.724 -10.323   7.879  1.00  0.00           H  
ATOM   1175 HH22 ARG A 338      32.946  -9.425   9.098  1.00  0.00           H  
ATOM   1176  N   MET A 339      30.929 -15.478   7.444  1.00  0.00           N  
ATOM   1177  CA  MET A 339      31.276 -15.514   6.025  1.00  0.00           C  
ATOM   1178  CB  MET A 339      29.961 -15.281   5.264  1.00  0.00           C  
ATOM   1179  CG  MET A 339      30.046 -15.177   3.738  1.00  0.00           C  
ATOM   1180  SD  MET A 339      28.494 -14.673   2.981  1.00  0.00           S  
ATOM   1181  CE  MET A 339      28.430 -12.996   3.636  1.00  0.00           C  
ATOM   1182  C   MET A 339      32.315 -14.402   5.683  1.00  0.00           C  
ATOM   1183  O   MET A 339      32.218 -13.296   6.218  1.00  0.00           O  
ATOM   1184  H   MET A 339      30.279 -14.787   7.728  1.00  0.00           H  
ATOM   1185  N   PRO A 340      33.310 -14.639   4.806  1.00  0.00           N  
ATOM   1186  CD  PRO A 340      33.608 -15.937   4.209  1.00  0.00           C  
ATOM   1187  CA  PRO A 340      34.353 -13.646   4.503  1.00  0.00           C  
ATOM   1188  CB  PRO A 340      35.545 -14.522   4.117  1.00  0.00           C  
ATOM   1189  CG  PRO A 340      34.922 -15.745   3.456  1.00  0.00           C  
ATOM   1190  C   PRO A 340      33.970 -12.598   3.423  1.00  0.00           C  
ATOM   1191  O   PRO A 340      33.318 -12.893   2.415  1.00  0.00           O  
ATOM   1192  N   CYS A 341      34.485 -11.375   3.576  1.00  0.00           N  
ATOM   1193  CA  CYS A 341      34.144 -10.186   2.781  1.00  0.00           C  
ATOM   1194  CB  CYS A 341      34.960  -9.017   3.322  1.00  0.00           C  
ATOM   1195  SG  CYS A 341      36.730  -9.402   3.324  1.00  0.00           S  
ATOM   1196  C   CYS A 341      34.356 -10.294   1.254  1.00  0.00           C  
ATOM   1197  O   CYS A 341      33.707  -9.578   0.492  1.00  0.00           O  
ATOM   1198  H   CYS A 341      34.981 -11.193   4.432  1.00  0.00           H  
ATOM   1199  N   PHE A 342      35.223 -11.197   0.780  1.00  0.00           N  
ATOM   1200  CA  PHE A 342      35.520 -11.396  -0.641  1.00  0.00           C  
ATOM   1201  CB  PHE A 342      36.590 -12.481  -0.802  1.00  0.00           C  
ATOM   1202  CG  PHE A 342      37.194 -12.444  -2.190  1.00  0.00           C  
ATOM   1203  CD1 PHE A 342      36.842 -13.440  -3.127  1.00  0.00           C  
ATOM   1204  CD2 PHE A 342      38.101 -11.415  -2.526  1.00  0.00           C  
ATOM   1205  CE1 PHE A 342      37.405 -13.410  -4.416  1.00  0.00           C  
ATOM   1206  CE2 PHE A 342      38.664 -11.382  -3.817  1.00  0.00           C  
ATOM   1207  CZ  PHE A 342      38.309 -12.380  -4.749  1.00  0.00           C  
ATOM   1208  C   PHE A 342      34.324 -11.631  -1.589  1.00  0.00           C  
ATOM   1209  O   PHE A 342      34.240 -11.013  -2.649  1.00  0.00           O  
ATOM   1210  H   PHE A 342      35.690 -11.732   1.482  1.00  0.00           H  
ATOM   1211  N   TYR A 343      33.323 -12.406  -1.154  1.00  0.00           N  
ATOM   1212  CA  TYR A 343      32.085 -12.593  -1.924  1.00  0.00           C  
ATOM   1213  CB  TYR A 343      31.488 -13.925  -1.444  1.00  0.00           C  
ATOM   1214  CG  TYR A 343      30.016 -14.128  -1.751  1.00  0.00           C  
ATOM   1215  CD1 TYR A 343      29.074 -13.877  -0.731  1.00  0.00           C  
ATOM   1216  CE1 TYR A 343      27.707 -14.060  -1.000  1.00  0.00           C  
ATOM   1217  CD2 TYR A 343      29.624 -14.579  -3.026  1.00  0.00           C  
ATOM   1218  CE2 TYR A 343      28.259 -14.775  -3.290  1.00  0.00           C  
ATOM   1219  CZ  TYR A 343      27.315 -14.479  -2.287  1.00  0.00           C  
ATOM   1220  OH  TYR A 343      25.970 -14.566  -2.588  1.00  0.00           O  
ATOM   1221  C   TYR A 343      31.072 -11.430  -1.817  1.00  0.00           C  
ATOM   1222  O   TYR A 343      30.487 -10.985  -2.805  1.00  0.00           O  
ATOM   1223  H   TYR A 343      33.413 -12.838  -0.255  1.00  0.00           H  
ATOM   1224  HH  TYR A 343      25.842 -14.127  -3.434  1.00  0.00           H  
ATOM   1225  N   LEU A 344      31.006 -10.818  -0.633  1.00  0.00           N  
ATOM   1226  CA  LEU A 344      30.231  -9.613  -0.346  1.00  0.00           C  
ATOM   1227  CB  LEU A 344      30.205  -9.461   1.180  1.00  0.00           C  
ATOM   1228  CG  LEU A 344      29.545  -8.210   1.759  1.00  0.00           C  
ATOM   1229  CD1 LEU A 344      28.783  -8.524   3.047  1.00  0.00           C  
ATOM   1230  CD2 LEU A 344      30.562  -7.093   1.990  1.00  0.00           C  
ATOM   1231  C   LEU A 344      30.775  -8.367  -1.100  1.00  0.00           C  
ATOM   1232  O   LEU A 344      29.984  -7.545  -1.564  1.00  0.00           O  
ATOM   1233  H   LEU A 344      31.578 -11.188   0.095  1.00  0.00           H  
ATOM   1234  N   ALA A 345      32.090  -8.289  -1.362  1.00  0.00           N  
ATOM   1235  CA  ALA A 345      32.697  -7.288  -2.244  1.00  0.00           C  
ATOM   1236  CB  ALA A 345      34.218  -7.445  -2.244  1.00  0.00           C  
ATOM   1237  C   ALA A 345      32.219  -7.393  -3.710  1.00  0.00           C  
ATOM   1238  O   ALA A 345      32.154  -6.377  -4.406  1.00  0.00           O  
ATOM   1239  H   ALA A 345      32.682  -8.973  -0.936  1.00  0.00           H  
ATOM   1240  N   HIS A 346      31.818  -8.596  -4.156  1.00  0.00           N  
ATOM   1241  CA  HIS A 346      31.041  -8.765  -5.383  1.00  0.00           C  
ATOM   1242  CB  HIS A 346      31.193 -10.168  -5.955  1.00  0.00           C  
ATOM   1243  CG  HIS A 346      30.952 -10.090  -7.439  1.00  0.00           C  
ATOM   1244  ND1 HIS A 346      31.901  -9.696  -8.302  1.00  0.00           N  
ATOM   1245  CD2 HIS A 346      29.780 -10.361  -8.147  1.00  0.00           C  
ATOM   1246  NE2 HIS A 346      30.050 -10.114  -9.456  1.00  0.00           N  
ATOM   1247  CE1 HIS A 346      31.359  -9.713  -9.556  1.00  0.00           C  
ATOM   1248  C   HIS A 346      29.558  -8.449  -5.109  1.00  0.00           C  
ATOM   1249  O   HIS A 346      29.010  -7.585  -5.776  1.00  0.00           O  
ATOM   1250  H   HIS A 346      31.937  -9.384  -3.552  1.00  0.00           H  
ATOM   1251  HD1 HIS A 346      32.822  -9.462  -8.057  1.00  0.00           H  
ATOM   1252  N   GLU A 347      28.896  -9.058  -4.113  1.00  0.00           N  
ATOM   1253  CA  GLU A 347      27.430  -8.967  -4.014  1.00  0.00           C  
ATOM   1254  CB  GLU A 347      26.923 -10.187  -3.271  1.00  0.00           C  
ATOM   1255  CG  GLU A 347      27.457 -11.501  -3.857  1.00  0.00           C  
ATOM   1256  CD  GLU A 347      26.713 -11.983  -5.094  1.00  0.00           C  
ATOM   1257  OE1 GLU A 347      25.859 -12.858  -4.957  1.00  0.00           O  
ATOM   1258  OE2 GLU A 347      27.023 -11.548  -6.202  1.00  0.00           O1-
ATOM   1259  C   GLU A 347      26.840  -7.619  -3.557  1.00  0.00           C  
ATOM   1260  O   GLU A 347      25.654  -7.358  -3.741  1.00  0.00           O  
ATOM   1261  H   GLU A 347      29.388  -9.707  -3.539  1.00  0.00           H  
ATOM   1262  N   LEU A 348      27.643  -6.743  -2.964  1.00  0.00           N  
ATOM   1263  CA  LEU A 348      27.261  -5.340  -2.837  1.00  0.00           C  
ATOM   1264  CB  LEU A 348      27.891  -4.718  -1.594  1.00  0.00           C  
ATOM   1265  CG  LEU A 348      27.359  -5.330  -0.296  1.00  0.00           C  
ATOM   1266  CD1 LEU A 348      27.926  -4.617   0.926  1.00  0.00           C  
ATOM   1267  CD2 LEU A 348      25.831  -5.355  -0.241  1.00  0.00           C  
ATOM   1268  C   LEU A 348      27.529  -4.524  -4.131  1.00  0.00           C  
ATOM   1269  O   LEU A 348      27.303  -3.318  -4.161  1.00  0.00           O  
ATOM   1270  H   LEU A 348      28.565  -7.045  -2.725  1.00  0.00           H  
ATOM   1271  N   HIS A 349      27.971  -5.169  -5.218  1.00  0.00           N  
ATOM   1272  CA  HIS A 349      27.987  -4.698  -6.610  1.00  0.00           C  
ATOM   1273  CB  HIS A 349      26.559  -4.504  -7.155  1.00  0.00           C  
ATOM   1274  CG  HIS A 349      25.605  -5.652  -6.896  1.00  0.00           C  
ATOM   1275  ND1 HIS A 349      24.325  -5.457  -6.533  1.00  0.00           N  
ATOM   1276  CD2 HIS A 349      25.823  -7.027  -7.017  1.00  0.00           C  
ATOM   1277  NE2 HIS A 349      24.658  -7.652  -6.728  1.00  0.00           N  
ATOM   1278  CE1 HIS A 349      23.734  -6.688  -6.424  1.00  0.00           C  
ATOM   1279  C   HIS A 349      28.740  -3.350  -6.809  1.00  0.00           C  
ATOM   1280  O   HIS A 349      28.418  -2.553  -7.687  1.00  0.00           O  
ATOM   1281  H   HIS A 349      28.171  -6.130  -5.057  1.00  0.00           H  
ATOM   1282  HD1 HIS A 349      23.884  -4.597  -6.375  1.00  0.00           H  
ATOM   1283  N   LEU A 350      29.755  -3.081  -5.976  1.00  0.00           N  
ATOM   1284  CA  LEU A 350      30.078  -1.735  -5.502  1.00  0.00           C  
ATOM   1285  CB  LEU A 350      31.180  -1.834  -4.456  1.00  0.00           C  
ATOM   1286  CG  LEU A 350      30.693  -2.534  -3.192  1.00  0.00           C  
ATOM   1287  CD1 LEU A 350      31.838  -3.129  -2.384  1.00  0.00           C  
ATOM   1288  CD2 LEU A 350      29.817  -1.609  -2.354  1.00  0.00           C  
ATOM   1289  C   LEU A 350      30.483  -0.722  -6.594  1.00  0.00           C  
ATOM   1290  O   LEU A 350      30.151   0.454  -6.463  1.00  0.00           O  
ATOM   1291  H   LEU A 350      30.092  -3.865  -5.458  1.00  0.00           H  
ATOM   1292  N   ASN A 351      31.044  -1.143  -7.736  1.00  0.00           N  
ATOM   1293  CA  ASN A 351      31.251  -0.228  -8.864  1.00  0.00           C  
ATOM   1294  CB  ASN A 351      31.993  -0.966  -9.967  1.00  0.00           C  
ATOM   1295  CG  ASN A 351      33.461  -1.150  -9.643  1.00  0.00           C  
ATOM   1296  OD1 ASN A 351      33.917  -0.961  -8.525  1.00  0.00           O  
ATOM   1297  ND2 ASN A 351      34.199  -1.547 -10.685  1.00  0.00           N  
ATOM   1298  C   ASN A 351      29.941   0.385  -9.411  1.00  0.00           C  
ATOM   1299  O   ASN A 351      29.973   1.522  -9.874  1.00  0.00           O  
ATOM   1300  H   ASN A 351      31.322  -2.101  -7.783  1.00  0.00           H  
ATOM   1301 HD21 ASN A 351      35.170  -1.703 -10.516  1.00  0.00           H  
ATOM   1302 HD22 ASN A 351      33.832  -1.688 -11.606  1.00  0.00           H  
ATOM   1303  N   LEU A 352      28.768  -0.240  -9.224  1.00  0.00           N  
ATOM   1304  CA  LEU A 352      27.479   0.390  -9.554  1.00  0.00           C  
ATOM   1305  CB  LEU A 352      26.339  -0.628  -9.624  1.00  0.00           C  
ATOM   1306  CG  LEU A 352      26.426  -1.582 -10.834  1.00  0.00           C  
ATOM   1307  CD1 LEU A 352      27.145  -0.979 -12.045  1.00  0.00           C  
ATOM   1308  CD2 LEU A 352      27.017  -2.938 -10.477  1.00  0.00           C  
ATOM   1309  C   LEU A 352      27.182   1.633  -8.668  1.00  0.00           C  
ATOM   1310  O   LEU A 352      26.278   2.408  -8.978  1.00  0.00           O  
ATOM   1311  H   LEU A 352      28.786  -1.145  -8.804  1.00  0.00           H  
ATOM   1312  N   LEU A 353      27.929   1.850  -7.574  1.00  0.00           N  
ATOM   1313  CA  LEU A 353      27.893   3.090  -6.787  1.00  0.00           C  
ATOM   1314  CB  LEU A 353      28.035   2.755  -5.307  1.00  0.00           C  
ATOM   1315  CG  LEU A 353      26.886   1.861  -4.849  1.00  0.00           C  
ATOM   1316  CD1 LEU A 353      27.254   1.046  -3.616  1.00  0.00           C  
ATOM   1317  CD2 LEU A 353      25.589   2.649  -4.678  1.00  0.00           C  
ATOM   1318  C   LEU A 353      28.961   4.133  -7.221  1.00  0.00           C  
ATOM   1319  O   LEU A 353      29.003   5.235  -6.682  1.00  0.00           O  
ATOM   1320  H   LEU A 353      28.612   1.164  -7.328  1.00  0.00           H  
ATOM   1321  N   ASN A 354      29.840   3.809  -8.182  1.00  0.00           N  
ATOM   1322  CA  ASN A 354      30.929   4.648  -8.737  1.00  0.00           C  
ATOM   1323  CB  ASN A 354      30.452   5.760  -9.658  1.00  0.00           C  
ATOM   1324  CG  ASN A 354      30.264   5.197 -11.044  1.00  0.00           C  
ATOM   1325  OD1 ASN A 354      31.056   5.405 -11.954  1.00  0.00           O  
ATOM   1326  ND2 ASN A 354      29.139   4.489 -11.194  1.00  0.00           N  
ATOM   1327  C   ASN A 354      32.035   5.155  -7.758  1.00  0.00           C  
ATOM   1328  O   ASN A 354      33.136   5.495  -8.192  1.00  0.00           O  
ATOM   1329  H   ASN A 354      29.786   2.879  -8.543  1.00  0.00           H  
ATOM   1330 HD21 ASN A 354      28.940   4.104 -12.091  1.00  0.00           H  
ATOM   1331 HD22 ASN A 354      28.522   4.329 -10.425  1.00  0.00           H  
ATOM   1332  N   HIS A 355      31.755   5.250  -6.455  1.00  0.00           N  
ATOM   1333  CA  HIS A 355      32.636   5.807  -5.411  1.00  0.00           C  
ATOM   1334  CB  HIS A 355      31.841   5.785  -4.094  1.00  0.00           C  
ATOM   1335  CG  HIS A 355      30.917   6.970  -3.925  1.00  0.00           C  
ATOM   1336  ND1 HIS A 355      31.045   7.839  -2.911  1.00  0.00           N  
ATOM   1337  CD2 HIS A 355      29.822   7.357  -4.702  1.00  0.00           C  
ATOM   1338  NE2 HIS A 355      29.299   8.473  -4.135  1.00  0.00           N  
ATOM   1339  CE1 HIS A 355      30.050   8.769  -3.029  1.00  0.00           C  
ATOM   1340  C   HIS A 355      33.958   5.034  -5.159  1.00  0.00           C  
ATOM   1341  O   HIS A 355      34.052   3.844  -5.454  1.00  0.00           O  
ATOM   1342  H   HIS A 355      30.843   4.956  -6.182  1.00  0.00           H  
ATOM   1343  HD1 HIS A 355      31.749   7.821  -2.229  1.00  0.00           H  
ATOM   1344  N   PRO A 356      34.944   5.623  -4.449  1.00  0.00           N  
ATOM   1345  CD  PRO A 356      35.076   7.051  -4.184  1.00  0.00           C  
ATOM   1346  CA  PRO A 356      36.015   4.851  -3.828  1.00  0.00           C  
ATOM   1347  CB  PRO A 356      37.015   5.931  -3.405  1.00  0.00           C  
ATOM   1348  CG  PRO A 356      36.158   7.158  -3.121  1.00  0.00           C  
ATOM   1349  C   PRO A 356      35.491   3.996  -2.645  1.00  0.00           C  
ATOM   1350  O   PRO A 356      34.851   4.504  -1.715  1.00  0.00           O  
ATOM   1351  N   TRP A 357      35.769   2.683  -2.677  1.00  0.00           N  
ATOM   1352  CA  TRP A 357      35.233   1.721  -1.709  1.00  0.00           C  
ATOM   1353  CB  TRP A 357      34.055   0.907  -2.280  1.00  0.00           C  
ATOM   1354  CG  TRP A 357      34.339   0.249  -3.615  1.00  0.00           C  
ATOM   1355  CD2 TRP A 357      34.954  -1.032  -3.877  1.00  0.00           C  
ATOM   1356  CE2 TRP A 357      34.949  -1.226  -5.299  1.00  0.00           C  
ATOM   1357  CE3 TRP A 357      35.492  -2.032  -3.040  1.00  0.00           C  
ATOM   1358  CD1 TRP A 357      34.006   0.756  -4.882  1.00  0.00           C  
ATOM   1359  NE1 TRP A 357      34.362  -0.106  -5.873  1.00  0.00           N  
ATOM   1360  CZ2 TRP A 357      35.486  -2.406  -5.854  1.00  0.00           C  
ATOM   1361  CZ3 TRP A 357      36.026  -3.210  -3.606  1.00  0.00           C  
ATOM   1362  CH2 TRP A 357      36.022  -3.397  -5.005  1.00  0.00           C  
ATOM   1363  C   TRP A 357      36.280   0.840  -0.997  1.00  0.00           C  
ATOM   1364  O   TRP A 357      37.044   0.121  -1.643  1.00  0.00           O  
ATOM   1365  H   TRP A 357      36.330   2.306  -3.413  1.00  0.00           H  
ATOM   1366  HE1 TRP A 357      34.222   0.022  -6.840  1.00  0.00           H  
ATOM   1367  N   LEU A 358      36.254   0.820   0.344  1.00  0.00           N  
ATOM   1368  CA  LEU A 358      36.953  -0.207   1.123  1.00  0.00           C  
ATOM   1369  CB  LEU A 358      37.637   0.369   2.360  1.00  0.00           C  
ATOM   1370  CG  LEU A 358      38.421  -0.690   3.141  1.00  0.00           C  
ATOM   1371  CD1 LEU A 358      39.563  -1.276   2.312  1.00  0.00           C  
ATOM   1372  CD2 LEU A 358      38.905  -0.173   4.495  1.00  0.00           C  
ATOM   1373  C   LEU A 358      35.961  -1.299   1.562  1.00  0.00           C  
ATOM   1374  O   LEU A 358      35.015  -1.003   2.297  1.00  0.00           O  
ATOM   1375  H   LEU A 358      35.578   1.396   0.812  1.00  0.00           H  
ATOM   1376  N   VAL A 359      36.230  -2.566   1.202  1.00  0.00           N  
ATOM   1377  CA  VAL A 359      35.585  -3.726   1.838  1.00  0.00           C  
ATOM   1378  CB  VAL A 359      35.294  -4.822   0.824  1.00  0.00           C  
ATOM   1379  CG1 VAL A 359      34.405  -5.905   1.433  1.00  0.00           C  
ATOM   1380  CG2 VAL A 359      34.650  -4.207  -0.407  1.00  0.00           C  
ATOM   1381  C   VAL A 359      36.359  -4.293   3.040  1.00  0.00           C  
ATOM   1382  O   VAL A 359      37.418  -4.906   2.905  1.00  0.00           O  
ATOM   1383  H   VAL A 359      37.033  -2.736   0.633  1.00  0.00           H  
ATOM   1384  N   GLN A 360      35.817  -4.086   4.239  1.00  0.00           N  
ATOM   1385  CA  GLN A 360      36.481  -4.385   5.500  1.00  0.00           C  
ATOM   1386  CB  GLN A 360      36.469  -3.113   6.347  1.00  0.00           C  
ATOM   1387  CG  GLN A 360      37.126  -3.257   7.717  1.00  0.00           C  
ATOM   1388  CD  GLN A 360      38.601  -3.538   7.548  1.00  0.00           C  
ATOM   1389  OE1 GLN A 360      39.343  -2.754   6.968  1.00  0.00           O  
ATOM   1390  NE2 GLN A 360      38.988  -4.705   8.092  1.00  0.00           N  
ATOM   1391  C   GLN A 360      35.767  -5.543   6.240  1.00  0.00           C  
ATOM   1392  O   GLN A 360      34.649  -5.360   6.717  1.00  0.00           O  
ATOM   1393  H   GLN A 360      34.884  -3.732   4.301  1.00  0.00           H  
ATOM   1394 HE21 GLN A 360      39.946  -4.993   8.079  1.00  0.00           H  
ATOM   1395 HE22 GLN A 360      38.317  -5.301   8.543  1.00  0.00           H  
ATOM   1396  N   ASP A 361      36.391  -6.721   6.413  1.00  0.00           N  
ATOM   1397  CA  ASP A 361      35.883  -7.692   7.403  1.00  0.00           C  
ATOM   1398  CB  ASP A 361      36.594  -9.049   7.284  1.00  0.00           C  
ATOM   1399  CG  ASP A 361      35.610 -10.098   6.774  1.00  0.00           C  
ATOM   1400  OD1 ASP A 361      34.504  -9.744   6.385  1.00  0.00           O  
ATOM   1401  OD2 ASP A 361      35.908 -11.287   6.812  1.00  0.00           O1-
ATOM   1402  C   ASP A 361      35.899  -7.110   8.843  1.00  0.00           C  
ATOM   1403  O   ASP A 361      36.782  -6.311   9.179  1.00  0.00           O  
ATOM   1404  H   ASP A 361      37.274  -6.876   5.976  1.00  0.00           H  
ATOM   1405  N   THR A 362      34.857  -7.375   9.655  1.00  0.00           N  
ATOM   1406  CA  THR A 362      34.574  -6.605  10.896  1.00  0.00           C  
ATOM   1407  CB  THR A 362      33.795  -5.347  10.488  1.00  0.00           C  
ATOM   1408  OG1 THR A 362      34.339  -4.810   9.285  1.00  0.00           O  
ATOM   1409  CG2 THR A 362      33.747  -4.267  11.568  1.00  0.00           C  
ATOM   1410  C   THR A 362      33.833  -7.398  12.019  1.00  0.00           C  
ATOM   1411  O   THR A 362      33.117  -8.371  11.758  1.00  0.00           O  
ATOM   1412  H   THR A 362      34.111  -7.925   9.289  1.00  0.00           H  
ATOM   1413  HG1 THR A 362      35.280  -4.948   9.320  1.00  0.00           H  
ATOM   1414  N   GLU A 363      33.933  -6.949  13.279  1.00  0.00           N  
ATOM   1415  CA  GLU A 363      33.057  -7.348  14.396  1.00  0.00           C  
ATOM   1416  CB  GLU A 363      33.847  -8.126  15.439  1.00  0.00           C  
ATOM   1417  CG  GLU A 363      34.479  -9.384  14.856  1.00  0.00           C  
ATOM   1418  CD  GLU A 363      35.458  -9.929  15.861  1.00  0.00           C  
ATOM   1419  OE1 GLU A 363      35.160  -9.907  17.049  1.00  0.00           O  
ATOM   1420  OE2 GLU A 363      36.547 -10.319  15.464  1.00  0.00           O1-
ATOM   1421  C   GLU A 363      32.371  -6.136  15.073  1.00  0.00           C  
ATOM   1422  O   GLU A 363      33.010  -5.110  15.321  1.00  0.00           O  
ATOM   1423  H   GLU A 363      34.544  -6.189  13.507  1.00  0.00           H  
ATOM   1424  N   ALA A 364      31.093  -6.288  15.448  1.00  0.00           N  
ATOM   1425  CA  ALA A 364      30.310  -5.223  16.075  1.00  0.00           C  
ATOM   1426  CB  ALA A 364      28.813  -5.496  15.930  1.00  0.00           C  
ATOM   1427  C   ALA A 364      30.631  -5.067  17.573  1.00  0.00           C  
ATOM   1428  O   ALA A 364      30.801  -3.960  18.075  1.00  0.00           O  
ATOM   1429  H   ALA A 364      30.646  -7.177  15.321  1.00  0.00           H  
ATOM   1430  N   GLU A 365      30.678  -6.174  18.311  1.00  0.00           N  
ATOM   1431  CA  GLU A 365      30.879  -6.189  19.757  1.00  0.00           C  
ATOM   1432  CB  GLU A 365      30.438  -7.536  20.321  1.00  0.00           C  
ATOM   1433  CG  GLU A 365      30.554  -7.679  21.837  1.00  0.00           C  
ATOM   1434  CD  GLU A 365      29.844  -8.960  22.212  1.00  0.00           C  
ATOM   1435  OE1 GLU A 365      30.134  -9.528  23.262  1.00  0.00           O  
ATOM   1436  OE2 GLU A 365      28.991  -9.387  21.440  1.00  0.00           O1-
ATOM   1437  C   GLU A 365      32.339  -5.859  20.149  1.00  0.00           C  
ATOM   1438  O   GLU A 365      32.582  -4.924  20.915  1.00  0.00           O  
ATOM   1439  H   GLU A 365      30.632  -7.050  17.843  1.00  0.00           H  
ATOM   1440  N   THR A 366      33.311  -6.546  19.531  1.00  0.00           N  
ATOM   1441  CA  THR A 366      34.743  -6.494  19.879  1.00  0.00           C  
ATOM   1442  CB  THR A 366      35.232  -7.876  19.521  1.00  0.00           C  
ATOM   1443  OG1 THR A 366      34.075  -8.697  19.315  1.00  0.00           O  
ATOM   1444  CG2 THR A 366      36.177  -8.480  20.561  1.00  0.00           C  
ATOM   1445  C   THR A 366      35.521  -5.351  19.166  1.00  0.00           C  
ATOM   1446  O   THR A 366      36.748  -5.294  19.229  1.00  0.00           O  
ATOM   1447  H   THR A 366      33.045  -7.253  18.878  1.00  0.00           H  
ATOM   1448  HG1 THR A 366      34.371  -9.357  18.689  1.00  0.00           H  
ATOM   1449  N   LEU A 367      34.835  -4.511  18.378  1.00  0.00           N  
ATOM   1450  CA  LEU A 367      35.366  -3.437  17.508  1.00  0.00           C  
ATOM   1451  CB  LEU A 367      36.051  -2.350  18.338  1.00  0.00           C  
ATOM   1452  CG  LEU A 367      35.142  -1.690  19.370  1.00  0.00           C  
ATOM   1453  CD1 LEU A 367      35.952  -0.910  20.402  1.00  0.00           C  
ATOM   1454  CD2 LEU A 367      34.074  -0.818  18.712  1.00  0.00           C  
ATOM   1455  C   LEU A 367      36.336  -3.874  16.370  1.00  0.00           C  
ATOM   1456  O   LEU A 367      36.575  -3.111  15.427  1.00  0.00           O  
ATOM   1457  H   LEU A 367      33.844  -4.638  18.364  1.00  0.00           H  
ATOM   1458  N   THR A 368      36.839  -5.112  16.414  1.00  0.00           N  
ATOM   1459  CA  THR A 368      37.745  -5.749  15.461  1.00  0.00           C  
ATOM   1460  CB  THR A 368      37.684  -7.238  15.759  1.00  0.00           C  
ATOM   1461  OG1 THR A 368      36.942  -7.449  16.966  1.00  0.00           O  
ATOM   1462  CG2 THR A 368      39.074  -7.870  15.837  1.00  0.00           C  
ATOM   1463  C   THR A 368      37.429  -5.446  13.986  1.00  0.00           C  
ATOM   1464  O   THR A 368      36.286  -5.541  13.537  1.00  0.00           O  
ATOM   1465  H   THR A 368      36.663  -5.659  17.231  1.00  0.00           H  
ATOM   1466  HG1 THR A 368      36.650  -8.367  16.917  1.00  0.00           H  
ATOM   1467  N   GLY A 369      38.459  -5.103  13.205  1.00  0.00           N  
ATOM   1468  CA  GLY A 369      38.363  -4.760  11.785  1.00  0.00           C  
ATOM   1469  C   GLY A 369      37.879  -3.319  11.511  1.00  0.00           C  
ATOM   1470  O   GLY A 369      38.388  -2.665  10.599  1.00  0.00           O  
ATOM   1471  H   GLY A 369      39.343  -4.976  13.654  1.00  0.00           H  
ATOM   1472  N   PHE A 370      37.014  -2.741  12.358  1.00  0.00           N  
ATOM   1473  CA  PHE A 370      36.586  -1.353  12.189  1.00  0.00           C  
ATOM   1474  CB  PHE A 370      35.329  -1.131  13.039  1.00  0.00           C  
ATOM   1475  CG  PHE A 370      34.758   0.262  12.891  1.00  0.00           C  
ATOM   1476  CD1 PHE A 370      34.292   0.929  14.018  1.00  0.00           C  
ATOM   1477  CD2 PHE A 370      34.674   0.871  11.644  1.00  0.00           C  
ATOM   1478  CE1 PHE A 370      33.721   2.190  13.896  1.00  0.00           C  
ATOM   1479  CE2 PHE A 370      34.105   2.133  11.521  1.00  0.00           C  
ATOM   1480  CZ  PHE A 370      33.615   2.786  12.646  1.00  0.00           C  
ATOM   1481  C   PHE A 370      37.651  -0.285  12.504  1.00  0.00           C  
ATOM   1482  O   PHE A 370      37.684   0.754  11.852  1.00  0.00           O  
ATOM   1483  H   PHE A 370      36.665  -3.252  13.148  1.00  0.00           H  
ATOM   1484  N   LEU A 371      38.648  -0.596  13.344  1.00  0.00           N  
ATOM   1485  CA  LEU A 371      39.809   0.288  13.533  1.00  0.00           C  
ATOM   1486  CB  LEU A 371      40.801  -0.357  14.495  1.00  0.00           C  
ATOM   1487  CG  LEU A 371      40.426  -0.122  15.954  1.00  0.00           C  
ATOM   1488  CD1 LEU A 371      41.207  -1.036  16.897  1.00  0.00           C  
ATOM   1489  CD2 LEU A 371      40.582   1.354  16.323  1.00  0.00           C  
ATOM   1490  C   LEU A 371      40.523   0.617  12.196  1.00  0.00           C  
ATOM   1491  O   LEU A 371      40.715   1.791  11.879  1.00  0.00           O  
ATOM   1492  H   LEU A 371      38.562  -1.426  13.893  1.00  0.00           H  
ATOM   1493  N   ASN A 372      40.768  -0.385  11.340  1.00  0.00           N  
ATOM   1494  CA  ASN A 372      41.391  -0.157  10.030  1.00  0.00           C  
ATOM   1495  CB  ASN A 372      41.842  -1.455   9.365  1.00  0.00           C  
ATOM   1496  CG  ASN A 372      42.851  -2.180  10.235  1.00  0.00           C  
ATOM   1497  OD1 ASN A 372      42.784  -3.399  10.387  1.00  0.00           O  
ATOM   1498  ND2 ASN A 372      43.764  -1.390  10.829  1.00  0.00           N  
ATOM   1499  C   ASN A 372      40.458   0.635   9.098  1.00  0.00           C  
ATOM   1500  O   ASN A 372      40.904   1.495   8.336  1.00  0.00           O  
ATOM   1501  H   ASN A 372      40.533  -1.317  11.606  1.00  0.00           H  
ATOM   1502 HD21 ASN A 372      44.478  -1.710  11.446  1.00  0.00           H  
ATOM   1503 HD22 ASN A 372      43.801  -0.380  10.753  1.00  0.00           H  
ATOM   1504  N   GLY A 373      39.146   0.399   9.210  1.00  0.00           N  
ATOM   1505  CA  GLY A 373      38.161   1.159   8.456  1.00  0.00           C  
ATOM   1506  C   GLY A 373      38.056   2.630   8.903  1.00  0.00           C  
ATOM   1507  O   GLY A 373      37.966   3.522   8.057  1.00  0.00           O  
ATOM   1508  H   GLY A 373      38.843  -0.291   9.867  1.00  0.00           H  
ATOM   1509  N   ILE A 374      38.115   2.904  10.213  1.00  0.00           N  
ATOM   1510  CA  ILE A 374      38.102   4.267  10.738  1.00  0.00           C  
ATOM   1511  CB  ILE A 374      37.589   4.255  12.183  1.00  0.00           C  
ATOM   1512  CG2 ILE A 374      38.686   4.537  13.207  1.00  0.00           C  
ATOM   1513  CG1 ILE A 374      36.358   5.152  12.319  1.00  0.00           C  
ATOM   1514  CD1 ILE A 374      36.598   6.597  11.886  1.00  0.00           C  
ATOM   1515  C   ILE A 374      39.477   4.966  10.568  1.00  0.00           C  
ATOM   1516  O   ILE A 374      39.525   6.186  10.425  1.00  0.00           O  
ATOM   1517  H   ILE A 374      38.331   2.160  10.843  1.00  0.00           H  
ATOM   1518  N   GLU A 375      40.585   4.218  10.492  1.00  0.00           N  
ATOM   1519  CA  GLU A 375      41.861   4.752  10.018  1.00  0.00           C  
ATOM   1520  CB  GLU A 375      42.972   3.713  10.192  1.00  0.00           C  
ATOM   1521  CG  GLU A 375      43.330   3.294  11.620  1.00  0.00           C  
ATOM   1522  CD  GLU A 375      43.870   1.870  11.584  1.00  0.00           C  
ATOM   1523  OE1 GLU A 375      43.630   1.110  12.523  1.00  0.00           O  
ATOM   1524  OE2 GLU A 375      44.490   1.495  10.592  1.00  0.00           O1-
ATOM   1525  C   GLU A 375      41.803   5.084   8.503  1.00  0.00           C  
ATOM   1526  O   GLU A 375      42.006   6.240   8.122  1.00  0.00           O  
ATOM   1527  H   GLU A 375      40.550   3.236  10.679  1.00  0.00           H  
ATOM   1528  N   TRP A 376      41.374   4.147   7.640  1.00  0.00           N  
ATOM   1529  CA  TRP A 376      41.264   4.425   6.197  1.00  0.00           C  
ATOM   1530  CB  TRP A 376      40.869   3.133   5.478  1.00  0.00           C  
ATOM   1531  CG  TRP A 376      40.469   3.391   4.042  1.00  0.00           C  
ATOM   1532  CD2 TRP A 376      39.138   3.581   3.509  1.00  0.00           C  
ATOM   1533  CE2 TRP A 376      39.259   3.773   2.114  1.00  0.00           C  
ATOM   1534  CE3 TRP A 376      37.879   3.610   4.097  1.00  0.00           C  
ATOM   1535  CD1 TRP A 376      41.321   3.484   2.934  1.00  0.00           C  
ATOM   1536  NE1 TRP A 376      40.611   3.709   1.795  1.00  0.00           N  
ATOM   1537  CZ2 TRP A 376      38.121   3.983   1.344  1.00  0.00           C  
ATOM   1538  CZ3 TRP A 376      36.749   3.826   3.317  1.00  0.00           C  
ATOM   1539  CH2 TRP A 376      36.868   4.009   1.944  1.00  0.00           C  
ATOM   1540  C   TRP A 376      40.263   5.541   5.838  1.00  0.00           C  
ATOM   1541  O   TRP A 376      40.553   6.386   4.992  1.00  0.00           O  
ATOM   1542  H   TRP A 376      41.267   3.214   7.969  1.00  0.00           H  
ATOM   1543  HE1 TRP A 376      40.999   3.842   0.905  1.00  0.00           H  
ATOM   1544  N   ILE A 377      39.110   5.638   6.515  1.00  0.00           N  
ATOM   1545  CA  ILE A 377      38.170   6.719   6.195  1.00  0.00           C  
ATOM   1546  CB  ILE A 377      36.774   6.415   6.748  1.00  0.00           C  
ATOM   1547  CG2 ILE A 377      36.685   6.728   8.236  1.00  0.00           C  
ATOM   1548  CG1 ILE A 377      35.684   7.109   5.933  1.00  0.00           C  
ATOM   1549  CD1 ILE A 377      34.274   6.696   6.354  1.00  0.00           C  
ATOM   1550  C   ILE A 377      38.711   8.118   6.634  1.00  0.00           C  
ATOM   1551  O   ILE A 377      38.228   9.125   6.121  1.00  0.00           O  
ATOM   1552  H   ILE A 377      38.903   4.969   7.230  1.00  0.00           H  
ATOM   1553  N   LEU A 378      39.776   8.196   7.457  1.00  0.00           N  
ATOM   1554  CA  LEU A 378      40.562   9.421   7.667  1.00  0.00           C  
ATOM   1555  CB  LEU A 378      41.126   9.458   9.087  1.00  0.00           C  
ATOM   1556  CG  LEU A 378      40.072   9.822  10.132  1.00  0.00           C  
ATOM   1557  CD1 LEU A 378      40.578   9.601  11.558  1.00  0.00           C  
ATOM   1558  CD2 LEU A 378      39.567  11.251   9.933  1.00  0.00           C  
ATOM   1559  C   LEU A 378      41.708   9.583   6.633  1.00  0.00           C  
ATOM   1560  O   LEU A 378      41.934  10.704   6.168  1.00  0.00           O  
ATOM   1561  H   LEU A 378      40.168   7.355   7.835  1.00  0.00           H  
ATOM   1562  N   GLU A 379      42.364   8.502   6.174  1.00  0.00           N  
ATOM   1563  CA  GLU A 379      43.244   8.573   4.993  1.00  0.00           C  
ATOM   1564  CB  GLU A 379      43.771   7.201   4.581  1.00  0.00           C  
ATOM   1565  CG  GLU A 379      44.670   6.503   5.597  1.00  0.00           C  
ATOM   1566  CD  GLU A 379      45.150   5.208   4.970  1.00  0.00           C  
ATOM   1567  OE1 GLU A 379      46.353   4.949   4.995  1.00  0.00           O  
ATOM   1568  OE2 GLU A 379      44.318   4.476   4.434  1.00  0.00           O1-
ATOM   1569  C   GLU A 379      42.463   9.161   3.789  1.00  0.00           C  
ATOM   1570  O   GLU A 379      42.941  10.066   3.107  1.00  0.00           O  
ATOM   1571  H   GLU A 379      42.228   7.613   6.618  1.00  0.00           H  
ATOM   1572  N   GLU A 380      41.196   8.758   3.628  1.00  0.00           N  
ATOM   1573  CA  GLU A 380      40.239   9.322   2.680  1.00  0.00           C  
ATOM   1574  CB  GLU A 380      39.152   8.289   2.430  1.00  0.00           C  
ATOM   1575  CG  GLU A 380      39.604   7.238   1.417  1.00  0.00           C  
ATOM   1576  CD  GLU A 380      39.312   7.741   0.020  1.00  0.00           C  
ATOM   1577  OE1 GLU A 380      38.196   7.548  -0.453  1.00  0.00           O  
ATOM   1578  OE2 GLU A 380      40.163   8.381  -0.595  1.00  0.00           O1-
ATOM   1579  C   GLU A 380      39.660  10.704   3.082  1.00  0.00           C  
ATOM   1580  O   GLU A 380      38.728  11.174   2.435  1.00  0.00           O  
ATOM   1581  H   GLU A 380      40.889   8.016   4.221  1.00  0.00           H  
ATOM   1582  N   VAL A 381      40.201  11.401   4.083  1.00  0.00           N  
ATOM   1583  CA  VAL A 381      40.048  12.855   4.230  1.00  0.00           C  
ATOM   1584  CB  VAL A 381      39.530  13.215   5.620  1.00  0.00           C  
ATOM   1585  CG1 VAL A 381      39.464  14.732   5.799  1.00  0.00           C  
ATOM   1586  CG2 VAL A 381      38.179  12.550   5.879  1.00  0.00           C  
ATOM   1587  C   VAL A 381      41.429  13.509   3.979  1.00  0.00           C  
ATOM   1588  O   VAL A 381      41.551  14.403   3.140  1.00  0.00           O  
ATOM   1589  H   VAL A 381      40.901  10.959   4.638  1.00  0.00           H  
ATOM   1590  N   GLU A 382      42.506  12.998   4.592  1.00  0.00           N  
ATOM   1591  CA  GLU A 382      43.863  13.518   4.390  1.00  0.00           C  
ATOM   1592  CB  GLU A 382      44.780  12.853   5.430  1.00  0.00           C  
ATOM   1593  CG  GLU A 382      44.200  13.123   6.834  1.00  0.00           C  
ATOM   1594  CD  GLU A 382      44.976  12.430   7.944  1.00  0.00           C  
ATOM   1595  OE1 GLU A 382      46.179  12.234   7.788  1.00  0.00           O  
ATOM   1596  OE2 GLU A 382      44.378  12.104   8.973  1.00  0.00           O1-
ATOM   1597  C   GLU A 382      44.334  13.469   2.919  1.00  0.00           C  
ATOM   1598  O   GLU A 382      45.001  14.388   2.447  1.00  0.00           O  
ATOM   1599  H   GLU A 382      42.389  12.245   5.240  1.00  0.00           H  
ATOM   1600  N   SER A 383      43.924  12.446   2.164  1.00  0.00           N  
ATOM   1601  CA  SER A 383      44.260  12.293   0.749  1.00  0.00           C  
ATOM   1602  CB  SER A 383      44.525  10.807   0.467  1.00  0.00           C  
ATOM   1603  OG  SER A 383      45.315  10.655  -0.718  1.00  0.00           O  
ATOM   1604  C   SER A 383      43.233  12.953  -0.209  1.00  0.00           C  
ATOM   1605  O   SER A 383      43.230  12.650  -1.405  1.00  0.00           O  
ATOM   1606  H   SER A 383      43.348  11.751   2.585  1.00  0.00           H  
ATOM   1607  HG  SER A 383      44.815  11.095  -1.400  1.00  0.00           H  
ATOM   1608  N   LYS A 384      42.322  13.806   0.284  1.00  0.00           N  
ATOM   1609  CA  LYS A 384      41.359  14.535  -0.569  1.00  0.00           C  
ATOM   1610  CB  LYS A 384      39.932  14.546  -0.034  1.00  0.00           C  
ATOM   1611  CG  LYS A 384      39.281  13.201   0.237  1.00  0.00           C  
ATOM   1612  CD  LYS A 384      39.153  12.239  -0.942  1.00  0.00           C  
ATOM   1613  CE  LYS A 384      38.265  11.085  -0.484  1.00  0.00           C  
ATOM   1614  NZ  LYS A 384      38.291   9.958  -1.414  1.00  0.00           N1+
ATOM   1615  C   LYS A 384      41.776  15.995  -0.604  1.00  0.00           C  
ATOM   1616  O   LYS A 384      41.754  16.629  -1.624  1.00  0.00           O  
ATOM   1617  H   LYS A 384      42.362  14.054   1.256  1.00  0.00           H  
ATOM   1618  HZ1 LYS A 384      39.257   9.582  -1.531  1.00  0.00           H  
ATOM   1619  HZ2 LYS A 384      37.799  10.141  -2.308  1.00  0.00           H  
ATOM   1620  HZ3 LYS A 384      37.820   9.156  -0.946  1.00  0.00           H  
TER    1621      LYS A 384 
ATOM   1622  N   MET B   1      23.433   6.592 -10.210  1.00  0.00           N1+
ATOM   1623  CA  MET B   1      23.657   5.663  -9.101  1.00  0.00           C  
ATOM   1624  CB  MET B   1      24.557   6.251  -8.023  1.00  0.00           C  
ATOM   1625  CG  MET B   1      25.954   6.576  -8.532  1.00  0.00           C  
ATOM   1626  SD  MET B   1      26.950   7.302  -7.229  1.00  0.00           S  
ATOM   1627  CE  MET B   1      28.207   8.018  -8.285  1.00  0.00           C  
ATOM   1628  C   MET B   1      22.374   5.182  -8.466  1.00  0.00           C  
ATOM   1629  O   MET B   1      22.261   4.062  -7.990  1.00  0.00           O  
ATOM   1630  H   MET B   1      22.804   6.276 -10.927  1.00  0.00           H  
ATOM   1631  N   ALA B   2      21.380   6.077  -8.503  1.00  0.00           N  
ATOM   1632  CA  ALA B   2      20.073   5.642  -8.022  1.00  0.00           C  
ATOM   1633  CB  ALA B   2      19.267   6.842  -7.519  1.00  0.00           C  
ATOM   1634  C   ALA B   2      19.289   4.884  -9.083  1.00  0.00           C  
ATOM   1635  O   ALA B   2      18.244   5.332  -9.551  1.00  0.00           O  
ATOM   1636  H   ALA B   2      21.544   6.965  -8.929  1.00  0.00           H  
ATOM   1637  N   ASP B   3      19.865   3.735  -9.449  1.00  0.00           N  
ATOM   1638  CA  ASP B   3      19.370   2.944 -10.572  1.00  0.00           C  
ATOM   1639  CB  ASP B   3      20.297   3.072 -11.787  1.00  0.00           C  
ATOM   1640  CG  ASP B   3      20.419   4.488 -12.320  1.00  0.00           C  
ATOM   1641  OD1 ASP B   3      21.429   5.145 -12.089  1.00  0.00           O  
ATOM   1642  OD2 ASP B   3      19.605   4.900 -13.134  1.00  0.00           O1-
ATOM   1643  C   ASP B   3      19.313   1.488 -10.148  1.00  0.00           C  
ATOM   1644  O   ASP B   3      19.610   1.154  -9.010  1.00  0.00           O  
ATOM   1645  H   ASP B   3      20.645   3.391  -8.919  1.00  0.00           H  
ATOM   1646  N   VAL B   4      18.927   0.620 -11.097  1.00  0.00           N  
ATOM   1647  CA  VAL B   4      18.918  -0.794 -10.721  1.00  0.00           C  
ATOM   1648  CB  VAL B   4      17.558  -1.432 -11.068  1.00  0.00           C  
ATOM   1649  CG1 VAL B   4      17.439  -2.894 -10.623  1.00  0.00           C  
ATOM   1650  CG2 VAL B   4      16.405  -0.603 -10.495  1.00  0.00           C  
ATOM   1651  C   VAL B   4      20.080  -1.539 -11.362  1.00  0.00           C  
ATOM   1652  O   VAL B   4      20.422  -1.328 -12.523  1.00  0.00           O  
ATOM   1653  H   VAL B   4      18.766   0.902 -12.040  1.00  0.00           H  
ATOM   1654  N   THR B   5      20.684  -2.404 -10.537  1.00  0.00           N  
ATOM   1655  CA  THR B   5      21.699  -3.326 -11.040  1.00  0.00           C  
ATOM   1656  CB  THR B   5      22.457  -3.880  -9.830  1.00  0.00           C  
ATOM   1657  OG1 THR B   5      22.767  -2.819  -8.919  1.00  0.00           O  
ATOM   1658  CG2 THR B   5      23.715  -4.662 -10.204  1.00  0.00           C  
ATOM   1659  C   THR B   5      21.071  -4.464 -11.829  1.00  0.00           C  
ATOM   1660  O   THR B   5      20.015  -4.960 -11.464  1.00  0.00           O  
ATOM   1661  H   THR B   5      20.388  -2.483  -9.586  1.00  0.00           H  
ATOM   1662  HG1 THR B   5      23.260  -2.170  -9.405  1.00  0.00           H  
ATOM   1663  N   VAL B   6      21.760  -4.871 -12.900  1.00  0.00           N  
ATOM   1664  CA  VAL B   6      21.370  -6.119 -13.553  1.00  0.00           C  
ATOM   1665  CB  VAL B   6      20.658  -5.865 -14.889  1.00  0.00           C  
ATOM   1666  CG1 VAL B   6      19.209  -5.420 -14.681  1.00  0.00           C  
ATOM   1667  CG2 VAL B   6      21.457  -4.910 -15.781  1.00  0.00           C  
ATOM   1668  C   VAL B   6      22.592  -6.984 -13.773  1.00  0.00           C  
ATOM   1669  O   VAL B   6      23.707  -6.483 -13.880  1.00  0.00           O  
ATOM   1670  H   VAL B   6      22.582  -4.386 -13.202  1.00  0.00           H  
ATOM   1671  N   GLU B   7      22.344  -8.295 -13.831  1.00  0.00           N  
ATOM   1672  CA  GLU B   7      23.454  -9.165 -14.203  1.00  0.00           C  
ATOM   1673  CB  GLU B   7      23.395 -10.497 -13.465  1.00  0.00           C  
ATOM   1674  CG  GLU B   7      23.614 -10.380 -11.956  1.00  0.00           C  
ATOM   1675  CD  GLU B   7      23.661 -11.754 -11.313  1.00  0.00           C  
ATOM   1676  OE1 GLU B   7      24.048 -12.726 -11.955  1.00  0.00           O  
ATOM   1677  OE2 GLU B   7      23.313 -11.874 -10.147  1.00  0.00           O1-
ATOM   1678  C   GLU B   7      23.461  -9.405 -15.693  1.00  0.00           C  
ATOM   1679  O   GLU B   7      22.597 -10.068 -16.252  1.00  0.00           O  
ATOM   1680  H   GLU B   7      21.403  -8.636 -13.823  1.00  0.00           H  
ATOM   1681  N   VAL B   8      24.458  -8.800 -16.324  1.00  0.00           N  
ATOM   1682  CA  VAL B   8      24.553  -8.933 -17.771  1.00  0.00           C  
ATOM   1683  CB  VAL B   8      24.662  -7.551 -18.417  1.00  0.00           C  
ATOM   1684  CG1 VAL B   8      23.298  -6.875 -18.446  1.00  0.00           C  
ATOM   1685  CG2 VAL B   8      25.689  -6.666 -17.708  1.00  0.00           C  
ATOM   1686  C   VAL B   8      25.718  -9.811 -18.163  1.00  0.00           C  
ATOM   1687  O   VAL B   8      26.748  -9.854 -17.501  1.00  0.00           O  
ATOM   1688  H   VAL B   8      25.200  -8.402 -15.783  1.00  0.00           H  
ATOM   1689  N   ARG B   9      25.525 -10.521 -19.279  1.00  0.00           N  
ATOM   1690  CA  ARG B   9      26.668 -11.317 -19.716  1.00  0.00           C  
ATOM   1691  CB  ARG B   9      26.214 -12.455 -20.637  1.00  0.00           C  
ATOM   1692  CG  ARG B   9      25.526 -13.532 -19.786  1.00  0.00           C  
ATOM   1693  CD  ARG B   9      25.116 -14.832 -20.493  1.00  0.00           C  
ATOM   1694  NE  ARG B   9      23.791 -14.766 -21.109  1.00  0.00           N  
ATOM   1695  CZ  ARG B   9      23.656 -14.653 -22.447  1.00  0.00           C  
ATOM   1696  NH1 ARG B   9      24.728 -14.574 -23.226  1.00  0.00           N  
ATOM   1697  NH2 ARG B   9      22.447 -14.591 -22.991  1.00  0.00           N1+
ATOM   1698  C   ARG B   9      27.830 -10.489 -20.254  1.00  0.00           C  
ATOM   1699  O   ARG B   9      27.705  -9.633 -21.131  1.00  0.00           O  
ATOM   1700  H   ARG B   9      24.654 -10.477 -19.773  1.00  0.00           H  
ATOM   1701  HE  ARG B   9      22.993 -14.780 -20.506  1.00  0.00           H  
ATOM   1702 HH11 ARG B   9      24.596 -14.345 -24.202  1.00  0.00           H  
ATOM   1703 HH12 ARG B   9      25.655 -14.702 -22.880  1.00  0.00           H  
ATOM   1704 HH21 ARG B   9      21.585 -14.665 -22.488  1.00  0.00           H  
ATOM   1705 HH22 ARG B   9      22.365 -14.391 -23.983  1.00  0.00           H  
ATOM   1706  N   GLY B  10      28.976 -10.758 -19.617  1.00  0.00           N  
ATOM   1707  CA  GLY B  10      30.203 -10.052 -19.964  1.00  0.00           C  
ATOM   1708  C   GLY B  10      30.981 -10.779 -21.034  1.00  0.00           C  
ATOM   1709  O   GLY B  10      30.487 -11.711 -21.652  1.00  0.00           O  
ATOM   1710  H   GLY B  10      28.980 -11.515 -18.962  1.00  0.00           H  
ATOM   1711  N   SER B  11      32.218 -10.304 -21.228  1.00  0.00           N  
ATOM   1712  CA  SER B  11      33.051 -10.815 -22.317  1.00  0.00           C  
ATOM   1713  CB  SER B  11      34.406 -10.116 -22.248  1.00  0.00           C  
ATOM   1714  OG  SER B  11      34.195  -8.745 -21.876  1.00  0.00           O  
ATOM   1715  C   SER B  11      33.201 -12.329 -22.404  1.00  0.00           C  
ATOM   1716  O   SER B  11      32.946 -12.943 -23.431  1.00  0.00           O  
ATOM   1717  H   SER B  11      32.589  -9.535 -20.707  1.00  0.00           H  
ATOM   1718  HG  SER B  11      34.992  -8.491 -21.422  1.00  0.00           H  
ATOM   1719  N   ASN B  12      33.581 -12.913 -21.259  1.00  0.00           N  
ATOM   1720  CA  ASN B  12      33.688 -14.377 -21.239  1.00  0.00           C  
ATOM   1721  CB  ASN B  12      34.634 -14.844 -20.128  1.00  0.00           C  
ATOM   1722  CG  ASN B  12      34.098 -14.467 -18.760  1.00  0.00           C  
ATOM   1723  OD1 ASN B  12      32.976 -14.762 -18.367  1.00  0.00           O  
ATOM   1724  ND2 ASN B  12      34.968 -13.777 -18.037  1.00  0.00           N  
ATOM   1725  C   ASN B  12      32.393 -15.184 -21.196  1.00  0.00           C  
ATOM   1726  O   ASN B  12      32.409 -16.397 -21.034  1.00  0.00           O  
ATOM   1727  H   ASN B  12      33.899 -12.357 -20.486  1.00  0.00           H  
ATOM   1728 HD21 ASN B  12      35.798 -13.422 -18.479  1.00  0.00           H  
ATOM   1729 HD22 ASN B  12      34.826 -13.513 -17.085  1.00  0.00           H  
ATOM   1730  N   GLY B  13      31.261 -14.482 -21.332  1.00  0.00           N  
ATOM   1731  CA  GLY B  13      30.014 -15.239 -21.354  1.00  0.00           C  
ATOM   1732  C   GLY B  13      29.319 -15.390 -20.013  1.00  0.00           C  
ATOM   1733  O   GLY B  13      28.113 -15.589 -19.947  1.00  0.00           O  
ATOM   1734  H   GLY B  13      31.258 -13.491 -21.457  1.00  0.00           H  
ATOM   1735  N   ALA B  14      30.114 -15.288 -18.941  1.00  0.00           N  
ATOM   1736  CA  ALA B  14      29.486 -15.376 -17.627  1.00  0.00           C  
ATOM   1737  CB  ALA B  14      30.529 -15.753 -16.586  1.00  0.00           C  
ATOM   1738  C   ALA B  14      28.809 -14.083 -17.211  1.00  0.00           C  
ATOM   1739  O   ALA B  14      28.873 -13.074 -17.905  1.00  0.00           O  
ATOM   1740  H   ALA B  14      31.097 -15.120 -19.030  1.00  0.00           H  
ATOM   1741  N   PHE B  15      28.150 -14.148 -16.046  1.00  0.00           N  
ATOM   1742  CA  PHE B  15      27.509 -12.924 -15.577  1.00  0.00           C  
ATOM   1743  CB  PHE B  15      26.279 -13.241 -14.724  1.00  0.00           C  
ATOM   1744  CG  PHE B  15      25.154 -13.750 -15.595  1.00  0.00           C  
ATOM   1745  CD1 PHE B  15      24.952 -15.140 -15.736  1.00  0.00           C  
ATOM   1746  CD2 PHE B  15      24.317 -12.820 -16.250  1.00  0.00           C  
ATOM   1747  CE1 PHE B  15      23.890 -15.607 -16.537  1.00  0.00           C  
ATOM   1748  CE2 PHE B  15      23.256 -13.284 -17.050  1.00  0.00           C  
ATOM   1749  CZ  PHE B  15      23.050 -14.674 -17.182  1.00  0.00           C  
ATOM   1750  C   PHE B  15      28.447 -12.003 -14.826  1.00  0.00           C  
ATOM   1751  O   PHE B  15      29.206 -12.404 -13.950  1.00  0.00           O  
ATOM   1752  H   PHE B  15      28.201 -14.964 -15.465  1.00  0.00           H  
ATOM   1753  N   TYR B  16      28.343 -10.737 -15.232  1.00  0.00           N  
ATOM   1754  CA  TYR B  16      28.985  -9.627 -14.534  1.00  0.00           C  
ATOM   1755  CB  TYR B  16      30.189  -9.102 -15.337  1.00  0.00           C  
ATOM   1756  CG  TYR B  16      31.180 -10.230 -15.527  1.00  0.00           C  
ATOM   1757  CD1 TYR B  16      32.119 -10.507 -14.512  1.00  0.00           C  
ATOM   1758  CE1 TYR B  16      32.916 -11.659 -14.622  1.00  0.00           C  
ATOM   1759  CD2 TYR B  16      31.103 -11.012 -16.698  1.00  0.00           C  
ATOM   1760  CE2 TYR B  16      31.889 -12.169 -16.801  1.00  0.00           C  
ATOM   1761  CZ  TYR B  16      32.748 -12.504 -15.736  1.00  0.00           C  
ATOM   1762  OH  TYR B  16      33.428 -13.706 -15.777  1.00  0.00           O  
ATOM   1763  C   TYR B  16      27.890  -8.595 -14.373  1.00  0.00           C  
ATOM   1764  O   TYR B  16      26.768  -8.845 -14.798  1.00  0.00           O  
ATOM   1765  H   TYR B  16      27.700 -10.512 -15.968  1.00  0.00           H  
ATOM   1766  HH  TYR B  16      33.092 -14.224 -16.512  1.00  0.00           H  
ATOM   1767  N   LYS B  17      28.186  -7.452 -13.746  1.00  0.00           N  
ATOM   1768  CA  LYS B  17      27.016  -6.585 -13.649  1.00  0.00           C  
ATOM   1769  CB  LYS B  17      26.564  -6.320 -12.207  1.00  0.00           C  
ATOM   1770  CG  LYS B  17      26.132  -7.551 -11.400  1.00  0.00           C  
ATOM   1771  CD  LYS B  17      27.309  -8.197 -10.677  1.00  0.00           C  
ATOM   1772  CE  LYS B  17      27.896  -7.190  -9.696  1.00  0.00           C  
ATOM   1773  NZ  LYS B  17      29.330  -7.416  -9.556  1.00  0.00           N1+
ATOM   1774  C   LYS B  17      27.113  -5.292 -14.420  1.00  0.00           C  
ATOM   1775  O   LYS B  17      28.177  -4.830 -14.824  1.00  0.00           O  
ATOM   1776  H   LYS B  17      29.092  -7.186 -13.407  1.00  0.00           H  
ATOM   1777  HZ1 LYS B  17      29.755  -7.453 -10.508  1.00  0.00           H  
ATOM   1778  HZ2 LYS B  17      29.801  -6.581  -9.146  1.00  0.00           H  
ATOM   1779  HZ3 LYS B  17      29.546  -8.285  -9.038  1.00  0.00           H  
ATOM   1780  N   GLY B  18      25.915  -4.732 -14.593  1.00  0.00           N  
ATOM   1781  CA  GLY B  18      25.797  -3.437 -15.235  1.00  0.00           C  
ATOM   1782  C   GLY B  18      24.750  -2.620 -14.517  1.00  0.00           C  
ATOM   1783  O   GLY B  18      23.929  -3.143 -13.769  1.00  0.00           O  
ATOM   1784  H   GLY B  18      25.088  -5.192 -14.264  1.00  0.00           H  
ATOM   1785  N   PHE B  19      24.817  -1.314 -14.764  1.00  0.00           N  
ATOM   1786  CA  PHE B  19      23.759  -0.462 -14.248  1.00  0.00           C  
ATOM   1787  CB  PHE B  19      24.348   0.782 -13.586  1.00  0.00           C  
ATOM   1788  CG  PHE B  19      23.819   1.012 -12.186  1.00  0.00           C  
ATOM   1789  CD1 PHE B  19      23.183  -0.020 -11.457  1.00  0.00           C  
ATOM   1790  CD2 PHE B  19      24.004   2.288 -11.618  1.00  0.00           C  
ATOM   1791  CE1 PHE B  19      22.748   0.221 -10.140  1.00  0.00           C  
ATOM   1792  CE2 PHE B  19      23.570   2.528 -10.302  1.00  0.00           C  
ATOM   1793  CZ  PHE B  19      22.956   1.491  -9.571  1.00  0.00           C  
ATOM   1794  C   PHE B  19      22.886  -0.043 -15.392  1.00  0.00           C  
ATOM   1795  O   PHE B  19      23.378   0.403 -16.421  1.00  0.00           O  
ATOM   1796  H   PHE B  19      25.492  -0.956 -15.411  1.00  0.00           H  
ATOM   1797  N   ILE B  20      21.575  -0.192 -15.183  1.00  0.00           N  
ATOM   1798  CA  ILE B  20      20.717   0.213 -16.293  1.00  0.00           C  
ATOM   1799  CB  ILE B  20      19.294  -0.324 -16.098  1.00  0.00           C  
ATOM   1800  CG2 ILE B  20      19.365  -1.846 -16.040  1.00  0.00           C  
ATOM   1801  CG1 ILE B  20      18.585   0.212 -14.855  1.00  0.00           C  
ATOM   1802  CD1 ILE B  20      17.277  -0.535 -14.594  1.00  0.00           C  
ATOM   1803  C   ILE B  20      20.765   1.706 -16.567  1.00  0.00           C  
ATOM   1804  O   ILE B  20      20.549   2.536 -15.686  1.00  0.00           O  
ATOM   1805  H   ILE B  20      21.221  -0.558 -14.318  1.00  0.00           H  
ATOM   1806  N   LYS B  21      21.128   2.024 -17.814  1.00  0.00           N  
ATOM   1807  CA  LYS B  21      21.130   3.445 -18.134  1.00  0.00           C  
ATOM   1808  CB  LYS B  21      22.493   3.986 -18.598  1.00  0.00           C  
ATOM   1809  CG  LYS B  21      23.715   3.752 -17.692  1.00  0.00           C  
ATOM   1810  CD  LYS B  21      23.497   3.836 -16.171  1.00  0.00           C  
ATOM   1811  CE  LYS B  21      22.786   5.076 -15.622  1.00  0.00           C  
ATOM   1812  NZ  LYS B  21      21.870   4.601 -14.580  1.00  0.00           N1+
ATOM   1813  C   LYS B  21      20.037   3.848 -19.090  1.00  0.00           C  
ATOM   1814  O   LYS B  21      19.265   4.751 -18.804  1.00  0.00           O  
ATOM   1815  H   LYS B  21      21.381   1.326 -18.489  1.00  0.00           H  
ATOM   1816  HZ1 LYS B  21      21.326   3.770 -14.892  1.00  0.00           H  
ATOM   1817  HZ2 LYS B  21      22.345   4.361 -13.685  1.00  0.00           H  
ATOM   1818  HZ3 LYS B  21      21.156   5.290 -14.265  1.00  0.00           H  
ATOM   1819  N   ASP B  22      19.982   3.117 -20.205  1.00  0.00           N  
ATOM   1820  CA  ASP B  22      18.800   3.279 -21.044  1.00  0.00           C  
ATOM   1821  CB  ASP B  22      19.122   4.020 -22.361  1.00  0.00           C  
ATOM   1822  CG  ASP B  22      17.956   3.974 -23.348  1.00  0.00           C  
ATOM   1823  OD1 ASP B  22      16.853   4.389 -23.015  1.00  0.00           O  
ATOM   1824  OD2 ASP B  22      18.118   3.441 -24.436  1.00  0.00           O1-
ATOM   1825  C   ASP B  22      18.180   1.925 -21.286  1.00  0.00           C  
ATOM   1826  O   ASP B  22      18.845   0.897 -21.299  1.00  0.00           O  
ATOM   1827  H   ASP B  22      20.645   2.386 -20.386  1.00  0.00           H  
ATOM   1828  N   VAL B  23      16.865   1.972 -21.471  1.00  0.00           N  
ATOM   1829  CA  VAL B  23      16.269   0.792 -22.068  1.00  0.00           C  
ATOM   1830  CB  VAL B  23      14.913   0.482 -21.435  1.00  0.00           C  
ATOM   1831  CG1 VAL B  23      14.396  -0.856 -21.962  1.00  0.00           C  
ATOM   1832  CG2 VAL B  23      14.948   0.553 -19.907  1.00  0.00           C  
ATOM   1833  C   VAL B  23      16.078   1.053 -23.543  1.00  0.00           C  
ATOM   1834  O   VAL B  23      15.100   1.688 -23.922  1.00  0.00           O  
ATOM   1835  H   VAL B  23      16.443   2.876 -21.555  1.00  0.00           H  
ATOM   1836  N   HIS B  24      17.010   0.554 -24.365  1.00  0.00           N  
ATOM   1837  CA  HIS B  24      16.580   0.522 -25.756  1.00  0.00           C  
ATOM   1838  CB  HIS B  24      17.736   0.679 -26.747  1.00  0.00           C  
ATOM   1839  CG  HIS B  24      17.683   2.047 -27.399  1.00  0.00           C  
ATOM   1840  ND1 HIS B  24      16.594   2.567 -27.998  1.00  0.00           N  
ATOM   1841  CD2 HIS B  24      18.722   2.975 -27.515  1.00  0.00           C  
ATOM   1842  NE2 HIS B  24      18.246   4.050 -28.189  1.00  0.00           N  
ATOM   1843  CE1 HIS B  24      16.934   3.798 -28.488  1.00  0.00           C  
ATOM   1844  C   HIS B  24      15.777  -0.734 -25.992  1.00  0.00           C  
ATOM   1845  O   HIS B  24      15.813  -1.684 -25.217  1.00  0.00           O  
ATOM   1846  H   HIS B  24      17.794   0.014 -24.059  1.00  0.00           H  
ATOM   1847  HD1 HIS B  24      15.699   2.166 -28.100  1.00  0.00           H  
ATOM   1848  N   GLU B  25      14.990  -0.683 -27.062  1.00  0.00           N  
ATOM   1849  CA  GLU B  25      13.729  -1.409 -26.954  1.00  0.00           C  
ATOM   1850  CB  GLU B  25      12.673  -0.777 -27.874  1.00  0.00           C  
ATOM   1851  CG  GLU B  25      12.321   0.691 -27.539  1.00  0.00           C  
ATOM   1852  CD  GLU B  25      13.502   1.620 -27.788  1.00  0.00           C  
ATOM   1853  OE1 GLU B  25      14.008   1.650 -28.902  1.00  0.00           O  
ATOM   1854  OE2 GLU B  25      13.997   2.242 -26.851  1.00  0.00           O1-
ATOM   1855  C   GLU B  25      13.809  -2.920 -27.088  1.00  0.00           C  
ATOM   1856  O   GLU B  25      12.867  -3.637 -26.762  1.00  0.00           O  
ATOM   1857  H   GLU B  25      15.065   0.077 -27.711  1.00  0.00           H  
ATOM   1858  N   ASP B  26      14.985  -3.371 -27.545  1.00  0.00           N  
ATOM   1859  CA  ASP B  26      15.301  -4.798 -27.433  1.00  0.00           C  
ATOM   1860  CB  ASP B  26      15.253  -5.484 -28.801  1.00  0.00           C  
ATOM   1861  CG  ASP B  26      13.807  -5.642 -29.213  1.00  0.00           C  
ATOM   1862  OD1 ASP B  26      13.158  -6.587 -28.771  1.00  0.00           O  
ATOM   1863  OD2 ASP B  26      13.275  -4.782 -29.913  1.00  0.00           O1-
ATOM   1864  C   ASP B  26      16.636  -5.057 -26.757  1.00  0.00           C  
ATOM   1865  O   ASP B  26      17.144  -6.174 -26.662  1.00  0.00           O  
ATOM   1866  H   ASP B  26      15.626  -2.727 -27.956  1.00  0.00           H  
ATOM   1867  N   SER B  27      17.230  -3.952 -26.299  1.00  0.00           N  
ATOM   1868  CA  SER B  27      18.588  -4.046 -25.789  1.00  0.00           C  
ATOM   1869  CB  SER B  27      19.594  -3.941 -26.941  1.00  0.00           C  
ATOM   1870  OG  SER B  27      19.282  -4.910 -27.954  1.00  0.00           O  
ATOM   1871  C   SER B  27      18.839  -3.016 -24.709  1.00  0.00           C  
ATOM   1872  O   SER B  27      18.715  -1.813 -24.890  1.00  0.00           O  
ATOM   1873  H   SER B  27      16.756  -3.073 -26.245  1.00  0.00           H  
ATOM   1874  HG  SER B  27      18.752  -5.588 -27.549  1.00  0.00           H  
ATOM   1875  N   LEU B  28      19.161  -3.568 -23.545  1.00  0.00           N  
ATOM   1876  CA  LEU B  28      19.368  -2.737 -22.372  1.00  0.00           C  
ATOM   1877  CB  LEU B  28      19.126  -3.645 -21.170  1.00  0.00           C  
ATOM   1878  CG  LEU B  28      18.911  -2.968 -19.824  1.00  0.00           C  
ATOM   1879  CD1 LEU B  28      17.859  -1.866 -19.870  1.00  0.00           C  
ATOM   1880  CD2 LEU B  28      18.555  -4.017 -18.777  1.00  0.00           C  
ATOM   1881  C   LEU B  28      20.742  -2.089 -22.374  1.00  0.00           C  
ATOM   1882  O   LEU B  28      21.766  -2.752 -22.273  1.00  0.00           O  
ATOM   1883  H   LEU B  28      19.371  -4.543 -23.495  1.00  0.00           H  
ATOM   1884  N   THR B  29      20.713  -0.764 -22.521  1.00  0.00           N  
ATOM   1885  CA  THR B  29      21.944   0.022 -22.495  1.00  0.00           C  
ATOM   1886  CB  THR B  29      21.601   1.416 -23.036  1.00  0.00           C  
ATOM   1887  OG1 THR B  29      20.600   1.318 -24.071  1.00  0.00           O  
ATOM   1888  CG2 THR B  29      22.821   2.185 -23.540  1.00  0.00           C  
ATOM   1889  C   THR B  29      22.510   0.084 -21.082  1.00  0.00           C  
ATOM   1890  O   THR B  29      21.953   0.754 -20.212  1.00  0.00           O  
ATOM   1891  H   THR B  29      19.848  -0.265 -22.570  1.00  0.00           H  
ATOM   1892  HG1 THR B  29      20.051   2.102 -24.017  1.00  0.00           H  
ATOM   1893  N   VAL B  30      23.567  -0.717 -20.874  1.00  0.00           N  
ATOM   1894  CA  VAL B  30      24.117  -0.819 -19.527  1.00  0.00           C  
ATOM   1895  CB  VAL B  30      23.735  -2.142 -18.835  1.00  0.00           C  
ATOM   1896  CG1 VAL B  30      22.245  -2.201 -18.527  1.00  0.00           C  
ATOM   1897  CG2 VAL B  30      24.164  -3.378 -19.620  1.00  0.00           C  
ATOM   1898  C   VAL B  30      25.618  -0.608 -19.452  1.00  0.00           C  
ATOM   1899  O   VAL B  30      26.440  -1.353 -19.983  1.00  0.00           O  
ATOM   1900  H   VAL B  30      24.040  -1.161 -21.637  1.00  0.00           H  
ATOM   1901  N   VAL B  31      25.956   0.422 -18.669  1.00  0.00           N  
ATOM   1902  CA  VAL B  31      27.365   0.525 -18.317  1.00  0.00           C  
ATOM   1903  CB  VAL B  31      27.698   1.924 -17.759  1.00  0.00           C  
ATOM   1904  CG1 VAL B  31      27.012   2.235 -16.425  1.00  0.00           C  
ATOM   1905  CG2 VAL B  31      29.209   2.146 -17.697  1.00  0.00           C  
ATOM   1906  C   VAL B  31      27.756  -0.598 -17.373  1.00  0.00           C  
ATOM   1907  O   VAL B  31      27.097  -0.853 -16.371  1.00  0.00           O  
ATOM   1908  H   VAL B  31      25.246   1.070 -18.399  1.00  0.00           H  
ATOM   1909  N   PHE B  32      28.840  -1.290 -17.740  1.00  0.00           N  
ATOM   1910  CA  PHE B  32      29.276  -2.329 -16.811  1.00  0.00           C  
ATOM   1911  CB  PHE B  32      30.310  -3.243 -17.470  1.00  0.00           C  
ATOM   1912  CG  PHE B  32      29.642  -4.355 -18.248  1.00  0.00           C  
ATOM   1913  CD1 PHE B  32      30.037  -5.684 -17.983  1.00  0.00           C  
ATOM   1914  CD2 PHE B  32      28.656  -4.067 -19.220  1.00  0.00           C  
ATOM   1915  CE1 PHE B  32      29.454  -6.738 -18.709  1.00  0.00           C  
ATOM   1916  CE2 PHE B  32      28.070  -5.121 -19.947  1.00  0.00           C  
ATOM   1917  CZ  PHE B  32      28.484  -6.444 -19.689  1.00  0.00           C  
ATOM   1918  C   PHE B  32      29.823  -1.723 -15.537  1.00  0.00           C  
ATOM   1919  O   PHE B  32      29.974  -0.512 -15.430  1.00  0.00           O  
ATOM   1920  H   PHE B  32      29.353  -1.033 -18.558  1.00  0.00           H  
ATOM   1921  N   GLU B  33      30.133  -2.608 -14.581  1.00  0.00           N  
ATOM   1922  CA  GLU B  33      30.714  -2.151 -13.313  1.00  0.00           C  
ATOM   1923  CB  GLU B  33      31.156  -3.361 -12.486  1.00  0.00           C  
ATOM   1924  CG  GLU B  33      29.982  -4.284 -12.182  1.00  0.00           C  
ATOM   1925  CD  GLU B  33      30.409  -5.477 -11.358  1.00  0.00           C  
ATOM   1926  OE1 GLU B  33      30.654  -5.324 -10.162  1.00  0.00           O  
ATOM   1927  OE2 GLU B  33      30.409  -6.591 -11.879  1.00  0.00           O1-
ATOM   1928  C   GLU B  33      31.837  -1.119 -13.428  1.00  0.00           C  
ATOM   1929  O   GLU B  33      32.989  -1.428 -13.706  1.00  0.00           O  
ATOM   1930  H   GLU B  33      29.825  -3.553 -14.716  1.00  0.00           H  
ATOM   1931  N   ASN B  34      31.430   0.144 -13.205  1.00  0.00           N  
ATOM   1932  CA  ASN B  34      32.325   1.304 -13.342  1.00  0.00           C  
ATOM   1933  CB  ASN B  34      33.349   1.423 -12.215  1.00  0.00           C  
ATOM   1934  CG  ASN B  34      33.150   2.747 -11.525  1.00  0.00           C  
ATOM   1935  OD1 ASN B  34      32.704   2.805 -10.391  1.00  0.00           O  
ATOM   1936  ND2 ASN B  34      33.429   3.808 -12.284  1.00  0.00           N  
ATOM   1937  C   ASN B  34      33.064   1.446 -14.654  1.00  0.00           C  
ATOM   1938  O   ASN B  34      34.162   1.983 -14.719  1.00  0.00           O  
ATOM   1939  H   ASN B  34      30.453   0.285 -13.050  1.00  0.00           H  
ATOM   1940 HD21 ASN B  34      33.914   3.725 -13.155  1.00  0.00           H  
ATOM   1941 HD22 ASN B  34      33.102   4.696 -11.954  1.00  0.00           H  
ATOM   1942  N   ASN B  35      32.408   0.915 -15.696  1.00  0.00           N  
ATOM   1943  CA  ASN B  35      32.990   0.862 -17.036  1.00  0.00           C  
ATOM   1944  CB  ASN B  35      33.055   2.268 -17.661  1.00  0.00           C  
ATOM   1945  CG  ASN B  35      33.046   2.220 -19.180  1.00  0.00           C  
ATOM   1946  OD1 ASN B  35      32.008   2.218 -19.829  1.00  0.00           O  
ATOM   1947  ND2 ASN B  35      34.257   2.260 -19.740  1.00  0.00           N  
ATOM   1948  C   ASN B  35      34.319   0.121 -17.145  1.00  0.00           C  
ATOM   1949  O   ASN B  35      35.188   0.496 -17.921  1.00  0.00           O  
ATOM   1950  H   ASN B  35      31.477   0.588 -15.543  1.00  0.00           H  
ATOM   1951 HD21 ASN B  35      35.056   2.103 -19.155  1.00  0.00           H  
ATOM   1952 HD22 ASN B  35      34.363   2.412 -20.718  1.00  0.00           H  
ATOM   1953  N   TRP B  36      34.441  -0.983 -16.370  1.00  0.00           N  
ATOM   1954  CA  TRP B  36      35.606  -1.843 -16.642  1.00  0.00           C  
ATOM   1955  CB  TRP B  36      35.791  -2.954 -15.581  1.00  0.00           C  
ATOM   1956  CG  TRP B  36      34.756  -4.064 -15.656  1.00  0.00           C  
ATOM   1957  CD2 TRP B  36      34.757  -5.251 -16.484  1.00  0.00           C  
ATOM   1958  CE2 TRP B  36      33.556  -5.982 -16.188  1.00  0.00           C  
ATOM   1959  CE3 TRP B  36      35.664  -5.755 -17.442  1.00  0.00           C  
ATOM   1960  CD1 TRP B  36      33.569  -4.151 -14.916  1.00  0.00           C  
ATOM   1961  NE1 TRP B  36      32.859  -5.269 -15.219  1.00  0.00           N  
ATOM   1962  CZ2 TRP B  36      33.286  -7.194 -16.858  1.00  0.00           C  
ATOM   1963  CZ3 TRP B  36      35.381  -6.967 -18.105  1.00  0.00           C  
ATOM   1964  CH2 TRP B  36      34.200  -7.684 -17.814  1.00  0.00           C  
ATOM   1965  C   TRP B  36      35.584  -2.404 -18.058  1.00  0.00           C  
ATOM   1966  O   TRP B  36      36.551  -2.427 -18.805  1.00  0.00           O  
ATOM   1967  H   TRP B  36      33.783  -1.185 -15.643  1.00  0.00           H  
ATOM   1968  HE1 TRP B  36      32.017  -5.543 -14.795  1.00  0.00           H  
ATOM   1969  N   GLN B  37      34.358  -2.810 -18.399  1.00  0.00           N  
ATOM   1970  CA  GLN B  37      34.035  -2.987 -19.800  1.00  0.00           C  
ATOM   1971  CB  GLN B  37      33.204  -4.262 -19.960  1.00  0.00           C  
ATOM   1972  CG  GLN B  37      33.033  -4.723 -21.406  1.00  0.00           C  
ATOM   1973  CD  GLN B  37      31.659  -5.329 -21.573  1.00  0.00           C  
ATOM   1974  OE1 GLN B  37      31.452  -6.538 -21.646  1.00  0.00           O  
ATOM   1975  NE2 GLN B  37      30.698  -4.412 -21.683  1.00  0.00           N  
ATOM   1976  C   GLN B  37      33.211  -1.766 -20.146  1.00  0.00           C  
ATOM   1977  O   GLN B  37      32.332  -1.395 -19.374  1.00  0.00           O  
ATOM   1978  H   GLN B  37      33.624  -2.768 -17.724  1.00  0.00           H  
ATOM   1979 HE21 GLN B  37      30.902  -3.429 -21.667  1.00  0.00           H  
ATOM   1980 HE22 GLN B  37      29.730  -4.638 -21.760  1.00  0.00           H  
ATOM   1981  N   PRO B  38      33.523  -1.138 -21.302  1.00  0.00           N  
ATOM   1982  CD  PRO B  38      34.664  -1.398 -22.173  1.00  0.00           C  
ATOM   1983  CA  PRO B  38      32.671  -0.047 -21.784  1.00  0.00           C  
ATOM   1984  CB  PRO B  38      33.263   0.256 -23.163  1.00  0.00           C  
ATOM   1985  CG  PRO B  38      34.729  -0.161 -23.059  1.00  0.00           C  
ATOM   1986  C   PRO B  38      31.196  -0.407 -21.832  1.00  0.00           C  
ATOM   1987  O   PRO B  38      30.846  -1.578 -21.953  1.00  0.00           O  
ATOM   1988  N   GLU B  39      30.372   0.653 -21.747  1.00  0.00           N  
ATOM   1989  CA  GLU B  39      28.927   0.549 -21.999  1.00  0.00           C  
ATOM   1990  CB  GLU B  39      28.378   1.919 -22.410  1.00  0.00           C  
ATOM   1991  CG  GLU B  39      27.234   2.505 -21.565  1.00  0.00           C  
ATOM   1992  CD  GLU B  39      25.911   1.751 -21.669  1.00  0.00           C  
ATOM   1993  OE1 GLU B  39      24.999   2.098 -20.922  1.00  0.00           O  
ATOM   1994  OE2 GLU B  39      25.776   0.828 -22.474  1.00  0.00           O1-
ATOM   1995  C   GLU B  39      28.560  -0.457 -23.079  1.00  0.00           C  
ATOM   1996  O   GLU B  39      29.083  -0.422 -24.190  1.00  0.00           O  
ATOM   1997  H   GLU B  39      30.771   1.518 -21.437  1.00  0.00           H  
ATOM   1998  N   ARG B  40      27.672  -1.376 -22.700  1.00  0.00           N  
ATOM   1999  CA  ARG B  40      27.138  -2.193 -23.772  1.00  0.00           C  
ATOM   2000  CB  ARG B  40      27.760  -3.603 -23.806  1.00  0.00           C  
ATOM   2001  CG  ARG B  40      27.256  -4.445 -24.993  1.00  0.00           C  
ATOM   2002  CD  ARG B  40      27.986  -5.767 -25.265  1.00  0.00           C  
ATOM   2003  NE  ARG B  40      27.975  -6.681 -24.120  1.00  0.00           N  
ATOM   2004  CZ  ARG B  40      29.146  -7.035 -23.549  1.00  0.00           C  
ATOM   2005  NH1 ARG B  40      30.299  -6.609 -24.058  1.00  0.00           N  
ATOM   2006  NH2 ARG B  40      29.170  -7.795 -22.462  1.00  0.00           N1+
ATOM   2007  C   ARG B  40      25.635  -2.228 -23.699  1.00  0.00           C  
ATOM   2008  O   ARG B  40      25.031  -2.589 -22.699  1.00  0.00           O  
ATOM   2009  H   ARG B  40      27.196  -1.289 -21.820  1.00  0.00           H  
ATOM   2010  HE  ARG B  40      27.095  -7.000 -23.762  1.00  0.00           H  
ATOM   2011 HH11 ARG B  40      31.152  -6.810 -23.563  1.00  0.00           H  
ATOM   2012 HH12 ARG B  40      30.341  -6.085 -24.907  1.00  0.00           H  
ATOM   2013 HH21 ARG B  40      30.036  -7.885 -21.961  1.00  0.00           H  
ATOM   2014 HH22 ARG B  40      28.364  -8.283 -22.098  1.00  0.00           H  
ATOM   2015  N   GLN B  41      25.057  -1.884 -24.852  1.00  0.00           N  
ATOM   2016  CA  GLN B  41      23.630  -2.113 -25.030  1.00  0.00           C  
ATOM   2017  CB  GLN B  41      23.176  -1.266 -26.213  1.00  0.00           C  
ATOM   2018  CG  GLN B  41      21.672  -1.048 -26.296  1.00  0.00           C  
ATOM   2019  CD  GLN B  41      21.408  -0.014 -27.362  1.00  0.00           C  
ATOM   2020  OE1 GLN B  41      21.338  -0.290 -28.551  1.00  0.00           O  
ATOM   2021  NE2 GLN B  41      21.301   1.220 -26.876  1.00  0.00           N  
ATOM   2022  C   GLN B  41      23.311  -3.596 -25.184  1.00  0.00           C  
ATOM   2023  O   GLN B  41      23.144  -4.128 -26.273  1.00  0.00           O  
ATOM   2024  H   GLN B  41      25.627  -1.517 -25.585  1.00  0.00           H  
ATOM   2025 HE21 GLN B  41      21.288   1.356 -25.883  1.00  0.00           H  
ATOM   2026 HE22 GLN B  41      21.206   1.993 -27.498  1.00  0.00           H  
ATOM   2027  N   VAL B  42      23.293  -4.259 -24.024  1.00  0.00           N  
ATOM   2028  CA  VAL B  42      23.154  -5.713 -24.001  1.00  0.00           C  
ATOM   2029  CB  VAL B  42      23.579  -6.232 -22.615  1.00  0.00           C  
ATOM   2030  CG1 VAL B  42      23.507  -7.747 -22.503  1.00  0.00           C  
ATOM   2031  CG2 VAL B  42      24.995  -5.791 -22.260  1.00  0.00           C  
ATOM   2032  C   VAL B  42      21.740  -6.153 -24.362  1.00  0.00           C  
ATOM   2033  O   VAL B  42      20.769  -5.771 -23.721  1.00  0.00           O  
ATOM   2034  H   VAL B  42      23.306  -3.715 -23.179  1.00  0.00           H  
ATOM   2035  N   PRO B  43      21.634  -6.975 -25.434  1.00  0.00           N  
ATOM   2036  CD  PRO B  43      22.703  -7.420 -26.321  1.00  0.00           C  
ATOM   2037  CA  PRO B  43      20.318  -7.505 -25.813  1.00  0.00           C  
ATOM   2038  CB  PRO B  43      20.657  -8.468 -26.955  1.00  0.00           C  
ATOM   2039  CG  PRO B  43      21.961  -7.935 -27.548  1.00  0.00           C  
ATOM   2040  C   PRO B  43      19.600  -8.187 -24.662  1.00  0.00           C  
ATOM   2041  O   PRO B  43      20.223  -8.781 -23.791  1.00  0.00           O  
ATOM   2042  N   PHE B  44      18.261  -8.089 -24.689  1.00  0.00           N  
ATOM   2043  CA  PHE B  44      17.473  -8.608 -23.562  1.00  0.00           C  
ATOM   2044  CB  PHE B  44      15.974  -8.459 -23.853  1.00  0.00           C  
ATOM   2045  CG  PHE B  44      15.469  -7.027 -23.783  1.00  0.00           C  
ATOM   2046  CD1 PHE B  44      16.247  -5.986 -23.219  1.00  0.00           C  
ATOM   2047  CD2 PHE B  44      14.173  -6.766 -24.281  1.00  0.00           C  
ATOM   2048  CE1 PHE B  44      15.723  -4.680 -23.150  1.00  0.00           C  
ATOM   2049  CE2 PHE B  44      13.644  -5.463 -24.209  1.00  0.00           C  
ATOM   2050  CZ  PHE B  44      14.426  -4.433 -23.645  1.00  0.00           C  
ATOM   2051  C   PHE B  44      17.783 -10.038 -23.125  1.00  0.00           C  
ATOM   2052  O   PHE B  44      17.807 -10.388 -21.950  1.00  0.00           O  
ATOM   2053  H   PHE B  44      17.828  -7.557 -25.422  1.00  0.00           H  
ATOM   2054  N   ASN B  45      18.066 -10.863 -24.146  1.00  0.00           N  
ATOM   2055  CA  ASN B  45      18.380 -12.267 -23.859  1.00  0.00           C  
ATOM   2056  CB  ASN B  45      18.415 -13.098 -25.141  1.00  0.00           C  
ATOM   2057  CG  ASN B  45      17.007 -13.406 -25.586  1.00  0.00           C  
ATOM   2058  OD1 ASN B  45      16.064 -13.397 -24.802  1.00  0.00           O  
ATOM   2059  ND2 ASN B  45      16.895 -13.668 -26.890  1.00  0.00           N  
ATOM   2060  C   ASN B  45      19.637 -12.530 -23.045  1.00  0.00           C  
ATOM   2061  O   ASN B  45      19.840 -13.617 -22.503  1.00  0.00           O  
ATOM   2062  H   ASN B  45      18.096 -10.487 -25.071  1.00  0.00           H  
ATOM   2063 HD21 ASN B  45      17.706 -13.679 -27.476  1.00  0.00           H  
ATOM   2064 HD22 ASN B  45      16.000 -13.856 -27.290  1.00  0.00           H  
ATOM   2065  N   GLU B  46      20.458 -11.478 -22.962  1.00  0.00           N  
ATOM   2066  CA  GLU B  46      21.711 -11.587 -22.231  1.00  0.00           C  
ATOM   2067  CB  GLU B  46      22.880 -11.104 -23.106  1.00  0.00           C  
ATOM   2068  CG  GLU B  46      22.730 -11.201 -24.639  1.00  0.00           C  
ATOM   2069  CD  GLU B  46      22.700 -12.642 -25.113  1.00  0.00           C  
ATOM   2070  OE1 GLU B  46      23.758 -13.225 -25.318  1.00  0.00           O  
ATOM   2071  OE2 GLU B  46      21.624 -13.219 -25.223  1.00  0.00           O1-
ATOM   2072  C   GLU B  46      21.708 -10.880 -20.880  1.00  0.00           C  
ATOM   2073  O   GLU B  46      22.728 -10.784 -20.205  1.00  0.00           O  
ATOM   2074  H   GLU B  46      20.245 -10.623 -23.430  1.00  0.00           H  
ATOM   2075  N   VAL B  47      20.513 -10.381 -20.518  1.00  0.00           N  
ATOM   2076  CA  VAL B  47      20.373  -9.649 -19.257  1.00  0.00           C  
ATOM   2077  CB  VAL B  47      19.675  -8.303 -19.512  1.00  0.00           C  
ATOM   2078  CG1 VAL B  47      19.612  -7.453 -18.242  1.00  0.00           C  
ATOM   2079  CG2 VAL B  47      20.276  -7.529 -20.683  1.00  0.00           C  
ATOM   2080  C   VAL B  47      19.517 -10.446 -18.291  1.00  0.00           C  
ATOM   2081  O   VAL B  47      18.484 -10.963 -18.689  1.00  0.00           O  
ATOM   2082  H   VAL B  47      19.693 -10.520 -21.075  1.00  0.00           H  
ATOM   2083  N   ARG B  48      19.928 -10.499 -17.022  1.00  0.00           N  
ATOM   2084  CA  ARG B  48      18.960 -10.945 -16.026  1.00  0.00           C  
ATOM   2085  CB  ARG B  48      19.225 -12.385 -15.563  1.00  0.00           C  
ATOM   2086  CG  ARG B  48      20.520 -12.564 -14.773  1.00  0.00           C  
ATOM   2087  CD  ARG B  48      20.698 -13.977 -14.222  1.00  0.00           C  
ATOM   2088  NE  ARG B  48      21.993 -14.093 -13.559  1.00  0.00           N  
ATOM   2089  CZ  ARG B  48      22.459 -15.272 -13.109  1.00  0.00           C  
ATOM   2090  NH1 ARG B  48      21.737 -16.383 -13.183  1.00  0.00           N  
ATOM   2091  NH2 ARG B  48      23.656 -15.314 -12.551  1.00  0.00           N1+
ATOM   2092  C   ARG B  48      18.881  -9.987 -14.852  1.00  0.00           C  
ATOM   2093  O   ARG B  48      19.727  -9.121 -14.658  1.00  0.00           O  
ATOM   2094  H   ARG B  48      20.811 -10.124 -16.740  1.00  0.00           H  
ATOM   2095  HE  ARG B  48      22.545 -13.270 -13.374  1.00  0.00           H  
ATOM   2096 HH11 ARG B  48      22.141 -17.238 -12.832  1.00  0.00           H  
ATOM   2097 HH12 ARG B  48      20.797 -16.404 -13.528  1.00  0.00           H  
ATOM   2098 HH21 ARG B  48      24.018 -16.176 -12.162  1.00  0.00           H  
ATOM   2099 HH22 ARG B  48      24.202 -14.472 -12.479  1.00  0.00           H  
ATOM   2100  N   LEU B  49      17.806 -10.179 -14.082  1.00  0.00           N  
ATOM   2101  CA  LEU B  49      17.612  -9.352 -12.892  1.00  0.00           C  
ATOM   2102  CB  LEU B  49      16.124  -9.432 -12.514  1.00  0.00           C  
ATOM   2103  CG  LEU B  49      15.191  -8.925 -13.618  1.00  0.00           C  
ATOM   2104  CD1 LEU B  49      13.726  -9.205 -13.285  1.00  0.00           C  
ATOM   2105  CD2 LEU B  49      15.431  -7.450 -13.953  1.00  0.00           C  
ATOM   2106  C   LEU B  49      18.557  -9.762 -11.758  1.00  0.00           C  
ATOM   2107  O   LEU B  49      19.052 -10.887 -11.749  1.00  0.00           O  
ATOM   2108  H   LEU B  49      17.196 -10.943 -14.281  1.00  0.00           H  
ATOM   2109  N   PRO B  50      18.819  -8.816 -10.813  1.00  0.00           N  
ATOM   2110  CD  PRO B  50      18.261  -7.467 -10.742  1.00  0.00           C  
ATOM   2111  CA  PRO B  50      19.738  -9.101  -9.694  1.00  0.00           C  
ATOM   2112  CB  PRO B  50      19.780  -7.737  -8.974  1.00  0.00           C  
ATOM   2113  CG  PRO B  50      18.459  -7.053  -9.294  1.00  0.00           C  
ATOM   2114  C   PRO B  50      19.254 -10.264  -8.823  1.00  0.00           C  
ATOM   2115  O   PRO B  50      18.109 -10.689  -8.937  1.00  0.00           O  
ATOM   2116  N   PRO B  51      20.164 -10.795  -7.956  1.00  0.00           N  
ATOM   2117  CD  PRO B  51      21.561 -10.406  -7.761  1.00  0.00           C  
ATOM   2118  CA  PRO B  51      19.781 -11.913  -7.081  1.00  0.00           C  
ATOM   2119  CB  PRO B  51      20.964 -12.018  -6.113  1.00  0.00           C  
ATOM   2120  CG  PRO B  51      22.160 -11.523  -6.917  1.00  0.00           C  
ATOM   2121  C   PRO B  51      18.451 -11.737  -6.363  1.00  0.00           C  
ATOM   2122  O   PRO B  51      18.220 -10.751  -5.677  1.00  0.00           O  
ATOM   2123  N   PRO B  52      17.571 -12.744  -6.576  1.00  0.00           N  
ATOM   2124  CD  PRO B  52      17.764 -13.895  -7.447  1.00  0.00           C  
ATOM   2125  CA  PRO B  52      16.257 -12.738  -5.926  1.00  0.00           C  
ATOM   2126  CB  PRO B  52      15.628 -14.045  -6.434  1.00  0.00           C  
ATOM   2127  CG  PRO B  52      16.350 -14.373  -7.738  1.00  0.00           C  
ATOM   2128  C   PRO B  52      16.342 -12.690  -4.406  1.00  0.00           C  
ATOM   2129  O   PRO B  52      17.241 -13.275  -3.807  1.00  0.00           O  
ATOM   2130  N   PRO B  53      15.343 -11.992  -3.810  1.00  0.00           N  
ATOM   2131  CD  PRO B  53      14.282 -11.245  -4.480  1.00  0.00           C  
ATOM   2132  CA  PRO B  53      15.242 -11.908  -2.349  1.00  0.00           C  
ATOM   2133  CB  PRO B  53      13.829 -11.358  -2.141  1.00  0.00           C  
ATOM   2134  CG  PRO B  53      13.587 -10.475  -3.362  1.00  0.00           C  
ATOM   2135  C   PRO B  53      15.504 -13.198  -1.602  1.00  0.00           C  
ATOM   2136  O   PRO B  53      14.729 -14.146  -1.665  1.00  0.00           O  
ATOM   2137  N   ASP B  54      16.648 -13.174  -0.895  1.00  0.00           N  
ATOM   2138  CA  ASP B  54      17.017 -14.267   0.012  1.00  0.00           C  
ATOM   2139  CB  ASP B  54      16.152 -14.154   1.282  1.00  0.00           C  
ATOM   2140  CG  ASP B  54      16.691 -14.915   2.483  1.00  0.00           C  
ATOM   2141  OD1 ASP B  54      16.006 -14.946   3.505  1.00  0.00           O  
ATOM   2142  OD2 ASP B  54      17.748 -15.541   2.417  1.00  0.00           O1-
ATOM   2143  C   ASP B  54      17.010 -15.650  -0.644  1.00  0.00           C  
ATOM   2144  O   ASP B  54      16.562 -16.668  -0.120  1.00  0.00           O  
ATOM   2145  H   ASP B  54      17.222 -12.362  -0.995  1.00  0.00           H  
ATOM   2146  N   ILE B  55      17.540 -15.627  -1.883  1.00  0.00           N  
ATOM   2147  CA  ILE B  55      17.597 -16.872  -2.647  1.00  0.00           C  
ATOM   2148  CB  ILE B  55      17.971 -16.599  -4.119  1.00  0.00           C  
ATOM   2149  CG2 ILE B  55      19.320 -15.882  -4.270  1.00  0.00           C  
ATOM   2150  CG1 ILE B  55      17.872 -17.882  -4.954  1.00  0.00           C  
ATOM   2151  CD1 ILE B  55      18.179 -17.677  -6.436  1.00  0.00           C  
ATOM   2152  C   ILE B  55      18.477 -17.948  -2.021  1.00  0.00           C  
ATOM   2153  O   ILE B  55      19.678 -17.806  -1.829  1.00  0.00           O  
ATOM   2154  H   ILE B  55      17.841 -14.752  -2.265  1.00  0.00           H  
ATOM   2155  N   LYS B  56      17.806 -19.065  -1.715  1.00  0.00           N  
ATOM   2156  CA  LYS B  56      18.568 -20.142  -1.101  1.00  0.00           C  
ATOM   2157  CB  LYS B  56      18.600 -19.976   0.420  1.00  0.00           C  
ATOM   2158  CG  LYS B  56      17.210 -19.795   1.028  1.00  0.00           C  
ATOM   2159  CD  LYS B  56      17.304 -19.097   2.376  1.00  0.00           C  
ATOM   2160  CE  LYS B  56      15.974 -18.480   2.789  1.00  0.00           C  
ATOM   2161  NZ  LYS B  56      16.279 -17.397   3.723  1.00  0.00           N1+
ATOM   2162  C   LYS B  56      18.096 -21.519  -1.488  1.00  0.00           C  
ATOM   2163  O   LYS B  56      16.915 -21.809  -1.624  1.00  0.00           O  
ATOM   2164  H   LYS B  56      16.813 -19.111  -1.811  1.00  0.00           H  
ATOM   2165  HZ1 LYS B  56      16.522 -17.683   4.683  1.00  0.00           H  
ATOM   2166  HZ2 LYS B  56      17.060 -16.824   3.328  1.00  0.00           H  
ATOM   2167  HZ3 LYS B  56      15.532 -16.667   3.732  1.00  0.00           H  
ATOM   2168  N   LYS B  57      19.118 -22.360  -1.629  1.00  0.00           N  
ATOM   2169  CA  LYS B  57      18.932 -23.799  -1.735  1.00  0.00           C  
ATOM   2170  CB  LYS B  57      18.848 -24.210  -3.208  1.00  0.00           C  
ATOM   2171  CG  LYS B  57      18.599 -25.705  -3.432  1.00  0.00           C  
ATOM   2172  CD  LYS B  57      18.885 -26.124  -4.875  1.00  0.00           C  
ATOM   2173  CE  LYS B  57      20.347 -25.881  -5.264  1.00  0.00           C  
ATOM   2174  NZ  LYS B  57      21.226 -26.741  -4.468  1.00  0.00           N1+
ATOM   2175  C   LYS B  57      20.187 -24.357  -1.112  1.00  0.00           C  
ATOM   2176  O   LYS B  57      21.242 -23.757  -1.278  1.00  0.00           O  
ATOM   2177  H   LYS B  57      20.058 -22.017  -1.595  1.00  0.00           H  
ATOM   2178  HZ1 LYS B  57      21.077 -26.726  -3.443  1.00  0.00           H  
ATOM   2179  HZ2 LYS B  57      21.197 -27.732  -4.791  1.00  0.00           H  
ATOM   2180  HZ3 LYS B  57      22.229 -26.512  -4.633  1.00  0.00           H  
ATOM   2181  N   GLU B  58      20.054 -25.475  -0.391  1.00  0.00           N  
ATOM   2182  CA  GLU B  58      21.303 -25.991   0.164  1.00  0.00           C  
ATOM   2183  CB  GLU B  58      21.031 -26.911   1.359  1.00  0.00           C  
ATOM   2184  CG  GLU B  58      22.100 -26.785   2.453  1.00  0.00           C  
ATOM   2185  CD  GLU B  58      22.223 -25.328   2.862  1.00  0.00           C  
ATOM   2186  OE1 GLU B  58      21.386 -24.831   3.605  1.00  0.00           O  
ATOM   2187  OE2 GLU B  58      23.135 -24.649   2.407  1.00  0.00           O1-
ATOM   2188  C   GLU B  58      22.184 -26.628  -0.892  1.00  0.00           C  
ATOM   2189  O   GLU B  58      21.685 -27.028  -1.942  1.00  0.00           O  
ATOM   2190  H   GLU B  58      19.187 -25.958  -0.290  1.00  0.00           H  
ATOM   2191  N   ILE B  59      23.490 -26.644  -0.606  1.00  0.00           N  
ATOM   2192  CA  ILE B  59      24.424 -27.162  -1.605  1.00  0.00           C  
ATOM   2193  CB  ILE B  59      25.742 -26.367  -1.527  1.00  0.00           C  
ATOM   2194  CG2 ILE B  59      26.779 -26.812  -2.564  1.00  0.00           C  
ATOM   2195  CG1 ILE B  59      25.448 -24.867  -1.654  1.00  0.00           C  
ATOM   2196  CD1 ILE B  59      26.685 -23.977  -1.500  1.00  0.00           C  
ATOM   2197  C   ILE B  59      24.628 -28.665  -1.456  1.00  0.00           C  
ATOM   2198  O   ILE B  59      24.688 -29.182  -0.349  1.00  0.00           O  
ATOM   2199  H   ILE B  59      23.799 -26.372   0.307  1.00  0.00           H  
ATOM   2200  N   SER B  60      24.709 -29.334  -2.612  1.00  0.00           N  
ATOM   2201  CA  SER B  60      24.916 -30.780  -2.635  1.00  0.00           C  
ATOM   2202  CB  SER B  60      23.548 -31.468  -2.774  1.00  0.00           C  
ATOM   2203  OG  SER B  60      23.656 -32.898  -2.839  1.00  0.00           O  
ATOM   2204  C   SER B  60      25.790 -31.094  -3.828  1.00  0.00           C  
ATOM   2205  O   SER B  60      25.793 -30.353  -4.804  1.00  0.00           O  
ATOM   2206  H   SER B  60      24.604 -28.849  -3.486  1.00  0.00           H  
ATOM   2207  HG  SER B  60      23.947 -33.126  -3.721  1.00  0.00           H  
ATOM   2208  N   GLU B  61      26.499 -32.233  -3.783  1.00  0.00           N  
ATOM   2209  CA  GLU B  61      26.965 -32.679  -5.096  1.00  0.00           C  
ATOM   2210  CB  GLU B  61      27.993 -33.819  -5.065  1.00  0.00           C  
ATOM   2211  CG  GLU B  61      27.757 -34.967  -4.084  1.00  0.00           C  
ATOM   2212  CD  GLU B  61      28.384 -34.600  -2.757  1.00  0.00           C  
ATOM   2213  OE1 GLU B  61      29.584 -34.799  -2.599  1.00  0.00           O  
ATOM   2214  OE2 GLU B  61      27.680 -34.092  -1.893  1.00  0.00           O1-
ATOM   2215  C   GLU B  61      25.799 -33.018  -6.002  1.00  0.00           C  
ATOM   2216  O   GLU B  61      24.706 -33.350  -5.555  1.00  0.00           O  
ATOM   2217  H   GLU B  61      26.546 -32.818  -2.967  1.00  0.00           H  
ATOM   2218  N   GLY B  62      26.064 -32.838  -7.299  1.00  0.00           N  
ATOM   2219  CA  GLY B  62      24.944 -32.880  -8.230  1.00  0.00           C  
ATOM   2220  C   GLY B  62      24.466 -31.502  -8.657  1.00  0.00           C  
ATOM   2221  O   GLY B  62      24.070 -31.305  -9.800  1.00  0.00           O  
ATOM   2222  H   GLY B  62      26.975 -32.525  -7.566  1.00  0.00           H  
ATOM   2223  N   ASP B  63      24.546 -30.566  -7.695  1.00  0.00           N  
ATOM   2224  CA  ASP B  63      23.969 -29.226  -7.841  1.00  0.00           C  
ATOM   2225  CB  ASP B  63      24.460 -28.321  -6.718  1.00  0.00           C  
ATOM   2226  CG  ASP B  63      23.428 -28.139  -5.633  1.00  0.00           C  
ATOM   2227  OD1 ASP B  63      22.327 -28.674  -5.726  1.00  0.00           O  
ATOM   2228  OD2 ASP B  63      23.704 -27.407  -4.691  1.00  0.00           O1-
ATOM   2229  C   ASP B  63      24.178 -28.452  -9.122  1.00  0.00           C  
ATOM   2230  O   ASP B  63      25.106 -28.685  -9.895  1.00  0.00           O  
ATOM   2231  H   ASP B  63      24.870 -30.812  -6.780  1.00  0.00           H  
ATOM   2232  N   GLU B  64      23.289 -27.460  -9.252  1.00  0.00           N  
ATOM   2233  CA  GLU B  64      23.556 -26.363 -10.175  1.00  0.00           C  
ATOM   2234  CB  GLU B  64      22.333 -26.006 -11.031  1.00  0.00           C  
ATOM   2235  CG  GLU B  64      21.407 -27.155 -11.460  1.00  0.00           C  
ATOM   2236  CD  GLU B  64      22.172 -28.271 -12.144  1.00  0.00           C  
ATOM   2237  OE1 GLU B  64      21.972 -29.427 -11.786  1.00  0.00           O  
ATOM   2238  OE2 GLU B  64      23.017 -28.012 -12.998  1.00  0.00           O1-
ATOM   2239  C   GLU B  64      23.944 -25.144  -9.367  1.00  0.00           C  
ATOM   2240  O   GLU B  64      23.167 -24.654  -8.551  1.00  0.00           O  
ATOM   2241  H   GLU B  64      22.534 -27.401  -8.601  1.00  0.00           H  
ATOM   2242  N   VAL B  65      25.178 -24.686  -9.597  1.00  0.00           N  
ATOM   2243  CA  VAL B  65      25.654 -23.549  -8.810  1.00  0.00           C  
ATOM   2244  CB  VAL B  65      26.569 -24.003  -7.664  1.00  0.00           C  
ATOM   2245  CG1 VAL B  65      25.777 -24.518  -6.459  1.00  0.00           C  
ATOM   2246  CG2 VAL B  65      27.612 -25.006  -8.164  1.00  0.00           C  
ATOM   2247  C   VAL B  65      26.386 -22.551  -9.677  1.00  0.00           C  
ATOM   2248  O   VAL B  65      26.980 -22.893 -10.691  1.00  0.00           O  
ATOM   2249  H   VAL B  65      25.763 -25.093 -10.303  1.00  0.00           H  
ATOM   2250  N   GLU B  66      26.329 -21.296  -9.234  1.00  0.00           N  
ATOM   2251  CA  GLU B  66      27.199 -20.326  -9.886  1.00  0.00           C  
ATOM   2252  CB  GLU B  66      26.477 -18.980  -9.986  1.00  0.00           C  
ATOM   2253  CG  GLU B  66      25.265 -19.118 -10.915  1.00  0.00           C  
ATOM   2254  CD  GLU B  66      24.398 -17.872 -10.998  1.00  0.00           C  
ATOM   2255  OE1 GLU B  66      24.741 -16.824 -10.466  1.00  0.00           O  
ATOM   2256  OE2 GLU B  66      23.350 -17.929 -11.628  1.00  0.00           O1-
ATOM   2257  C   GLU B  66      28.518 -20.254  -9.145  1.00  0.00           C  
ATOM   2258  O   GLU B  66      28.551 -20.348  -7.924  1.00  0.00           O  
ATOM   2259  H   GLU B  66      25.858 -21.067  -8.382  1.00  0.00           H  
ATOM   2260  N   VAL B  67      29.596 -20.147  -9.933  1.00  0.00           N  
ATOM   2261  CA  VAL B  67      30.937 -20.182  -9.353  1.00  0.00           C  
ATOM   2262  CB  VAL B  67      31.705 -21.427  -9.849  1.00  0.00           C  
ATOM   2263  CG1 VAL B  67      31.888 -21.443 -11.367  1.00  0.00           C  
ATOM   2264  CG2 VAL B  67      33.035 -21.632  -9.118  1.00  0.00           C  
ATOM   2265  C   VAL B  67      31.690 -18.891  -9.628  1.00  0.00           C  
ATOM   2266  O   VAL B  67      31.608 -18.317 -10.708  1.00  0.00           O  
ATOM   2267  H   VAL B  67      29.458 -19.984 -10.909  1.00  0.00           H  
ATOM   2268  N   TYR B  68      32.406 -18.451  -8.592  1.00  0.00           N  
ATOM   2269  CA  TYR B  68      33.059 -17.149  -8.646  1.00  0.00           C  
ATOM   2270  CB  TYR B  68      33.167 -16.619  -7.208  1.00  0.00           C  
ATOM   2271  CG  TYR B  68      33.364 -15.125  -7.191  1.00  0.00           C  
ATOM   2272  CD1 TYR B  68      32.435 -14.310  -7.866  1.00  0.00           C  
ATOM   2273  CE1 TYR B  68      32.680 -12.935  -7.944  1.00  0.00           C  
ATOM   2274  CD2 TYR B  68      34.478 -14.591  -6.512  1.00  0.00           C  
ATOM   2275  CE2 TYR B  68      34.718 -13.209  -6.585  1.00  0.00           C  
ATOM   2276  CZ  TYR B  68      33.845 -12.412  -7.350  1.00  0.00           C  
ATOM   2277  OH  TYR B  68      34.157 -11.086  -7.574  1.00  0.00           O  
ATOM   2278  C   TYR B  68      34.395 -17.133  -9.381  1.00  0.00           C  
ATOM   2279  O   TYR B  68      35.459 -17.073  -8.776  1.00  0.00           O  
ATOM   2280  H   TYR B  68      32.448 -19.017  -7.768  1.00  0.00           H  
ATOM   2281  HH  TYR B  68      33.914 -10.904  -8.479  1.00  0.00           H  
ATOM   2282  N   SER B  69      34.296 -17.204 -10.713  1.00  0.00           N  
ATOM   2283  CA  SER B  69      35.524 -17.373 -11.491  1.00  0.00           C  
ATOM   2284  CB  SER B  69      35.506 -18.757 -12.148  1.00  0.00           C  
ATOM   2285  OG  SER B  69      36.813 -19.104 -12.609  1.00  0.00           O  
ATOM   2286  C   SER B  69      35.752 -16.234 -12.478  1.00  0.00           C  
ATOM   2287  O   SER B  69      35.006 -15.263 -12.478  1.00  0.00           O  
ATOM   2288  H   SER B  69      33.391 -17.107 -11.133  1.00  0.00           H  
ATOM   2289  HG  SER B  69      36.934 -20.030 -12.387  1.00  0.00           H  
ATOM   2290  N   ARG B  70      36.806 -16.357 -13.304  1.00  0.00           N  
ATOM   2291  CA  ARG B  70      37.141 -15.291 -14.256  1.00  0.00           C  
ATOM   2292  CB  ARG B  70      37.743 -14.079 -13.532  1.00  0.00           C  
ATOM   2293  CG  ARG B  70      38.994 -14.408 -12.710  1.00  0.00           C  
ATOM   2294  CD  ARG B  70      40.283 -13.906 -13.356  1.00  0.00           C  
ATOM   2295  NE  ARG B  70      40.318 -12.447 -13.337  1.00  0.00           N  
ATOM   2296  CZ  ARG B  70      41.470 -11.790 -13.125  1.00  0.00           C  
ATOM   2297  NH1 ARG B  70      42.624 -12.437 -13.009  1.00  0.00           N  
ATOM   2298  NH2 ARG B  70      41.457 -10.472 -13.050  1.00  0.00           N1+
ATOM   2299  C   ARG B  70      38.101 -15.796 -15.313  1.00  0.00           C  
ATOM   2300  O   ARG B  70      38.679 -16.862 -15.158  1.00  0.00           O  
ATOM   2301  H   ARG B  70      37.341 -17.209 -13.308  1.00  0.00           H  
ATOM   2302  HE  ARG B  70      39.499 -11.907 -13.558  1.00  0.00           H  
ATOM   2303 HH11 ARG B  70      42.681 -13.432 -13.041  1.00  0.00           H  
ATOM   2304 HH12 ARG B  70      43.468 -11.889 -12.911  1.00  0.00           H  
ATOM   2305 HH21 ARG B  70      42.319  -9.956 -12.927  1.00  0.00           H  
ATOM   2306 HH22 ARG B  70      40.608  -9.950 -13.178  1.00  0.00           H  
ATOM   2307  N   ALA B  71      38.275 -14.985 -16.369  1.00  0.00           N  
ATOM   2308  CA  ALA B  71      39.325 -15.384 -17.300  1.00  0.00           C  
ATOM   2309  CB  ALA B  71      38.737 -15.690 -18.683  1.00  0.00           C  
ATOM   2310  C   ALA B  71      40.448 -14.363 -17.397  1.00  0.00           C  
ATOM   2311  O   ALA B  71      41.516 -14.513 -16.815  1.00  0.00           O  
ATOM   2312  H   ALA B  71      37.767 -14.132 -16.500  1.00  0.00           H  
ATOM   2313  N   ASN B  72      40.167 -13.304 -18.169  1.00  0.00           N  
ATOM   2314  CA  ASN B  72      41.184 -12.275 -18.374  1.00  0.00           C  
ATOM   2315  CB  ASN B  72      40.770 -11.406 -19.574  1.00  0.00           C  
ATOM   2316  CG  ASN B  72      41.818 -10.358 -19.889  1.00  0.00           C  
ATOM   2317  OD1 ASN B  72      43.005 -10.538 -19.659  1.00  0.00           O  
ATOM   2318  ND2 ASN B  72      41.321  -9.219 -20.369  1.00  0.00           N  
ATOM   2319  C   ASN B  72      41.402 -11.449 -17.117  1.00  0.00           C  
ATOM   2320  O   ASN B  72      40.511 -11.296 -16.290  1.00  0.00           O  
ATOM   2321  H   ASN B  72      39.227 -13.152 -18.482  1.00  0.00           H  
ATOM   2322 HD21 ASN B  72      40.351  -9.104 -20.573  1.00  0.00           H  
ATOM   2323 HD22 ASN B  72      41.969  -8.467 -20.525  1.00  0.00           H  
ATOM   2324  N   ASP B  73      42.619 -10.900 -16.999  1.00  0.00           N  
ATOM   2325  CA  ASP B  73      42.863 -10.101 -15.803  1.00  0.00           C  
ATOM   2326  CB  ASP B  73      44.356  -9.879 -15.560  1.00  0.00           C  
ATOM   2327  CG  ASP B  73      44.546  -9.483 -14.108  1.00  0.00           C  
ATOM   2328  OD1 ASP B  73      44.941  -8.352 -13.865  1.00  0.00           O  
ATOM   2329  OD2 ASP B  73      44.253 -10.291 -13.225  1.00  0.00           O1-
ATOM   2330  C   ASP B  73      42.048  -8.817 -15.690  1.00  0.00           C  
ATOM   2331  O   ASP B  73      41.613  -8.394 -14.627  1.00  0.00           O  
ATOM   2332  H   ASP B  73      43.292 -10.999 -17.735  1.00  0.00           H  
ATOM   2333  N   GLN B  74      41.765  -8.240 -16.865  1.00  0.00           N  
ATOM   2334  CA  GLN B  74      40.879  -7.076 -16.779  1.00  0.00           C  
ATOM   2335  CB  GLN B  74      40.952  -6.206 -18.038  1.00  0.00           C  
ATOM   2336  CG  GLN B  74      42.316  -5.536 -18.263  1.00  0.00           C  
ATOM   2337  CD  GLN B  74      43.332  -6.554 -18.742  1.00  0.00           C  
ATOM   2338  OE1 GLN B  74      43.194  -7.141 -19.804  1.00  0.00           O  
ATOM   2339  NE2 GLN B  74      44.345  -6.771 -17.897  1.00  0.00           N  
ATOM   2340  C   GLN B  74      39.433  -7.387 -16.404  1.00  0.00           C  
ATOM   2341  O   GLN B  74      38.637  -6.503 -16.116  1.00  0.00           O  
ATOM   2342  H   GLN B  74      42.138  -8.603 -17.718  1.00  0.00           H  
ATOM   2343 HE21 GLN B  74      44.416  -6.313 -17.011  1.00  0.00           H  
ATOM   2344 HE22 GLN B  74      45.049  -7.430 -18.155  1.00  0.00           H  
ATOM   2345  N   GLU B  75      39.125  -8.692 -16.410  1.00  0.00           N  
ATOM   2346  CA  GLU B  75      37.828  -9.082 -15.879  1.00  0.00           C  
ATOM   2347  CB  GLU B  75      37.302 -10.317 -16.620  1.00  0.00           C  
ATOM   2348  CG  GLU B  75      37.206 -10.107 -18.137  1.00  0.00           C  
ATOM   2349  CD  GLU B  75      36.768 -11.387 -18.825  1.00  0.00           C  
ATOM   2350  OE1 GLU B  75      37.441 -12.403 -18.665  1.00  0.00           O  
ATOM   2351  OE2 GLU B  75      35.749 -11.379 -19.516  1.00  0.00           O1-
ATOM   2352  C   GLU B  75      37.913  -9.344 -14.384  1.00  0.00           C  
ATOM   2353  O   GLU B  75      38.757 -10.093 -13.889  1.00  0.00           O  
ATOM   2354  H   GLU B  75      39.805  -9.409 -16.555  1.00  0.00           H  
ATOM   2355  N   PRO B  76      36.990  -8.686 -13.647  1.00  0.00           N  
ATOM   2356  CD  PRO B  76      36.122  -7.598 -14.073  1.00  0.00           C  
ATOM   2357  CA  PRO B  76      36.760  -9.089 -12.258  1.00  0.00           C  
ATOM   2358  CB  PRO B  76      35.685  -8.102 -11.785  1.00  0.00           C  
ATOM   2359  CG  PRO B  76      35.724  -6.929 -12.765  1.00  0.00           C  
ATOM   2360  C   PRO B  76      36.253 -10.519 -12.226  1.00  0.00           C  
ATOM   2361  O   PRO B  76      35.769 -11.038 -13.224  1.00  0.00           O  
ATOM   2362  N   CYS B  77      36.369 -11.145 -11.051  1.00  0.00           N  
ATOM   2363  CA  CYS B  77      35.696 -12.440 -11.001  1.00  0.00           C  
ATOM   2364  CB  CYS B  77      36.213 -13.271  -9.829  1.00  0.00           C  
ATOM   2365  SG  CYS B  77      38.010 -13.157  -9.626  1.00  0.00           S  
ATOM   2366  C   CYS B  77      34.197 -12.237 -10.914  1.00  0.00           C  
ATOM   2367  O   CYS B  77      33.752 -11.289 -10.277  1.00  0.00           O  
ATOM   2368  H   CYS B  77      36.720 -10.693 -10.234  1.00  0.00           H  
ATOM   2369  N   GLY B  78      33.458 -13.124 -11.577  1.00  0.00           N  
ATOM   2370  CA  GLY B  78      32.008 -13.015 -11.583  1.00  0.00           C  
ATOM   2371  C   GLY B  78      31.385 -14.389 -11.581  1.00  0.00           C  
ATOM   2372  O   GLY B  78      31.982 -15.364 -11.138  1.00  0.00           O  
ATOM   2373  H   GLY B  78      33.892 -13.859 -12.097  1.00  0.00           H  
ATOM   2374  N   TRP B  79      30.149 -14.420 -12.082  1.00  0.00           N  
ATOM   2375  CA  TRP B  79      29.399 -15.656 -11.916  1.00  0.00           C  
ATOM   2376  CB  TRP B  79      28.018 -15.353 -11.338  1.00  0.00           C  
ATOM   2377  CG  TRP B  79      28.209 -14.801  -9.943  1.00  0.00           C  
ATOM   2378  CD2 TRP B  79      28.678 -15.508  -8.775  1.00  0.00           C  
ATOM   2379  CE2 TRP B  79      28.699 -14.569  -7.692  1.00  0.00           C  
ATOM   2380  CE3 TRP B  79      29.083 -16.842  -8.555  1.00  0.00           C  
ATOM   2381  CD1 TRP B  79      27.965 -13.488  -9.507  1.00  0.00           C  
ATOM   2382  NE1 TRP B  79      28.244 -13.350  -8.181  1.00  0.00           N  
ATOM   2383  CZ2 TRP B  79      29.119 -14.986  -6.413  1.00  0.00           C  
ATOM   2384  CZ3 TRP B  79      29.497 -17.247  -7.268  1.00  0.00           C  
ATOM   2385  CH2 TRP B  79      29.522 -16.322  -6.203  1.00  0.00           C  
ATOM   2386  C   TRP B  79      29.344 -16.532 -13.145  1.00  0.00           C  
ATOM   2387  O   TRP B  79      28.584 -16.322 -14.086  1.00  0.00           O  
ATOM   2388  H   TRP B  79      29.766 -13.627 -12.559  1.00  0.00           H  
ATOM   2389  HE1 TRP B  79      28.092 -12.548  -7.623  1.00  0.00           H  
ATOM   2390  N   TRP B  80      30.224 -17.533 -13.075  1.00  0.00           N  
ATOM   2391  CA  TRP B  80      30.244 -18.606 -14.066  1.00  0.00           C  
ATOM   2392  CB  TRP B  80      31.660 -19.185 -14.211  1.00  0.00           C  
ATOM   2393  CG  TRP B  80      32.661 -18.191 -14.763  1.00  0.00           C  
ATOM   2394  CD2 TRP B  80      33.580 -18.392 -15.857  1.00  0.00           C  
ATOM   2395  CE2 TRP B  80      34.337 -17.182 -16.007  1.00  0.00           C  
ATOM   2396  CE3 TRP B  80      33.826 -19.486 -16.714  1.00  0.00           C  
ATOM   2397  CD1 TRP B  80      32.913 -16.884 -14.316  1.00  0.00           C  
ATOM   2398  NE1 TRP B  80      33.890 -16.286 -15.042  1.00  0.00           N  
ATOM   2399  CZ2 TRP B  80      35.324 -17.092 -17.011  1.00  0.00           C  
ATOM   2400  CZ3 TRP B  80      34.816 -19.382 -17.714  1.00  0.00           C  
ATOM   2401  CH2 TRP B  80      35.561 -18.192 -17.862  1.00  0.00           C  
ATOM   2402  C   TRP B  80      29.287 -19.693 -13.615  1.00  0.00           C  
ATOM   2403  O   TRP B  80      28.665 -19.575 -12.568  1.00  0.00           O  
ATOM   2404  H   TRP B  80      30.774 -17.597 -12.242  1.00  0.00           H  
ATOM   2405  HE1 TRP B  80      34.197 -15.360 -14.902  1.00  0.00           H  
ATOM   2406  N   LEU B  81      29.195 -20.762 -14.414  1.00  0.00           N  
ATOM   2407  CA  LEU B  81      28.322 -21.839 -13.956  1.00  0.00           C  
ATOM   2408  CB  LEU B  81      27.234 -22.083 -15.008  1.00  0.00           C  
ATOM   2409  CG  LEU B  81      26.027 -22.893 -14.525  1.00  0.00           C  
ATOM   2410  CD1 LEU B  81      25.250 -22.161 -13.432  1.00  0.00           C  
ATOM   2411  CD2 LEU B  81      25.119 -23.305 -15.683  1.00  0.00           C  
ATOM   2412  C   LEU B  81      29.127 -23.091 -13.648  1.00  0.00           C  
ATOM   2413  O   LEU B  81      30.187 -23.313 -14.226  1.00  0.00           O  
ATOM   2414  H   LEU B  81      29.765 -20.877 -15.226  1.00  0.00           H  
ATOM   2415  N   ALA B  82      28.593 -23.887 -12.714  1.00  0.00           N  
ATOM   2416  CA  ALA B  82      29.294 -25.084 -12.266  1.00  0.00           C  
ATOM   2417  CB  ALA B  82      30.284 -24.745 -11.151  1.00  0.00           C  
ATOM   2418  C   ALA B  82      28.329 -26.118 -11.723  1.00  0.00           C  
ATOM   2419  O   ALA B  82      27.161 -25.847 -11.468  1.00  0.00           O  
ATOM   2420  H   ALA B  82      27.734 -23.643 -12.256  1.00  0.00           H  
ATOM   2421  N   LYS B  83      28.885 -27.318 -11.541  1.00  0.00           N  
ATOM   2422  CA  LYS B  83      28.141 -28.375 -10.872  1.00  0.00           C  
ATOM   2423  CB  LYS B  83      27.875 -29.506 -11.870  1.00  0.00           C  
ATOM   2424  CG  LYS B  83      27.162 -30.723 -11.274  1.00  0.00           C  
ATOM   2425  CD  LYS B  83      26.386 -31.532 -12.311  1.00  0.00           C  
ATOM   2426  CE  LYS B  83      25.312 -30.699 -13.022  1.00  0.00           C  
ATOM   2427  NZ  LYS B  83      24.414 -30.064 -12.053  1.00  0.00           N1+
ATOM   2428  C   LYS B  83      28.948 -28.834  -9.680  1.00  0.00           C  
ATOM   2429  O   LYS B  83      30.167 -28.879  -9.746  1.00  0.00           O  
ATOM   2430  H   LYS B  83      29.849 -27.470 -11.769  1.00  0.00           H  
ATOM   2431  HZ1 LYS B  83      23.955 -30.717 -11.386  1.00  0.00           H  
ATOM   2432  HZ2 LYS B  83      24.862 -29.318 -11.486  1.00  0.00           H  
ATOM   2433  HZ3 LYS B  83      23.619 -29.592 -12.541  1.00  0.00           H  
ATOM   2434  N   VAL B  84      28.258 -29.142  -8.572  1.00  0.00           N  
ATOM   2435  CA  VAL B  84      29.097 -29.613  -7.470  1.00  0.00           C  
ATOM   2436  CB  VAL B  84      28.453 -29.370  -6.097  1.00  0.00           C  
ATOM   2437  CG1 VAL B  84      29.384 -29.720  -4.930  1.00  0.00           C  
ATOM   2438  CG2 VAL B  84      28.006 -27.920  -5.972  1.00  0.00           C  
ATOM   2439  C   VAL B  84      29.541 -31.054  -7.640  1.00  0.00           C  
ATOM   2440  O   VAL B  84      28.751 -31.973  -7.834  1.00  0.00           O  
ATOM   2441  H   VAL B  84      27.259 -29.147  -8.564  1.00  0.00           H  
ATOM   2442  N   ARG B  85      30.865 -31.188  -7.552  1.00  0.00           N  
ATOM   2443  CA  ARG B  85      31.440 -32.520  -7.588  1.00  0.00           C  
ATOM   2444  CB  ARG B  85      32.773 -32.509  -8.354  1.00  0.00           C  
ATOM   2445  CG  ARG B  85      33.485 -33.855  -8.590  1.00  0.00           C  
ATOM   2446  CD  ARG B  85      32.600 -35.057  -8.968  1.00  0.00           C  
ATOM   2447  NE  ARG B  85      31.552 -34.705  -9.923  1.00  0.00           N  
ATOM   2448  CZ  ARG B  85      30.243 -34.772  -9.599  1.00  0.00           C  
ATOM   2449  NH1 ARG B  85      29.358 -34.324 -10.477  1.00  0.00           N  
ATOM   2450  NH2 ARG B  85      29.850 -35.239  -8.411  1.00  0.00           N1+
ATOM   2451  C   ARG B  85      31.507 -33.214  -6.242  1.00  0.00           C  
ATOM   2452  O   ARG B  85      31.247 -34.410  -6.162  1.00  0.00           O  
ATOM   2453  H   ARG B  85      31.423 -30.377  -7.383  1.00  0.00           H  
ATOM   2454  HE  ARG B  85      31.786 -34.315 -10.822  1.00  0.00           H  
ATOM   2455 HH11 ARG B  85      28.371 -34.396 -10.380  1.00  0.00           H  
ATOM   2456 HH12 ARG B  85      29.735 -33.834 -11.284  1.00  0.00           H  
ATOM   2457 HH21 ARG B  85      30.528 -35.454  -7.698  1.00  0.00           H  
ATOM   2458 HH22 ARG B  85      28.888 -35.349  -8.175  1.00  0.00           H  
ATOM   2459  N   MET B  86      31.844 -32.416  -5.217  1.00  0.00           N  
ATOM   2460  CA  MET B  86      31.911 -32.968  -3.866  1.00  0.00           C  
ATOM   2461  CB  MET B  86      33.272 -33.626  -3.625  1.00  0.00           C  
ATOM   2462  CG  MET B  86      33.226 -34.720  -2.557  1.00  0.00           C  
ATOM   2463  SD  MET B  86      32.468 -36.234  -3.163  1.00  0.00           S  
ATOM   2464  CE  MET B  86      32.196 -37.029  -1.572  1.00  0.00           C  
ATOM   2465  C   MET B  86      31.671 -31.900  -2.813  1.00  0.00           C  
ATOM   2466  O   MET B  86      32.412 -30.919  -2.743  1.00  0.00           O  
ATOM   2467  H   MET B  86      32.057 -31.451  -5.379  1.00  0.00           H  
ATOM   2468  N   MET B  87      30.620 -32.122  -2.012  1.00  0.00           N  
ATOM   2469  CA  MET B  87      30.252 -31.180  -0.957  1.00  0.00           C  
ATOM   2470  CB  MET B  87      28.746 -31.305  -0.695  1.00  0.00           C  
ATOM   2471  CG  MET B  87      28.030 -30.137  -0.011  1.00  0.00           C  
ATOM   2472  SD  MET B  87      28.559 -29.786   1.673  1.00  0.00           S  
ATOM   2473  CE  MET B  87      27.342 -28.513   2.045  1.00  0.00           C  
ATOM   2474  C   MET B  87      31.071 -31.362   0.314  1.00  0.00           C  
ATOM   2475  O   MET B  87      30.669 -31.977   1.293  1.00  0.00           O  
ATOM   2476  H   MET B  87      30.096 -32.978  -2.101  1.00  0.00           H  
ATOM   2477  N   LYS B  88      32.281 -30.796   0.273  1.00  0.00           N  
ATOM   2478  CA  LYS B  88      33.129 -30.951   1.455  1.00  0.00           C  
ATOM   2479  CB  LYS B  88      34.603 -31.026   1.050  1.00  0.00           C  
ATOM   2480  CG  LYS B  88      34.916 -32.170   0.088  1.00  0.00           C  
ATOM   2481  CD  LYS B  88      36.389 -32.182  -0.318  1.00  0.00           C  
ATOM   2482  CE  LYS B  88      36.735 -33.360  -1.227  1.00  0.00           C  
ATOM   2483  NZ  LYS B  88      38.156 -33.287  -1.596  1.00  0.00           N1+
ATOM   2484  C   LYS B  88      32.920 -29.875   2.510  1.00  0.00           C  
ATOM   2485  O   LYS B  88      33.823 -29.127   2.872  1.00  0.00           O  
ATOM   2486  H   LYS B  88      32.523 -30.175  -0.476  1.00  0.00           H  
ATOM   2487  HZ1 LYS B  88      38.335 -32.401  -2.111  1.00  0.00           H  
ATOM   2488  HZ2 LYS B  88      38.737 -33.310  -0.734  1.00  0.00           H  
ATOM   2489  HZ3 LYS B  88      38.399 -34.097  -2.201  1.00  0.00           H  
ATOM   2490  N   GLY B  89      31.677 -29.823   3.010  1.00  0.00           N  
ATOM   2491  CA  GLY B  89      31.386 -28.804   4.019  1.00  0.00           C  
ATOM   2492  C   GLY B  89      31.408 -27.396   3.450  1.00  0.00           C  
ATOM   2493  O   GLY B  89      30.587 -27.031   2.620  1.00  0.00           O  
ATOM   2494  H   GLY B  89      30.974 -30.436   2.644  1.00  0.00           H  
ATOM   2495  N   GLU B  90      32.403 -26.627   3.917  1.00  0.00           N  
ATOM   2496  CA  GLU B  90      32.559 -25.307   3.303  1.00  0.00           C  
ATOM   2497  CB  GLU B  90      32.932 -24.226   4.319  1.00  0.00           C  
ATOM   2498  CG  GLU B  90      31.802 -23.875   5.296  1.00  0.00           C  
ATOM   2499  CD  GLU B  90      32.077 -22.560   6.019  1.00  0.00           C  
ATOM   2500  OE1 GLU B  90      33.226 -22.127   6.116  1.00  0.00           O  
ATOM   2501  OE2 GLU B  90      31.132 -21.939   6.501  1.00  0.00           O1-
ATOM   2502  C   GLU B  90      33.528 -25.260   2.134  1.00  0.00           C  
ATOM   2503  O   GLU B  90      33.798 -24.211   1.566  1.00  0.00           O  
ATOM   2504  H   GLU B  90      33.073 -27.000   4.556  1.00  0.00           H  
ATOM   2505  N   PHE B  91      34.054 -26.435   1.782  1.00  0.00           N  
ATOM   2506  CA  PHE B  91      34.800 -26.465   0.532  1.00  0.00           C  
ATOM   2507  CB  PHE B  91      36.210 -27.022   0.738  1.00  0.00           C  
ATOM   2508  CG  PHE B  91      37.107 -25.960   1.329  1.00  0.00           C  
ATOM   2509  CD1 PHE B  91      37.185 -25.807   2.731  1.00  0.00           C  
ATOM   2510  CD2 PHE B  91      37.857 -25.137   0.461  1.00  0.00           C  
ATOM   2511  CE1 PHE B  91      38.027 -24.816   3.272  1.00  0.00           C  
ATOM   2512  CE2 PHE B  91      38.700 -24.147   1.000  1.00  0.00           C  
ATOM   2513  CZ  PHE B  91      38.777 -23.998   2.401  1.00  0.00           C  
ATOM   2514  C   PHE B  91      34.053 -27.295  -0.478  1.00  0.00           C  
ATOM   2515  O   PHE B  91      33.390 -28.265  -0.140  1.00  0.00           O  
ATOM   2516  H   PHE B  91      33.834 -27.291   2.250  1.00  0.00           H  
ATOM   2517  N   TYR B  92      34.174 -26.881  -1.736  1.00  0.00           N  
ATOM   2518  CA  TYR B  92      33.510 -27.672  -2.761  1.00  0.00           C  
ATOM   2519  CB  TYR B  92      32.267 -26.974  -3.317  1.00  0.00           C  
ATOM   2520  CG  TYR B  92      31.342 -26.584  -2.194  1.00  0.00           C  
ATOM   2521  CD1 TYR B  92      30.633 -27.586  -1.505  1.00  0.00           C  
ATOM   2522  CE1 TYR B  92      29.831 -27.216  -0.416  1.00  0.00           C  
ATOM   2523  CD2 TYR B  92      31.234 -25.221  -1.858  1.00  0.00           C  
ATOM   2524  CE2 TYR B  92      30.411 -24.856  -0.785  1.00  0.00           C  
ATOM   2525  CZ  TYR B  92      29.740 -25.857  -0.062  1.00  0.00           C  
ATOM   2526  OH  TYR B  92      28.982 -25.495   1.029  1.00  0.00           O  
ATOM   2527  C   TYR B  92      34.453 -27.947  -3.890  1.00  0.00           C  
ATOM   2528  O   TYR B  92      35.071 -27.047  -4.444  1.00  0.00           O  
ATOM   2529  H   TYR B  92      34.718 -26.076  -1.971  1.00  0.00           H  
ATOM   2530  HH  TYR B  92      29.216 -26.079   1.748  1.00  0.00           H  
ATOM   2531  N   VAL B  93      34.528 -29.238  -4.217  1.00  0.00           N  
ATOM   2532  CA  VAL B  93      35.112 -29.492  -5.527  1.00  0.00           C  
ATOM   2533  CB  VAL B  93      35.775 -30.875  -5.564  1.00  0.00           C  
ATOM   2534  CG1 VAL B  93      36.425 -31.167  -6.920  1.00  0.00           C  
ATOM   2535  CG2 VAL B  93      36.785 -31.016  -4.424  1.00  0.00           C  
ATOM   2536  C   VAL B  93      33.972 -29.396  -6.514  1.00  0.00           C  
ATOM   2537  O   VAL B  93      32.912 -29.954  -6.259  1.00  0.00           O  
ATOM   2538  H   VAL B  93      33.917 -29.887  -3.759  1.00  0.00           H  
ATOM   2539  N   ILE B  94      34.193 -28.659  -7.601  1.00  0.00           N  
ATOM   2540  CA  ILE B  94      33.136 -28.563  -8.603  1.00  0.00           C  
ATOM   2541  CB  ILE B  94      32.417 -27.194  -8.598  1.00  0.00           C  
ATOM   2542  CG2 ILE B  94      31.609 -26.985  -7.316  1.00  0.00           C  
ATOM   2543  CG1 ILE B  94      33.320 -26.001  -8.919  1.00  0.00           C  
ATOM   2544  CD1 ILE B  94      33.983 -25.407  -7.679  1.00  0.00           C  
ATOM   2545  C   ILE B  94      33.669 -28.879  -9.982  1.00  0.00           C  
ATOM   2546  O   ILE B  94      34.868 -28.796 -10.225  1.00  0.00           O  
ATOM   2547  H   ILE B  94      35.075 -28.202  -7.727  1.00  0.00           H  
ATOM   2548  N   GLU B  95      32.742 -29.249 -10.867  1.00  0.00           N  
ATOM   2549  CA  GLU B  95      33.069 -29.248 -12.288  1.00  0.00           C  
ATOM   2550  CB  GLU B  95      32.310 -30.362 -13.006  1.00  0.00           C  
ATOM   2551  CG  GLU B  95      32.586 -31.750 -12.429  1.00  0.00           C  
ATOM   2552  CD  GLU B  95      31.288 -32.433 -12.042  1.00  0.00           C  
ATOM   2553  OE1 GLU B  95      31.014 -33.521 -12.540  1.00  0.00           O  
ATOM   2554  OE2 GLU B  95      30.566 -31.928 -11.188  1.00  0.00           O1-
ATOM   2555  C   GLU B  95      32.645 -27.919 -12.869  1.00  0.00           C  
ATOM   2556  O   GLU B  95      31.619 -27.370 -12.484  1.00  0.00           O  
ATOM   2557  H   GLU B  95      31.785 -29.362 -10.592  1.00  0.00           H  
ATOM   2558  N   TYR B  96      33.445 -27.412 -13.811  1.00  0.00           N  
ATOM   2559  CA  TYR B  96      32.917 -26.244 -14.516  1.00  0.00           C  
ATOM   2560  CB  TYR B  96      34.032 -25.496 -15.248  1.00  0.00           C  
ATOM   2561  CG  TYR B  96      34.735 -24.524 -14.328  1.00  0.00           C  
ATOM   2562  CD1 TYR B  96      34.346 -23.169 -14.348  1.00  0.00           C  
ATOM   2563  CE1 TYR B  96      35.026 -22.250 -13.531  1.00  0.00           C  
ATOM   2564  CD2 TYR B  96      35.771 -24.986 -13.492  1.00  0.00           C  
ATOM   2565  CE2 TYR B  96      36.460 -24.063 -12.689  1.00  0.00           C  
ATOM   2566  CZ  TYR B  96      36.079 -22.706 -12.711  1.00  0.00           C  
ATOM   2567  OH  TYR B  96      36.742 -21.793 -11.913  1.00  0.00           O  
ATOM   2568  C   TYR B  96      31.825 -26.634 -15.494  1.00  0.00           C  
ATOM   2569  O   TYR B  96      31.780 -27.750 -16.006  1.00  0.00           O  
ATOM   2570  H   TYR B  96      34.266 -27.908 -14.104  1.00  0.00           H  
ATOM   2571  HH  TYR B  96      37.429 -22.232 -11.395  1.00  0.00           H  
ATOM   2572  N   ALA B  97      30.932 -25.673 -15.756  1.00  0.00           N  
ATOM   2573  CA  ALA B  97      29.954 -25.986 -16.792  1.00  0.00           C  
ATOM   2574  CB  ALA B  97      28.709 -25.112 -16.675  1.00  0.00           C  
ATOM   2575  C   ALA B  97      30.535 -25.847 -18.184  1.00  0.00           C  
ATOM   2576  O   ALA B  97      30.571 -24.775 -18.771  1.00  0.00           O  
ATOM   2577  H   ALA B  97      30.986 -24.768 -15.325  1.00  0.00           H  
ATOM   2578  N   ALA B  98      30.998 -27.010 -18.671  1.00  0.00           N  
ATOM   2579  CA  ALA B  98      31.537 -27.187 -20.024  1.00  0.00           C  
ATOM   2580  CB  ALA B  98      30.567 -26.722 -21.122  1.00  0.00           C  
ATOM   2581  C   ALA B  98      32.922 -26.623 -20.295  1.00  0.00           C  
ATOM   2582  O   ALA B  98      33.756 -27.326 -20.848  1.00  0.00           O  
ATOM   2583  H   ALA B  98      31.041 -27.760 -18.008  1.00  0.00           H  
ATOM   2584  N   CYS B  99      33.132 -25.356 -19.877  1.00  0.00           N  
ATOM   2585  CA  CYS B  99      34.398 -24.617 -20.043  1.00  0.00           C  
ATOM   2586  CB  CYS B  99      34.742 -23.870 -18.755  1.00  0.00           C  
ATOM   2587  SG  CYS B  99      33.308 -23.017 -18.046  1.00  0.00           S  
ATOM   2588  C   CYS B  99      35.608 -25.403 -20.519  1.00  0.00           C  
ATOM   2589  O   CYS B  99      36.156 -26.228 -19.794  1.00  0.00           O  
ATOM   2590  H   CYS B  99      32.356 -24.866 -19.479  1.00  0.00           H  
ATOM   2591  N   ASP B 100      35.925 -25.142 -21.798  1.00  0.00           N  
ATOM   2592  CA  ASP B 100      36.974 -25.861 -22.530  1.00  0.00           C  
ATOM   2593  CB  ASP B 100      38.377 -25.592 -21.954  1.00  0.00           C  
ATOM   2594  CG  ASP B 100      38.592 -24.100 -21.783  1.00  0.00           C  
ATOM   2595  OD1 ASP B 100      39.055 -23.461 -22.723  1.00  0.00           O  
ATOM   2596  OD2 ASP B 100      38.279 -23.582 -20.713  1.00  0.00           O1-
ATOM   2597  C   ASP B 100      36.700 -27.345 -22.716  1.00  0.00           C  
ATOM   2598  O   ASP B 100      36.257 -27.788 -23.770  1.00  0.00           O  
ATOM   2599  H   ASP B 100      35.519 -24.345 -22.235  1.00  0.00           H  
ATOM   2600  N   ALA B 101      36.959 -28.098 -21.640  1.00  0.00           N  
ATOM   2601  CA  ALA B 101      36.611 -29.518 -21.649  1.00  0.00           C  
ATOM   2602  CB  ALA B 101      37.822 -30.364 -22.050  1.00  0.00           C  
ATOM   2603  C   ALA B 101      36.114 -29.980 -20.288  1.00  0.00           C  
ATOM   2604  O   ALA B 101      36.157 -31.151 -19.937  1.00  0.00           O  
ATOM   2605  H   ALA B 101      37.296 -27.645 -20.813  1.00  0.00           H  
ATOM   2606  N   THR B 102      35.681 -28.962 -19.528  1.00  0.00           N  
ATOM   2607  CA  THR B 102      35.623 -28.974 -18.070  1.00  0.00           C  
ATOM   2608  CB  THR B 102      34.349 -29.632 -17.500  1.00  0.00           C  
ATOM   2609  OG1 THR B 102      34.052 -29.042 -16.226  1.00  0.00           O  
ATOM   2610  CG2 THR B 102      34.379 -31.160 -17.380  1.00  0.00           C  
ATOM   2611  C   THR B 102      36.894 -29.383 -17.343  1.00  0.00           C  
ATOM   2612  O   THR B 102      37.828 -29.967 -17.877  1.00  0.00           O  
ATOM   2613  H   THR B 102      35.478 -28.100 -19.997  1.00  0.00           H  
ATOM   2614  HG1 THR B 102      33.100 -29.048 -16.146  1.00  0.00           H  
ATOM   2615  N   TYR B 103      36.884 -28.972 -16.072  1.00  0.00           N  
ATOM   2616  CA  TYR B 103      37.982 -29.216 -15.147  1.00  0.00           C  
ATOM   2617  CB  TYR B 103      39.225 -28.338 -15.427  1.00  0.00           C  
ATOM   2618  CG  TYR B 103      38.896 -27.009 -16.079  1.00  0.00           C  
ATOM   2619  CD1 TYR B 103      38.414 -25.946 -15.290  1.00  0.00           C  
ATOM   2620  CE1 TYR B 103      38.091 -24.729 -15.912  1.00  0.00           C  
ATOM   2621  CD2 TYR B 103      39.088 -26.872 -17.471  1.00  0.00           C  
ATOM   2622  CE2 TYR B 103      38.763 -25.655 -18.092  1.00  0.00           C  
ATOM   2623  CZ  TYR B 103      38.255 -24.601 -17.305  1.00  0.00           C  
ATOM   2624  OH  TYR B 103      37.899 -23.409 -17.901  1.00  0.00           O  
ATOM   2625  C   TYR B 103      37.439 -29.016 -13.751  1.00  0.00           C  
ATOM   2626  O   TYR B 103      36.341 -28.496 -13.573  1.00  0.00           O  
ATOM   2627  H   TYR B 103      36.044 -28.554 -15.719  1.00  0.00           H  
ATOM   2628  HH  TYR B 103      38.134 -23.431 -18.832  1.00  0.00           H  
ATOM   2629  N   ASN B 104      38.226 -29.492 -12.779  1.00  0.00           N  
ATOM   2630  CA  ASN B 104      37.730 -29.353 -11.415  1.00  0.00           C  
ATOM   2631  CB  ASN B 104      37.992 -30.596 -10.562  1.00  0.00           C  
ATOM   2632  CG  ASN B 104      37.092 -31.749 -10.962  1.00  0.00           C  
ATOM   2633  OD1 ASN B 104      37.534 -32.874 -11.139  1.00  0.00           O  
ATOM   2634  ND2 ASN B 104      35.799 -31.440 -11.089  1.00  0.00           N  
ATOM   2635  C   ASN B 104      38.329 -28.158 -10.729  1.00  0.00           C  
ATOM   2636  O   ASN B 104      39.471 -27.797 -10.974  1.00  0.00           O  
ATOM   2637  H   ASN B 104      39.162 -29.784 -12.963  1.00  0.00           H  
ATOM   2638 HD21 ASN B 104      35.451 -30.513 -10.939  1.00  0.00           H  
ATOM   2639 HD22 ASN B 104      35.167 -32.164 -11.358  1.00  0.00           H  
ATOM   2640  N   GLU B 105      37.493 -27.586  -9.864  1.00  0.00           N  
ATOM   2641  CA  GLU B 105      37.878 -26.402  -9.106  1.00  0.00           C  
ATOM   2642  CB  GLU B 105      37.020 -25.250  -9.627  1.00  0.00           C  
ATOM   2643  CG  GLU B 105      37.189 -23.876  -8.978  1.00  0.00           C  
ATOM   2644  CD  GLU B 105      38.603 -23.400  -9.179  1.00  0.00           C  
ATOM   2645  OE1 GLU B 105      39.426 -23.644  -8.298  1.00  0.00           O  
ATOM   2646  OE2 GLU B 105      38.867 -22.799 -10.217  1.00  0.00           O1-
ATOM   2647  C   GLU B 105      37.630 -26.689  -7.639  1.00  0.00           C  
ATOM   2648  O   GLU B 105      36.812 -27.549  -7.321  1.00  0.00           O  
ATOM   2649  H   GLU B 105      36.575 -27.964  -9.742  1.00  0.00           H  
ATOM   2650  N   ILE B 106      38.362 -25.991  -6.759  1.00  0.00           N  
ATOM   2651  CA  ILE B 106      38.128 -26.234  -5.335  1.00  0.00           C  
ATOM   2652  CB  ILE B 106      39.262 -27.024  -4.640  1.00  0.00           C  
ATOM   2653  CG2 ILE B 106      38.804 -27.442  -3.236  1.00  0.00           C  
ATOM   2654  CG1 ILE B 106      39.735 -28.265  -5.411  1.00  0.00           C  
ATOM   2655  CD1 ILE B 106      40.886 -28.010  -6.390  1.00  0.00           C  
ATOM   2656  C   ILE B 106      37.833 -24.945  -4.586  1.00  0.00           C  
ATOM   2657  O   ILE B 106      38.703 -24.283  -4.031  1.00  0.00           O  
ATOM   2658  H   ILE B 106      38.968 -25.261  -7.097  1.00  0.00           H  
ATOM   2659  N   VAL B 107      36.543 -24.606  -4.606  1.00  0.00           N  
ATOM   2660  CA  VAL B 107      36.188 -23.340  -3.972  1.00  0.00           C  
ATOM   2661  CB  VAL B 107      35.038 -22.660  -4.718  1.00  0.00           C  
ATOM   2662  CG1 VAL B 107      35.456 -22.283  -6.137  1.00  0.00           C  
ATOM   2663  CG2 VAL B 107      33.746 -23.476  -4.654  1.00  0.00           C  
ATOM   2664  C   VAL B 107      35.859 -23.457  -2.497  1.00  0.00           C  
ATOM   2665  O   VAL B 107      35.756 -24.538  -1.931  1.00  0.00           O  
ATOM   2666  H   VAL B 107      35.872 -25.277  -4.923  1.00  0.00           H  
ATOM   2667  N   THR B 108      35.665 -22.275  -1.906  1.00  0.00           N  
ATOM   2668  CA  THR B 108      35.026 -22.234  -0.595  1.00  0.00           C  
ATOM   2669  CB  THR B 108      35.689 -21.143   0.242  1.00  0.00           C  
ATOM   2670  OG1 THR B 108      36.888 -20.679  -0.411  1.00  0.00           O  
ATOM   2671  CG2 THR B 108      35.969 -21.586   1.679  1.00  0.00           C  
ATOM   2672  C   THR B 108      33.542 -21.952  -0.776  1.00  0.00           C  
ATOM   2673  O   THR B 108      33.113 -21.650  -1.884  1.00  0.00           O  
ATOM   2674  H   THR B 108      35.778 -21.428  -2.419  1.00  0.00           H  
ATOM   2675  HG1 THR B 108      37.479 -21.427  -0.401  1.00  0.00           H  
ATOM   2676  N   PHE B 109      32.785 -22.044   0.327  1.00  0.00           N  
ATOM   2677  CA  PHE B 109      31.329 -21.918   0.250  1.00  0.00           C  
ATOM   2678  CB  PHE B 109      30.684 -22.070   1.644  1.00  0.00           C  
ATOM   2679  CG  PHE B 109      31.004 -20.956   2.624  1.00  0.00           C  
ATOM   2680  CD1 PHE B 109      32.336 -20.711   3.033  1.00  0.00           C  
ATOM   2681  CD2 PHE B 109      29.937 -20.190   3.141  1.00  0.00           C  
ATOM   2682  CE1 PHE B 109      32.600 -19.706   3.982  1.00  0.00           C  
ATOM   2683  CE2 PHE B 109      30.197 -19.186   4.094  1.00  0.00           C  
ATOM   2684  CZ  PHE B 109      31.525 -18.963   4.513  1.00  0.00           C  
ATOM   2685  C   PHE B 109      30.776 -20.741  -0.533  1.00  0.00           C  
ATOM   2686  O   PHE B 109      29.957 -20.884  -1.429  1.00  0.00           O  
ATOM   2687  H   PHE B 109      33.211 -22.388   1.165  1.00  0.00           H  
ATOM   2688  N   GLU B 110      31.305 -19.570  -0.180  1.00  0.00           N  
ATOM   2689  CA  GLU B 110      30.862 -18.348  -0.848  1.00  0.00           C  
ATOM   2690  CB  GLU B 110      30.943 -17.146   0.098  1.00  0.00           C  
ATOM   2691  CG  GLU B 110      32.010 -17.166   1.199  1.00  0.00           C  
ATOM   2692  CD  GLU B 110      33.415 -17.405   0.676  1.00  0.00           C  
ATOM   2693  OE1 GLU B 110      34.105 -16.451   0.327  1.00  0.00           O  
ATOM   2694  OE2 GLU B 110      33.849 -18.553   0.656  1.00  0.00           O1-
ATOM   2695  C   GLU B 110      31.532 -18.039  -2.178  1.00  0.00           C  
ATOM   2696  O   GLU B 110      31.333 -16.998  -2.789  1.00  0.00           O  
ATOM   2697  H   GLU B 110      32.075 -19.552   0.460  1.00  0.00           H  
ATOM   2698  N   ARG B 111      32.331 -19.006  -2.641  1.00  0.00           N  
ATOM   2699  CA  ARG B 111      32.654 -18.931  -4.061  1.00  0.00           C  
ATOM   2700  CB  ARG B 111      34.121 -19.278  -4.296  1.00  0.00           C  
ATOM   2701  CG  ARG B 111      34.986 -18.107  -3.850  1.00  0.00           C  
ATOM   2702  CD  ARG B 111      36.443 -18.431  -3.492  1.00  0.00           C  
ATOM   2703  NE  ARG B 111      36.990 -17.288  -2.755  1.00  0.00           N  
ATOM   2704  CZ  ARG B 111      36.487 -17.102  -1.514  1.00  0.00           C  
ATOM   2705  NH1 ARG B 111      36.070 -18.125  -0.790  1.00  0.00           N  
ATOM   2706  NH2 ARG B 111      36.353 -15.884  -1.016  1.00  0.00           N1+
ATOM   2707  C   ARG B 111      31.710 -19.741  -4.930  1.00  0.00           C  
ATOM   2708  O   ARG B 111      31.856 -19.810  -6.145  1.00  0.00           O  
ATOM   2709  H   ARG B 111      32.507 -19.828  -2.104  1.00  0.00           H  
ATOM   2710  HE  ARG B 111      37.407 -16.556  -3.293  1.00  0.00           H  
ATOM   2711 HH11 ARG B 111      35.419 -17.969  -0.029  1.00  0.00           H  
ATOM   2712 HH12 ARG B 111      36.347 -19.074  -0.967  1.00  0.00           H  
ATOM   2713 HH21 ARG B 111      35.780 -15.797  -0.187  1.00  0.00           H  
ATOM   2714 HH22 ARG B 111      36.748 -15.074  -1.437  1.00  0.00           H  
ATOM   2715  N   LEU B 112      30.714 -20.327  -4.253  1.00  0.00           N  
ATOM   2716  CA  LEU B 112      29.516 -20.695  -4.988  1.00  0.00           C  
ATOM   2717  CB  LEU B 112      29.109 -22.144  -4.724  1.00  0.00           C  
ATOM   2718  CG  LEU B 112      30.101 -23.201  -5.198  1.00  0.00           C  
ATOM   2719  CD1 LEU B 112      29.589 -24.600  -4.871  1.00  0.00           C  
ATOM   2720  CD2 LEU B 112      30.442 -23.067  -6.681  1.00  0.00           C  
ATOM   2721  C   LEU B 112      28.388 -19.805  -4.527  1.00  0.00           C  
ATOM   2722  O   LEU B 112      28.465 -19.170  -3.484  1.00  0.00           O  
ATOM   2723  H   LEU B 112      30.633 -20.306  -3.255  1.00  0.00           H  
ATOM   2724  N   ARG B 113      27.320 -19.838  -5.324  1.00  0.00           N  
ATOM   2725  CA  ARG B 113      26.030 -19.390  -4.812  1.00  0.00           C  
ATOM   2726  CB  ARG B 113      25.871 -17.862  -4.944  1.00  0.00           C  
ATOM   2727  CG  ARG B 113      25.749 -17.359  -6.379  1.00  0.00           C  
ATOM   2728  CD  ARG B 113      25.449 -15.866  -6.479  1.00  0.00           C  
ATOM   2729  NE  ARG B 113      25.146 -15.560  -7.870  1.00  0.00           N  
ATOM   2730  CZ  ARG B 113      24.957 -14.316  -8.343  1.00  0.00           C  
ATOM   2731  NH1 ARG B 113      25.127 -13.224  -7.604  1.00  0.00           N  
ATOM   2732  NH2 ARG B 113      24.596 -14.216  -9.609  1.00  0.00           N1+
ATOM   2733  C   ARG B 113      24.951 -20.157  -5.557  1.00  0.00           C  
ATOM   2734  O   ARG B 113      25.181 -20.617  -6.672  1.00  0.00           O  
ATOM   2735  H   ARG B 113      27.403 -20.215  -6.250  1.00  0.00           H  
ATOM   2736  HE  ARG B 113      25.035 -16.330  -8.507  1.00  0.00           H  
ATOM   2737 HH11 ARG B 113      24.935 -12.313  -7.967  1.00  0.00           H  
ATOM   2738 HH12 ARG B 113      25.484 -13.250  -6.658  1.00  0.00           H  
ATOM   2739 HH21 ARG B 113      24.382 -13.332 -10.052  1.00  0.00           H  
ATOM   2740 HH22 ARG B 113      24.532 -15.057 -10.152  1.00  0.00           H  
ATOM   2741  N   PRO B 114      23.760 -20.320  -4.930  1.00  0.00           N  
ATOM   2742  CD  PRO B 114      23.414 -20.023  -3.543  1.00  0.00           C  
ATOM   2743  CA  PRO B 114      22.633 -20.856  -5.702  1.00  0.00           C  
ATOM   2744  CB  PRO B 114      21.471 -20.780  -4.703  1.00  0.00           C  
ATOM   2745  CG  PRO B 114      22.121 -20.797  -3.320  1.00  0.00           C  
ATOM   2746  C   PRO B 114      22.374 -20.037  -6.959  1.00  0.00           C  
ATOM   2747  O   PRO B 114      22.394 -18.813  -6.921  1.00  0.00           O  
ATOM   2748  N   VAL B 115      22.145 -20.761  -8.069  1.00  0.00           N  
ATOM   2749  CA  VAL B 115      21.896 -20.068  -9.341  1.00  0.00           C  
ATOM   2750  CB  VAL B 115      21.513 -21.087 -10.432  1.00  0.00           C  
ATOM   2751  CG1 VAL B 115      21.135 -20.449 -11.775  1.00  0.00           C  
ATOM   2752  CG2 VAL B 115      22.637 -22.098 -10.624  1.00  0.00           C  
ATOM   2753  C   VAL B 115      20.833 -18.984  -9.246  1.00  0.00           C  
ATOM   2754  O   VAL B 115      19.683 -19.263  -8.919  1.00  0.00           O  
ATOM   2755  H   VAL B 115      22.212 -21.756  -8.023  1.00  0.00           H  
ATOM   2756  N   ASN B 116      21.259 -17.748  -9.570  1.00  0.00           N  
ATOM   2757  CA  ASN B 116      20.280 -16.663  -9.681  1.00  0.00           C  
ATOM   2758  CB  ASN B 116      20.996 -15.327  -9.970  1.00  0.00           C  
ATOM   2759  CG  ASN B 116      20.047 -14.193 -10.350  1.00  0.00           C  
ATOM   2760  OD1 ASN B 116      18.833 -14.337 -10.426  1.00  0.00           O  
ATOM   2761  ND2 ASN B 116      20.663 -13.046 -10.630  1.00  0.00           N  
ATOM   2762  C   ASN B 116      19.205 -17.014 -10.698  1.00  0.00           C  
ATOM   2763  O   ASN B 116      19.413 -17.077 -11.905  1.00  0.00           O  
ATOM   2764  H   ASN B 116      22.216 -17.642  -9.855  1.00  0.00           H  
ATOM   2765 HD21 ASN B 116      21.653 -12.905 -10.526  1.00  0.00           H  
ATOM   2766 HD22 ASN B 116      20.147 -12.262 -10.974  1.00  0.00           H  
ATOM   2767  N   GLN B 117      18.032 -17.275 -10.110  1.00  0.00           N  
ATOM   2768  CA  GLN B 117      16.951 -17.875 -10.878  1.00  0.00           C  
ATOM   2769  CB  GLN B 117      15.950 -18.571  -9.953  1.00  0.00           C  
ATOM   2770  CG  GLN B 117      16.319 -20.028  -9.675  1.00  0.00           C  
ATOM   2771  CD  GLN B 117      16.361 -20.792 -10.986  1.00  0.00           C  
ATOM   2772  OE1 GLN B 117      15.460 -20.721 -11.821  1.00  0.00           O  
ATOM   2773  NE2 GLN B 117      17.472 -21.511 -11.143  1.00  0.00           N  
ATOM   2774  C   GLN B 117      16.214 -16.981 -11.844  1.00  0.00           C  
ATOM   2775  O   GLN B 117      15.250 -17.413 -12.473  1.00  0.00           O  
ATOM   2776  H   GLN B 117      17.963 -17.119  -9.128  1.00  0.00           H  
ATOM   2777 HE21 GLN B 117      17.622 -22.076 -11.952  1.00  0.00           H  
ATOM   2778 HE22 GLN B 117      18.178 -21.478 -10.435  1.00  0.00           H  
ATOM   2779  N   ASN B 118      16.682 -15.733 -11.939  1.00  0.00           N  
ATOM   2780  CA  ASN B 118      16.064 -14.852 -12.926  1.00  0.00           C  
ATOM   2781  CB  ASN B 118      16.519 -13.411 -12.754  1.00  0.00           C  
ATOM   2782  CG  ASN B 118      15.861 -12.830 -11.528  1.00  0.00           C  
ATOM   2783  OD1 ASN B 118      14.648 -12.821 -11.383  1.00  0.00           O  
ATOM   2784  ND2 ASN B 118      16.730 -12.335 -10.653  1.00  0.00           N  
ATOM   2785  C   ASN B 118      16.354 -15.294 -14.336  1.00  0.00           C  
ATOM   2786  O   ASN B 118      17.479 -15.604 -14.707  1.00  0.00           O  
ATOM   2787  H   ASN B 118      17.500 -15.453 -11.433  1.00  0.00           H  
ATOM   2788 HD21 ASN B 118      16.454 -11.868  -9.814  1.00  0.00           H  
ATOM   2789 HD22 ASN B 118      17.718 -12.408 -10.809  1.00  0.00           H  
ATOM   2790  N   LYS B 119      15.263 -15.346 -15.106  1.00  0.00           N  
ATOM   2791  CA  LYS B 119      15.476 -15.702 -16.502  1.00  0.00           C  
ATOM   2792  CB  LYS B 119      14.244 -16.408 -17.091  1.00  0.00           C  
ATOM   2793  CG  LYS B 119      14.087 -17.885 -16.686  1.00  0.00           C  
ATOM   2794  CD  LYS B 119      13.746 -18.100 -15.209  1.00  0.00           C  
ATOM   2795  CE  LYS B 119      13.868 -19.543 -14.716  1.00  0.00           C  
ATOM   2796  NZ  LYS B 119      13.784 -19.509 -13.251  1.00  0.00           N1+
ATOM   2797  C   LYS B 119      15.821 -14.428 -17.236  1.00  0.00           C  
ATOM   2798  O   LYS B 119      15.695 -13.343 -16.679  1.00  0.00           O  
ATOM   2799  H   LYS B 119      14.414 -14.918 -14.803  1.00  0.00           H  
ATOM   2800  HZ1 LYS B 119      14.419 -18.755 -12.915  1.00  0.00           H  
ATOM   2801  HZ2 LYS B 119      12.822 -19.312 -12.918  1.00  0.00           H  
ATOM   2802  HZ3 LYS B 119      14.147 -20.393 -12.827  1.00  0.00           H  
ATOM   2803  N   THR B 120      16.287 -14.580 -18.479  1.00  0.00           N  
ATOM   2804  CA  THR B 120      16.716 -13.325 -19.072  1.00  0.00           C  
ATOM   2805  CB  THR B 120      17.764 -13.577 -20.153  1.00  0.00           C  
ATOM   2806  OG1 THR B 120      17.256 -14.374 -21.241  1.00  0.00           O  
ATOM   2807  CG2 THR B 120      18.994 -14.243 -19.525  1.00  0.00           C  
ATOM   2808  C   THR B 120      15.568 -12.477 -19.566  1.00  0.00           C  
ATOM   2809  O   THR B 120      14.555 -12.999 -20.024  1.00  0.00           O  
ATOM   2810  H   THR B 120      16.316 -15.436 -18.990  1.00  0.00           H  
ATOM   2811  HG1 THR B 120      18.047 -14.556 -21.754  1.00  0.00           H  
ATOM   2812  N   VAL B 121      15.771 -11.159 -19.473  1.00  0.00           N  
ATOM   2813  CA  VAL B 121      14.766 -10.184 -19.899  1.00  0.00           C  
ATOM   2814  CB  VAL B 121      15.400  -8.781 -19.825  1.00  0.00           C  
ATOM   2815  CG1 VAL B 121      14.500  -7.648 -20.321  1.00  0.00           C  
ATOM   2816  CG2 VAL B 121      15.854  -8.507 -18.389  1.00  0.00           C  
ATOM   2817  C   VAL B 121      14.177 -10.516 -21.268  1.00  0.00           C  
ATOM   2818  O   VAL B 121      14.822 -11.106 -22.134  1.00  0.00           O  
ATOM   2819  H   VAL B 121      16.661 -10.859 -19.128  1.00  0.00           H  
ATOM   2820  N   LYS B 122      12.889 -10.199 -21.388  1.00  0.00           N  
ATOM   2821  CA  LYS B 122      12.171 -10.445 -22.629  1.00  0.00           C  
ATOM   2822  CB  LYS B 122      11.193 -11.615 -22.442  1.00  0.00           C  
ATOM   2823  CG  LYS B 122      11.899 -12.937 -22.121  1.00  0.00           C  
ATOM   2824  CD  LYS B 122      12.673 -13.527 -23.306  1.00  0.00           C  
ATOM   2825  CE  LYS B 122      13.807 -14.464 -22.873  1.00  0.00           C  
ATOM   2826  NZ  LYS B 122      14.959 -13.653 -22.460  1.00  0.00           N1+
ATOM   2827  C   LYS B 122      11.460  -9.164 -23.016  1.00  0.00           C  
ATOM   2828  O   LYS B 122      11.629  -8.130 -22.383  1.00  0.00           O  
ATOM   2829  H   LYS B 122      12.406  -9.725 -20.648  1.00  0.00           H  
ATOM   2830  HZ1 LYS B 122      15.364 -13.170 -23.288  1.00  0.00           H  
ATOM   2831  HZ2 LYS B 122      14.659 -12.911 -21.790  1.00  0.00           H  
ATOM   2832  HZ3 LYS B 122      15.705 -14.211 -21.997  1.00  0.00           H  
ATOM   2833  N   LYS B 123      10.637  -9.271 -24.070  1.00  0.00           N  
ATOM   2834  CA  LYS B 123       9.957  -8.069 -24.562  1.00  0.00           C  
ATOM   2835  CB  LYS B 123       9.146  -8.421 -25.814  1.00  0.00           C  
ATOM   2836  CG  LYS B 123       8.844  -7.212 -26.702  1.00  0.00           C  
ATOM   2837  CD  LYS B 123      10.138  -6.554 -27.174  1.00  0.00           C  
ATOM   2838  CE  LYS B 123       9.933  -5.300 -28.019  1.00  0.00           C  
ATOM   2839  NZ  LYS B 123      11.257  -4.813 -28.397  1.00  0.00           N1+
ATOM   2840  C   LYS B 123       9.096  -7.318 -23.549  1.00  0.00           C  
ATOM   2841  O   LYS B 123       8.870  -6.121 -23.644  1.00  0.00           O  
ATOM   2842  H   LYS B 123      10.557 -10.136 -24.561  1.00  0.00           H  
ATOM   2843  HZ1 LYS B 123      11.877  -4.698 -27.570  1.00  0.00           H  
ATOM   2844  HZ2 LYS B 123      11.782  -5.504 -28.984  1.00  0.00           H  
ATOM   2845  HZ3 LYS B 123      11.285  -3.933 -28.938  1.00  0.00           H  
ATOM   2846  N   ASN B 124       8.608  -8.091 -22.572  1.00  0.00           N  
ATOM   2847  CA  ASN B 124       7.735  -7.471 -21.579  1.00  0.00           C  
ATOM   2848  CB  ASN B 124       6.589  -8.424 -21.201  1.00  0.00           C  
ATOM   2849  CG  ASN B 124       7.101  -9.587 -20.361  1.00  0.00           C  
ATOM   2850  OD1 ASN B 124       8.267  -9.964 -20.415  1.00  0.00           O  
ATOM   2851  ND2 ASN B 124       6.180 -10.138 -19.568  1.00  0.00           N  
ATOM   2852  C   ASN B 124       8.437  -6.993 -20.318  1.00  0.00           C  
ATOM   2853  O   ASN B 124       7.790  -6.674 -19.330  1.00  0.00           O  
ATOM   2854  H   ASN B 124       8.909  -9.035 -22.448  1.00  0.00           H  
ATOM   2855 HD21 ASN B 124       5.247  -9.782 -19.540  1.00  0.00           H  
ATOM   2856 HD22 ASN B 124       6.442 -10.908 -18.990  1.00  0.00           H  
ATOM   2857  N   THR B 125       9.773  -7.032 -20.354  1.00  0.00           N  
ATOM   2858  CA  THR B 125      10.406  -6.907 -19.046  1.00  0.00           C  
ATOM   2859  CB  THR B 125      11.200  -8.181 -18.736  1.00  0.00           C  
ATOM   2860  OG1 THR B 125      10.848  -9.245 -19.640  1.00  0.00           O  
ATOM   2861  CG2 THR B 125      11.029  -8.622 -17.281  1.00  0.00           C  
ATOM   2862  C   THR B 125      11.245  -5.661 -18.816  1.00  0.00           C  
ATOM   2863  O   THR B 125      11.801  -5.460 -17.744  1.00  0.00           O  
ATOM   2864  H   THR B 125      10.309  -7.273 -21.163  1.00  0.00           H  
ATOM   2865  HG1 THR B 125       9.906  -9.390 -19.557  1.00  0.00           H  
ATOM   2866  N   PHE B 126      11.327  -4.843 -19.878  1.00  0.00           N  
ATOM   2867  CA  PHE B 126      12.042  -3.573 -19.780  1.00  0.00           C  
ATOM   2868  CB  PHE B 126      13.544  -3.773 -20.024  1.00  0.00           C  
ATOM   2869  CG  PHE B 126      14.318  -3.741 -18.724  1.00  0.00           C  
ATOM   2870  CD1 PHE B 126      14.627  -2.497 -18.135  1.00  0.00           C  
ATOM   2871  CD2 PHE B 126      14.723  -4.948 -18.115  1.00  0.00           C  
ATOM   2872  CE1 PHE B 126      15.334  -2.456 -16.919  1.00  0.00           C  
ATOM   2873  CE2 PHE B 126      15.429  -4.914 -16.897  1.00  0.00           C  
ATOM   2874  CZ  PHE B 126      15.723  -3.667 -16.309  1.00  0.00           C  
ATOM   2875  C   PHE B 126      11.449  -2.618 -20.795  1.00  0.00           C  
ATOM   2876  O   PHE B 126      11.107  -3.024 -21.898  1.00  0.00           O  
ATOM   2877  H   PHE B 126      10.861  -5.046 -20.739  1.00  0.00           H  
ATOM   2878  N   PHE B 127      11.302  -1.353 -20.375  1.00  0.00           N  
ATOM   2879  CA  PHE B 127      10.596  -0.391 -21.220  1.00  0.00           C  
ATOM   2880  CB  PHE B 127       9.122  -0.267 -20.813  1.00  0.00           C  
ATOM   2881  CG  PHE B 127       8.366  -1.544 -21.101  1.00  0.00           C  
ATOM   2882  CD1 PHE B 127       7.996  -1.850 -22.429  1.00  0.00           C  
ATOM   2883  CD2 PHE B 127       8.046  -2.410 -20.035  1.00  0.00           C  
ATOM   2884  CE1 PHE B 127       7.297  -3.043 -22.695  1.00  0.00           C  
ATOM   2885  CE2 PHE B 127       7.347  -3.603 -20.298  1.00  0.00           C  
ATOM   2886  CZ  PHE B 127       6.980  -3.907 -21.626  1.00  0.00           C  
ATOM   2887  C   PHE B 127      11.212   0.995 -21.220  1.00  0.00           C  
ATOM   2888  O   PHE B 127      11.558   1.567 -20.190  1.00  0.00           O  
ATOM   2889  H   PHE B 127      11.644  -1.074 -19.479  1.00  0.00           H  
ATOM   2890  N   LYS B 128      11.295   1.525 -22.450  1.00  0.00           N  
ATOM   2891  CA  LYS B 128      11.531   2.960 -22.578  1.00  0.00           C  
ATOM   2892  CB  LYS B 128      12.281   3.263 -23.890  1.00  0.00           C  
ATOM   2893  CG  LYS B 128      12.498   4.758 -24.180  1.00  0.00           C  
ATOM   2894  CD  LYS B 128      13.281   5.115 -25.453  1.00  0.00           C  
ATOM   2895  CE  LYS B 128      14.815   5.162 -25.339  1.00  0.00           C  
ATOM   2896  NZ  LYS B 128      15.420   3.834 -25.182  1.00  0.00           N1+
ATOM   2897  C   LYS B 128      10.206   3.699 -22.514  1.00  0.00           C  
ATOM   2898  O   LYS B 128       9.288   3.419 -23.274  1.00  0.00           O  
ATOM   2899  H   LYS B 128      10.999   0.993 -23.241  1.00  0.00           H  
ATOM   2900  HZ1 LYS B 128      15.016   3.331 -24.370  1.00  0.00           H  
ATOM   2901  HZ2 LYS B 128      15.250   3.228 -26.014  1.00  0.00           H  
ATOM   2902  HZ3 LYS B 128      16.441   3.907 -24.959  1.00  0.00           H  
ATOM   2903  N   CYS B 129      10.136   4.648 -21.578  1.00  0.00           N  
ATOM   2904  CA  CYS B 129       8.970   5.522 -21.589  1.00  0.00           C  
ATOM   2905  CB  CYS B 129       8.080   5.231 -20.378  1.00  0.00           C  
ATOM   2906  SG  CYS B 129       6.467   6.056 -20.437  1.00  0.00           S  
ATOM   2907  C   CYS B 129       9.443   6.959 -21.605  1.00  0.00           C  
ATOM   2908  O   CYS B 129      10.605   7.231 -21.330  1.00  0.00           O  
ATOM   2909  H   CYS B 129      10.866   4.825 -20.914  1.00  0.00           H  
ATOM   2910  N   THR B 130       8.515   7.860 -21.950  1.00  0.00           N  
ATOM   2911  CA  THR B 130       8.854   9.281 -21.984  1.00  0.00           C  
ATOM   2912  CB  THR B 130       9.826   9.585 -23.144  1.00  0.00           C  
ATOM   2913  OG1 THR B 130      10.295  10.934 -23.081  1.00  0.00           O  
ATOM   2914  CG2 THR B 130       9.241   9.261 -24.524  1.00  0.00           C  
ATOM   2915  C   THR B 130       7.576  10.088 -22.106  1.00  0.00           C  
ATOM   2916  O   THR B 130       6.566   9.574 -22.577  1.00  0.00           O  
ATOM   2917  H   THR B 130       7.576   7.607 -22.188  1.00  0.00           H  
ATOM   2918  HG1 THR B 130      10.639  11.138 -23.950  1.00  0.00           H  
ATOM   2919  N   VAL B 131       7.663  11.349 -21.666  1.00  0.00           N  
ATOM   2920  CA  VAL B 131       6.609  12.325 -21.949  1.00  0.00           C  
ATOM   2921  CB  VAL B 131       5.620  12.494 -20.775  1.00  0.00           C  
ATOM   2922  CG1 VAL B 131       4.640  11.324 -20.668  1.00  0.00           C  
ATOM   2923  CG2 VAL B 131       6.330  12.767 -19.446  1.00  0.00           C  
ATOM   2924  C   VAL B 131       7.272  13.651 -22.269  1.00  0.00           C  
ATOM   2925  O   VAL B 131       8.407  13.878 -21.874  1.00  0.00           O  
ATOM   2926  H   VAL B 131       8.531  11.653 -21.264  1.00  0.00           H  
ATOM   2927  N   ASP B 132       6.543  14.515 -22.990  1.00  0.00           N  
ATOM   2928  CA  ASP B 132       7.105  15.859 -23.152  1.00  0.00           C  
ATOM   2929  CB  ASP B 132       6.502  16.547 -24.393  1.00  0.00           C  
ATOM   2930  CG  ASP B 132       6.948  17.999 -24.544  1.00  0.00           C  
ATOM   2931  OD1 ASP B 132       8.146  18.276 -24.608  1.00  0.00           O  
ATOM   2932  OD2 ASP B 132       6.088  18.871 -24.569  1.00  0.00           O1-
ATOM   2933  C   ASP B 132       6.909  16.665 -21.880  1.00  0.00           C  
ATOM   2934  O   ASP B 132       5.990  16.429 -21.101  1.00  0.00           O  
ATOM   2935  H   ASP B 132       5.591  14.327 -23.215  1.00  0.00           H  
ATOM   2936  N   VAL B 133       7.843  17.594 -21.688  1.00  0.00           N  
ATOM   2937  CA  VAL B 133       7.722  18.500 -20.557  1.00  0.00           C  
ATOM   2938  CB  VAL B 133       9.096  18.639 -19.889  1.00  0.00           C  
ATOM   2939  CG1 VAL B 133       9.174  19.764 -18.861  1.00  0.00           C  
ATOM   2940  CG2 VAL B 133       9.485  17.307 -19.255  1.00  0.00           C  
ATOM   2941  C   VAL B 133       7.175  19.835 -21.027  1.00  0.00           C  
ATOM   2942  O   VAL B 133       7.725  20.468 -21.916  1.00  0.00           O  
ATOM   2943  H   VAL B 133       8.500  17.765 -22.430  1.00  0.00           H  
ATOM   2944  N   PRO B 134       6.057  20.259 -20.392  1.00  0.00           N  
ATOM   2945  CD  PRO B 134       5.278  19.520 -19.409  1.00  0.00           C  
ATOM   2946  CA  PRO B 134       5.503  21.585 -20.680  1.00  0.00           C  
ATOM   2947  CB  PRO B 134       4.355  21.698 -19.671  1.00  0.00           C  
ATOM   2948  CG  PRO B 134       3.947  20.257 -19.375  1.00  0.00           C  
ATOM   2949  C   PRO B 134       6.509  22.717 -20.545  1.00  0.00           C  
ATOM   2950  O   PRO B 134       7.394  22.695 -19.696  1.00  0.00           O  
ATOM   2951  N   GLU B 135       6.302  23.710 -21.427  1.00  0.00           N  
ATOM   2952  CA  GLU B 135       7.166  24.890 -21.544  1.00  0.00           C  
ATOM   2953  CB  GLU B 135       6.374  26.007 -22.232  1.00  0.00           C  
ATOM   2954  CG  GLU B 135       7.193  26.881 -23.188  1.00  0.00           C  
ATOM   2955  CD  GLU B 135       7.655  26.044 -24.365  1.00  0.00           C  
ATOM   2956  OE1 GLU B 135       8.858  25.839 -24.508  1.00  0.00           O  
ATOM   2957  OE2 GLU B 135       6.815  25.548 -25.118  1.00  0.00           O1-
ATOM   2958  C   GLU B 135       7.805  25.406 -20.261  1.00  0.00           C  
ATOM   2959  O   GLU B 135       9.016  25.505 -20.108  1.00  0.00           O  
ATOM   2960  H   GLU B 135       5.589  23.580 -22.113  1.00  0.00           H  
ATOM   2961  N   ASP B 136       6.903  25.714 -19.319  1.00  0.00           N  
ATOM   2962  CA  ASP B 136       7.312  26.288 -18.037  1.00  0.00           C  
ATOM   2963  CB  ASP B 136       6.059  26.602 -17.198  1.00  0.00           C  
ATOM   2964  CG  ASP B 136       5.252  25.361 -16.820  1.00  0.00           C  
ATOM   2965  OD1 ASP B 136       4.932  24.540 -17.686  1.00  0.00           O  
ATOM   2966  OD2 ASP B 136       4.925  25.220 -15.644  1.00  0.00           O1-
ATOM   2967  C   ASP B 136       8.332  25.473 -17.254  1.00  0.00           C  
ATOM   2968  O   ASP B 136       9.225  25.981 -16.586  1.00  0.00           O  
ATOM   2969  H   ASP B 136       5.945  25.446 -19.419  1.00  0.00           H  
ATOM   2970  N   LEU B 137       8.178  24.154 -17.389  1.00  0.00           N  
ATOM   2971  CA  LEU B 137       9.073  23.296 -16.626  1.00  0.00           C  
ATOM   2972  CB  LEU B 137       8.316  22.062 -16.150  1.00  0.00           C  
ATOM   2973  CG  LEU B 137       7.049  22.413 -15.380  1.00  0.00           C  
ATOM   2974  CD1 LEU B 137       6.210  21.172 -15.097  1.00  0.00           C  
ATOM   2975  CD2 LEU B 137       7.360  23.231 -14.127  1.00  0.00           C  
ATOM   2976  C   LEU B 137      10.353  22.894 -17.332  1.00  0.00           C  
ATOM   2977  O   LEU B 137      11.177  22.168 -16.785  1.00  0.00           O  
ATOM   2978  H   LEU B 137       7.458  23.797 -17.986  1.00  0.00           H  
ATOM   2979  N   ARG B 138      10.501  23.384 -18.574  1.00  0.00           N  
ATOM   2980  CA  ARG B 138      11.600  22.871 -19.394  1.00  0.00           C  
ATOM   2981  CB  ARG B 138      11.464  23.340 -20.841  1.00  0.00           C  
ATOM   2982  CG  ARG B 138      10.403  22.485 -21.530  1.00  0.00           C  
ATOM   2983  CD  ARG B 138      10.155  22.815 -22.999  1.00  0.00           C  
ATOM   2984  NE  ARG B 138       9.302  21.778 -23.578  1.00  0.00           N  
ATOM   2985  CZ  ARG B 138       8.386  22.026 -24.527  1.00  0.00           C  
ATOM   2986  NH1 ARG B 138       7.622  21.038 -24.972  1.00  0.00           N  
ATOM   2987  NH2 ARG B 138       8.228  23.254 -24.994  1.00  0.00           N1+
ATOM   2988  C   ARG B 138      13.017  23.045 -18.875  1.00  0.00           C  
ATOM   2989  O   ARG B 138      13.914  22.294 -19.240  1.00  0.00           O  
ATOM   2990  H   ARG B 138       9.826  24.015 -18.963  1.00  0.00           H  
ATOM   2991  HE  ARG B 138       9.316  20.851 -23.192  1.00  0.00           H  
ATOM   2992 HH11 ARG B 138       6.925  21.154 -25.671  1.00  0.00           H  
ATOM   2993 HH12 ARG B 138       7.692  20.093 -24.605  1.00  0.00           H  
ATOM   2994 HH21 ARG B 138       7.523  23.542 -25.642  1.00  0.00           H  
ATOM   2995 HH22 ARG B 138       8.786  24.030 -24.670  1.00  0.00           H  
ATOM   2996  N   GLU B 139      13.180  24.029 -17.981  1.00  0.00           N  
ATOM   2997  CA  GLU B 139      14.429  24.007 -17.220  1.00  0.00           C  
ATOM   2998  CB  GLU B 139      14.867  25.421 -16.847  1.00  0.00           C  
ATOM   2999  CG  GLU B 139      15.071  26.335 -18.053  1.00  0.00           C  
ATOM   3000  CD  GLU B 139      15.512  27.696 -17.560  1.00  0.00           C  
ATOM   3001  OE1 GLU B 139      16.698  28.001 -17.665  1.00  0.00           O  
ATOM   3002  OE2 GLU B 139      14.669  28.444 -17.068  1.00  0.00           O1-
ATOM   3003  C   GLU B 139      14.323  23.152 -15.968  1.00  0.00           C  
ATOM   3004  O   GLU B 139      15.088  22.226 -15.722  1.00  0.00           O  
ATOM   3005  H   GLU B 139      12.440  24.673 -17.791  1.00  0.00           H  
ATOM   3006  N   ALA B 140      13.295  23.509 -15.177  1.00  0.00           N  
ATOM   3007  CA  ALA B 140      13.107  22.927 -13.845  1.00  0.00           C  
ATOM   3008  CB  ALA B 140      11.759  23.365 -13.271  1.00  0.00           C  
ATOM   3009  C   ALA B 140      13.219  21.412 -13.721  1.00  0.00           C  
ATOM   3010  O   ALA B 140      13.713  20.878 -12.736  1.00  0.00           O  
ATOM   3011  H   ALA B 140      12.718  24.262 -15.487  1.00  0.00           H  
ATOM   3012  N   CYS B 141      12.749  20.731 -14.775  1.00  0.00           N  
ATOM   3013  CA  CYS B 141      12.774  19.269 -14.731  1.00  0.00           C  
ATOM   3014  CB  CYS B 141      11.924  18.695 -15.860  1.00  0.00           C  
ATOM   3015  SG  CYS B 141      10.183  19.154 -15.701  1.00  0.00           S  
ATOM   3016  C   CYS B 141      14.132  18.578 -14.709  1.00  0.00           C  
ATOM   3017  O   CYS B 141      14.224  17.370 -14.524  1.00  0.00           O  
ATOM   3018  H   CYS B 141      12.360  21.230 -15.551  1.00  0.00           H  
ATOM   3019  N   ALA B 142      15.199  19.364 -14.917  1.00  0.00           N  
ATOM   3020  CA  ALA B 142      16.515  18.727 -14.976  1.00  0.00           C  
ATOM   3021  CB  ALA B 142      17.465  19.567 -15.833  1.00  0.00           C  
ATOM   3022  C   ALA B 142      17.169  18.432 -13.630  1.00  0.00           C  
ATOM   3023  O   ALA B 142      18.283  18.855 -13.345  1.00  0.00           O  
ATOM   3024  H   ALA B 142      15.107  20.359 -15.001  1.00  0.00           H  
ATOM   3025  N   ASN B 143      16.442  17.671 -12.797  1.00  0.00           N  
ATOM   3026  CA  ASN B 143      17.010  17.388 -11.479  1.00  0.00           C  
ATOM   3027  CB  ASN B 143      16.741  18.553 -10.517  1.00  0.00           C  
ATOM   3028  CG  ASN B 143      17.583  18.395  -9.266  1.00  0.00           C  
ATOM   3029  OD1 ASN B 143      17.492  17.414  -8.539  1.00  0.00           O  
ATOM   3030  ND2 ASN B 143      18.423  19.408  -9.047  1.00  0.00           N  
ATOM   3031  C   ASN B 143      16.520  16.082 -10.884  1.00  0.00           C  
ATOM   3032  O   ASN B 143      15.398  15.980 -10.402  1.00  0.00           O  
ATOM   3033  H   ASN B 143      15.524  17.368 -13.059  1.00  0.00           H  
ATOM   3034 HD21 ASN B 143      19.015  19.393  -8.244  1.00  0.00           H  
ATOM   3035 HD22 ASN B 143      18.468  20.177  -9.685  1.00  0.00           H  
ATOM   3036  N   GLU B 144      17.417  15.075 -10.904  1.00  0.00           N  
ATOM   3037  CA  GLU B 144      16.963  13.782 -10.378  1.00  0.00           C  
ATOM   3038  CB  GLU B 144      17.965  12.635 -10.575  1.00  0.00           C  
ATOM   3039  CG  GLU B 144      17.162  11.335 -10.722  1.00  0.00           C  
ATOM   3040  CD  GLU B 144      17.901  10.088 -10.279  1.00  0.00           C  
ATOM   3041  OE1 GLU B 144      17.961   9.805  -9.093  1.00  0.00           O  
ATOM   3042  OE2 GLU B 144      18.297   9.289 -11.113  1.00  0.00           O1-
ATOM   3043  C   GLU B 144      16.501  13.785  -8.929  1.00  0.00           C  
ATOM   3044  O   GLU B 144      15.622  13.034  -8.533  1.00  0.00           O  
ATOM   3045  H   GLU B 144      18.328  15.215 -11.289  1.00  0.00           H  
ATOM   3046  N   ASN B 145      17.107  14.676  -8.136  1.00  0.00           N  
ATOM   3047  CA  ASN B 145      16.685  14.684  -6.734  1.00  0.00           C  
ATOM   3048  CB  ASN B 145      17.718  15.375  -5.836  1.00  0.00           C  
ATOM   3049  CG  ASN B 145      18.940  14.482  -5.718  1.00  0.00           C  
ATOM   3050  OD1 ASN B 145      19.081  13.481  -6.412  1.00  0.00           O  
ATOM   3051  ND2 ASN B 145      19.818  14.858  -4.791  1.00  0.00           N  
ATOM   3052  C   ASN B 145      15.286  15.236  -6.554  1.00  0.00           C  
ATOM   3053  O   ASN B 145      14.438  14.657  -5.889  1.00  0.00           O  
ATOM   3054  H   ASN B 145      17.731  15.369  -8.499  1.00  0.00           H  
ATOM   3055 HD21 ASN B 145      20.612  14.269  -4.635  1.00  0.00           H  
ATOM   3056 HD22 ASN B 145      19.727  15.685  -4.235  1.00  0.00           H  
ATOM   3057  N   ALA B 146      15.041  16.346  -7.268  1.00  0.00           N  
ATOM   3058  CA  ALA B 146      13.670  16.864  -7.305  1.00  0.00           C  
ATOM   3059  CB  ALA B 146      13.634  18.220  -8.011  1.00  0.00           C  
ATOM   3060  C   ALA B 146      12.656  15.937  -7.972  1.00  0.00           C  
ATOM   3061  O   ALA B 146      11.442  16.040  -7.788  1.00  0.00           O  
ATOM   3062  H   ALA B 146      15.780  16.753  -7.809  1.00  0.00           H  
ATOM   3063  N   HIS B 147      13.219  15.015  -8.763  1.00  0.00           N  
ATOM   3064  CA  HIS B 147      12.388  14.023  -9.434  1.00  0.00           C  
ATOM   3065  CB  HIS B 147      12.783  13.932 -10.906  1.00  0.00           C  
ATOM   3066  CG  HIS B 147      12.201  15.079 -11.697  1.00  0.00           C  
ATOM   3067  ND1 HIS B 147      11.455  14.894 -12.799  1.00  0.00           N  
ATOM   3068  CD2 HIS B 147      12.316  16.453 -11.456  1.00  0.00           C  
ATOM   3069  NE2 HIS B 147      11.626  17.091 -12.428  1.00  0.00           N  
ATOM   3070  CE1 HIS B 147      11.101  16.133 -13.254  1.00  0.00           C  
ATOM   3071  C   HIS B 147      12.400  12.640  -8.802  1.00  0.00           C  
ATOM   3072  O   HIS B 147      11.747  11.720  -9.285  1.00  0.00           O  
ATOM   3073  H   HIS B 147      14.201  15.052  -8.951  1.00  0.00           H  
ATOM   3074  HD1 HIS B 147      11.214  14.042 -13.214  1.00  0.00           H  
ATOM   3075  N   LYS B 148      13.135  12.516  -7.680  1.00  0.00           N  
ATOM   3076  CA  LYS B 148      13.247  11.203  -7.034  1.00  0.00           C  
ATOM   3077  CB  LYS B 148      14.180  11.290  -5.816  1.00  0.00           C  
ATOM   3078  CG  LYS B 148      15.035  10.043  -5.541  1.00  0.00           C  
ATOM   3079  CD  LYS B 148      16.356   9.957  -6.328  1.00  0.00           C  
ATOM   3080  CE  LYS B 148      17.423  10.966  -5.871  1.00  0.00           C  
ATOM   3081  NZ  LYS B 148      18.663  10.891  -6.667  1.00  0.00           N1+
ATOM   3082  C   LYS B 148      11.885  10.630  -6.658  1.00  0.00           C  
ATOM   3083  O   LYS B 148      11.589   9.449  -6.790  1.00  0.00           O  
ATOM   3084  H   LYS B 148      13.711  13.272  -7.367  1.00  0.00           H  
ATOM   3085  HZ1 LYS B 148      19.333  10.172  -6.318  1.00  0.00           H  
ATOM   3086  HZ2 LYS B 148      18.475  10.691  -7.670  1.00  0.00           H  
ATOM   3087  HZ3 LYS B 148      19.194  11.788  -6.599  1.00  0.00           H  
ATOM   3088  N   ASP B 149      11.028  11.577  -6.252  1.00  0.00           N  
ATOM   3089  CA  ASP B 149       9.632  11.223  -6.009  1.00  0.00           C  
ATOM   3090  CB  ASP B 149       8.891  12.394  -5.373  1.00  0.00           C  
ATOM   3091  CG  ASP B 149       8.988  12.214  -3.878  1.00  0.00           C  
ATOM   3092  OD1 ASP B 149       7.970  11.965  -3.241  1.00  0.00           O  
ATOM   3093  OD2 ASP B 149      10.093  12.210  -3.343  1.00  0.00           O1-
ATOM   3094  C   ASP B 149       8.856  10.643  -7.170  1.00  0.00           C  
ATOM   3095  O   ASP B 149       8.026   9.760  -7.002  1.00  0.00           O  
ATOM   3096  H   ASP B 149      11.372  12.482  -6.009  1.00  0.00           H  
ATOM   3097  N   PHE B 150       9.167  11.142  -8.375  1.00  0.00           N  
ATOM   3098  CA  PHE B 150       8.498  10.503  -9.506  1.00  0.00           C  
ATOM   3099  CB  PHE B 150       8.534  11.370 -10.767  1.00  0.00           C  
ATOM   3100  CG  PHE B 150       7.351  11.070 -11.672  1.00  0.00           C  
ATOM   3101  CD1 PHE B 150       6.098  10.703 -11.125  1.00  0.00           C  
ATOM   3102  CD2 PHE B 150       7.518  11.193 -13.067  1.00  0.00           C  
ATOM   3103  CE1 PHE B 150       4.997  10.489 -11.975  1.00  0.00           C  
ATOM   3104  CE2 PHE B 150       6.420  10.978 -13.922  1.00  0.00           C  
ATOM   3105  CZ  PHE B 150       5.168  10.642 -13.366  1.00  0.00           C  
ATOM   3106  C   PHE B 150       9.001   9.104  -9.786  1.00  0.00           C  
ATOM   3107  O   PHE B 150       8.237   8.196 -10.086  1.00  0.00           O  
ATOM   3108  H   PHE B 150       9.927  11.778  -8.496  1.00  0.00           H  
ATOM   3109  N   LYS B 151      10.326   8.957  -9.597  1.00  0.00           N  
ATOM   3110  CA  LYS B 151      10.917   7.617  -9.647  1.00  0.00           C  
ATOM   3111  CB  LYS B 151      12.395   7.691  -9.252  1.00  0.00           C  
ATOM   3112  CG  LYS B 151      13.184   6.425  -9.573  1.00  0.00           C  
ATOM   3113  CD  LYS B 151      14.645   6.439  -9.115  1.00  0.00           C  
ATOM   3114  CE  LYS B 151      15.401   7.676  -9.594  1.00  0.00           C  
ATOM   3115  NZ  LYS B 151      16.781   7.324  -9.943  1.00  0.00           N1+
ATOM   3116  C   LYS B 151      10.167   6.604  -8.786  1.00  0.00           C  
ATOM   3117  O   LYS B 151       9.789   5.525  -9.224  1.00  0.00           O  
ATOM   3118  H   LYS B 151      10.880   9.769  -9.399  1.00  0.00           H  
ATOM   3119  HZ1 LYS B 151      17.201   6.660  -9.263  1.00  0.00           H  
ATOM   3120  HZ2 LYS B 151      16.803   6.834 -10.862  1.00  0.00           H  
ATOM   3121  HZ3 LYS B 151      17.382   8.179  -9.983  1.00  0.00           H  
ATOM   3122  N   LYS B 152       9.913   7.058  -7.547  1.00  0.00           N  
ATOM   3123  CA  LYS B 152       9.031   6.308  -6.650  1.00  0.00           C  
ATOM   3124  CB  LYS B 152       8.903   7.068  -5.323  1.00  0.00           C  
ATOM   3125  CG  LYS B 152      10.203   7.159  -4.516  1.00  0.00           C  
ATOM   3126  CD  LYS B 152      10.305   8.437  -3.670  1.00  0.00           C  
ATOM   3127  CE  LYS B 152       9.134   8.692  -2.715  1.00  0.00           C  
ATOM   3128  NZ  LYS B 152       9.273  10.030  -2.125  1.00  0.00           N1+
ATOM   3129  C   LYS B 152       7.649   6.038  -7.240  1.00  0.00           C  
ATOM   3130  O   LYS B 152       7.193   4.910  -7.373  1.00  0.00           O  
ATOM   3131  H   LYS B 152      10.325   7.928  -7.269  1.00  0.00           H  
ATOM   3132  HZ1 LYS B 152       9.558  10.039  -1.132  1.00  0.00           H  
ATOM   3133  HZ2 LYS B 152       9.942  10.612  -2.674  1.00  0.00           H  
ATOM   3134  HZ3 LYS B 152       8.395  10.584  -2.247  1.00  0.00           H  
ATOM   3135  N   ALA B 153       6.990   7.148  -7.602  1.00  0.00           N  
ATOM   3136  CA  ALA B 153       5.586   7.076  -8.007  1.00  0.00           C  
ATOM   3137  CB  ALA B 153       5.043   8.475  -8.302  1.00  0.00           C  
ATOM   3138  C   ALA B 153       5.263   6.175  -9.188  1.00  0.00           C  
ATOM   3139  O   ALA B 153       4.178   5.599  -9.274  1.00  0.00           O  
ATOM   3140  H   ALA B 153       7.454   8.031  -7.530  1.00  0.00           H  
ATOM   3141  N   VAL B 154       6.235   6.086 -10.102  1.00  0.00           N  
ATOM   3142  CA  VAL B 154       5.997   5.206 -11.242  1.00  0.00           C  
ATOM   3143  CB  VAL B 154       6.163   5.962 -12.568  1.00  0.00           C  
ATOM   3144  CG1 VAL B 154       5.062   7.006 -12.729  1.00  0.00           C  
ATOM   3145  CG2 VAL B 154       7.557   6.573 -12.725  1.00  0.00           C  
ATOM   3146  C   VAL B 154       6.802   3.918 -11.250  1.00  0.00           C  
ATOM   3147  O   VAL B 154       6.698   3.114 -12.169  1.00  0.00           O  
ATOM   3148  H   VAL B 154       7.087   6.603  -9.993  1.00  0.00           H  
ATOM   3149  N   GLY B 155       7.622   3.749 -10.198  1.00  0.00           N  
ATOM   3150  CA  GLY B 155       8.493   2.574 -10.194  1.00  0.00           C  
ATOM   3151  C   GLY B 155       9.470   2.578 -11.356  1.00  0.00           C  
ATOM   3152  O   GLY B 155       9.393   1.776 -12.278  1.00  0.00           O  
ATOM   3153  H   GLY B 155       7.687   4.417  -9.455  1.00  0.00           H  
ATOM   3154  N   ALA B 156      10.371   3.560 -11.289  1.00  0.00           N  
ATOM   3155  CA  ALA B 156      11.330   3.680 -12.379  1.00  0.00           C  
ATOM   3156  CB  ALA B 156      11.180   5.035 -13.073  1.00  0.00           C  
ATOM   3157  C   ALA B 156      12.746   3.548 -11.869  1.00  0.00           C  
ATOM   3158  O   ALA B 156      12.996   3.508 -10.673  1.00  0.00           O  
ATOM   3159  H   ALA B 156      10.412   4.146 -10.479  1.00  0.00           H  
ATOM   3160  N   CYS B 157      13.676   3.523 -12.828  1.00  0.00           N  
ATOM   3161  CA  CYS B 157      15.065   3.693 -12.410  1.00  0.00           C  
ATOM   3162  CB  CYS B 157      15.913   2.543 -12.941  1.00  0.00           C  
ATOM   3163  SG  CYS B 157      15.667   2.274 -14.716  1.00  0.00           S  
ATOM   3164  C   CYS B 157      15.590   5.032 -12.880  1.00  0.00           C  
ATOM   3165  O   CYS B 157      16.051   5.889 -12.125  1.00  0.00           O  
ATOM   3166  H   CYS B 157      13.412   3.489 -13.794  1.00  0.00           H  
ATOM   3167  N   ARG B 158      15.439   5.207 -14.198  1.00  0.00           N  
ATOM   3168  CA  ARG B 158      15.687   6.550 -14.681  1.00  0.00           C  
ATOM   3169  CB  ARG B 158      16.213   6.582 -16.112  1.00  0.00           C  
ATOM   3170  CG  ARG B 158      17.587   5.961 -16.378  1.00  0.00           C  
ATOM   3171  CD  ARG B 158      18.760   6.573 -15.611  1.00  0.00           C  
ATOM   3172  NE  ARG B 158      18.577   7.999 -15.352  1.00  0.00           N  
ATOM   3173  CZ  ARG B 158      18.667   8.437 -14.077  1.00  0.00           C  
ATOM   3174  NH1 ARG B 158      18.311   9.679 -13.779  1.00  0.00           N  
ATOM   3175  NH2 ARG B 158      19.080   7.637 -13.094  1.00  0.00           N1+
ATOM   3176  C   ARG B 158      14.432   7.372 -14.627  1.00  0.00           C  
ATOM   3177  O   ARG B 158      13.519   7.217 -15.424  1.00  0.00           O  
ATOM   3178  H   ARG B 158      14.987   4.524 -14.777  1.00  0.00           H  
ATOM   3179  HE  ARG B 158      18.329   8.590 -16.121  1.00  0.00           H  
ATOM   3180 HH11 ARG B 158      18.391   9.987 -12.822  1.00  0.00           H  
ATOM   3181 HH12 ARG B 158      17.917  10.320 -14.439  1.00  0.00           H  
ATOM   3182 HH21 ARG B 158      19.151   8.010 -12.163  1.00  0.00           H  
ATOM   3183 HH22 ARG B 158      19.316   6.665 -13.220  1.00  0.00           H  
ATOM   3184  N   ILE B 159      14.457   8.299 -13.674  1.00  0.00           N  
ATOM   3185  CA  ILE B 159      13.716   9.494 -14.032  1.00  0.00           C  
ATOM   3186  CB  ILE B 159      12.908  10.015 -12.829  1.00  0.00           C  
ATOM   3187  CG2 ILE B 159      13.775  10.392 -11.632  1.00  0.00           C  
ATOM   3188  CG1 ILE B 159      11.944  11.122 -13.244  1.00  0.00           C  
ATOM   3189  CD1 ILE B 159      10.890  10.607 -14.218  1.00  0.00           C  
ATOM   3190  C   ILE B 159      14.742  10.465 -14.591  1.00  0.00           C  
ATOM   3191  O   ILE B 159      15.795  10.692 -14.000  1.00  0.00           O  
ATOM   3192  H   ILE B 159      15.187   8.326 -12.996  1.00  0.00           H  
ATOM   3193  N   PHE B 160      14.460  10.947 -15.797  1.00  0.00           N  
ATOM   3194  CA  PHE B 160      15.518  11.707 -16.442  1.00  0.00           C  
ATOM   3195  CB  PHE B 160      16.400  10.761 -17.275  1.00  0.00           C  
ATOM   3196  CG  PHE B 160      17.682  11.439 -17.701  1.00  0.00           C  
ATOM   3197  CD1 PHE B 160      18.664  11.748 -16.733  1.00  0.00           C  
ATOM   3198  CD2 PHE B 160      17.872  11.759 -19.062  1.00  0.00           C  
ATOM   3199  CE1 PHE B 160      19.848  12.397 -17.132  1.00  0.00           C  
ATOM   3200  CE2 PHE B 160      19.056  12.408 -19.463  1.00  0.00           C  
ATOM   3201  CZ  PHE B 160      20.029  12.725 -18.492  1.00  0.00           C  
ATOM   3202  C   PHE B 160      14.933  12.815 -17.277  1.00  0.00           C  
ATOM   3203  O   PHE B 160      13.837  12.700 -17.805  1.00  0.00           O  
ATOM   3204  H   PHE B 160      13.643  10.691 -16.323  1.00  0.00           H  
ATOM   3205  N   TYR B 161      15.707  13.895 -17.367  1.00  0.00           N  
ATOM   3206  CA  TYR B 161      15.271  14.915 -18.303  1.00  0.00           C  
ATOM   3207  CB  TYR B 161      15.072  16.243 -17.570  1.00  0.00           C  
ATOM   3208  CG  TYR B 161      14.582  17.324 -18.507  1.00  0.00           C  
ATOM   3209  CD1 TYR B 161      13.322  17.194 -19.125  1.00  0.00           C  
ATOM   3210  CE1 TYR B 161      12.882  18.207 -19.991  1.00  0.00           C  
ATOM   3211  CD2 TYR B 161      15.412  18.439 -18.732  1.00  0.00           C  
ATOM   3212  CE2 TYR B 161      14.968  19.455 -19.591  1.00  0.00           C  
ATOM   3213  CZ  TYR B 161      13.706  19.328 -20.206  1.00  0.00           C  
ATOM   3214  OH  TYR B 161      13.262  20.335 -21.035  1.00  0.00           O  
ATOM   3215  C   TYR B 161      16.269  15.024 -19.429  1.00  0.00           C  
ATOM   3216  O   TYR B 161      17.440  15.306 -19.215  1.00  0.00           O  
ATOM   3217  H   TYR B 161      16.606  13.961 -16.940  1.00  0.00           H  
ATOM   3218  HH  TYR B 161      13.692  21.143 -20.762  1.00  0.00           H  
ATOM   3219  N   HIS B 162      15.736  14.774 -20.623  1.00  0.00           N  
ATOM   3220  CA  HIS B 162      16.458  15.046 -21.858  1.00  0.00           C  
ATOM   3221  CB  HIS B 162      15.925  14.108 -22.939  1.00  0.00           C  
ATOM   3222  CG  HIS B 162      16.913  13.002 -23.211  1.00  0.00           C  
ATOM   3223  ND1 HIS B 162      17.814  13.042 -24.206  1.00  0.00           N  
ATOM   3224  CD2 HIS B 162      17.065  11.800 -22.517  1.00  0.00           C  
ATOM   3225  NE2 HIS B 162      18.074  11.115 -23.111  1.00  0.00           N  
ATOM   3226  CE1 HIS B 162      18.534  11.882 -24.153  1.00  0.00           C  
ATOM   3227  C   HIS B 162      16.223  16.491 -22.260  1.00  0.00           C  
ATOM   3228  O   HIS B 162      15.120  16.862 -22.644  1.00  0.00           O  
ATOM   3229  H   HIS B 162      14.763  14.557 -20.669  1.00  0.00           H  
ATOM   3230  HD1 HIS B 162      17.935  13.782 -24.852  1.00  0.00           H  
ATOM   3231  N   PRO B 163      17.279  17.325 -22.111  1.00  0.00           N  
ATOM   3232  CD  PRO B 163      18.622  16.976 -21.654  1.00  0.00           C  
ATOM   3233  CA  PRO B 163      17.105  18.756 -22.384  1.00  0.00           C  
ATOM   3234  CB  PRO B 163      18.407  19.353 -21.831  1.00  0.00           C  
ATOM   3235  CG  PRO B 163      19.448  18.233 -21.895  1.00  0.00           C  
ATOM   3236  C   PRO B 163      16.814  19.088 -23.844  1.00  0.00           C  
ATOM   3237  O   PRO B 163      15.868  19.791 -24.172  1.00  0.00           O  
ATOM   3238  N   GLU B 164      17.677  18.547 -24.713  1.00  0.00           N  
ATOM   3239  CA  GLU B 164      17.530  18.755 -26.156  1.00  0.00           C  
ATOM   3240  CB  GLU B 164      18.680  18.103 -26.950  1.00  0.00           C  
ATOM   3241  CG  GLU B 164      19.404  16.880 -26.350  1.00  0.00           C  
ATOM   3242  CD  GLU B 164      18.432  15.796 -25.919  1.00  0.00           C  
ATOM   3243  OE1 GLU B 164      18.081  14.938 -26.716  1.00  0.00           O  
ATOM   3244  OE2 GLU B 164      18.003  15.812 -24.772  1.00  0.00           O1-
ATOM   3245  C   GLU B 164      16.193  18.316 -26.730  1.00  0.00           C  
ATOM   3246  O   GLU B 164      15.622  18.955 -27.604  1.00  0.00           O  
ATOM   3247  H   GLU B 164      18.269  17.818 -24.369  1.00  0.00           H  
ATOM   3248  N   THR B 165      15.701  17.202 -26.182  1.00  0.00           N  
ATOM   3249  CA  THR B 165      14.411  16.740 -26.674  1.00  0.00           C  
ATOM   3250  CB  THR B 165      14.513  15.253 -27.009  1.00  0.00           C  
ATOM   3251  OG1 THR B 165      15.302  14.568 -26.028  1.00  0.00           O  
ATOM   3252  CG2 THR B 165      15.094  15.033 -28.406  1.00  0.00           C  
ATOM   3253  C   THR B 165      13.231  17.036 -25.762  1.00  0.00           C  
ATOM   3254  O   THR B 165      12.157  16.465 -25.911  1.00  0.00           O  
ATOM   3255  H   THR B 165      16.231  16.669 -25.518  1.00  0.00           H  
ATOM   3256  HG1 THR B 165      16.225  14.762 -26.217  1.00  0.00           H  
ATOM   3257  N   THR B 166      13.499  17.940 -24.800  1.00  0.00           N  
ATOM   3258  CA  THR B 166      12.506  18.416 -23.832  1.00  0.00           C  
ATOM   3259  CB  THR B 166      11.648  19.529 -24.450  1.00  0.00           C  
ATOM   3260  OG1 THR B 166      10.846  19.067 -25.545  1.00  0.00           O  
ATOM   3261  CG2 THR B 166      12.548  20.678 -24.914  1.00  0.00           C  
ATOM   3262  C   THR B 166      11.666  17.373 -23.108  1.00  0.00           C  
ATOM   3263  O   THR B 166      10.509  17.584 -22.764  1.00  0.00           O  
ATOM   3264  H   THR B 166      14.397  18.377 -24.782  1.00  0.00           H  
ATOM   3265  HG1 THR B 166      10.124  18.557 -25.168  1.00  0.00           H  
ATOM   3266  N   GLN B 167      12.297  16.214 -22.896  1.00  0.00           N  
ATOM   3267  CA  GLN B 167      11.475  15.096 -22.453  1.00  0.00           C  
ATOM   3268  CB  GLN B 167      11.561  13.957 -23.457  1.00  0.00           C  
ATOM   3269  CG  GLN B 167      10.533  14.118 -24.571  1.00  0.00           C  
ATOM   3270  CD  GLN B 167      10.896  13.187 -25.699  1.00  0.00           C  
ATOM   3271  OE1 GLN B 167      10.800  11.969 -25.611  1.00  0.00           O  
ATOM   3272  NE2 GLN B 167      11.329  13.827 -26.784  1.00  0.00           N  
ATOM   3273  C   GLN B 167      11.792  14.583 -21.075  1.00  0.00           C  
ATOM   3274  O   GLN B 167      12.938  14.438 -20.668  1.00  0.00           O  
ATOM   3275  H   GLN B 167      13.282  16.145 -23.063  1.00  0.00           H  
ATOM   3276 HE21 GLN B 167      11.586  13.324 -27.604  1.00  0.00           H  
ATOM   3277 HE22 GLN B 167      11.405  14.828 -26.733  1.00  0.00           H  
ATOM   3278  N   LEU B 168      10.705  14.271 -20.372  1.00  0.00           N  
ATOM   3279  CA  LEU B 168      10.874  13.455 -19.183  1.00  0.00           C  
ATOM   3280  CB  LEU B 168       9.724  13.709 -18.209  1.00  0.00           C  
ATOM   3281  CG  LEU B 168      10.048  13.355 -16.759  1.00  0.00           C  
ATOM   3282  CD1 LEU B 168      11.293  14.092 -16.262  1.00  0.00           C  
ATOM   3283  CD2 LEU B 168       8.846  13.593 -15.845  1.00  0.00           C  
ATOM   3284  C   LEU B 168      11.000  11.993 -19.565  1.00  0.00           C  
ATOM   3285  O   LEU B 168      10.030  11.255 -19.695  1.00  0.00           O  
ATOM   3286  H   LEU B 168       9.809  14.416 -20.789  1.00  0.00           H  
ATOM   3287  N   MET B 169      12.270  11.634 -19.770  1.00  0.00           N  
ATOM   3288  CA  MET B 169      12.606  10.260 -20.113  1.00  0.00           C  
ATOM   3289  CB  MET B 169      13.994  10.230 -20.756  1.00  0.00           C  
ATOM   3290  CG  MET B 169      14.344   8.914 -21.455  1.00  0.00           C  
ATOM   3291  SD  MET B 169      13.295   8.558 -22.875  1.00  0.00           S  
ATOM   3292  CE  MET B 169      13.747   9.972 -23.896  1.00  0.00           C  
ATOM   3293  C   MET B 169      12.531   9.357 -18.897  1.00  0.00           C  
ATOM   3294  O   MET B 169      13.256   9.506 -17.919  1.00  0.00           O  
ATOM   3295  H   MET B 169      12.973  12.308 -19.538  1.00  0.00           H  
ATOM   3296  N   ILE B 170      11.580   8.428 -18.993  1.00  0.00           N  
ATOM   3297  CA  ILE B 170      11.330   7.551 -17.857  1.00  0.00           C  
ATOM   3298  CB  ILE B 170       9.885   7.694 -17.369  1.00  0.00           C  
ATOM   3299  CG2 ILE B 170       9.706   7.018 -16.009  1.00  0.00           C  
ATOM   3300  CG1 ILE B 170       9.458   9.161 -17.320  1.00  0.00           C  
ATOM   3301  CD1 ILE B 170       7.984   9.356 -16.988  1.00  0.00           C  
ATOM   3302  C   ILE B 170      11.644   6.111 -18.203  1.00  0.00           C  
ATOM   3303  O   ILE B 170      10.897   5.419 -18.886  1.00  0.00           O  
ATOM   3304  H   ILE B 170      11.076   8.328 -19.851  1.00  0.00           H  
ATOM   3305  N   LEU B 171      12.809   5.687 -17.719  1.00  0.00           N  
ATOM   3306  CA  LEU B 171      13.220   4.331 -18.059  1.00  0.00           C  
ATOM   3307  CB  LEU B 171      14.669   4.339 -18.547  1.00  0.00           C  
ATOM   3308  CG  LEU B 171      14.860   5.354 -19.677  1.00  0.00           C  
ATOM   3309  CD1 LEU B 171      16.318   5.720 -19.923  1.00  0.00           C  
ATOM   3310  CD2 LEU B 171      14.169   4.895 -20.952  1.00  0.00           C  
ATOM   3311  C   LEU B 171      13.021   3.391 -16.894  1.00  0.00           C  
ATOM   3312  O   LEU B 171      13.293   3.730 -15.742  1.00  0.00           O  
ATOM   3313  H   LEU B 171      13.309   6.267 -17.076  1.00  0.00           H  
ATOM   3314  N   SER B 172      12.509   2.206 -17.241  1.00  0.00           N  
ATOM   3315  CA  SER B 172      12.158   1.255 -16.193  1.00  0.00           C  
ATOM   3316  CB  SER B 172      10.785   1.615 -15.609  1.00  0.00           C  
ATOM   3317  OG  SER B 172      10.426   0.734 -14.533  1.00  0.00           O  
ATOM   3318  C   SER B 172      12.160  -0.153 -16.743  1.00  0.00           C  
ATOM   3319  O   SER B 172      12.361  -0.378 -17.927  1.00  0.00           O  
ATOM   3320  H   SER B 172      12.313   1.971 -18.199  1.00  0.00           H  
ATOM   3321  HG  SER B 172       9.681   1.144 -14.079  1.00  0.00           H  
ATOM   3322  N   ALA B 173      11.902  -1.091 -15.827  1.00  0.00           N  
ATOM   3323  CA  ALA B 173      11.577  -2.436 -16.280  1.00  0.00           C  
ATOM   3324  CB  ALA B 173      11.966  -3.455 -15.207  1.00  0.00           C  
ATOM   3325  C   ALA B 173      10.099  -2.600 -16.597  1.00  0.00           C  
ATOM   3326  O   ALA B 173       9.683  -3.383 -17.438  1.00  0.00           O  
ATOM   3327  H   ALA B 173      11.717  -0.788 -14.891  1.00  0.00           H  
ATOM   3328  N   SER B 174       9.298  -1.839 -15.842  1.00  0.00           N  
ATOM   3329  CA  SER B 174       7.908  -2.269 -15.804  1.00  0.00           C  
ATOM   3330  CB  SER B 174       7.390  -2.153 -14.368  1.00  0.00           C  
ATOM   3331  OG  SER B 174       6.164  -2.883 -14.215  1.00  0.00           O  
ATOM   3332  C   SER B 174       6.965  -1.609 -16.790  1.00  0.00           C  
ATOM   3333  O   SER B 174       7.008  -0.413 -17.060  1.00  0.00           O  
ATOM   3334  H   SER B 174       9.623  -1.046 -15.325  1.00  0.00           H  
ATOM   3335  HG  SER B 174       6.162  -3.210 -13.323  1.00  0.00           H  
ATOM   3336  N   GLU B 175       6.031  -2.472 -17.240  1.00  0.00           N  
ATOM   3337  CA  GLU B 175       4.768  -2.028 -17.843  1.00  0.00           C  
ATOM   3338  CB  GLU B 175       3.839  -3.249 -17.965  1.00  0.00           C  
ATOM   3339  CG  GLU B 175       2.455  -3.075 -18.619  1.00  0.00           C  
ATOM   3340  CD  GLU B 175       1.516  -2.194 -17.805  1.00  0.00           C  
ATOM   3341  OE1 GLU B 175       1.344  -2.398 -16.602  1.00  0.00           O  
ATOM   3342  OE2 GLU B 175       0.954  -1.266 -18.371  1.00  0.00           O1-
ATOM   3343  C   GLU B 175       4.123  -0.935 -17.006  1.00  0.00           C  
ATOM   3344  O   GLU B 175       3.747   0.140 -17.471  1.00  0.00           O  
ATOM   3345  H   GLU B 175       6.192  -3.442 -17.060  1.00  0.00           H  
ATOM   3346  N   ALA B 176       4.078  -1.269 -15.698  1.00  0.00           N  
ATOM   3347  CA  ALA B 176       3.447  -0.390 -14.721  1.00  0.00           C  
ATOM   3348  CB  ALA B 176       3.753  -0.835 -13.290  1.00  0.00           C  
ATOM   3349  C   ALA B 176       3.848   1.054 -14.889  1.00  0.00           C  
ATOM   3350  O   ALA B 176       3.004   1.919 -15.031  1.00  0.00           O  
ATOM   3351  H   ALA B 176       4.422  -2.170 -15.430  1.00  0.00           H  
ATOM   3352  N   THR B 177       5.167   1.269 -14.935  1.00  0.00           N  
ATOM   3353  CA  THR B 177       5.681   2.618 -15.147  1.00  0.00           C  
ATOM   3354  CB  THR B 177       7.186   2.492 -15.347  1.00  0.00           C  
ATOM   3355  OG1 THR B 177       7.724   1.586 -14.370  1.00  0.00           O  
ATOM   3356  CG2 THR B 177       7.901   3.841 -15.311  1.00  0.00           C  
ATOM   3357  C   THR B 177       5.021   3.413 -16.271  1.00  0.00           C  
ATOM   3358  O   THR B 177       4.575   4.544 -16.096  1.00  0.00           O  
ATOM   3359  H   THR B 177       5.830   0.527 -14.832  1.00  0.00           H  
ATOM   3360  HG1 THR B 177       7.589   1.997 -13.512  1.00  0.00           H  
ATOM   3361  N   VAL B 178       4.955   2.748 -17.437  1.00  0.00           N  
ATOM   3362  CA  VAL B 178       4.348   3.408 -18.594  1.00  0.00           C  
ATOM   3363  CB  VAL B 178       4.504   2.542 -19.855  1.00  0.00           C  
ATOM   3364  CG1 VAL B 178       4.038   3.287 -21.110  1.00  0.00           C  
ATOM   3365  CG2 VAL B 178       5.936   2.023 -20.008  1.00  0.00           C  
ATOM   3366  C   VAL B 178       2.885   3.737 -18.334  1.00  0.00           C  
ATOM   3367  O   VAL B 178       2.434   4.881 -18.347  1.00  0.00           O  
ATOM   3368  H   VAL B 178       5.191   1.774 -17.456  1.00  0.00           H  
ATOM   3369  N   LYS B 179       2.155   2.664 -18.021  1.00  0.00           N  
ATOM   3370  CA  LYS B 179       0.786   2.897 -17.580  1.00  0.00           C  
ATOM   3371  CB  LYS B 179      -0.091   1.773 -18.133  1.00  0.00           C  
ATOM   3372  CG  LYS B 179      -1.572   1.744 -17.739  1.00  0.00           C  
ATOM   3373  CD  LYS B 179      -2.071   0.307 -17.515  1.00  0.00           C  
ATOM   3374  CE  LYS B 179      -1.615  -0.376 -16.207  1.00  0.00           C  
ATOM   3375  NZ  LYS B 179      -0.153  -0.409 -16.077  1.00  0.00           N1+
ATOM   3376  C   LYS B 179       0.721   3.082 -16.066  1.00  0.00           C  
ATOM   3377  O   LYS B 179       0.139   2.300 -15.314  1.00  0.00           O  
ATOM   3378  H   LYS B 179       2.591   1.760 -17.958  1.00  0.00           H  
ATOM   3379  HZ1 LYS B 179       0.226   0.448 -15.623  1.00  0.00           H  
ATOM   3380  HZ2 LYS B 179       0.202  -1.284 -15.635  1.00  0.00           H  
ATOM   3381  HZ3 LYS B 179       0.268  -0.502 -17.026  1.00  0.00           H  
ATOM   3382  N   ARG B 180       1.372   4.198 -15.700  1.00  0.00           N  
ATOM   3383  CA  ARG B 180       1.284   4.886 -14.416  1.00  0.00           C  
ATOM   3384  CB  ARG B 180       2.344   4.441 -13.402  1.00  0.00           C  
ATOM   3385  CG  ARG B 180       1.891   3.304 -12.482  1.00  0.00           C  
ATOM   3386  CD  ARG B 180       0.933   3.747 -11.377  1.00  0.00           C  
ATOM   3387  NE  ARG B 180       1.647   4.451 -10.309  1.00  0.00           N  
ATOM   3388  CZ  ARG B 180       1.021   4.804  -9.168  1.00  0.00           C  
ATOM   3389  NH1 ARG B 180      -0.286   4.591  -9.013  1.00  0.00           N  
ATOM   3390  NH2 ARG B 180       1.734   5.365  -8.197  1.00  0.00           N1+
ATOM   3391  C   ARG B 180       1.468   6.354 -14.721  1.00  0.00           C  
ATOM   3392  O   ARG B 180       0.615   7.174 -14.414  1.00  0.00           O  
ATOM   3393  H   ARG B 180       1.974   4.584 -16.399  1.00  0.00           H  
ATOM   3394  HE  ARG B 180       2.631   4.636 -10.410  1.00  0.00           H  
ATOM   3395 HH11 ARG B 180      -0.769   4.844  -8.175  1.00  0.00           H  
ATOM   3396 HH12 ARG B 180      -0.814   4.167  -9.750  1.00  0.00           H  
ATOM   3397 HH21 ARG B 180       1.347   5.655  -7.323  1.00  0.00           H  
ATOM   3398 HH22 ARG B 180       2.721   5.501  -8.353  1.00  0.00           H  
ATOM   3399  N   VAL B 181       2.583   6.652 -15.419  1.00  0.00           N  
ATOM   3400  CA  VAL B 181       2.760   8.038 -15.869  1.00  0.00           C  
ATOM   3401  CB  VAL B 181       4.152   8.271 -16.489  1.00  0.00           C  
ATOM   3402  CG1 VAL B 181       4.425   7.409 -17.724  1.00  0.00           C  
ATOM   3403  CG2 VAL B 181       4.380   9.759 -16.775  1.00  0.00           C  
ATOM   3404  C   VAL B 181       1.640   8.552 -16.769  1.00  0.00           C  
ATOM   3405  O   VAL B 181       1.240   9.706 -16.704  1.00  0.00           O  
ATOM   3406  H   VAL B 181       3.273   5.949 -15.614  1.00  0.00           H  
ATOM   3407  N   ASN B 182       1.096   7.609 -17.559  1.00  0.00           N  
ATOM   3408  CA  ASN B 182      -0.075   7.941 -18.383  1.00  0.00           C  
ATOM   3409  CB  ASN B 182      -0.516   6.723 -19.195  1.00  0.00           C  
ATOM   3410  CG  ASN B 182       0.098   6.782 -20.579  1.00  0.00           C  
ATOM   3411  OD1 ASN B 182      -0.499   7.245 -21.537  1.00  0.00           O  
ATOM   3412  ND2 ASN B 182       1.333   6.280 -20.658  1.00  0.00           N  
ATOM   3413  C   ASN B 182      -1.271   8.528 -17.640  1.00  0.00           C  
ATOM   3414  O   ASN B 182      -2.098   9.232 -18.196  1.00  0.00           O  
ATOM   3415  H   ASN B 182       1.555   6.723 -17.639  1.00  0.00           H  
ATOM   3416 HD21 ASN B 182       1.778   6.316 -21.551  1.00  0.00           H  
ATOM   3417 HD22 ASN B 182       1.807   5.880 -19.874  1.00  0.00           H  
ATOM   3418  N   ILE B 183      -1.323   8.201 -16.339  1.00  0.00           N  
ATOM   3419  CA  ILE B 183      -2.333   8.851 -15.505  1.00  0.00           C  
ATOM   3420  CB  ILE B 183      -2.950   7.822 -14.539  1.00  0.00           C  
ATOM   3421  CG2 ILE B 183      -4.090   8.422 -13.707  1.00  0.00           C  
ATOM   3422  CG1 ILE B 183      -3.382   6.543 -15.269  1.00  0.00           C  
ATOM   3423  CD1 ILE B 183      -4.519   6.752 -16.276  1.00  0.00           C  
ATOM   3424  C   ILE B 183      -1.746  10.031 -14.737  1.00  0.00           C  
ATOM   3425  O   ILE B 183      -2.323  11.100 -14.590  1.00  0.00           O  
ATOM   3426  H   ILE B 183      -0.622   7.620 -15.931  1.00  0.00           H  
ATOM   3427  N   LEU B 184      -0.537   9.774 -14.223  1.00  0.00           N  
ATOM   3428  CA  LEU B 184       0.062  10.717 -13.283  1.00  0.00           C  
ATOM   3429  CB  LEU B 184       1.044   9.992 -12.359  1.00  0.00           C  
ATOM   3430  CG  LEU B 184       0.442   8.845 -11.547  1.00  0.00           C  
ATOM   3431  CD1 LEU B 184       1.533   8.073 -10.808  1.00  0.00           C  
ATOM   3432  CD2 LEU B 184      -0.671   9.312 -10.607  1.00  0.00           C  
ATOM   3433  C   LEU B 184       0.766  11.918 -13.887  1.00  0.00           C  
ATOM   3434  O   LEU B 184       1.522  12.599 -13.201  1.00  0.00           O  
ATOM   3435  H   LEU B 184      -0.063   8.936 -14.479  1.00  0.00           H  
ATOM   3436  N   SER B 185       0.517  12.155 -15.184  1.00  0.00           N  
ATOM   3437  CA  SER B 185       1.328  13.132 -15.912  1.00  0.00           C  
ATOM   3438  CB  SER B 185       0.818  13.238 -17.350  1.00  0.00           C  
ATOM   3439  OG  SER B 185       0.177  12.008 -17.711  1.00  0.00           O  
ATOM   3440  C   SER B 185       1.453  14.492 -15.239  1.00  0.00           C  
ATOM   3441  O   SER B 185       2.484  14.832 -14.667  1.00  0.00           O  
ATOM   3442  H   SER B 185      -0.162  11.625 -15.695  1.00  0.00           H  
ATOM   3443  HG  SER B 185       0.803  11.302 -17.566  1.00  0.00           H  
ATOM   3444  N   ASP B 186       0.334  15.236 -15.253  1.00  0.00           N  
ATOM   3445  CA  ASP B 186       0.432  16.503 -14.528  1.00  0.00           C  
ATOM   3446  CB  ASP B 186      -0.500  17.586 -15.079  1.00  0.00           C  
ATOM   3447  CG  ASP B 186       0.318  18.824 -15.422  1.00  0.00           C  
ATOM   3448  OD1 ASP B 186       0.736  19.565 -14.530  1.00  0.00           O  
ATOM   3449  OD2 ASP B 186       0.564  19.053 -16.600  1.00  0.00           O1-
ATOM   3450  C   ASP B 186       0.329  16.408 -13.019  1.00  0.00           C  
ATOM   3451  O   ASP B 186       0.328  17.398 -12.309  1.00  0.00           O  
ATOM   3452  H   ASP B 186      -0.516  14.940 -15.685  1.00  0.00           H  
ATOM   3453  N   MET B 187       0.290  15.165 -12.512  1.00  0.00           N  
ATOM   3454  CA  MET B 187       0.491  15.085 -11.067  1.00  0.00           C  
ATOM   3455  CB  MET B 187       0.040  13.723 -10.529  1.00  0.00           C  
ATOM   3456  CG  MET B 187       0.071  13.611  -9.001  1.00  0.00           C  
ATOM   3457  SD  MET B 187      -1.009  14.796  -8.180  1.00  0.00           S  
ATOM   3458  CE  MET B 187      -2.585  14.202  -8.818  1.00  0.00           C  
ATOM   3459  C   MET B 187       1.934  15.398 -10.707  1.00  0.00           C  
ATOM   3460  O   MET B 187       2.244  16.245  -9.873  1.00  0.00           O  
ATOM   3461  H   MET B 187       0.361  14.358 -13.094  1.00  0.00           H  
ATOM   3462  N   HIS B 188       2.838  14.706 -11.424  1.00  0.00           N  
ATOM   3463  CA  HIS B 188       4.200  15.150 -11.156  1.00  0.00           C  
ATOM   3464  CB  HIS B 188       5.278  14.092 -11.361  1.00  0.00           C  
ATOM   3465  CG  HIS B 188       6.293  14.264 -10.249  1.00  0.00           C  
ATOM   3466  ND1 HIS B 188       6.174  13.660  -9.053  1.00  0.00           N  
ATOM   3467  CD2 HIS B 188       7.444  15.063 -10.227  1.00  0.00           C  
ATOM   3468  NE2 HIS B 188       8.010  14.936  -8.997  1.00  0.00           N  
ATOM   3469  CE1 HIS B 188       7.225  14.069  -8.279  1.00  0.00           C  
ATOM   3470  C   HIS B 188       4.587  16.448 -11.817  1.00  0.00           C  
ATOM   3471  O   HIS B 188       5.348  17.221 -11.254  1.00  0.00           O  
ATOM   3472  H   HIS B 188       2.575  14.071 -12.156  1.00  0.00           H  
ATOM   3473  HD1 HIS B 188       5.465  13.041  -8.780  1.00  0.00           H  
ATOM   3474  N   LEU B 189       4.000  16.705 -12.996  1.00  0.00           N  
ATOM   3475  CA  LEU B 189       4.268  18.026 -13.563  1.00  0.00           C  
ATOM   3476  CB  LEU B 189       3.707  18.153 -14.980  1.00  0.00           C  
ATOM   3477  CG  LEU B 189       4.255  17.101 -15.953  1.00  0.00           C  
ATOM   3478  CD1 LEU B 189       3.411  17.006 -17.223  1.00  0.00           C  
ATOM   3479  CD2 LEU B 189       5.739  17.297 -16.264  1.00  0.00           C  
ATOM   3480  C   LEU B 189       3.855  19.171 -12.644  1.00  0.00           C  
ATOM   3481  O   LEU B 189       4.651  20.049 -12.340  1.00  0.00           O  
ATOM   3482  H   LEU B 189       3.429  16.029 -13.465  1.00  0.00           H  
ATOM   3483  N   ARG B 190       2.628  19.074 -12.102  1.00  0.00           N  
ATOM   3484  CA  ARG B 190       2.256  20.001 -11.027  1.00  0.00           C  
ATOM   3485  CB  ARG B 190       0.815  19.761 -10.555  1.00  0.00           C  
ATOM   3486  CG  ARG B 190       0.240  20.843  -9.639  1.00  0.00           C  
ATOM   3487  CD  ARG B 190       0.303  22.237 -10.274  1.00  0.00           C  
ATOM   3488  NE  ARG B 190      -0.035  23.292  -9.317  1.00  0.00           N  
ATOM   3489  CZ  ARG B 190       0.873  23.733  -8.415  1.00  0.00           C  
ATOM   3490  NH1 ARG B 190       2.100  23.223  -8.378  1.00  0.00           N  
ATOM   3491  NH2 ARG B 190       0.529  24.681  -7.546  1.00  0.00           N1+
ATOM   3492  C   ARG B 190       3.221  20.077  -9.847  1.00  0.00           C  
ATOM   3493  O   ARG B 190       3.517  21.161  -9.349  1.00  0.00           O  
ATOM   3494  H   ARG B 190       1.935  18.482 -12.521  1.00  0.00           H  
ATOM   3495  HE  ARG B 190      -0.976  23.635  -9.353  1.00  0.00           H  
ATOM   3496 HH11 ARG B 190       2.776  23.468  -7.674  1.00  0.00           H  
ATOM   3497 HH12 ARG B 190       2.406  22.531  -9.039  1.00  0.00           H  
ATOM   3498 HH21 ARG B 190      -0.390  25.077  -7.556  1.00  0.00           H  
ATOM   3499 HH22 ARG B 190       1.183  25.018  -6.867  1.00  0.00           H  
ATOM   3500  N   SER B 191       3.734  18.901  -9.441  1.00  0.00           N  
ATOM   3501  CA  SER B 191       4.822  18.889  -8.453  1.00  0.00           C  
ATOM   3502  CB  SER B 191       5.277  17.439  -8.197  1.00  0.00           C  
ATOM   3503  OG  SER B 191       6.355  17.343  -7.246  1.00  0.00           O  
ATOM   3504  C   SER B 191       5.993  19.784  -8.851  1.00  0.00           C  
ATOM   3505  O   SER B 191       6.466  20.618  -8.084  1.00  0.00           O  
ATOM   3506  H   SER B 191       3.375  18.052  -9.837  1.00  0.00           H  
ATOM   3507  HG  SER B 191       5.920  17.346  -6.396  1.00  0.00           H  
ATOM   3508  N   ILE B 192       6.423  19.596 -10.107  1.00  0.00           N  
ATOM   3509  CA  ILE B 192       7.541  20.398 -10.598  1.00  0.00           C  
ATOM   3510  CB  ILE B 192       8.045  19.886 -11.954  1.00  0.00           C  
ATOM   3511  CG2 ILE B 192       9.377  20.528 -12.352  1.00  0.00           C  
ATOM   3512  CG1 ILE B 192       8.177  18.366 -11.954  1.00  0.00           C  
ATOM   3513  CD1 ILE B 192       8.060  17.788 -13.362  1.00  0.00           C  
ATOM   3514  C   ILE B 192       7.223  21.883 -10.642  1.00  0.00           C  
ATOM   3515  O   ILE B 192       8.055  22.715 -10.320  1.00  0.00           O  
ATOM   3516  H   ILE B 192       5.925  18.981 -10.723  1.00  0.00           H  
ATOM   3517  N   ARG B 193       5.956  22.187 -10.968  1.00  0.00           N  
ATOM   3518  CA  ARG B 193       5.536  23.591 -10.909  1.00  0.00           C  
ATOM   3519  CB  ARG B 193       4.096  23.776 -11.414  1.00  0.00           C  
ATOM   3520  CG  ARG B 193       3.820  23.037 -12.726  1.00  0.00           C  
ATOM   3521  CD  ARG B 193       2.415  23.228 -13.306  1.00  0.00           C  
ATOM   3522  NE  ARG B 193       2.076  22.186 -14.282  1.00  0.00           N  
ATOM   3523  CZ  ARG B 193       2.494  22.216 -15.566  1.00  0.00           C  
ATOM   3524  NH1 ARG B 193       3.280  23.187 -16.012  1.00  0.00           N  
ATOM   3525  NH2 ARG B 193       2.103  21.249 -16.382  1.00  0.00           N1+
ATOM   3526  C   ARG B 193       5.713  24.222  -9.534  1.00  0.00           C  
ATOM   3527  O   ARG B 193       6.151  25.354  -9.384  1.00  0.00           O  
ATOM   3528  H   ARG B 193       5.362  21.455 -11.301  1.00  0.00           H  
ATOM   3529  HE  ARG B 193       1.512  21.392 -14.022  1.00  0.00           H  
ATOM   3530 HH11 ARG B 193       3.631  23.281 -16.950  1.00  0.00           H  
ATOM   3531 HH12 ARG B 193       3.627  23.929 -15.425  1.00  0.00           H  
ATOM   3532 HH21 ARG B 193       1.503  20.502 -16.039  1.00  0.00           H  
ATOM   3533 HH22 ARG B 193       2.364  21.203 -17.341  1.00  0.00           H  
ATOM   3534  N   THR B 194       5.393  23.414  -8.507  1.00  0.00           N  
ATOM   3535  CA  THR B 194       5.705  23.904  -7.161  1.00  0.00           C  
ATOM   3536  CB  THR B 194       5.094  22.981  -6.101  1.00  0.00           C  
ATOM   3537  OG1 THR B 194       3.705  22.754  -6.385  1.00  0.00           O  
ATOM   3538  CG2 THR B 194       5.253  23.520  -4.676  1.00  0.00           C  
ATOM   3539  C   THR B 194       7.196  24.108  -6.917  1.00  0.00           C  
ATOM   3540  O   THR B 194       7.626  25.106  -6.359  1.00  0.00           O  
ATOM   3541  H   THR B 194       5.084  22.474  -8.666  1.00  0.00           H  
ATOM   3542  HG1 THR B 194       3.441  22.086  -5.758  1.00  0.00           H  
ATOM   3543  N   LYS B 195       7.972  23.122  -7.394  1.00  0.00           N  
ATOM   3544  CA  LYS B 195       9.428  23.227  -7.261  1.00  0.00           C  
ATOM   3545  CB  LYS B 195      10.064  21.934  -7.790  1.00  0.00           C  
ATOM   3546  CG  LYS B 195       9.645  20.731  -6.935  1.00  0.00           C  
ATOM   3547  CD  LYS B 195       9.732  19.370  -7.634  1.00  0.00           C  
ATOM   3548  CE  LYS B 195       9.311  18.242  -6.686  1.00  0.00           C  
ATOM   3549  NZ  LYS B 195       9.072  16.988  -7.416  1.00  0.00           N1+
ATOM   3550  C   LYS B 195      10.019  24.481  -7.902  1.00  0.00           C  
ATOM   3551  O   LYS B 195      10.878  25.151  -7.344  1.00  0.00           O  
ATOM   3552  H   LYS B 195       7.551  22.352  -7.876  1.00  0.00           H  
ATOM   3553  HZ1 LYS B 195       8.156  17.016  -7.919  1.00  0.00           H  
ATOM   3554  HZ2 LYS B 195       9.856  16.778  -8.072  1.00  0.00           H  
ATOM   3555  HZ3 LYS B 195       9.038  16.198  -6.747  1.00  0.00           H  
ATOM   3556  N   LEU B 196       9.461  24.791  -9.082  1.00  0.00           N  
ATOM   3557  CA  LEU B 196       9.814  26.010  -9.807  1.00  0.00           C  
ATOM   3558  CB  LEU B 196       9.100  25.993 -11.165  1.00  0.00           C  
ATOM   3559  CG  LEU B 196       9.452  27.139 -12.119  1.00  0.00           C  
ATOM   3560  CD1 LEU B 196      10.935  27.154 -12.495  1.00  0.00           C  
ATOM   3561  CD2 LEU B 196       8.550  27.127 -13.354  1.00  0.00           C  
ATOM   3562  C   LEU B 196       9.505  27.275  -9.023  1.00  0.00           C  
ATOM   3563  O   LEU B 196      10.337  28.155  -8.854  1.00  0.00           O  
ATOM   3564  H   LEU B 196       8.775  24.176  -9.462  1.00  0.00           H  
ATOM   3565  N   MET B 197       8.262  27.306  -8.508  1.00  0.00           N  
ATOM   3566  CA  MET B 197       7.889  28.441  -7.656  1.00  0.00           C  
ATOM   3567  CB  MET B 197       6.411  28.363  -7.267  1.00  0.00           C  
ATOM   3568  CG  MET B 197       5.454  28.461  -8.458  1.00  0.00           C  
ATOM   3569  SD  MET B 197       5.571  30.022  -9.349  1.00  0.00           S  
ATOM   3570  CE  MET B 197       5.033  31.122  -8.028  1.00  0.00           C  
ATOM   3571  C   MET B 197       8.749  28.596  -6.410  1.00  0.00           C  
ATOM   3572  O   MET B 197       9.015  29.686  -5.925  1.00  0.00           O  
ATOM   3573  H   MET B 197       7.622  26.564  -8.713  1.00  0.00           H  
ATOM   3574  N   LEU B 198       9.188  27.428  -5.926  1.00  0.00           N  
ATOM   3575  CA  LEU B 198      10.218  27.418  -4.897  1.00  0.00           C  
ATOM   3576  CB  LEU B 198      10.060  26.132  -4.073  1.00  0.00           C  
ATOM   3577  CG  LEU B 198      10.822  26.059  -2.745  1.00  0.00           C  
ATOM   3578  CD1 LEU B 198      10.012  25.304  -1.690  1.00  0.00           C  
ATOM   3579  CD2 LEU B 198      12.225  25.461  -2.892  1.00  0.00           C  
ATOM   3580  C   LEU B 198      11.606  27.582  -5.501  1.00  0.00           C  
ATOM   3581  O   LEU B 198      12.525  28.135  -4.903  1.00  0.00           O  
ATOM   3582  H   LEU B 198       8.898  26.578  -6.365  1.00  0.00           H  
TER    3583      LEU B 198 
END
