# Supplementary material for: Fbxo4-mediated degradation of Fxr1 suppresses tumorigenesis in head and neck squamous cell carcinoma
Source: Nat Commun. 2017 Nov 16;8:1534. doi: 10.1038/s41467-017-01199-8 (PMC5688124; doi:10.1038/s41467-017-01199-8)
Supplement: Supplementary file 6 — Supplementary Data 3 [file 41467_2017_1199_MOESM6_ESM.txt]

HEADER    .pdb                                                        
REMARK  99                                                                      
HELIX    1   1 PRO A  184  LEU A  186  5               Generated by MOE    3
HELIX    2   2 LEU A  193  LEU A  197  1               Generated by MOE    5
HELIX    3   3 PRO A  210  ARG A  212  5               Generated by MOE    3
HELIX    4   4 ILE A  279  VAL A  285  1               Generated by MOE    7
HELIX    5   5 TRP A  303  MET A  311  1               Generated by MOE    9
HELIX    6   6 CYS A  341  GLU A  347  1               Generated by MOE    7
HELIX    7   7 LEU A  350  LEU A  353  5               Generated by MOE    4
HELIX    8   8 PHE A  370  GLU A  382  1               Generated by MOE   13
HELIX    9   9 GLU B   33  ASN B   35  5               Generated by MOE    3
HELIX   10  10 PHE B   44  GLU B   46  5               Generated by MOE    3
HELIX   11  11 PHE B  109  ARG B  111  5               Generated by MOE    3
HELIX   12  12 GLU B  135  LEU B  137  5               Generated by MOE    3
HELIX   13  13 LYS B  148  VAL B  154  1               Generated by MOE    7
HELIX   14  14 GLU B  175  MET B  197  1               Generated by MOE   23
SHEET    1       ARG A 178  PHE A 182                  Generated by MOE
SHEET    2       CYS A 204  ALA A 207                  Generated by MOE
SHEET    3       VAL A 221  GLN A 224                  Generated by MOE
SHEET    4       LYS A 230  PHE A 231                  Generated by MOE
SHEET    5       ASN A 232  ILE A 235                  Generated by MOE
SHEET    6       GLY A 288  ASN A 294                  Generated by MOE
SHEET    7       LEU A 325  ILE A 331                  Generated by MOE
SHEET    8       TRP A 357  GLU A 363                  Generated by MOE
SHEET    9       THR B   5  ARG B   9                  Generated by MOE
SHEET   10       PHE B  15  HIS B  24                  Generated by MOE
SHEET   11       SER B  27  PHE B  32                  Generated by MOE
SHEET   12       ARG B  40  PRO B  43                  Generated by MOE
SHEET   13       VAL B  47  ARG B  48                  Generated by MOE
SHEET   14       VAL B  65  VAL B  67                  Generated by MOE
SHEET   15       TRP B  80  LYS B  88                  Generated by MOE
SHEET   16       PHE B  91  TYR B  96                  Generated by MOE
SHEET   17       GLU B 105  THR B 108                  Generated by MOE
SHEET   18       LEU B 112  PRO B 114                  Generated by MOE
SHEET   19       PHE B 127  ASP B 132                  Generated by MOE
SHEET   20       ARG B 158  HIS B 162                  Generated by MOE
SHEET   21       GLN B 167  SER B 172                  Generated by MOE
ATOM      1  N   PRO A 177      36.570  16.491  10.741  1.00  0.00           N1+
ATOM      2  CD  PRO A 177      37.987  16.155  10.718  1.00  0.00           C  
ATOM      3  CA  PRO A 177      35.757  15.663   9.807  1.00  0.00           C  
ATOM      4  CB  PRO A 177      36.798  14.669   9.277  1.00  0.00           C  
ATOM      5  CG  PRO A 177      38.149  15.366   9.426  1.00  0.00           C  
ATOM      6  C   PRO A 177      34.568  14.930  10.486  1.00  0.00           C  
ATOM      7  O   PRO A 177      34.654  14.496  11.645  1.00  0.00           O  
ATOM      8  N   ARG A 178      33.455  14.779   9.754  1.00  0.00           N  
ATOM      9  CA  ARG A 178      32.257  14.075  10.223  1.00  0.00           C  
ATOM     10  CB  ARG A 178      31.032  14.986  10.366  1.00  0.00           C  
ATOM     11  CG  ARG A 178      31.253  16.315  11.090  1.00  0.00           C  
ATOM     12  CD  ARG A 178      29.942  16.908  11.622  1.00  0.00           C  
ATOM     13  NE  ARG A 178      29.502  16.159  12.801  1.00  0.00           N  
ATOM     14  CZ  ARG A 178      28.469  16.595  13.586  1.00  0.00           C  
ATOM     15  NH1 ARG A 178      27.704  17.637  13.190  1.00  0.00           N  
ATOM     16  NH2 ARG A 178      28.236  15.979  14.763  1.00  0.00           N1+
ATOM     17  C   ARG A 178      31.860  12.890   9.329  1.00  0.00           C  
ATOM     18  O   ARG A 178      31.524  13.073   8.159  1.00  0.00           O  
ATOM     19  H   ARG A 178      33.477  15.076   8.793  1.00  0.00           H  
ATOM     20  HE  ARG A 178      30.037  15.333  12.991  1.00  0.00           H  
ATOM     21 HH11 ARG A 178      26.949  17.989  13.759  1.00  0.00           H  
ATOM     22 HH12 ARG A 178      27.850  18.100  12.311  1.00  0.00           H  
ATOM     23 HH21 ARG A 178      28.806  15.227  15.118  1.00  0.00           H  
ATOM     24 HH22 ARG A 178      27.478  16.273  15.361  1.00  0.00           H  
ATOM     25  N   PHE A 179      31.749  11.695   9.920  1.00  0.00           N  
ATOM     26  CA  PHE A 179      31.368  10.467   9.227  1.00  0.00           C  
ATOM     27  CB  PHE A 179      32.381   9.356   9.487  1.00  0.00           C  
ATOM     28  CG  PHE A 179      33.753   9.819   9.073  1.00  0.00           C  
ATOM     29  CD1 PHE A 179      34.777   9.859  10.011  1.00  0.00           C  
ATOM     30  CD2 PHE A 179      33.990  10.202   7.760  1.00  0.00           C  
ATOM     31  CE1 PHE A 179      36.042  10.283   9.632  1.00  0.00           C  
ATOM     32  CE2 PHE A 179      35.257  10.626   7.382  1.00  0.00           C  
ATOM     33  CZ  PHE A 179      36.281  10.666   8.318  1.00  0.00           C  
ATOM     34  C   PHE A 179      29.980  10.003   9.696  1.00  0.00           C  
ATOM     35  O   PHE A 179      29.558  10.280  10.831  1.00  0.00           O  
ATOM     36  H   PHE A 179      31.897  11.611  10.902  1.00  0.00           H  
ATOM     37  N   ALA A 180      29.272   9.248   8.850  1.00  0.00           N  
ATOM     38  CA  ALA A 180      27.939   8.764   9.203  1.00  0.00           C  
ATOM     39  CB  ALA A 180      26.874   9.484   8.398  1.00  0.00           C  
ATOM     40  C   ALA A 180      27.755   7.262   8.955  1.00  0.00           C  
ATOM     41  O   ALA A 180      28.192   6.732   7.928  1.00  0.00           O  
ATOM     42  H   ALA A 180      29.631   8.989   7.948  1.00  0.00           H  
ATOM     43  N   MET A 181      27.113   6.584   9.915  1.00  0.00           N  
ATOM     44  CA  MET A 181      27.011   5.130   9.931  1.00  0.00           C  
ATOM     45  CB  MET A 181      27.673   4.628  11.212  1.00  0.00           C  
ATOM     46  CG  MET A 181      27.735   3.109  11.298  1.00  0.00           C  
ATOM     47  SD  MET A 181      28.653   2.523  12.729  1.00  0.00           S  
ATOM     48  CE  MET A 181      27.497   3.055  13.997  1.00  0.00           C  
ATOM     49  C   MET A 181      25.566   4.631   9.826  1.00  0.00           C  
ATOM     50  O   MET A 181      24.711   5.009  10.630  1.00  0.00           O  
ATOM     51  H   MET A 181      26.664   7.082  10.658  1.00  0.00           H  
ATOM     52  N   PHE A 182      25.325   3.729   8.868  1.00  0.00           N  
ATOM     53  CA  PHE A 182      23.988   3.293   8.451  1.00  0.00           C  
ATOM     54  CB  PHE A 182      23.469   4.208   7.339  1.00  0.00           C  
ATOM     55  CG  PHE A 182      24.506   4.374   6.253  1.00  0.00           C  
ATOM     56  CD1 PHE A 182      25.300   5.515   6.225  1.00  0.00           C  
ATOM     57  CD2 PHE A 182      24.662   3.398   5.276  1.00  0.00           C  
ATOM     58  CE1 PHE A 182      26.244   5.683   5.219  1.00  0.00           C  
ATOM     59  CE2 PHE A 182      25.604   3.567   4.269  1.00  0.00           C  
ATOM     60  CZ  PHE A 182      26.393   4.709   4.240  1.00  0.00           C  
ATOM     61  C   PHE A 182      23.881   1.793   8.062  1.00  0.00           C  
ATOM     62  O   PHE A 182      24.900   1.117   7.894  1.00  0.00           O  
ATOM     63  H   PHE A 182      26.080   3.356   8.324  1.00  0.00           H  
ATOM     64  N   GLY A 183      22.667   1.288   7.806  1.00  0.00           N  
ATOM     65  CA  GLY A 183      22.467  -0.009   7.152  1.00  0.00           C  
ATOM     66  C   GLY A 183      22.040  -1.210   8.040  1.00  0.00           C  
ATOM     67  O   GLY A 183      22.219  -1.200   9.261  1.00  0.00           O  
ATOM     68  H   GLY A 183      21.841   1.794   8.063  1.00  0.00           H  
ATOM     69  N   PRO A 184      21.517  -2.298   7.429  1.00  0.00           N  
ATOM     70  CD  PRO A 184      21.465  -2.475   5.985  1.00  0.00           C  
ATOM     71  CA  PRO A 184      20.791  -3.355   8.156  1.00  0.00           C  
ATOM     72  CB  PRO A 184      20.257  -4.244   7.025  1.00  0.00           C  
ATOM     73  CG  PRO A 184      20.251  -3.369   5.773  1.00  0.00           C  
ATOM     74  C   PRO A 184      21.636  -4.165   9.162  1.00  0.00           C  
ATOM     75  O   PRO A 184      21.110  -4.709  10.141  1.00  0.00           O  
ATOM     76  N   GLY A 185      22.965  -4.167   9.006  1.00  0.00           N  
ATOM     77  CA  GLY A 185      23.862  -4.673  10.035  1.00  0.00           C  
ATOM     78  C   GLY A 185      23.753  -3.912  11.379  1.00  0.00           C  
ATOM     79  O   GLY A 185      24.277  -4.397  12.379  1.00  0.00           O  
ATOM     80  H   GLY A 185      23.368  -3.667   8.238  1.00  0.00           H  
ATOM     81  N   LEU A 186      23.048  -2.773  11.457  1.00  0.00           N  
ATOM     82  CA  LEU A 186      22.655  -2.176  12.731  1.00  0.00           C  
ATOM     83  CB  LEU A 186      22.228  -0.719  12.548  1.00  0.00           C  
ATOM     84  CG  LEU A 186      23.385   0.213  12.185  1.00  0.00           C  
ATOM     85  CD1 LEU A 186      22.897   1.632  11.886  1.00  0.00           C  
ATOM     86  CD2 LEU A 186      24.474   0.201  13.260  1.00  0.00           C  
ATOM     87  C   LEU A 186      21.566  -2.970  13.500  1.00  0.00           C  
ATOM     88  O   LEU A 186      21.468  -2.774  14.713  1.00  0.00           O  
ATOM     89  H   LEU A 186      22.565  -2.418  10.656  1.00  0.00           H  
ATOM     90  N   GLU A 187      20.797  -3.884  12.879  1.00  0.00           N  
ATOM     91  CA  GLU A 187      19.762  -4.667  13.572  1.00  0.00           C  
ATOM     92  CB  GLU A 187      18.349  -4.149  13.256  1.00  0.00           C  
ATOM     93  CG  GLU A 187      18.093  -3.651  11.828  1.00  0.00           C  
ATOM     94  CD  GLU A 187      18.713  -2.277  11.636  1.00  0.00           C  
ATOM     95  OE1 GLU A 187      18.322  -1.347  12.338  1.00  0.00           O  
ATOM     96  OE2 GLU A 187      19.608  -2.147  10.805  1.00  0.00           O1-
ATOM     97  C   GLU A 187      19.876  -6.199  13.376  1.00  0.00           C  
ATOM     98  O   GLU A 187      19.435  -6.946  14.245  1.00  0.00           O  
ATOM     99  H   GLU A 187      20.793  -3.879  11.875  1.00  0.00           H  
ATOM    100  N   GLU A 188      20.499  -6.710  12.304  1.00  0.00           N  
ATOM    101  CA  GLU A 188      20.515  -8.163  12.042  1.00  0.00           C  
ATOM    102  CB  GLU A 188      20.860  -8.453  10.587  1.00  0.00           C  
ATOM    103  CG  GLU A 188      19.898  -7.856   9.565  1.00  0.00           C  
ATOM    104  CD  GLU A 188      20.289  -8.366   8.192  1.00  0.00           C  
ATOM    105  OE1 GLU A 188      21.469  -8.607   7.950  1.00  0.00           O  
ATOM    106  OE2 GLU A 188      19.419  -8.569   7.354  1.00  0.00           O1-
ATOM    107  C   GLU A 188      21.451  -9.010  12.961  1.00  0.00           C  
ATOM    108  O   GLU A 188      21.513 -10.233  12.835  1.00  0.00           O  
ATOM    109  H   GLU A 188      20.865  -6.075  11.619  1.00  0.00           H  
ATOM    110  N   LEU A 189      22.225  -8.383  13.853  1.00  0.00           N  
ATOM    111  CA  LEU A 189      23.251  -9.018  14.692  1.00  0.00           C  
ATOM    112  CB  LEU A 189      24.521  -8.162  14.688  1.00  0.00           C  
ATOM    113  CG  LEU A 189      25.022  -7.790  13.288  1.00  0.00           C  
ATOM    114  CD1 LEU A 189      26.260  -6.895  13.355  1.00  0.00           C  
ATOM    115  CD2 LEU A 189      25.274  -9.013  12.406  1.00  0.00           C  
ATOM    116  C   LEU A 189      22.785  -9.269  16.150  1.00  0.00           C  
ATOM    117  O   LEU A 189      21.924  -8.554  16.665  1.00  0.00           O  
ATOM    118  H   LEU A 189      21.984  -7.441  14.079  1.00  0.00           H  
ATOM    119  N   ASN A 190      23.426 -10.193  16.884  1.00  0.00           N  
ATOM    120  CA  ASN A 190      23.093 -10.457  18.292  1.00  0.00           C  
ATOM    121  CB  ASN A 190      23.707 -11.814  18.662  1.00  0.00           C  
ATOM    122  CG  ASN A 190      23.674 -12.079  20.157  1.00  0.00           C  
ATOM    123  OD1 ASN A 190      22.653 -12.488  20.708  1.00  0.00           O  
ATOM    124  ND2 ASN A 190      24.862 -11.907  20.771  1.00  0.00           N  
ATOM    125  C   ASN A 190      23.647  -9.371  19.255  1.00  0.00           C  
ATOM    126  O   ASN A 190      23.354  -9.414  20.450  1.00  0.00           O  
ATOM    127  H   ASN A 190      24.208 -10.659  16.459  1.00  0.00           H  
ATOM    128 HD21 ASN A 190      25.024 -12.097  21.737  1.00  0.00           H  
ATOM    129 HD22 ASN A 190      25.688 -11.553  20.314  1.00  0.00           H  
ATOM    130  N   THR A 191      24.406  -8.380  18.763  1.00  0.00           N  
ATOM    131  CA  THR A 191      25.061  -7.363  19.604  1.00  0.00           C  
ATOM    132  CB  THR A 191      26.392  -7.905  20.101  1.00  0.00           C  
ATOM    133  OG1 THR A 191      26.425  -9.340  20.018  1.00  0.00           O  
ATOM    134  CG2 THR A 191      26.596  -7.410  21.536  1.00  0.00           C  
ATOM    135  C   THR A 191      25.177  -5.997  18.893  1.00  0.00           C  
ATOM    136  O   THR A 191      25.669  -5.911  17.769  1.00  0.00           O  
ATOM    137  H   THR A 191      24.670  -8.372  17.801  1.00  0.00           H  
ATOM    138  HG1 THR A 191      27.221  -9.610  20.494  1.00  0.00           H  
ATOM    139  N   SER A 192      24.812  -4.899  19.569  1.00  0.00           N  
ATOM    140  CA  SER A 192      24.897  -3.547  18.998  1.00  0.00           C  
ATOM    141  CB  SER A 192      23.733  -2.666  19.489  1.00  0.00           C  
ATOM    142  OG  SER A 192      23.663  -1.444  18.733  1.00  0.00           O  
ATOM    143  C   SER A 192      26.295  -2.891  19.116  1.00  0.00           C  
ATOM    144  O   SER A 192      26.739  -2.549  20.214  1.00  0.00           O  
ATOM    145  H   SER A 192      24.540  -4.986  20.525  1.00  0.00           H  
ATOM    146  HG  SER A 192      22.911  -1.492  18.138  1.00  0.00           H  
ATOM    147  N   LEU A 193      26.907  -2.533  17.975  1.00  0.00           N  
ATOM    148  CA  LEU A 193      28.174  -1.787  17.911  1.00  0.00           C  
ATOM    149  CB  LEU A 193      28.500  -1.587  16.425  1.00  0.00           C  
ATOM    150  CG  LEU A 193      29.673  -0.668  16.070  1.00  0.00           C  
ATOM    151  CD1 LEU A 193      31.014  -1.170  16.599  1.00  0.00           C  
ATOM    152  CD2 LEU A 193      29.740  -0.424  14.563  1.00  0.00           C  
ATOM    153  C   LEU A 193      28.098  -0.422  18.645  1.00  0.00           C  
ATOM    154  O   LEU A 193      29.081   0.049  19.225  1.00  0.00           O  
ATOM    155  H   LEU A 193      26.489  -2.855  17.126  1.00  0.00           H  
ATOM    156  N   VAL A 194      26.906   0.182  18.715  1.00  0.00           N  
ATOM    157  CA  VAL A 194      26.693   1.461  19.392  1.00  0.00           C  
ATOM    158  CB  VAL A 194      25.275   1.939  19.064  1.00  0.00           C  
ATOM    159  CG1 VAL A 194      24.965   3.325  19.633  1.00  0.00           C  
ATOM    160  CG2 VAL A 194      25.049   1.874  17.553  1.00  0.00           C  
ATOM    161  C   VAL A 194      26.921   1.375  20.922  1.00  0.00           C  
ATOM    162  O   VAL A 194      27.232   2.382  21.553  1.00  0.00           O  
ATOM    163  H   VAL A 194      26.113  -0.317  18.366  1.00  0.00           H  
ATOM    164  N   LEU A 195      26.883   0.171  21.514  1.00  0.00           N  
ATOM    165  CA  LEU A 195      27.243  -0.019  22.920  1.00  0.00           C  
ATOM    166  CB  LEU A 195      26.787  -1.395  23.401  1.00  0.00           C  
ATOM    167  CG  LEU A 195      25.288  -1.622  23.196  1.00  0.00           C  
ATOM    168  CD1 LEU A 195      24.889  -3.068  23.495  1.00  0.00           C  
ATOM    169  CD2 LEU A 195      24.443  -0.613  23.976  1.00  0.00           C  
ATOM    170  C   LEU A 195      28.768   0.141  23.116  1.00  0.00           C  
ATOM    171  O   LEU A 195      29.211   1.011  23.859  1.00  0.00           O  
ATOM    172  H   LEU A 195      26.738  -0.647  20.954  1.00  0.00           H  
ATOM    173  N   SER A 196      29.585  -0.609  22.367  1.00  0.00           N  
ATOM    174  CA  SER A 196      31.051  -0.505  22.408  1.00  0.00           C  
ATOM    175  CB  SER A 196      31.535  -1.641  21.528  1.00  0.00           C  
ATOM    176  OG  SER A 196      30.574  -2.698  21.650  1.00  0.00           O  
ATOM    177  C   SER A 196      31.551   0.904  21.992  1.00  0.00           C  
ATOM    178  O   SER A 196      32.489   1.437  22.589  1.00  0.00           O  
ATOM    179  H   SER A 196      29.240  -1.328  21.762  1.00  0.00           H  
ATOM    180  HG  SER A 196      31.041  -3.489  21.376  1.00  0.00           H  
ATOM    181  N   LEU A 197      30.868   1.590  21.063  1.00  0.00           N  
ATOM    182  CA  LEU A 197      31.176   2.987  20.736  1.00  0.00           C  
ATOM    183  CB  LEU A 197      30.468   3.422  19.454  1.00  0.00           C  
ATOM    184  CG  LEU A 197      30.976   2.699  18.206  1.00  0.00           C  
ATOM    185  CD1 LEU A 197      30.199   3.128  16.961  1.00  0.00           C  
ATOM    186  CD2 LEU A 197      32.486   2.867  18.021  1.00  0.00           C  
ATOM    187  C   LEU A 197      30.832   3.980  21.875  1.00  0.00           C  
ATOM    188  O   LEU A 197      31.396   5.072  21.903  1.00  0.00           O  
ATOM    189  H   LEU A 197      30.114   1.128  20.591  1.00  0.00           H  
ATOM    190  N   MET A 198      29.958   3.639  22.835  1.00  0.00           N  
ATOM    191  CA  MET A 198      29.595   4.519  23.954  1.00  0.00           C  
ATOM    192  CB  MET A 198      28.185   4.178  24.440  1.00  0.00           C  
ATOM    193  CG  MET A 198      27.483   5.345  25.137  1.00  0.00           C  
ATOM    194  SD  MET A 198      27.257   6.756  24.039  1.00  0.00           S  
ATOM    195  CE  MET A 198      26.293   5.934  22.758  1.00  0.00           C  
ATOM    196  C   MET A 198      30.636   4.484  25.109  1.00  0.00           C  
ATOM    197  O   MET A 198      30.569   5.287  26.040  1.00  0.00           O  
ATOM    198  H   MET A 198      29.555   2.722  22.831  1.00  0.00           H  
ATOM    199  N   SER A 199      31.592   3.541  25.094  1.00  0.00           N  
ATOM    200  CA  SER A 199      32.735   3.468  26.021  1.00  0.00           C  
ATOM    201  CB  SER A 199      32.262   3.119  27.442  1.00  0.00           C  
ATOM    202  OG  SER A 199      31.812   4.275  28.160  1.00  0.00           O  
ATOM    203  C   SER A 199      33.776   2.416  25.590  1.00  0.00           C  
ATOM    204  O   SER A 199      33.542   1.214  25.708  1.00  0.00           O  
ATOM    205  H   SER A 199      31.580   2.820  24.399  1.00  0.00           H  
ATOM    206  HG  SER A 199      31.270   4.777  27.562  1.00  0.00           H  
ATOM    207  N   SER A 200      34.931   2.863  25.086  1.00  0.00           N  
ATOM    208  CA  SER A 200      36.033   2.001  24.636  1.00  0.00           C  
ATOM    209  CB  SER A 200      35.594   1.355  23.335  1.00  0.00           C  
ATOM    210  OG  SER A 200      34.918   2.352  22.568  1.00  0.00           O  
ATOM    211  C   SER A 200      37.322   2.817  24.411  1.00  0.00           C  
ATOM    212  O   SER A 200      37.251   4.026  24.200  1.00  0.00           O  
ATOM    213  H   SER A 200      35.128   3.823  24.874  1.00  0.00           H  
ATOM    214  HG  SER A 200      34.004   2.285  22.804  1.00  0.00           H  
ATOM    215  N   GLU A 201      38.498   2.182  24.487  1.00  0.00           N  
ATOM    216  CA  GLU A 201      39.769   2.784  24.063  1.00  0.00           C  
ATOM    217  CB  GLU A 201      40.915   2.262  24.923  1.00  0.00           C  
ATOM    218  CG  GLU A 201      41.149   3.208  26.096  1.00  0.00           C  
ATOM    219  CD  GLU A 201      41.477   4.567  25.516  1.00  0.00           C  
ATOM    220  OE1 GLU A 201      42.239   4.615  24.552  1.00  0.00           O  
ATOM    221  OE2 GLU A 201      40.958   5.566  26.011  1.00  0.00           O1-
ATOM    222  C   GLU A 201      40.023   2.511  22.558  1.00  0.00           C  
ATOM    223  O   GLU A 201      39.181   1.897  21.900  1.00  0.00           O  
ATOM    224  H   GLU A 201      38.503   1.190  24.570  1.00  0.00           H  
ATOM    225  N   GLU A 202      41.178   2.914  22.001  1.00  0.00           N  
ATOM    226  CA  GLU A 202      41.580   2.721  20.591  1.00  0.00           C  
ATOM    227  CB  GLU A 202      41.648   1.239  20.197  1.00  0.00           C  
ATOM    228  CG  GLU A 202      42.650   0.436  21.030  1.00  0.00           C  
ATOM    229  CD  GLU A 202      42.659  -1.003  20.548  1.00  0.00           C  
ATOM    230  OE1 GLU A 202      41.590  -1.608  20.478  1.00  0.00           O  
ATOM    231  OE2 GLU A 202      43.736  -1.515  20.243  1.00  0.00           O1-
ATOM    232  C   GLU A 202      40.712   3.527  19.587  1.00  0.00           C  
ATOM    233  O   GLU A 202      41.251   4.299  18.798  1.00  0.00           O  
ATOM    234  H   GLU A 202      41.749   3.491  22.595  1.00  0.00           H  
ATOM    235  N   LEU A 203      39.384   3.494  19.733  1.00  0.00           N  
ATOM    236  CA  LEU A 203      38.489   4.605  19.416  1.00  0.00           C  
ATOM    237  CB  LEU A 203      37.163   4.135  18.811  1.00  0.00           C  
ATOM    238  CG  LEU A 203      37.269   3.351  17.502  1.00  0.00           C  
ATOM    239  CD1 LEU A 203      37.106   1.846  17.725  1.00  0.00           C  
ATOM    240  CD2 LEU A 203      36.279   3.867  16.458  1.00  0.00           C  
ATOM    241  C   LEU A 203      38.174   5.377  20.723  1.00  0.00           C  
ATOM    242  O   LEU A 203      37.096   5.215  21.292  1.00  0.00           O  
ATOM    243  H   LEU A 203      38.997   2.768  20.300  1.00  0.00           H  
ATOM    244  N   CYS A 204      39.119   6.160  21.266  1.00  0.00           N  
ATOM    245  CA  CYS A 204      38.943   6.754  22.602  1.00  0.00           C  
ATOM    246  CB  CYS A 204      40.322   7.221  23.060  1.00  0.00           C  
ATOM    247  SG  CYS A 204      41.620   6.426  22.077  1.00  0.00           S  
ATOM    248  C   CYS A 204      37.882   7.890  22.589  1.00  0.00           C  
ATOM    249  O   CYS A 204      37.883   8.692  21.641  1.00  0.00           O  
ATOM    250  H   CYS A 204      39.919   6.430  20.727  1.00  0.00           H  
ATOM    251  N   PRO A 205      36.985   8.038  23.591  1.00  0.00           N  
ATOM    252  CD  PRO A 205      37.032   7.313  24.852  1.00  0.00           C  
ATOM    253  CA  PRO A 205      35.624   8.496  23.290  1.00  0.00           C  
ATOM    254  CB  PRO A 205      34.868   7.252  23.751  1.00  0.00           C  
ATOM    255  CG  PRO A 205      35.583   6.852  25.053  1.00  0.00           C  
ATOM    256  C   PRO A 205      35.141   9.747  24.067  1.00  0.00           C  
ATOM    257  O   PRO A 205      35.581  10.041  25.181  1.00  0.00           O  
ATOM    258  N   THR A 206      34.150  10.466  23.525  1.00  0.00           N  
ATOM    259  CA  THR A 206      33.309  11.439  24.242  1.00  0.00           C  
ATOM    260  CB  THR A 206      34.080  12.762  24.326  1.00  0.00           C  
ATOM    261  OG1 THR A 206      35.493  12.535  24.343  1.00  0.00           O  
ATOM    262  CG2 THR A 206      33.638  13.603  25.524  1.00  0.00           C  
ATOM    263  C   THR A 206      31.974  11.629  23.464  1.00  0.00           C  
ATOM    264  O   THR A 206      31.919  11.396  22.253  1.00  0.00           O  
ATOM    265  H   THR A 206      33.924  10.393  22.550  1.00  0.00           H  
ATOM    266  HG1 THR A 206      35.650  11.862  25.002  1.00  0.00           H  
ATOM    267  N   ALA A 207      30.883  12.071  24.103  1.00  0.00           N  
ATOM    268  CA  ALA A 207      29.634  12.405  23.398  1.00  0.00           C  
ATOM    269  CB  ALA A 207      28.436  12.297  24.342  1.00  0.00           C  
ATOM    270  C   ALA A 207      29.656  13.827  22.774  1.00  0.00           C  
ATOM    271  O   ALA A 207      30.372  14.712  23.250  1.00  0.00           O  
ATOM    272  H   ALA A 207      30.959  12.340  25.061  1.00  0.00           H  
ATOM    273  N   GLY A 208      28.863  14.103  21.724  1.00  0.00           N  
ATOM    274  CA  GLY A 208      28.801  15.445  21.140  1.00  0.00           C  
ATOM    275  C   GLY A 208      27.729  16.349  21.768  1.00  0.00           C  
ATOM    276  O   GLY A 208      26.534  16.100  21.621  1.00  0.00           O  
ATOM    277  H   GLY A 208      28.203  13.412  21.425  1.00  0.00           H  
ATOM    278  N   LEU A 209      28.164  17.436  22.409  1.00  0.00           N  
ATOM    279  CA  LEU A 209      27.311  18.452  23.027  1.00  0.00           C  
ATOM    280  CB  LEU A 209      28.281  19.428  23.708  1.00  0.00           C  
ATOM    281  CG  LEU A 209      29.139  18.757  24.783  1.00  0.00           C  
ATOM    282  CD1 LEU A 209      30.187  19.718  25.348  1.00  0.00           C  
ATOM    283  CD2 LEU A 209      28.284  18.126  25.884  1.00  0.00           C  
ATOM    284  C   LEU A 209      26.326  19.147  22.034  1.00  0.00           C  
ATOM    285  O   LEU A 209      26.475  19.035  20.812  1.00  0.00           O  
ATOM    286  H   LEU A 209      29.155  17.556  22.443  1.00  0.00           H  
ATOM    287  N   PRO A 210      25.284  19.860  22.511  1.00  0.00           N  
ATOM    288  CD  PRO A 210      25.049  20.249  23.901  1.00  0.00           C  
ATOM    289  CA  PRO A 210      24.104  20.144  21.683  1.00  0.00           C  
ATOM    290  CB  PRO A 210      23.140  20.845  22.645  1.00  0.00           C  
ATOM    291  CG  PRO A 210      23.537  20.344  24.026  1.00  0.00           C  
ATOM    292  C   PRO A 210      24.345  20.976  20.399  1.00  0.00           C  
ATOM    293  O   PRO A 210      23.675  20.766  19.385  1.00  0.00           O  
ATOM    294  N   GLN A 211      25.360  21.845  20.388  1.00  0.00           N  
ATOM    295  CA  GLN A 211      25.756  22.623  19.210  1.00  0.00           C  
ATOM    296  CB  GLN A 211      26.577  23.863  19.593  1.00  0.00           C  
ATOM    297  CG  GLN A 211      28.042  23.617  19.988  1.00  0.00           C  
ATOM    298  CD  GLN A 211      28.151  22.984  21.361  1.00  0.00           C  
ATOM    299  OE1 GLN A 211      27.846  21.814  21.567  1.00  0.00           O  
ATOM    300  NE2 GLN A 211      28.609  23.831  22.297  1.00  0.00           N  
ATOM    301  C   GLN A 211      26.516  21.771  18.157  1.00  0.00           C  
ATOM    302  O   GLN A 211      26.864  22.276  17.092  1.00  0.00           O  
ATOM    303  H   GLN A 211      25.965  21.833  21.184  1.00  0.00           H  
ATOM    304 HE21 GLN A 211      28.744  23.553  23.249  1.00  0.00           H  
ATOM    305 HE22 GLN A 211      28.836  24.776  22.056  1.00  0.00           H  
ATOM    306  N   ARG A 212      26.781  20.487  18.438  1.00  0.00           N  
ATOM    307  CA  ARG A 212      27.398  19.530  17.514  1.00  0.00           C  
ATOM    308  CB  ARG A 212      28.571  18.785  18.151  1.00  0.00           C  
ATOM    309  CG  ARG A 212      29.561  19.668  18.913  1.00  0.00           C  
ATOM    310  CD  ARG A 212      30.928  18.994  19.081  1.00  0.00           C  
ATOM    311  NE  ARG A 212      31.670  19.017  17.817  1.00  0.00           N  
ATOM    312  CZ  ARG A 212      31.799  17.880  17.069  1.00  0.00           C  
ATOM    313  NH1 ARG A 212      31.357  16.706  17.561  1.00  0.00           N  
ATOM    314  NH2 ARG A 212      32.364  17.945  15.842  1.00  0.00           N1+
ATOM    315  C   ARG A 212      26.389  18.488  16.943  1.00  0.00           C  
ATOM    316  O   ARG A 212      26.772  17.544  16.238  1.00  0.00           O  
ATOM    317  H   ARG A 212      26.486  20.131  19.323  1.00  0.00           H  
ATOM    318  HE  ARG A 212      32.003  19.926  17.546  1.00  0.00           H  
ATOM    319 HH11 ARG A 212      31.237  15.877  17.000  1.00  0.00           H  
ATOM    320 HH12 ARG A 212      31.139  16.587  18.542  1.00  0.00           H  
ATOM    321 HH21 ARG A 212      32.689  18.814  15.455  1.00  0.00           H  
ATOM    322 HH22 ARG A 212      32.495  17.127  15.274  1.00  0.00           H  
ATOM    323  N   GLN A 213      25.096  18.625  17.257  1.00  0.00           N  
ATOM    324  CA  GLN A 213      24.033  17.768  16.728  1.00  0.00           C  
ATOM    325  CB  GLN A 213      22.715  18.037  17.444  1.00  0.00           C  
ATOM    326  CG  GLN A 213      22.738  17.744  18.939  1.00  0.00           C  
ATOM    327  CD  GLN A 213      21.367  18.048  19.493  1.00  0.00           C  
ATOM    328  OE1 GLN A 213      20.565  17.160  19.756  1.00  0.00           O  
ATOM    329  NE2 GLN A 213      21.136  19.363  19.635  1.00  0.00           N  
ATOM    330  C   GLN A 213      23.779  17.937  15.209  1.00  0.00           C  
ATOM    331  O   GLN A 213      24.134  18.952  14.615  1.00  0.00           O  
ATOM    332  H   GLN A 213      24.814  19.441  17.763  1.00  0.00           H  
ATOM    333 HE21 GLN A 213      20.265  19.712  19.979  1.00  0.00           H  
ATOM    334 HE22 GLN A 213      21.854  20.021  19.386  1.00  0.00           H  
ATOM    335  N   ILE A 214      23.067  16.988  14.596  1.00  0.00           N  
ATOM    336  CA  ILE A 214      22.191  17.238  13.445  1.00  0.00           C  
ATOM    337  CB  ILE A 214      22.445  16.211  12.333  1.00  0.00           C  
ATOM    338  CG2 ILE A 214      21.672  16.535  11.054  1.00  0.00           C  
ATOM    339  CG1 ILE A 214      23.933  16.111  12.014  1.00  0.00           C  
ATOM    340  CD1 ILE A 214      24.153  15.238  10.779  1.00  0.00           C  
ATOM    341  C   ILE A 214      20.696  17.237  13.888  1.00  0.00           C  
ATOM    342  O   ILE A 214      20.291  16.500  14.794  1.00  0.00           O  
ATOM    343  H   ILE A 214      22.865  16.139  15.079  1.00  0.00           H  
ATOM    344  N   ASP A 215      19.847  18.035  13.230  1.00  0.00           N  
ATOM    345  CA  ASP A 215      18.429  18.223  13.525  1.00  0.00           C  
ATOM    346  CB  ASP A 215      17.852  19.360  12.660  1.00  0.00           C  
ATOM    347  CG  ASP A 215      17.959  19.151  11.150  1.00  0.00           C  
ATOM    348  OD1 ASP A 215      18.786  18.381  10.668  1.00  0.00           O  
ATOM    349  OD2 ASP A 215      17.194  19.773  10.418  1.00  0.00           O1-
ATOM    350  C   ASP A 215      17.543  16.953  13.544  1.00  0.00           C  
ATOM    351  O   ASP A 215      17.252  16.369  12.501  1.00  0.00           O  
ATOM    352  H   ASP A 215      20.135  18.460  12.370  1.00  0.00           H  
ATOM    353  N   GLY A 216      17.109  16.505  14.732  1.00  0.00           N  
ATOM    354  CA  GLY A 216      16.422  15.221  14.891  1.00  0.00           C  
ATOM    355  C   GLY A 216      17.353  13.985  14.847  1.00  0.00           C  
ATOM    356  O   GLY A 216      16.885  12.867  15.049  1.00  0.00           O  
ATOM    357  H   GLY A 216      17.430  16.984  15.547  1.00  0.00           H  
ATOM    358  N   ILE A 217      18.667  14.160  14.646  1.00  0.00           N  
ATOM    359  CA  ILE A 217      19.636  13.055  14.564  1.00  0.00           C  
ATOM    360  CB  ILE A 217      20.321  13.146  13.195  1.00  0.00           C  
ATOM    361  CG2 ILE A 217      21.420  12.105  12.978  1.00  0.00           C  
ATOM    362  CG1 ILE A 217      19.235  13.069  12.118  1.00  0.00           C  
ATOM    363  CD1 ILE A 217      19.745  13.265  10.694  1.00  0.00           C  
ATOM    364  C   ILE A 217      20.630  13.083  15.759  1.00  0.00           C  
ATOM    365  O   ILE A 217      21.291  12.083  16.046  1.00  0.00           O  
ATOM    366  H   ILE A 217      19.021  15.088  14.545  1.00  0.00           H  
ATOM    367  N   GLY A 218      20.719  14.191  16.506  1.00  0.00           N  
ATOM    368  CA  GLY A 218      21.740  14.318  17.532  1.00  0.00           C  
ATOM    369  C   GLY A 218      23.171  14.318  16.942  1.00  0.00           C  
ATOM    370  O   GLY A 218      23.373  14.510  15.742  1.00  0.00           O  
ATOM    371  H   GLY A 218      20.253  15.015  16.187  1.00  0.00           H  
ATOM    372  N   SER A 219      24.198  14.217  17.791  1.00  0.00           N  
ATOM    373  CA  SER A 219      25.613  14.290  17.380  1.00  0.00           C  
ATOM    374  CB  SER A 219      26.209  15.129  18.488  1.00  0.00           C  
ATOM    375  OG  SER A 219      25.097  15.603  19.262  1.00  0.00           O  
ATOM    376  C   SER A 219      26.289  12.912  17.219  1.00  0.00           C  
ATOM    377  O   SER A 219      27.455  12.842  16.818  1.00  0.00           O  
ATOM    378  H   SER A 219      24.029  14.133  18.773  1.00  0.00           H  
ATOM    379  HG  SER A 219      25.452  15.898  20.103  1.00  0.00           H  
ATOM    380  N   GLY A 220      25.588  11.830  17.584  1.00  0.00           N  
ATOM    381  CA  GLY A 220      26.182  10.526  17.845  1.00  0.00           C  
ATOM    382  C   GLY A 220      27.323  10.588  18.888  1.00  0.00           C  
ATOM    383  O   GLY A 220      27.124  11.011  20.030  1.00  0.00           O  
ATOM    384  H   GLY A 220      24.634  11.960  17.847  1.00  0.00           H  
ATOM    385  N   VAL A 221      28.528  10.164  18.492  1.00  0.00           N  
ATOM    386  CA  VAL A 221      29.733  10.163  19.331  1.00  0.00           C  
ATOM    387  CB  VAL A 221      30.133   8.724  19.698  1.00  0.00           C  
ATOM    388  CG1 VAL A 221      30.964   8.692  20.982  1.00  0.00           C  
ATOM    389  CG2 VAL A 221      28.928   7.791  19.819  1.00  0.00           C  
ATOM    390  C   VAL A 221      30.908  10.909  18.642  1.00  0.00           C  
ATOM    391  O   VAL A 221      31.011  10.911  17.407  1.00  0.00           O  
ATOM    392  H   VAL A 221      28.659   9.912  17.530  1.00  0.00           H  
ATOM    393  N   ASN A 222      31.800  11.555  19.411  1.00  0.00           N  
ATOM    394  CA  ASN A 222      32.978  12.243  18.871  1.00  0.00           C  
ATOM    395  CB  ASN A 222      32.865  13.772  18.783  1.00  0.00           C  
ATOM    396  CG  ASN A 222      32.377  14.509  20.024  1.00  0.00           C  
ATOM    397  OD1 ASN A 222      31.715  15.535  19.869  1.00  0.00           O  
ATOM    398  ND2 ASN A 222      32.688  13.994  21.225  1.00  0.00           N  
ATOM    399  C   ASN A 222      34.282  11.820  19.570  1.00  0.00           C  
ATOM    400  O   ASN A 222      34.322  11.653  20.789  1.00  0.00           O  
ATOM    401  H   ASN A 222      31.749  11.467  20.407  1.00  0.00           H  
ATOM    402 HD21 ASN A 222      32.356  14.434  22.065  1.00  0.00           H  
ATOM    403 HD22 ASN A 222      33.230  13.157  21.357  1.00  0.00           H  
ATOM    404  N   PHE A 223      35.341  11.616  18.783  1.00  0.00           N  
ATOM    405  CA  PHE A 223      36.374  10.609  19.054  1.00  0.00           C  
ATOM    406  CB  PHE A 223      36.172   9.367  18.197  1.00  0.00           C  
ATOM    407  CG  PHE A 223      35.092   8.426  18.667  1.00  0.00           C  
ATOM    408  CD1 PHE A 223      33.919   8.301  17.935  1.00  0.00           C  
ATOM    409  CD2 PHE A 223      35.299   7.637  19.790  1.00  0.00           C  
ATOM    410  CE1 PHE A 223      32.990   7.327  18.279  1.00  0.00           C  
ATOM    411  CE2 PHE A 223      34.367   6.667  20.137  1.00  0.00           C  
ATOM    412  CZ  PHE A 223      33.231   6.487  19.359  1.00  0.00           C  
ATOM    413  C   PHE A 223      37.833  11.013  18.788  1.00  0.00           C  
ATOM    414  O   PHE A 223      38.086  11.874  17.939  1.00  0.00           O  
ATOM    415  H   PHE A 223      35.384  12.016  17.870  1.00  0.00           H  
ATOM    416  N   GLN A 224      38.801  10.280  19.361  1.00  0.00           N  
ATOM    417  CA  GLN A 224      40.203  10.335  18.936  1.00  0.00           C  
ATOM    418  CB  GLN A 224      40.957  11.317  19.822  1.00  0.00           C  
ATOM    419  CG  GLN A 224      40.745  11.024  21.302  1.00  0.00           C  
ATOM    420  CD  GLN A 224      41.272  12.191  22.100  1.00  0.00           C  
ATOM    421  OE1 GLN A 224      41.493  13.288  21.580  1.00  0.00           O  
ATOM    422  NE2 GLN A 224      41.449  11.895  23.398  1.00  0.00           N  
ATOM    423  C   GLN A 224      40.884   8.942  18.865  1.00  0.00           C  
ATOM    424  O   GLN A 224      40.582   8.057  19.669  1.00  0.00           O  
ATOM    425  H   GLN A 224      38.575   9.576  20.043  1.00  0.00           H  
ATOM    426 HE21 GLN A 224      41.727  12.553  24.098  1.00  0.00           H  
ATOM    427 HE22 GLN A 224      41.275  10.953  23.699  1.00  0.00           H  
ATOM    428  N   LEU A 225      41.809   8.765  17.907  1.00  0.00           N  
ATOM    429  CA  LEU A 225      42.619   7.538  17.778  1.00  0.00           C  
ATOM    430  CB  LEU A 225      42.870   7.218  16.303  1.00  0.00           C  
ATOM    431  CG  LEU A 225      41.591   7.000  15.496  1.00  0.00           C  
ATOM    432  CD1 LEU A 225      41.890   6.810  14.008  1.00  0.00           C  
ATOM    433  CD2 LEU A 225      40.757   5.850  16.060  1.00  0.00           C  
ATOM    434  C   LEU A 225      43.946   7.640  18.567  1.00  0.00           C  
ATOM    435  O   LEU A 225      43.949   7.579  19.793  1.00  0.00           O  
ATOM    436  H   LEU A 225      42.017   9.537  17.311  1.00  0.00           H  
ATOM    437  N   ASN A 226      45.076   7.946  17.903  1.00  0.00           N  
ATOM    438  CA  ASN A 226      46.405   8.245  18.485  1.00  0.00           C  
ATOM    439  CB  ASN A 226      47.536   8.201  17.457  1.00  0.00           C  
ATOM    440  CG  ASN A 226      47.489   9.456  16.620  1.00  0.00           C  
ATOM    441  OD1 ASN A 226      46.438  10.069  16.468  1.00  0.00           O  
ATOM    442  ND2 ASN A 226      48.660   9.779  16.045  1.00  0.00           N  
ATOM    443  C   ASN A 226      46.434   9.604  19.250  1.00  0.00           C  
ATOM    444  O   ASN A 226      47.405  10.360  19.207  1.00  0.00           O  
ATOM    445  H   ASN A 226      45.018   8.133  16.924  1.00  0.00           H  
ATOM    446 HD21 ASN A 226      48.740  10.528  15.385  1.00  0.00           H  
ATOM    447 HD22 ASN A 226      49.489   9.259  16.258  1.00  0.00           H  
ATOM    448  N   ASN A 227      45.286   9.985  19.817  1.00  0.00           N  
ATOM    449  CA  ASN A 227      44.883  11.256  20.411  1.00  0.00           C  
ATOM    450  CB  ASN A 227      45.648  11.589  21.701  1.00  0.00           C  
ATOM    451  CG  ASN A 227      45.414  10.561  22.787  1.00  0.00           C  
ATOM    452  OD1 ASN A 227      45.727   9.389  22.634  1.00  0.00           O  
ATOM    453  ND2 ASN A 227      44.863  11.063  23.908  1.00  0.00           N  
ATOM    454  C   ASN A 227      44.983  12.510  19.502  1.00  0.00           C  
ATOM    455  O   ASN A 227      44.105  13.372  19.592  1.00  0.00           O  
ATOM    456  H   ASN A 227      44.669   9.229  20.022  1.00  0.00           H  
ATOM    457 HD21 ASN A 227      44.690  10.449  24.680  1.00  0.00           H  
ATOM    458 HD22 ASN A 227      44.641  12.033  23.995  1.00  0.00           H  
ATOM    459  N   GLN A 228      45.954  12.582  18.584  1.00  0.00           N  
ATOM    460  CA  GLN A 228      46.033  13.580  17.508  1.00  0.00           C  
ATOM    461  CB  GLN A 228      47.426  13.563  16.886  1.00  0.00           C  
ATOM    462  CG  GLN A 228      48.497  13.735  17.966  1.00  0.00           C  
ATOM    463  CD  GLN A 228      48.219  14.999  18.760  1.00  0.00           C  
ATOM    464  OE1 GLN A 228      47.527  14.997  19.774  1.00  0.00           O  
ATOM    465  NE2 GLN A 228      48.808  16.089  18.238  1.00  0.00           N  
ATOM    466  C   GLN A 228      44.907  13.414  16.454  1.00  0.00           C  
ATOM    467  O   GLN A 228      44.173  14.357  16.157  1.00  0.00           O  
ATOM    468  H   GLN A 228      46.644  11.864  18.566  1.00  0.00           H  
ATOM    469 HE21 GLN A 228      48.718  16.988  18.669  1.00  0.00           H  
ATOM    470 HE22 GLN A 228      49.360  16.024  17.406  1.00  0.00           H  
ATOM    471  N   HIS A 229      44.729  12.208  15.904  1.00  0.00           N  
ATOM    472  CA  HIS A 229      43.741  11.921  14.859  1.00  0.00           C  
ATOM    473  CB  HIS A 229      44.094  10.707  13.982  1.00  0.00           C  
ATOM    474  CG  HIS A 229      45.310  11.025  13.128  1.00  0.00           C  
ATOM    475  ND1 HIS A 229      45.294  11.343  11.811  1.00  0.00           N  
ATOM    476  CD2 HIS A 229      46.639  11.055  13.561  1.00  0.00           C  
ATOM    477  NE2 HIS A 229      47.422  11.392  12.512  1.00  0.00           N  
ATOM    478  CE1 HIS A 229      46.593  11.570  11.429  1.00  0.00           C  
ATOM    479  C   HIS A 229      42.308  11.872  15.409  1.00  0.00           C  
ATOM    480  O   HIS A 229      42.031  11.089  16.318  1.00  0.00           O  
ATOM    481  H   HIS A 229      45.270  11.448  16.254  1.00  0.00           H  
ATOM    482  HD1 HIS A 229      44.545  11.413  11.167  1.00  0.00           H  
ATOM    483  N   LYS A 230      41.384  12.665  14.847  1.00  0.00           N  
ATOM    484  CA  LYS A 230      40.079  12.958  15.449  1.00  0.00           C  
ATOM    485  CB  LYS A 230      40.038  14.325  16.134  1.00  0.00           C  
ATOM    486  CG  LYS A 230      41.061  14.506  17.253  1.00  0.00           C  
ATOM    487  CD  LYS A 230      40.780  15.766  18.072  1.00  0.00           C  
ATOM    488  CE  LYS A 230      41.921  16.115  19.029  1.00  0.00           C  
ATOM    489  NZ  LYS A 230      42.274  14.944  19.838  1.00  0.00           N1+
ATOM    490  C   LYS A 230      38.893  12.863  14.468  1.00  0.00           C  
ATOM    491  O   LYS A 230      39.037  13.164  13.282  1.00  0.00           O  
ATOM    492  H   LYS A 230      41.578  13.143  13.989  1.00  0.00           H  
ATOM    493  HZ1 LYS A 230      41.507  14.573  20.439  1.00  0.00           H  
ATOM    494  HZ2 LYS A 230      43.090  15.139  20.448  1.00  0.00           H  
ATOM    495  HZ3 LYS A 230      42.608  14.163  19.235  1.00  0.00           H  
ATOM    496  N   PHE A 231      37.718  12.453  14.968  1.00  0.00           N  
ATOM    497  CA  PHE A 231      36.514  12.313  14.130  1.00  0.00           C  
ATOM    498  CB  PHE A 231      36.586  11.067  13.239  1.00  0.00           C  
ATOM    499  CG  PHE A 231      36.745   9.800  14.046  1.00  0.00           C  
ATOM    500  CD1 PHE A 231      38.013   9.371  14.423  1.00  0.00           C  
ATOM    501  CD2 PHE A 231      35.629   9.049  14.392  1.00  0.00           C  
ATOM    502  CE1 PHE A 231      38.166   8.184  15.125  1.00  0.00           C  
ATOM    503  CE2 PHE A 231      35.785   7.857  15.089  1.00  0.00           C  
ATOM    504  CZ  PHE A 231      37.054   7.418  15.446  1.00  0.00           C  
ATOM    505  C   PHE A 231      35.160  12.406  14.861  1.00  0.00           C  
ATOM    506  O   PHE A 231      35.077  12.180  16.072  1.00  0.00           O  
ATOM    507  H   PHE A 231      37.630  12.222  15.941  1.00  0.00           H  
ATOM    508  N   ASN A 232      34.069  12.645  14.122  1.00  0.00           N  
ATOM    509  CA  ASN A 232      32.704  12.427  14.612  1.00  0.00           C  
ATOM    510  CB  ASN A 232      31.888  13.668  14.281  1.00  0.00           C  
ATOM    511  CG  ASN A 232      30.635  13.804  15.124  1.00  0.00           C  
ATOM    512  OD1 ASN A 232      30.488  14.802  15.830  1.00  0.00           O  
ATOM    513  ND2 ASN A 232      29.709  12.845  14.983  1.00  0.00           N  
ATOM    514  C   ASN A 232      32.033  11.217  13.917  1.00  0.00           C  
ATOM    515  O   ASN A 232      32.013  11.163  12.684  1.00  0.00           O  
ATOM    516  H   ASN A 232      34.201  12.853  13.148  1.00  0.00           H  
ATOM    517 HD21 ASN A 232      28.917  12.736  15.599  1.00  0.00           H  
ATOM    518 HD22 ASN A 232      29.769  12.130  14.284  1.00  0.00           H  
ATOM    519  N   ILE A 233      31.356  10.340  14.678  1.00  0.00           N  
ATOM    520  CA  ILE A 233      30.416   9.345  14.135  1.00  0.00           C  
ATOM    521  CB  ILE A 233      30.700   7.935  14.654  1.00  0.00           C  
ATOM    522  CG2 ILE A 233      29.724   6.932  14.034  1.00  0.00           C  
ATOM    523  CG1 ILE A 233      32.145   7.531  14.364  1.00  0.00           C  
ATOM    524  CD1 ILE A 233      32.441   6.089  14.782  1.00  0.00           C  
ATOM    525  C   ILE A 233      28.966   9.771  14.444  1.00  0.00           C  
ATOM    526  O   ILE A 233      28.509   9.699  15.591  1.00  0.00           O  
ATOM    527  H   ILE A 233      31.389  10.416  15.675  1.00  0.00           H  
ATOM    528  N   LEU A 234      28.246  10.210  13.405  1.00  0.00           N  
ATOM    529  CA  LEU A 234      26.781  10.271  13.392  1.00  0.00           C  
ATOM    530  CB  LEU A 234      26.365  11.225  12.281  1.00  0.00           C  
ATOM    531  CG  LEU A 234      27.075  12.564  12.448  1.00  0.00           C  
ATOM    532  CD1 LEU A 234      27.297  13.278  11.117  1.00  0.00           C  
ATOM    533  CD2 LEU A 234      26.376  13.424  13.497  1.00  0.00           C  
ATOM    534  C   LEU A 234      26.170   8.865  13.147  1.00  0.00           C  
ATOM    535  O   LEU A 234      26.473   8.228  12.136  1.00  0.00           O  
ATOM    536  H   LEU A 234      28.695  10.193  12.509  1.00  0.00           H  
ATOM    537  N   ILE A 235      25.290   8.369  14.027  1.00  0.00           N  
ATOM    538  CA  ILE A 235      24.789   6.983  13.993  1.00  0.00           C  
ATOM    539  CB  ILE A 235      24.947   6.339  15.368  1.00  0.00           C  
ATOM    540  CG2 ILE A 235      24.410   4.907  15.361  1.00  0.00           C  
ATOM    541  CG1 ILE A 235      26.400   6.431  15.837  1.00  0.00           C  
ATOM    542  CD1 ILE A 235      26.620   5.862  17.237  1.00  0.00           C  
ATOM    543  C   ILE A 235      23.307   6.928  13.547  1.00  0.00           C  
ATOM    544  O   ILE A 235      22.409   7.372  14.270  1.00  0.00           O  
ATOM    545  H   ILE A 235      24.908   8.962  14.735  1.00  0.00           H  
ATOM    546  N   LEU A 236      23.037   6.385  12.352  1.00  0.00           N  
ATOM    547  CA  LEU A 236      21.765   6.603  11.661  1.00  0.00           C  
ATOM    548  CB  LEU A 236      22.006   6.936  10.191  1.00  0.00           C  
ATOM    549  CG  LEU A 236      23.021   8.061   9.991  1.00  0.00           C  
ATOM    550  CD1 LEU A 236      23.380   8.224   8.518  1.00  0.00           C  
ATOM    551  CD2 LEU A 236      22.560   9.380  10.611  1.00  0.00           C  
ATOM    552  C   LEU A 236      20.819   5.386  11.770  1.00  0.00           C  
ATOM    553  O   LEU A 236      20.553   4.696  10.787  1.00  0.00           O  
ATOM    554  H   LEU A 236      23.732   5.837  11.894  1.00  0.00           H  
ATOM    555  N   TYR A 237      20.221   5.176  12.951  1.00  0.00           N  
ATOM    556  CA  TYR A 237      19.232   4.116  13.250  1.00  0.00           C  
ATOM    557  CB  TYR A 237      18.995   3.964  14.756  1.00  0.00           C  
ATOM    558  CG  TYR A 237      19.721   2.723  15.241  1.00  0.00           C  
ATOM    559  CD1 TYR A 237      20.778   2.830  16.137  1.00  0.00           C  
ATOM    560  CE1 TYR A 237      21.441   1.689  16.581  1.00  0.00           C  
ATOM    561  CD2 TYR A 237      19.336   1.464  14.791  1.00  0.00           C  
ATOM    562  CE2 TYR A 237      19.999   0.323  15.236  1.00  0.00           C  
ATOM    563  CZ  TYR A 237      21.056   0.430  16.133  1.00  0.00           C  
ATOM    564  OH  TYR A 237      21.722  -0.701  16.576  1.00  0.00           O  
ATOM    565  C   TYR A 237      17.924   3.999  12.408  1.00  0.00           C  
ATOM    566  O   TYR A 237      16.957   3.366  12.822  1.00  0.00           O  
ATOM    567  H   TYR A 237      20.472   5.816  13.679  1.00  0.00           H  
ATOM    568  HH  TYR A 237      21.484  -1.424  15.990  1.00  0.00           H  
ATOM    569  N   SER A 238      17.848   4.605  11.222  1.00  0.00           N  
ATOM    570  CA  SER A 238      16.781   4.362  10.242  1.00  0.00           C  
ATOM    571  CB  SER A 238      15.590   5.257  10.598  1.00  0.00           C  
ATOM    572  OG  SER A 238      15.506   5.426  12.019  1.00  0.00           O  
ATOM    573  C   SER A 238      17.278   4.649   8.810  1.00  0.00           C  
ATOM    574  O   SER A 238      17.758   5.743   8.508  1.00  0.00           O  
ATOM    575  H   SER A 238      18.603   5.153  10.865  1.00  0.00           H  
ATOM    576  HG  SER A 238      15.628   4.559  12.399  1.00  0.00           H  
ATOM    577  N   THR A 239      17.328   3.589   7.985  1.00  0.00           N  
ATOM    578  CA  THR A 239      18.118   3.543   6.735  1.00  0.00           C  
ATOM    579  CB  THR A 239      17.538   4.602   5.814  1.00  0.00           C  
ATOM    580  OG1 THR A 239      16.109   4.472   5.867  1.00  0.00           O  
ATOM    581  CG2 THR A 239      18.046   4.493   4.376  1.00  0.00           C  
ATOM    582  C   THR A 239      19.586   3.718   7.105  1.00  0.00           C  
ATOM    583  O   THR A 239      20.320   2.769   7.228  1.00  0.00           O  
ATOM    584  H   THR A 239      16.933   2.730   8.302  1.00  0.00           H  
ATOM    585  HG1 THR A 239      15.914   3.639   5.452  1.00  0.00           H  
ATOM    586  N   PRO A 277      13.394  14.675   3.262  1.00  0.00           N1+
ATOM    587  CD  PRO A 277      12.168  14.055   2.771  1.00  0.00           C  
ATOM    588  CA  PRO A 277      13.453  14.668   4.742  1.00  0.00           C  
ATOM    589  CB  PRO A 277      12.621  13.422   5.056  1.00  0.00           C  
ATOM    590  CG  PRO A 277      11.492  13.490   4.022  1.00  0.00           C  
ATOM    591  C   PRO A 277      14.888  14.721   5.348  1.00  0.00           C  
ATOM    592  O   PRO A 277      15.805  15.201   4.689  1.00  0.00           O  
ATOM    593  N   GLN A 278      15.113  14.265   6.592  1.00  0.00           N  
ATOM    594  CA  GLN A 278      16.391  14.490   7.289  1.00  0.00           C  
ATOM    595  CB  GLN A 278      16.174  14.367   8.797  1.00  0.00           C  
ATOM    596  CG  GLN A 278      15.031  15.232   9.330  1.00  0.00           C  
ATOM    597  CD  GLN A 278      15.404  16.694   9.238  1.00  0.00           C  
ATOM    598  OE1 GLN A 278      15.450  17.305   8.174  1.00  0.00           O  
ATOM    599  NE2 GLN A 278      15.690  17.231  10.424  1.00  0.00           N  
ATOM    600  C   GLN A 278      17.562  13.555   6.897  1.00  0.00           C  
ATOM    601  O   GLN A 278      18.661  14.038   6.659  1.00  0.00           O  
ATOM    602  H   GLN A 278      14.380  13.780   7.063  1.00  0.00           H  
ATOM    603 HE21 GLN A 278      15.919  18.196  10.588  1.00  0.00           H  
ATOM    604 HE22 GLN A 278      15.766  16.673  11.256  1.00  0.00           H  
ATOM    605  N   ILE A 279      17.386  12.225   6.837  1.00  0.00           N  
ATOM    606  CA  ILE A 279      18.534  11.290   6.788  1.00  0.00           C  
ATOM    607  CB  ILE A 279      18.051   9.849   6.940  1.00  0.00           C  
ATOM    608  CG2 ILE A 279      19.225   8.870   7.017  1.00  0.00           C  
ATOM    609  CG1 ILE A 279      17.126   9.733   8.152  1.00  0.00           C  
ATOM    610  CD1 ILE A 279      16.232   8.495   8.089  1.00  0.00           C  
ATOM    611  C   ILE A 279      19.372  11.464   5.488  1.00  0.00           C  
ATOM    612  O   ILE A 279      20.598  11.559   5.519  1.00  0.00           O  
ATOM    613  H   ILE A 279      16.457  11.863   6.863  1.00  0.00           H  
ATOM    614  N   GLN A 280      18.708  11.663   4.345  1.00  0.00           N  
ATOM    615  CA  GLN A 280      19.318  12.126   3.103  1.00  0.00           C  
ATOM    616  CB  GLN A 280      18.270  12.215   1.980  1.00  0.00           C  
ATOM    617  CG  GLN A 280      16.904  12.822   2.344  1.00  0.00           C  
ATOM    618  CD  GLN A 280      15.921  11.747   2.799  1.00  0.00           C  
ATOM    619  OE1 GLN A 280      16.259  10.784   3.483  1.00  0.00           O  
ATOM    620  NE2 GLN A 280      14.660  11.965   2.387  1.00  0.00           N  
ATOM    621  C   GLN A 280      20.117  13.453   3.240  1.00  0.00           C  
ATOM    622  O   GLN A 280      21.122  13.602   2.550  1.00  0.00           O  
ATOM    623  H   GLN A 280      17.733  11.461   4.382  1.00  0.00           H  
ATOM    624 HE21 GLN A 280      13.915  11.316   2.548  1.00  0.00           H  
ATOM    625 HE22 GLN A 280      14.431  12.818   1.908  1.00  0.00           H  
ATOM    626  N   LYS A 281      19.813  14.347   4.197  1.00  0.00           N  
ATOM    627  CA  LYS A 281      20.631  15.545   4.429  1.00  0.00           C  
ATOM    628  CB  LYS A 281      19.851  16.502   5.334  1.00  0.00           C  
ATOM    629  CG  LYS A 281      20.558  17.777   5.796  1.00  0.00           C  
ATOM    630  CD  LYS A 281      19.915  18.284   7.088  1.00  0.00           C  
ATOM    631  CE  LYS A 281      18.398  18.418   6.950  1.00  0.00           C  
ATOM    632  NZ  LYS A 281      17.777  18.578   8.270  1.00  0.00           N1+
ATOM    633  C   LYS A 281      21.982  15.178   5.083  1.00  0.00           C  
ATOM    634  O   LYS A 281      22.959  15.921   4.963  1.00  0.00           O  
ATOM    635  H   LYS A 281      19.015  14.209   4.778  1.00  0.00           H  
ATOM    636  HZ1 LYS A 281      18.197  17.967   9.004  1.00  0.00           H  
ATOM    637  HZ2 LYS A 281      16.760  18.368   8.234  1.00  0.00           H  
ATOM    638  HZ3 LYS A 281      17.874  19.521   8.704  1.00  0.00           H  
ATOM    639  N   VAL A 282      22.107  13.988   5.688  1.00  0.00           N  
ATOM    640  CA  VAL A 282      23.412  13.515   6.123  1.00  0.00           C  
ATOM    641  CB  VAL A 282      23.316  12.325   7.065  1.00  0.00           C  
ATOM    642  CG1 VAL A 282      24.672  12.100   7.718  1.00  0.00           C  
ATOM    643  CG2 VAL A 282      22.247  12.558   8.129  1.00  0.00           C  
ATOM    644  C   VAL A 282      24.318  13.233   4.908  1.00  0.00           C  
ATOM    645  O   VAL A 282      25.469  13.656   4.907  1.00  0.00           O  
ATOM    646  H   VAL A 282      21.316  13.376   5.717  1.00  0.00           H  
ATOM    647  N   CYS A 283      23.783  12.718   3.796  1.00  0.00           N  
ATOM    648  CA  CYS A 283      24.527  12.575   2.540  1.00  0.00           C  
ATOM    649  CB  CYS A 283      23.670  11.754   1.582  1.00  0.00           C  
ATOM    650  SG  CYS A 283      22.908  10.361   2.449  1.00  0.00           S  
ATOM    651  C   CYS A 283      24.948  13.935   1.934  1.00  0.00           C  
ATOM    652  O   CYS A 283      25.967  13.990   1.236  1.00  0.00           O  
ATOM    653  H   CYS A 283      22.809  12.483   3.780  1.00  0.00           H  
ATOM    654  N   GLU A 284      24.198  15.016   2.203  1.00  0.00           N  
ATOM    655  CA  GLU A 284      24.541  16.395   1.823  1.00  0.00           C  
ATOM    656  CB  GLU A 284      23.282  17.257   1.896  1.00  0.00           C  
ATOM    657  CG  GLU A 284      22.118  16.685   1.084  1.00  0.00           C  
ATOM    658  CD  GLU A 284      20.826  17.308   1.575  1.00  0.00           C  
ATOM    659  OE1 GLU A 284      20.889  18.338   2.247  1.00  0.00           O  
ATOM    660  OE2 GLU A 284      19.764  16.739   1.328  1.00  0.00           O1-
ATOM    661  C   GLU A 284      25.640  16.992   2.733  1.00  0.00           C  
ATOM    662  O   GLU A 284      26.481  17.734   2.231  1.00  0.00           O  
ATOM    663  H   GLU A 284      23.357  14.913   2.737  1.00  0.00           H  
ATOM    664  N   VAL A 285      25.640  16.708   4.049  1.00  0.00           N  
ATOM    665  CA  VAL A 285      26.671  17.218   4.963  1.00  0.00           C  
ATOM    666  CB  VAL A 285      26.027  17.606   6.307  1.00  0.00           C  
ATOM    667  CG1 VAL A 285      25.595  16.383   7.117  1.00  0.00           C  
ATOM    668  CG2 VAL A 285      26.917  18.550   7.117  1.00  0.00           C  
ATOM    669  C   VAL A 285      27.945  16.349   5.155  1.00  0.00           C  
ATOM    670  O   VAL A 285      29.002  16.895   5.454  1.00  0.00           O  
ATOM    671  H   VAL A 285      24.898  16.136   4.404  1.00  0.00           H  
ATOM    672  N   VAL A 286      27.865  15.013   5.079  1.00  0.00           N  
ATOM    673  CA  VAL A 286      28.923  14.104   5.550  1.00  0.00           C  
ATOM    674  CB  VAL A 286      28.341  12.687   5.627  1.00  0.00           C  
ATOM    675  CG1 VAL A 286      28.243  12.012   4.259  1.00  0.00           C  
ATOM    676  CG2 VAL A 286      29.083  11.838   6.642  1.00  0.00           C  
ATOM    677  C   VAL A 286      30.280  14.132   4.783  1.00  0.00           C  
ATOM    678  O   VAL A 286      30.310  14.248   3.553  1.00  0.00           O  
ATOM    679  H   VAL A 286      27.014  14.629   4.732  1.00  0.00           H  
ATOM    680  N   ASP A 287      31.400  13.872   5.480  1.00  0.00           N  
ATOM    681  CA  ASP A 287      32.655  13.524   4.799  1.00  0.00           C  
ATOM    682  CB  ASP A 287      33.836  13.582   5.782  1.00  0.00           C  
ATOM    683  CG  ASP A 287      34.009  14.940   6.445  1.00  0.00           C  
ATOM    684  OD1 ASP A 287      35.132  15.428   6.483  1.00  0.00           O  
ATOM    685  OD2 ASP A 287      33.046  15.494   6.973  1.00  0.00           O1-
ATOM    686  C   ASP A 287      32.658  12.141   4.111  1.00  0.00           C  
ATOM    687  O   ASP A 287      33.141  12.009   2.988  1.00  0.00           O  
ATOM    688  H   ASP A 287      31.450  13.991   6.475  1.00  0.00           H  
ATOM    689  N   GLY A 288      32.099  11.113   4.772  1.00  0.00           N  
ATOM    690  CA  GLY A 288      32.175   9.727   4.308  1.00  0.00           C  
ATOM    691  C   GLY A 288      31.093   8.758   4.846  1.00  0.00           C  
ATOM    692  O   GLY A 288      30.418   9.010   5.856  1.00  0.00           O  
ATOM    693  H   GLY A 288      31.691  11.279   5.671  1.00  0.00           H  
ATOM    694  N   PHE A 289      30.937   7.631   4.139  1.00  0.00           N  
ATOM    695  CA  PHE A 289      29.790   6.737   4.217  1.00  0.00           C  
ATOM    696  CB  PHE A 289      29.219   6.490   2.822  1.00  0.00           C  
ATOM    697  CG  PHE A 289      28.746   7.777   2.201  1.00  0.00           C  
ATOM    698  CD1 PHE A 289      29.547   8.442   1.280  1.00  0.00           C  
ATOM    699  CD2 PHE A 289      27.499   8.286   2.541  1.00  0.00           C  
ATOM    700  CE1 PHE A 289      29.088   9.605   0.677  1.00  0.00           C  
ATOM    701  CE2 PHE A 289      27.039   9.448   1.937  1.00  0.00           C  
ATOM    702  CZ  PHE A 289      27.828  10.096   0.996  1.00  0.00           C  
ATOM    703  C   PHE A 289      30.083   5.371   4.861  1.00  0.00           C  
ATOM    704  O   PHE A 289      30.647   4.496   4.198  1.00  0.00           O  
ATOM    705  H   PHE A 289      31.633   7.394   3.462  1.00  0.00           H  
ATOM    706  N   ILE A 290      29.699   5.166   6.127  1.00  0.00           N  
ATOM    707  CA  ILE A 290      29.927   3.890   6.807  1.00  0.00           C  
ATOM    708  CB  ILE A 290      30.265   4.102   8.279  1.00  0.00           C  
ATOM    709  CG2 ILE A 290      30.693   2.781   8.914  1.00  0.00           C  
ATOM    710  CG1 ILE A 290      31.323   5.191   8.459  1.00  0.00           C  
ATOM    711  CD1 ILE A 290      31.642   5.450   9.933  1.00  0.00           C  
ATOM    712  C   ILE A 290      28.695   2.963   6.643  1.00  0.00           C  
ATOM    713  O   ILE A 290      27.664   3.147   7.301  1.00  0.00           O  
ATOM    714  H   ILE A 290      29.130   5.850   6.584  1.00  0.00           H  
ATOM    715  N   TYR A 291      28.821   1.940   5.786  1.00  0.00           N  
ATOM    716  CA  TYR A 291      27.777   0.930   5.603  1.00  0.00           C  
ATOM    717  CB  TYR A 291      27.703   0.516   4.133  1.00  0.00           C  
ATOM    718  CG  TYR A 291      26.519  -0.394   3.908  1.00  0.00           C  
ATOM    719  CD1 TYR A 291      26.705  -1.678   3.408  1.00  0.00           C  
ATOM    720  CE1 TYR A 291      25.605  -2.486   3.137  1.00  0.00           C  
ATOM    721  CD2 TYR A 291      25.236   0.061   4.184  1.00  0.00           C  
ATOM    722  CE2 TYR A 291      24.139  -0.747   3.916  1.00  0.00           C  
ATOM    723  CZ  TYR A 291      24.319  -2.010   3.367  1.00  0.00           C  
ATOM    724  OH  TYR A 291      23.221  -2.778   3.045  1.00  0.00           O  
ATOM    725  C   TYR A 291      28.002  -0.315   6.478  1.00  0.00           C  
ATOM    726  O   TYR A 291      28.973  -1.054   6.274  1.00  0.00           O  
ATOM    727  H   TYR A 291      29.700   1.802   5.334  1.00  0.00           H  
ATOM    728  HH  TYR A 291      23.337  -3.166   2.178  1.00  0.00           H  
ATOM    729  N   VAL A 292      27.111  -0.548   7.451  1.00  0.00           N  
ATOM    730  CA  VAL A 292      27.120  -1.776   8.251  1.00  0.00           C  
ATOM    731  CB  VAL A 292      26.557  -1.556   9.650  1.00  0.00           C  
ATOM    732  CG1 VAL A 292      26.979  -2.701  10.572  1.00  0.00           C  
ATOM    733  CG2 VAL A 292      27.031  -0.220  10.204  1.00  0.00           C  
ATOM    734  C   VAL A 292      26.419  -2.945   7.535  1.00  0.00           C  
ATOM    735  O   VAL A 292      25.185  -3.014   7.509  1.00  0.00           O  
ATOM    736  H   VAL A 292      26.319   0.055   7.518  1.00  0.00           H  
ATOM    737  N   ALA A 293      27.197  -3.882   6.971  1.00  0.00           N  
ATOM    738  CA  ALA A 293      26.685  -5.032   6.225  1.00  0.00           C  
ATOM    739  CB  ALA A 293      27.454  -5.204   4.915  1.00  0.00           C  
ATOM    740  C   ALA A 293      26.788  -6.346   7.028  1.00  0.00           C  
ATOM    741  O   ALA A 293      27.744  -6.552   7.778  1.00  0.00           O  
ATOM    742  H   ALA A 293      28.182  -3.838   7.130  1.00  0.00           H  
ATOM    743  N   ASN A 294      25.857  -7.288   6.829  1.00  0.00           N  
ATOM    744  CA  ASN A 294      25.910  -8.568   7.553  1.00  0.00           C  
ATOM    745  CB  ASN A 294      24.524  -9.197   7.535  1.00  0.00           C  
ATOM    746  CG  ASN A 294      24.450 -10.353   8.504  1.00  0.00           C  
ATOM    747  OD1 ASN A 294      25.238 -11.284   8.467  1.00  0.00           O  
ATOM    748  ND2 ASN A 294      23.449 -10.240   9.387  1.00  0.00           N  
ATOM    749  C   ASN A 294      26.986  -9.543   7.004  1.00  0.00           C  
ATOM    750  O   ASN A 294      26.990  -9.858   5.811  1.00  0.00           O  
ATOM    751  H   ASN A 294      25.167  -7.164   6.116  1.00  0.00           H  
ATOM    752 HD21 ASN A 294      23.308 -10.844  10.175  1.00  0.00           H  
ATOM    753 HD22 ASN A 294      22.777  -9.506   9.241  1.00  0.00           H  
ATOM    754  N   ALA A 295      27.780 -10.152   7.899  1.00  0.00           N  
ATOM    755  CA  ALA A 295      28.730 -11.211   7.567  1.00  0.00           C  
ATOM    756  CB  ALA A 295      30.171 -10.726   7.725  1.00  0.00           C  
ATOM    757  C   ALA A 295      28.549 -12.522   8.379  1.00  0.00           C  
ATOM    758  O   ALA A 295      29.437 -13.370   8.302  1.00  0.00           O  
ATOM    759  H   ALA A 295      27.700  -9.882   8.860  1.00  0.00           H  
ATOM    760  N   GLU A 296      27.471 -12.723   9.163  1.00  0.00           N  
ATOM    761  CA  GLU A 296      27.308 -13.947   9.968  1.00  0.00           C  
ATOM    762  CB  GLU A 296      26.317 -13.747  11.112  1.00  0.00           C  
ATOM    763  CG  GLU A 296      26.573 -12.429  11.832  1.00  0.00           C  
ATOM    764  CD  GLU A 296      26.379 -12.589  13.325  1.00  0.00           C  
ATOM    765  OE1 GLU A 296      25.252 -12.523  13.799  1.00  0.00           O  
ATOM    766  OE2 GLU A 296      27.367 -12.741  14.034  1.00  0.00           O1-
ATOM    767  C   GLU A 296      26.904 -15.169   9.115  1.00  0.00           C  
ATOM    768  O   GLU A 296      25.923 -15.115   8.375  1.00  0.00           O  
ATOM    769  H   GLU A 296      26.730 -12.055   9.126  1.00  0.00           H  
ATOM    770  N   ALA A 297      27.560 -16.324   9.295  1.00  0.00           N  
ATOM    771  CA  ALA A 297      27.341 -17.547   8.507  1.00  0.00           C  
ATOM    772  CB  ALA A 297      28.502 -18.529   8.672  1.00  0.00           C  
ATOM    773  C   ALA A 297      26.001 -18.284   8.783  1.00  0.00           C  
ATOM    774  O   ALA A 297      25.821 -19.424   8.358  1.00  0.00           O  
ATOM    775  H   ALA A 297      28.246 -16.300  10.020  1.00  0.00           H  
ATOM    776  N   HIS A 298      25.048 -17.626   9.452  1.00  0.00           N  
ATOM    777  CA  HIS A 298      23.638 -18.032   9.555  1.00  0.00           C  
ATOM    778  CB  HIS A 298      23.247 -18.232  11.029  1.00  0.00           C  
ATOM    779  CG  HIS A 298      22.913 -16.932  11.739  1.00  0.00           C  
ATOM    780  ND1 HIS A 298      23.818 -16.086  12.278  1.00  0.00           N  
ATOM    781  CD2 HIS A 298      21.634 -16.406  11.949  1.00  0.00           C  
ATOM    782  NE2 HIS A 298      21.776 -15.237  12.617  1.00  0.00           N  
ATOM    783  CE1 HIS A 298      23.119 -15.034  12.822  1.00  0.00           C  
ATOM    784  C   HIS A 298      22.682 -17.065   8.822  1.00  0.00           C  
ATOM    785  O   HIS A 298      21.523 -17.403   8.580  1.00  0.00           O  
ATOM    786  H   HIS A 298      25.288 -16.712   9.768  1.00  0.00           H  
ATOM    787  HD1 HIS A 298      24.793 -16.179  12.324  1.00  0.00           H  
ATOM    788  N   LYS A 299      23.156 -15.884   8.396  1.00  0.00           N  
ATOM    789  CA  LYS A 299      22.402 -15.043   7.471  1.00  0.00           C  
ATOM    790  CB  LYS A 299      22.933 -13.599   7.537  1.00  0.00           C  
ATOM    791  CG  LYS A 299      22.399 -12.562   6.528  1.00  0.00           C  
ATOM    792  CD  LYS A 299      20.986 -12.008   6.740  1.00  0.00           C  
ATOM    793  CE  LYS A 299      20.533 -11.073   5.599  1.00  0.00           C  
ATOM    794  NZ  LYS A 299      21.189  -9.756   5.619  1.00  0.00           N1+
ATOM    795  C   LYS A 299      22.473 -15.629   6.039  1.00  0.00           C  
ATOM    796  O   LYS A 299      23.554 -15.897   5.513  1.00  0.00           O  
ATOM    797  H   LYS A 299      24.118 -15.656   8.525  1.00  0.00           H  
ATOM    798  HZ1 LYS A 299      20.717  -9.139   6.321  1.00  0.00           H  
ATOM    799  HZ2 LYS A 299      21.145  -9.281   4.688  1.00  0.00           H  
ATOM    800  HZ3 LYS A 299      22.180  -9.788   5.902  1.00  0.00           H  
ATOM    801  N   ARG A 300      21.319 -15.774   5.378  1.00  0.00           N  
ATOM    802  CA  ARG A 300      21.209 -15.815   3.918  1.00  0.00           C  
ATOM    803  CB  ARG A 300      20.165 -16.852   3.515  1.00  0.00           C  
ATOM    804  CG  ARG A 300      20.534 -18.251   3.989  1.00  0.00           C  
ATOM    805  CD  ARG A 300      19.511 -19.323   3.618  1.00  0.00           C  
ATOM    806  NE  ARG A 300      20.192 -20.612   3.568  1.00  0.00           N  
ATOM    807  CZ  ARG A 300      20.256 -21.317   2.423  1.00  0.00           C  
ATOM    808  NH1 ARG A 300      19.488 -21.005   1.384  1.00  0.00           N  
ATOM    809  NH2 ARG A 300      21.123 -22.315   2.318  1.00  0.00           N1+
ATOM    810  C   ARG A 300      20.720 -14.434   3.424  1.00  0.00           C  
ATOM    811  O   ARG A 300      19.942 -13.778   4.115  1.00  0.00           O  
ATOM    812  H   ARG A 300      20.491 -15.618   5.914  1.00  0.00           H  
ATOM    813  HE  ARG A 300      20.814 -20.862   4.323  1.00  0.00           H  
ATOM    814 HH11 ARG A 300      19.635 -21.485   0.512  1.00  0.00           H  
ATOM    815 HH12 ARG A 300      18.786 -20.299   1.452  1.00  0.00           H  
ATOM    816 HH21 ARG A 300      21.759 -22.482   3.087  1.00  0.00           H  
ATOM    817 HH22 ARG A 300      21.185 -22.871   1.487  1.00  0.00           H  
ATOM    818  N   HIS A 301      21.200 -13.942   2.277  1.00  0.00           N  
ATOM    819  CA  HIS A 301      21.293 -12.492   2.012  1.00  0.00           C  
ATOM    820  CB  HIS A 301      22.707 -12.124   1.622  1.00  0.00           C  
ATOM    821  CG  HIS A 301      23.595 -11.902   2.807  1.00  0.00           C  
ATOM    822  ND1 HIS A 301      23.732 -10.705   3.396  1.00  0.00           N  
ATOM    823  CD2 HIS A 301      24.430 -12.831   3.432  1.00  0.00           C  
ATOM    824  NE2 HIS A 301      25.082 -12.165   4.412  1.00  0.00           N  
ATOM    825  CE1 HIS A 301      24.656 -10.862   4.387  1.00  0.00           C  
ATOM    826  C   HIS A 301      20.441 -12.030   0.802  1.00  0.00           C  
ATOM    827  O   HIS A 301      20.522 -12.592  -0.295  1.00  0.00           O  
ATOM    828  H   HIS A 301      21.623 -14.559   1.618  1.00  0.00           H  
ATOM    829  HD1 HIS A 301      23.259  -9.869   3.160  1.00  0.00           H  
ATOM    830  N   GLU A 302      19.658 -10.961   0.981  1.00  0.00           N  
ATOM    831  CA  GLU A 302      18.802 -10.353  -0.044  1.00  0.00           C  
ATOM    832  CB  GLU A 302      17.520  -9.773   0.578  1.00  0.00           C  
ATOM    833  CG  GLU A 302      16.649  -8.848  -0.296  1.00  0.00           C  
ATOM    834  CD  GLU A 302      16.430  -9.391  -1.700  1.00  0.00           C  
ATOM    835  OE1 GLU A 302      17.291  -9.197  -2.554  1.00  0.00           O  
ATOM    836  OE2 GLU A 302      15.372  -9.947  -1.970  1.00  0.00           O1-
ATOM    837  C   GLU A 302      19.616  -9.330  -0.873  1.00  0.00           C  
ATOM    838  O   GLU A 302      19.534  -8.120  -0.653  1.00  0.00           O  
ATOM    839  H   GLU A 302      19.810 -10.422   1.810  1.00  0.00           H  
ATOM    840  N   TRP A 303      20.508  -9.792  -1.763  1.00  0.00           N  
ATOM    841  CA  TRP A 303      21.518  -8.872  -2.312  1.00  0.00           C  
ATOM    842  CB  TRP A 303      22.537  -9.640  -3.151  1.00  0.00           C  
ATOM    843  CG  TRP A 303      23.397 -10.554  -2.305  1.00  0.00           C  
ATOM    844  CD2 TRP A 303      24.254 -10.212  -1.191  1.00  0.00           C  
ATOM    845  CE2 TRP A 303      24.942 -11.412  -0.799  1.00  0.00           C  
ATOM    846  CE3 TRP A 303      24.510  -9.003  -0.507  1.00  0.00           C  
ATOM    847  CD1 TRP A 303      23.602 -11.927  -2.514  1.00  0.00           C  
ATOM    848  NE1 TRP A 303      24.511 -12.436  -1.637  1.00  0.00           N  
ATOM    849  CZ2 TRP A 303      25.881 -11.374   0.254  1.00  0.00           C  
ATOM    850  CZ3 TRP A 303      25.447  -8.981   0.547  1.00  0.00           C  
ATOM    851  CH2 TRP A 303      26.130 -10.157   0.923  1.00  0.00           C  
ATOM    852  C   TRP A 303      20.954  -7.678  -3.125  1.00  0.00           C  
ATOM    853  O   TRP A 303      21.625  -6.656  -3.258  1.00  0.00           O  
ATOM    854  H   TRP A 303      20.528 -10.776  -1.941  1.00  0.00           H  
ATOM    855  HE1 TRP A 303      24.857 -13.356  -1.654  1.00  0.00           H  
ATOM    856  N   GLN A 304      19.698  -7.748  -3.583  1.00  0.00           N  
ATOM    857  CA  GLN A 304      18.986  -6.658  -4.257  1.00  0.00           C  
ATOM    858  CB  GLN A 304      17.725  -7.248  -4.889  1.00  0.00           C  
ATOM    859  CG  GLN A 304      16.524  -6.329  -5.086  1.00  0.00           C  
ATOM    860  CD  GLN A 304      15.309  -7.194  -5.364  1.00  0.00           C  
ATOM    861  OE1 GLN A 304      14.570  -6.960  -6.315  1.00  0.00           O  
ATOM    862  NE2 GLN A 304      15.140  -8.203  -4.486  1.00  0.00           N  
ATOM    863  C   GLN A 304      18.723  -5.442  -3.320  1.00  0.00           C  
ATOM    864  O   GLN A 304      19.348  -4.386  -3.491  1.00  0.00           O  
ATOM    865  H   GLN A 304      19.142  -8.530  -3.288  1.00  0.00           H  
ATOM    866 HE21 GLN A 304      14.374  -8.843  -4.501  1.00  0.00           H  
ATOM    867 HE22 GLN A 304      15.754  -8.430  -3.716  1.00  0.00           H  
ATOM    868  N   ASP A 305      17.930  -5.595  -2.245  1.00  0.00           N  
ATOM    869  CA  ASP A 305      17.865  -4.553  -1.209  1.00  0.00           C  
ATOM    870  CB  ASP A 305      16.699  -4.739  -0.242  1.00  0.00           C  
ATOM    871  CG  ASP A 305      16.567  -3.464   0.573  1.00  0.00           C  
ATOM    872  OD1 ASP A 305      16.631  -2.378  -0.004  1.00  0.00           O  
ATOM    873  OD2 ASP A 305      16.413  -3.549   1.788  1.00  0.00           O1-
ATOM    874  C   ASP A 305      19.188  -4.326  -0.439  1.00  0.00           C  
ATOM    875  O   ASP A 305      19.508  -3.193  -0.079  1.00  0.00           O  
ATOM    876  H   ASP A 305      17.531  -6.496  -2.058  1.00  0.00           H  
ATOM    877  N   GLU A 306      20.014  -5.352  -0.212  1.00  0.00           N  
ATOM    878  CA  GLU A 306      21.265  -5.177   0.527  1.00  0.00           C  
ATOM    879  CB  GLU A 306      21.806  -6.497   1.126  1.00  0.00           C  
ATOM    880  CG  GLU A 306      21.004  -6.967   2.357  1.00  0.00           C  
ATOM    881  CD  GLU A 306      21.599  -8.199   3.044  1.00  0.00           C  
ATOM    882  OE1 GLU A 306      22.494  -8.082   3.876  1.00  0.00           O  
ATOM    883  OE2 GLU A 306      21.108  -9.304   2.851  1.00  0.00           O1-
ATOM    884  C   GLU A 306      22.355  -4.394  -0.274  1.00  0.00           C  
ATOM    885  O   GLU A 306      23.069  -3.587   0.333  1.00  0.00           O  
ATOM    886  H   GLU A 306      19.735  -6.267  -0.504  1.00  0.00           H  
ATOM    887  N   PHE A 307      22.345  -4.394  -1.619  1.00  0.00           N  
ATOM    888  CA  PHE A 307      22.856  -3.259  -2.415  1.00  0.00           C  
ATOM    889  CB  PHE A 307      22.919  -3.693  -3.883  1.00  0.00           C  
ATOM    890  CG  PHE A 307      23.305  -2.541  -4.779  1.00  0.00           C  
ATOM    891  CD1 PHE A 307      24.614  -2.078  -4.793  1.00  0.00           C  
ATOM    892  CD2 PHE A 307      22.350  -1.949  -5.598  1.00  0.00           C  
ATOM    893  CE1 PHE A 307      24.968  -1.028  -5.629  1.00  0.00           C  
ATOM    894  CE2 PHE A 307      22.704  -0.895  -6.431  1.00  0.00           C  
ATOM    895  CZ  PHE A 307      24.014  -0.434  -6.446  1.00  0.00           C  
ATOM    896  C   PHE A 307      22.115  -1.902  -2.282  1.00  0.00           C  
ATOM    897  O   PHE A 307      22.721  -0.862  -1.992  1.00  0.00           O  
ATOM    898  H   PHE A 307      21.822  -5.104  -2.095  1.00  0.00           H  
ATOM    899  N   SER A 308      20.791  -1.886  -2.487  1.00  0.00           N  
ATOM    900  CA  SER A 308      20.007  -0.641  -2.533  1.00  0.00           C  
ATOM    901  CB  SER A 308      18.665  -1.026  -3.126  1.00  0.00           C  
ATOM    902  OG  SER A 308      18.959  -1.800  -4.295  1.00  0.00           O  
ATOM    903  C   SER A 308      19.940   0.124  -1.190  1.00  0.00           C  
ATOM    904  O   SER A 308      19.764   1.342  -1.195  1.00  0.00           O  
ATOM    905  H   SER A 308      20.299  -2.745  -2.637  1.00  0.00           H  
ATOM    906  HG  SER A 308      18.913  -2.711  -4.026  1.00  0.00           H  
ATOM    907  N   HIS A 309      20.217  -0.540  -0.061  1.00  0.00           N  
ATOM    908  CA  HIS A 309      20.403   0.109   1.249  1.00  0.00           C  
ATOM    909  CB  HIS A 309      19.916  -0.817   2.361  1.00  0.00           C  
ATOM    910  CG  HIS A 309      18.568  -0.337   2.837  1.00  0.00           C  
ATOM    911  ND1 HIS A 309      17.398  -0.890   2.473  1.00  0.00           N  
ATOM    912  CD2 HIS A 309      18.314   0.724   3.711  1.00  0.00           C  
ATOM    913  NE2 HIS A 309      16.969   0.808   3.875  1.00  0.00           N  
ATOM    914  CE1 HIS A 309      16.408  -0.191   3.109  1.00  0.00           C  
ATOM    915  C   HIS A 309      21.851   0.592   1.509  1.00  0.00           C  
ATOM    916  O   HIS A 309      22.103   1.235   2.530  1.00  0.00           O  
ATOM    917  H   HIS A 309      20.307  -1.535  -0.095  1.00  0.00           H  
ATOM    918  HD1 HIS A 309      17.255  -1.672   1.873  1.00  0.00           H  
ATOM    919  N   ILE A 310      22.781   0.414   0.556  1.00  0.00           N  
ATOM    920  CA  ILE A 310      23.857   1.387   0.366  1.00  0.00           C  
ATOM    921  CB  ILE A 310      25.067   0.774  -0.320  1.00  0.00           C  
ATOM    922  CG2 ILE A 310      26.277   1.684  -0.119  1.00  0.00           C  
ATOM    923  CG1 ILE A 310      25.317  -0.657   0.134  1.00  0.00           C  
ATOM    924  CD1 ILE A 310      26.450  -1.309  -0.650  1.00  0.00           C  
ATOM    925  C   ILE A 310      23.342   2.553  -0.499  1.00  0.00           C  
ATOM    926  O   ILE A 310      23.385   3.701  -0.061  1.00  0.00           O  
ATOM    927  H   ILE A 310      22.580  -0.222  -0.188  1.00  0.00           H  
ATOM    928  N   MET A 311      22.801   2.267  -1.693  1.00  0.00           N  
ATOM    929  CA  MET A 311      22.422   3.296  -2.668  1.00  0.00           C  
ATOM    930  CB  MET A 311      21.769   2.641  -3.884  1.00  0.00           C  
ATOM    931  CG  MET A 311      21.433   3.644  -4.987  1.00  0.00           C  
ATOM    932  SD  MET A 311      20.705   2.845  -6.425  1.00  0.00           S  
ATOM    933  CE  MET A 311      19.316   2.062  -5.591  1.00  0.00           C  
ATOM    934  C   MET A 311      21.506   4.398  -2.073  1.00  0.00           C  
ATOM    935  O   MET A 311      21.812   5.581  -2.228  1.00  0.00           O  
ATOM    936  H   MET A 311      22.749   1.299  -1.948  1.00  0.00           H  
ATOM    937  N   ALA A 312      20.487   4.041  -1.271  1.00  0.00           N  
ATOM    938  CA  ALA A 312      19.584   4.994  -0.599  1.00  0.00           C  
ATOM    939  CB  ALA A 312      18.428   4.247   0.069  1.00  0.00           C  
ATOM    940  C   ALA A 312      20.263   5.900   0.467  1.00  0.00           C  
ATOM    941  O   ALA A 312      19.620   6.754   1.077  1.00  0.00           O  
ATOM    942  H   ALA A 312      20.347   3.068  -1.103  1.00  0.00           H  
ATOM    943  N   MET A 313      21.561   5.704   0.716  1.00  0.00           N  
ATOM    944  CA  MET A 313      22.407   6.504   1.581  1.00  0.00           C  
ATOM    945  CB  MET A 313      22.901   5.693   2.776  1.00  0.00           C  
ATOM    946  CG  MET A 313      21.789   5.301   3.746  1.00  0.00           C  
ATOM    947  SD  MET A 313      20.929   6.730   4.424  1.00  0.00           S  
ATOM    948  CE  MET A 313      22.363   7.661   4.987  1.00  0.00           C  
ATOM    949  C   MET A 313      23.615   7.105   0.825  1.00  0.00           C  
ATOM    950  O   MET A 313      24.482   7.669   1.490  1.00  0.00           O  
ATOM    951  H   MET A 313      22.045   4.986   0.218  1.00  0.00           H  
ATOM    952  N   THR A 314      23.752   6.978  -0.514  1.00  0.00           N  
ATOM    953  CA  THR A 314      25.018   7.400  -1.159  1.00  0.00           C  
ATOM    954  CB  THR A 314      25.972   6.199  -1.063  1.00  0.00           C  
ATOM    955  OG1 THR A 314      25.803   5.575   0.215  1.00  0.00           O  
ATOM    956  CG2 THR A 314      27.448   6.552  -1.265  1.00  0.00           C  
ATOM    957  C   THR A 314      24.892   8.011  -2.584  1.00  0.00           C  
ATOM    958  O   THR A 314      25.740   7.790  -3.450  1.00  0.00           O  
ATOM    959  H   THR A 314      23.082   6.489  -1.074  1.00  0.00           H  
ATOM    960  HG1 THR A 314      25.772   6.286   0.848  1.00  0.00           H  
ATOM    961  N   ASP A 315      23.872   8.847  -2.832  1.00  0.00           N  
ATOM    962  CA  ASP A 315      23.673   9.499  -4.136  1.00  0.00           C  
ATOM    963  CB  ASP A 315      22.206   9.936  -4.207  1.00  0.00           C  
ATOM    964  CG  ASP A 315      21.943  10.688  -5.490  1.00  0.00           C  
ATOM    965  OD1 ASP A 315      22.015  11.909  -5.475  1.00  0.00           O  
ATOM    966  OD2 ASP A 315      21.684  10.059  -6.508  1.00  0.00           O1-
ATOM    967  C   ASP A 315      24.647  10.672  -4.484  1.00  0.00           C  
ATOM    968  O   ASP A 315      24.908  11.527  -3.629  1.00  0.00           O  
ATOM    969  H   ASP A 315      23.238   9.078  -2.097  1.00  0.00           H  
ATOM    970  N   PRO A 316      25.133  10.806  -5.735  1.00  0.00           N  
ATOM    971  CD  PRO A 316      24.883   9.867  -6.826  1.00  0.00           C  
ATOM    972  CA  PRO A 316      26.114  11.829  -6.101  1.00  0.00           C  
ATOM    973  CB  PRO A 316      26.713  11.252  -7.382  1.00  0.00           C  
ATOM    974  CG  PRO A 316      25.570  10.484  -8.034  1.00  0.00           C  
ATOM    975  C   PRO A 316      25.541  13.251  -6.333  1.00  0.00           C  
ATOM    976  O   PRO A 316      26.301  14.219  -6.303  1.00  0.00           O  
ATOM    977  N   ALA A 317      24.223  13.417  -6.511  1.00  0.00           N  
ATOM    978  CA  ALA A 317      23.554  14.723  -6.544  1.00  0.00           C  
ATOM    979  CB  ALA A 317      22.300  14.670  -7.419  1.00  0.00           C  
ATOM    980  C   ALA A 317      23.166  15.193  -5.121  1.00  0.00           C  
ATOM    981  O   ALA A 317      23.089  16.392  -4.863  1.00  0.00           O  
ATOM    982  H   ALA A 317      23.617  12.616  -6.457  1.00  0.00           H  
ATOM    983  N   PHE A 318      22.992  14.253  -4.186  1.00  0.00           N  
ATOM    984  CA  PHE A 318      23.085  14.503  -2.753  1.00  0.00           C  
ATOM    985  CB  PHE A 318      22.531  13.329  -1.947  1.00  0.00           C  
ATOM    986  CG  PHE A 318      21.025  13.392  -1.937  1.00  0.00           C  
ATOM    987  CD1 PHE A 318      20.387  14.603  -1.700  1.00  0.00           C  
ATOM    988  CD2 PHE A 318      20.275  12.242  -2.152  1.00  0.00           C  
ATOM    989  CE1 PHE A 318      19.000  14.666  -1.675  1.00  0.00           C  
ATOM    990  CE2 PHE A 318      18.887  12.304  -2.128  1.00  0.00           C  
ATOM    991  CZ  PHE A 318      18.250  13.516  -1.889  1.00  0.00           C  
ATOM    992  C   PHE A 318      24.490  14.878  -2.232  1.00  0.00           C  
ATOM    993  O   PHE A 318      24.638  15.871  -1.524  1.00  0.00           O  
ATOM    994  H   PHE A 318      22.928  13.303  -4.493  1.00  0.00           H  
ATOM    995  N   GLY A 319      25.557  14.209  -2.697  1.00  0.00           N  
ATOM    996  CA  GLY A 319      26.872  14.857  -2.730  1.00  0.00           C  
ATOM    997  C   GLY A 319      28.046  14.023  -3.309  1.00  0.00           C  
ATOM    998  O   GLY A 319      28.076  12.797  -3.194  1.00  0.00           O  
ATOM    999  H   GLY A 319      25.436  13.348  -3.198  1.00  0.00           H  
ATOM   1000  N   SER A 320      29.079  14.712  -3.815  1.00  0.00           N  
ATOM   1001  CA  SER A 320      30.018  14.192  -4.822  1.00  0.00           C  
ATOM   1002  CB  SER A 320      30.905  15.384  -5.137  1.00  0.00           C  
ATOM   1003  OG  SER A 320      30.059  16.540  -5.055  1.00  0.00           O  
ATOM   1004  C   SER A 320      30.742  12.851  -4.539  1.00  0.00           C  
ATOM   1005  O   SER A 320      31.158  12.539  -3.416  1.00  0.00           O  
ATOM   1006  H   SER A 320      29.105  15.703  -3.683  1.00  0.00           H  
ATOM   1007  HG  SER A 320      29.655  16.640  -5.911  1.00  0.00           H  
ATOM   1008  N   SER A 321      30.945  12.071  -5.609  1.00  0.00           N  
ATOM   1009  CA  SER A 321      31.377  10.670  -5.605  1.00  0.00           C  
ATOM   1010  CB  SER A 321      31.007  10.174  -6.985  1.00  0.00           C  
ATOM   1011  OG  SER A 321      29.873  10.959  -7.363  1.00  0.00           O  
ATOM   1012  C   SER A 321      32.863  10.470  -5.252  1.00  0.00           C  
ATOM   1013  O   SER A 321      33.294   9.337  -5.071  1.00  0.00           O  
ATOM   1014  H   SER A 321      30.645  12.398  -6.506  1.00  0.00           H  
ATOM   1015  HG  SER A 321      29.128  10.457  -7.048  1.00  0.00           H  
ATOM   1016  N   GLY A 322      33.668  11.534  -5.132  1.00  0.00           N  
ATOM   1017  CA  GLY A 322      35.042  11.415  -4.633  1.00  0.00           C  
ATOM   1018  C   GLY A 322      35.112  11.053  -3.129  1.00  0.00           C  
ATOM   1019  O   GLY A 322      36.142  10.564  -2.656  1.00  0.00           O  
ATOM   1020  H   GLY A 322      33.270  12.439  -5.253  1.00  0.00           H  
ATOM   1021  N   ARG A 323      34.011  11.260  -2.393  1.00  0.00           N  
ATOM   1022  CA  ARG A 323      33.860  10.868  -0.991  1.00  0.00           C  
ATOM   1023  CB  ARG A 323      32.575  11.482  -0.425  1.00  0.00           C  
ATOM   1024  CG  ARG A 323      32.586  13.010  -0.413  1.00  0.00           C  
ATOM   1025  CD  ARG A 323      31.325  13.583   0.238  1.00  0.00           C  
ATOM   1026  NE  ARG A 323      30.121  13.110  -0.444  1.00  0.00           N  
ATOM   1027  CZ  ARG A 323      28.910  13.326   0.153  1.00  0.00           C  
ATOM   1028  NH1 ARG A 323      28.830  13.967   1.338  1.00  0.00           N  
ATOM   1029  NH2 ARG A 323      27.785  12.903  -0.453  1.00  0.00           N1+
ATOM   1030  C   ARG A 323      33.853   9.336  -0.753  1.00  0.00           C  
ATOM   1031  O   ARG A 323      33.297   8.590  -1.559  1.00  0.00           O  
ATOM   1032  H   ARG A 323      33.180  11.569  -2.855  1.00  0.00           H  
ATOM   1033  HE  ARG A 323      30.251  12.686  -1.352  1.00  0.00           H  
ATOM   1034 HH11 ARG A 323      27.933  14.222   1.721  1.00  0.00           H  
ATOM   1035 HH12 ARG A 323      29.635  14.218   1.901  1.00  0.00           H  
ATOM   1036 HH21 ARG A 323      27.798  12.423  -1.344  1.00  0.00           H  
ATOM   1037 HH22 ARG A 323      26.881  13.083  -0.039  1.00  0.00           H  
ATOM   1038  N   PRO A 324      34.386   8.852   0.384  1.00  0.00           N  
ATOM   1039  CD  PRO A 324      34.969   9.672   1.442  1.00  0.00           C  
ATOM   1040  CA  PRO A 324      34.573   7.426   0.617  1.00  0.00           C  
ATOM   1041  CB  PRO A 324      35.614   7.408   1.734  1.00  0.00           C  
ATOM   1042  CG  PRO A 324      35.359   8.684   2.528  1.00  0.00           C  
ATOM   1043  C   PRO A 324      33.305   6.642   1.010  1.00  0.00           C  
ATOM   1044  O   PRO A 324      32.524   7.033   1.890  1.00  0.00           O  
ATOM   1045  N   LEU A 325      33.214   5.430   0.448  1.00  0.00           N  
ATOM   1046  CA  LEU A 325      32.343   4.363   0.927  1.00  0.00           C  
ATOM   1047  CB  LEU A 325      31.640   3.710  -0.259  1.00  0.00           C  
ATOM   1048  CG  LEU A 325      30.705   2.572   0.147  1.00  0.00           C  
ATOM   1049  CD1 LEU A 325      29.630   3.021   1.140  1.00  0.00           C  
ATOM   1050  CD2 LEU A 325      30.105   1.898  -1.084  1.00  0.00           C  
ATOM   1051  C   LEU A 325      33.121   3.316   1.764  1.00  0.00           C  
ATOM   1052  O   LEU A 325      33.955   2.548   1.270  1.00  0.00           O  
ATOM   1053  H   LEU A 325      33.896   5.173  -0.240  1.00  0.00           H  
ATOM   1054  N   LEU A 326      32.829   3.245   3.066  1.00  0.00           N  
ATOM   1055  CA  LEU A 326      33.362   2.217   3.956  1.00  0.00           C  
ATOM   1056  CB  LEU A 326      33.680   2.839   5.314  1.00  0.00           C  
ATOM   1057  CG  LEU A 326      34.229   1.842   6.333  1.00  0.00           C  
ATOM   1058  CD1 LEU A 326      35.438   1.075   5.795  1.00  0.00           C  
ATOM   1059  CD2 LEU A 326      34.520   2.522   7.671  1.00  0.00           C  
ATOM   1060  C   LEU A 326      32.351   1.062   4.096  1.00  0.00           C  
ATOM   1061  O   LEU A 326      31.330   1.192   4.782  1.00  0.00           O  
ATOM   1062  H   LEU A 326      32.102   3.830   3.411  1.00  0.00           H  
ATOM   1063  N   VAL A 327      32.626  -0.078   3.455  1.00  0.00           N  
ATOM   1064  CA  VAL A 327      31.819  -1.278   3.645  1.00  0.00           C  
ATOM   1065  CB  VAL A 327      31.826  -2.126   2.379  1.00  0.00           C  
ATOM   1066  CG1 VAL A 327      30.955  -3.366   2.559  1.00  0.00           C  
ATOM   1067  CG2 VAL A 327      31.415  -1.287   1.170  1.00  0.00           C  
ATOM   1068  C   VAL A 327      32.348  -2.095   4.843  1.00  0.00           C  
ATOM   1069  O   VAL A 327      33.355  -2.802   4.725  1.00  0.00           O  
ATOM   1070  H   VAL A 327      33.500  -0.166   2.977  1.00  0.00           H  
ATOM   1071  N   LEU A 328      31.642  -2.055   5.981  1.00  0.00           N  
ATOM   1072  CA  LEU A 328      31.920  -2.925   7.128  1.00  0.00           C  
ATOM   1073  CB  LEU A 328      31.461  -2.300   8.441  1.00  0.00           C  
ATOM   1074  CG  LEU A 328      32.209  -1.042   8.858  1.00  0.00           C  
ATOM   1075  CD1 LEU A 328      31.698  -0.555  10.215  1.00  0.00           C  
ATOM   1076  CD2 LEU A 328      33.723  -1.251   8.857  1.00  0.00           C  
ATOM   1077  C   LEU A 328      31.169  -4.267   7.001  1.00  0.00           C  
ATOM   1078  O   LEU A 328      29.952  -4.340   7.201  1.00  0.00           O  
ATOM   1079  H   LEU A 328      30.796  -1.519   5.998  1.00  0.00           H  
ATOM   1080  N   SER A 329      31.899  -5.340   6.679  1.00  0.00           N  
ATOM   1081  CA  SER A 329      31.380  -6.710   6.602  1.00  0.00           C  
ATOM   1082  CB  SER A 329      32.277  -7.421   5.608  1.00  0.00           C  
ATOM   1083  OG  SER A 329      32.566  -6.478   4.563  1.00  0.00           O  
ATOM   1084  C   SER A 329      31.350  -7.312   8.023  1.00  0.00           C  
ATOM   1085  O   SER A 329      32.324  -7.892   8.512  1.00  0.00           O  
ATOM   1086  H   SER A 329      32.885  -5.236   6.588  1.00  0.00           H  
ATOM   1087  HG  SER A 329      31.905  -5.802   4.627  1.00  0.00           H  
ATOM   1088  N   CYS A 330      30.251  -7.089   8.744  1.00  0.00           N  
ATOM   1089  CA  CYS A 330      30.182  -7.162  10.201  1.00  0.00           C  
ATOM   1090  CB  CYS A 330      29.534  -5.880  10.721  1.00  0.00           C  
ATOM   1091  SG  CYS A 330      30.163  -5.363  12.338  1.00  0.00           S  
ATOM   1092  C   CYS A 330      29.474  -8.443  10.705  1.00  0.00           C  
ATOM   1093  O   CYS A 330      28.371  -8.779  10.266  1.00  0.00           O  
ATOM   1094  H   CYS A 330      29.443  -6.746   8.277  1.00  0.00           H  
ATOM   1095  N   ILE A 331      30.064  -9.132  11.691  1.00  0.00           N  
ATOM   1096  CA  ILE A 331      29.335 -10.063  12.569  1.00  0.00           C  
ATOM   1097  CB  ILE A 331      30.105 -11.368  12.743  1.00  0.00           C  
ATOM   1098  CG2 ILE A 331      30.346 -12.006  11.387  1.00  0.00           C  
ATOM   1099  CG1 ILE A 331      31.410 -11.180  13.506  1.00  0.00           C  
ATOM   1100  CD1 ILE A 331      32.144 -12.508  13.666  1.00  0.00           C  
ATOM   1101  C   ILE A 331      29.047  -9.424  13.946  1.00  0.00           C  
ATOM   1102  O   ILE A 331      29.515  -8.310  14.214  1.00  0.00           O  
ATOM   1103  H   ILE A 331      30.988  -8.858  11.967  1.00  0.00           H  
ATOM   1104  N   SER A 332      28.361 -10.142  14.850  1.00  0.00           N  
ATOM   1105  CA  SER A 332      28.218  -9.731  16.251  1.00  0.00           C  
ATOM   1106  CB  SER A 332      27.183 -10.688  16.833  1.00  0.00           C  
ATOM   1107  OG  SER A 332      26.086 -10.759  15.905  1.00  0.00           O  
ATOM   1108  C   SER A 332      29.601  -9.722  16.944  1.00  0.00           C  
ATOM   1109  O   SER A 332      30.089  -8.671  17.344  1.00  0.00           O  
ATOM   1110  H   SER A 332      27.944 -11.010  14.586  1.00  0.00           H  
ATOM   1111  HG  SER A 332      26.224 -11.517  15.320  1.00  0.00           H  
ATOM   1112  N   GLN A 333      30.280 -10.871  17.017  1.00  0.00           N  
ATOM   1113  CA  GLN A 333      31.421 -11.144  17.904  1.00  0.00           C  
ATOM   1114  CB  GLN A 333      30.863 -11.386  19.298  1.00  0.00           C  
ATOM   1115  CG  GLN A 333      29.683 -12.360  19.249  1.00  0.00           C  
ATOM   1116  CD  GLN A 333      28.912 -12.264  20.539  1.00  0.00           C  
ATOM   1117  OE1 GLN A 333      27.699 -12.036  20.550  1.00  0.00           O  
ATOM   1118  NE2 GLN A 333      29.721 -12.308  21.605  1.00  0.00           N  
ATOM   1119  C   GLN A 333      32.229 -12.354  17.377  1.00  0.00           C  
ATOM   1120  O   GLN A 333      31.624 -13.294  16.858  1.00  0.00           O  
ATOM   1121  H   GLN A 333      29.951 -11.698  16.554  1.00  0.00           H  
ATOM   1122 HE21 GLN A 333      30.566 -12.851  21.535  1.00  0.00           H  
ATOM   1123 HE22 GLN A 333      29.546 -11.742  22.416  1.00  0.00           H  
ATOM   1124  N   GLY A 334      33.570 -12.352  17.450  1.00  0.00           N  
ATOM   1125  CA  GLY A 334      34.438 -13.377  16.843  1.00  0.00           C  
ATOM   1126  C   GLY A 334      34.127 -14.862  17.147  1.00  0.00           C  
ATOM   1127  O   GLY A 334      34.483 -15.737  16.360  1.00  0.00           O  
ATOM   1128  H   GLY A 334      34.017 -11.534  17.814  1.00  0.00           H  
ATOM   1129  N   ASP A 335      33.413 -15.167  18.231  1.00  0.00           N  
ATOM   1130  CA  ASP A 335      32.862 -16.473  18.572  1.00  0.00           C  
ATOM   1131  CB  ASP A 335      32.489 -16.490  20.057  1.00  0.00           C  
ATOM   1132  CG  ASP A 335      31.562 -15.333  20.369  1.00  0.00           C  
ATOM   1133  OD1 ASP A 335      30.350 -15.511  20.302  1.00  0.00           O  
ATOM   1134  OD2 ASP A 335      32.061 -14.249  20.671  1.00  0.00           O1-
ATOM   1135  C   ASP A 335      31.659 -16.950  17.720  1.00  0.00           C  
ATOM   1136  O   ASP A 335      31.400 -18.153  17.635  1.00  0.00           O  
ATOM   1137  H   ASP A 335      33.085 -14.431  18.830  1.00  0.00           H  
ATOM   1138  N   VAL A 336      30.988 -16.048  16.991  1.00  0.00           N  
ATOM   1139  CA  VAL A 336      30.063 -16.431  15.926  1.00  0.00           C  
ATOM   1140  CB  VAL A 336      28.970 -15.383  15.719  1.00  0.00           C  
ATOM   1141  CG1 VAL A 336      27.954 -15.868  14.682  1.00  0.00           C  
ATOM   1142  CG2 VAL A 336      28.293 -15.032  17.043  1.00  0.00           C  
ATOM   1143  C   VAL A 336      30.852 -16.667  14.614  1.00  0.00           C  
ATOM   1144  O   VAL A 336      31.656 -15.824  14.213  1.00  0.00           O  
ATOM   1145  H   VAL A 336      31.229 -15.087  17.107  1.00  0.00           H  
ATOM   1146  N   LYS A 337      30.568 -17.744  13.860  1.00  0.00           N  
ATOM   1147  CA  LYS A 337      31.214 -17.916  12.559  1.00  0.00           C  
ATOM   1148  CB  LYS A 337      31.002 -19.301  11.943  1.00  0.00           C  
ATOM   1149  CG  LYS A 337      31.909 -19.442  10.712  1.00  0.00           C  
ATOM   1150  CD  LYS A 337      31.641 -20.658   9.825  1.00  0.00           C  
ATOM   1151  CE  LYS A 337      32.572 -20.720   8.605  1.00  0.00           C  
ATOM   1152  NZ  LYS A 337      32.382 -19.556   7.724  1.00  0.00           N1+
ATOM   1153  C   LYS A 337      30.795 -16.834  11.528  1.00  0.00           C  
ATOM   1154  O   LYS A 337      29.636 -16.754  11.111  1.00  0.00           O  
ATOM   1155  H   LYS A 337      29.855 -18.363  14.183  1.00  0.00           H  
ATOM   1156  HZ1 LYS A 337      31.382 -19.456   7.468  1.00  0.00           H  
ATOM   1157  HZ2 LYS A 337      32.950 -19.668   6.861  1.00  0.00           H  
ATOM   1158  HZ3 LYS A 337      32.674 -18.670   8.195  1.00  0.00           H  
ATOM   1159  N   ARG A 338      31.791 -16.149  10.958  1.00  0.00           N  
ATOM   1160  CA  ARG A 338      31.614 -15.296   9.789  1.00  0.00           C  
ATOM   1161  CB  ARG A 338      32.667 -14.177   9.797  1.00  0.00           C  
ATOM   1162  CG  ARG A 338      34.113 -14.666   9.913  1.00  0.00           C  
ATOM   1163  CD  ARG A 338      34.880 -14.029  11.080  1.00  0.00           C  
ATOM   1164  NE  ARG A 338      35.179 -12.614  10.857  1.00  0.00           N  
ATOM   1165  CZ  ARG A 338      35.584 -11.832  11.904  1.00  0.00           C  
ATOM   1166  NH1 ARG A 338      35.538 -12.312  13.167  1.00  0.00           N  
ATOM   1167  NH2 ARG A 338      36.040 -10.592  11.662  1.00  0.00           N1+
ATOM   1168  C   ARG A 338      31.633 -16.042   8.427  1.00  0.00           C  
ATOM   1169  O   ARG A 338      32.355 -17.022   8.213  1.00  0.00           O  
ATOM   1170  H   ARG A 338      32.672 -16.217  11.426  1.00  0.00           H  
ATOM   1171  HE  ARG A 338      35.207 -12.235   9.916  1.00  0.00           H  
ATOM   1172 HH11 ARG A 338      35.861 -11.748  13.946  1.00  0.00           H  
ATOM   1173 HH12 ARG A 338      35.183 -13.221  13.393  1.00  0.00           H  
ATOM   1174 HH21 ARG A 338      36.130 -10.264  10.699  1.00  0.00           H  
ATOM   1175 HH22 ARG A 338      36.333  -9.962  12.385  1.00  0.00           H  
ATOM   1176  N   MET A 339      30.929 -15.478   7.444  1.00  0.00           N  
ATOM   1177  CA  MET A 339      31.276 -15.514   6.025  1.00  0.00           C  
ATOM   1178  CB  MET A 339      29.971 -15.259   5.252  1.00  0.00           C  
ATOM   1179  CG  MET A 339      30.088 -15.027   3.739  1.00  0.00           C  
ATOM   1180  SD  MET A 339      28.529 -14.544   2.984  1.00  0.00           S  
ATOM   1181  CE  MET A 339      28.403 -12.901   3.711  1.00  0.00           C  
ATOM   1182  C   MET A 339      32.315 -14.402   5.683  1.00  0.00           C  
ATOM   1183  O   MET A 339      32.218 -13.296   6.218  1.00  0.00           O  
ATOM   1184  H   MET A 339      30.320 -14.747   7.720  1.00  0.00           H  
ATOM   1185  N   PRO A 340      33.310 -14.639   4.806  1.00  0.00           N  
ATOM   1186  CD  PRO A 340      33.638 -15.939   4.252  1.00  0.00           C  
ATOM   1187  CA  PRO A 340      34.353 -13.646   4.503  1.00  0.00           C  
ATOM   1188  CB  PRO A 340      35.534 -14.529   4.072  1.00  0.00           C  
ATOM   1189  CG  PRO A 340      35.149 -15.969   4.411  1.00  0.00           C  
ATOM   1190  C   PRO A 340      33.970 -12.598   3.423  1.00  0.00           C  
ATOM   1191  O   PRO A 340      33.318 -12.893   2.415  1.00  0.00           O  
ATOM   1192  N   CYS A 341      34.485 -11.375   3.576  1.00  0.00           N  
ATOM   1193  CA  CYS A 341      34.144 -10.186   2.781  1.00  0.00           C  
ATOM   1194  CB  CYS A 341      34.850  -8.942   3.336  1.00  0.00           C  
ATOM   1195  SG  CYS A 341      36.538  -8.650   2.736  1.00  0.00           S  
ATOM   1196  C   CYS A 341      34.356 -10.294   1.254  1.00  0.00           C  
ATOM   1197  O   CYS A 341      33.707  -9.578   0.492  1.00  0.00           O  
ATOM   1198  H   CYS A 341      35.227 -11.305   4.249  1.00  0.00           H  
ATOM   1199  N   PHE A 342      35.223 -11.197   0.780  1.00  0.00           N  
ATOM   1200  CA  PHE A 342      35.520 -11.396  -0.641  1.00  0.00           C  
ATOM   1201  CB  PHE A 342      36.514 -12.556  -0.831  1.00  0.00           C  
ATOM   1202  CG  PHE A 342      37.127 -12.655  -2.226  1.00  0.00           C  
ATOM   1203  CD1 PHE A 342      37.861 -13.818  -2.534  1.00  0.00           C  
ATOM   1204  CD2 PHE A 342      36.990 -11.631  -3.194  1.00  0.00           C  
ATOM   1205  CE1 PHE A 342      38.444 -13.966  -3.810  1.00  0.00           C  
ATOM   1206  CE2 PHE A 342      37.555 -11.783  -4.476  1.00  0.00           C  
ATOM   1207  CZ  PHE A 342      38.272 -12.957  -4.775  1.00  0.00           C  
ATOM   1208  C   PHE A 342      34.324 -11.631  -1.589  1.00  0.00           C  
ATOM   1209  O   PHE A 342      34.240 -11.013  -2.649  1.00  0.00           O  
ATOM   1210  H   PHE A 342      35.752 -11.684   1.481  1.00  0.00           H  
ATOM   1211  N   TYR A 343      33.323 -12.406  -1.154  1.00  0.00           N  
ATOM   1212  CA  TYR A 343      32.085 -12.593  -1.924  1.00  0.00           C  
ATOM   1213  CB  TYR A 343      31.484 -13.932  -1.446  1.00  0.00           C  
ATOM   1214  CG  TYR A 343      30.018 -14.143  -1.776  1.00  0.00           C  
ATOM   1215  CD1 TYR A 343      29.068 -14.005  -0.741  1.00  0.00           C  
ATOM   1216  CE1 TYR A 343      27.709 -14.235  -1.020  1.00  0.00           C  
ATOM   1217  CD2 TYR A 343      29.639 -14.493  -3.088  1.00  0.00           C  
ATOM   1218  CE2 TYR A 343      28.281 -14.735  -3.363  1.00  0.00           C  
ATOM   1219  CZ  TYR A 343      27.330 -14.592  -2.330  1.00  0.00           C  
ATOM   1220  OH  TYR A 343      25.991 -14.790  -2.616  1.00  0.00           O  
ATOM   1221  C   TYR A 343      31.072 -11.430  -1.817  1.00  0.00           C  
ATOM   1222  O   TYR A 343      30.487 -10.985  -2.805  1.00  0.00           O  
ATOM   1223  H   TYR A 343      33.447 -12.826  -0.252  1.00  0.00           H  
ATOM   1224  HH  TYR A 343      25.830 -14.311  -3.439  1.00  0.00           H  
ATOM   1225  N   LEU A 344      31.006 -10.818  -0.633  1.00  0.00           N  
ATOM   1226  CA  LEU A 344      30.231  -9.613  -0.346  1.00  0.00           C  
ATOM   1227  CB  LEU A 344      30.204  -9.467   1.183  1.00  0.00           C  
ATOM   1228  CG  LEU A 344      29.508  -8.246   1.787  1.00  0.00           C  
ATOM   1229  CD1 LEU A 344      28.805  -8.594   3.100  1.00  0.00           C  
ATOM   1230  CD2 LEU A 344      30.481  -7.085   1.988  1.00  0.00           C  
ATOM   1231  C   LEU A 344      30.775  -8.367  -1.100  1.00  0.00           C  
ATOM   1232  O   LEU A 344      29.984  -7.545  -1.564  1.00  0.00           O  
ATOM   1233  H   LEU A 344      31.579 -11.204   0.089  1.00  0.00           H  
ATOM   1234  N   ALA A 345      32.090  -8.289  -1.362  1.00  0.00           N  
ATOM   1235  CA  ALA A 345      32.697  -7.288  -2.244  1.00  0.00           C  
ATOM   1236  CB  ALA A 345      34.193  -7.501  -2.176  1.00  0.00           C  
ATOM   1237  C   ALA A 345      32.219  -7.393  -3.710  1.00  0.00           C  
ATOM   1238  O   ALA A 345      32.154  -6.377  -4.406  1.00  0.00           O  
ATOM   1239  H   ALA A 345      32.678  -8.975  -0.936  1.00  0.00           H  
ATOM   1240  N   HIS A 346      31.818  -8.596  -4.156  1.00  0.00           N  
ATOM   1241  CA  HIS A 346      31.041  -8.765  -5.383  1.00  0.00           C  
ATOM   1242  CB  HIS A 346      31.201 -10.174  -5.963  1.00  0.00           C  
ATOM   1243  CG  HIS A 346      30.635 -10.265  -7.367  1.00  0.00           C  
ATOM   1244  ND1 HIS A 346      29.445  -9.765  -7.767  1.00  0.00           N  
ATOM   1245  CD2 HIS A 346      31.239 -10.887  -8.464  1.00  0.00           C  
ATOM   1246  NE2 HIS A 346      30.402 -10.757  -9.523  1.00  0.00           N  
ATOM   1247  CE1 HIS A 346      29.298 -10.067  -9.093  1.00  0.00           C  
ATOM   1248  C   HIS A 346      29.558  -8.449  -5.109  1.00  0.00           C  
ATOM   1249  O   HIS A 346      29.010  -7.585  -5.776  1.00  0.00           O  
ATOM   1250  H   HIS A 346      31.953  -9.388  -3.563  1.00  0.00           H  
ATOM   1251  HD1 HIS A 346      28.786  -9.264  -7.239  1.00  0.00           H  
ATOM   1252  N   GLU A 347      28.896  -9.058  -4.113  1.00  0.00           N  
ATOM   1253  CA  GLU A 347      27.430  -8.967  -4.014  1.00  0.00           C  
ATOM   1254  CB  GLU A 347      26.955 -10.134  -3.178  1.00  0.00           C  
ATOM   1255  CG  GLU A 347      27.291 -11.485  -3.810  1.00  0.00           C  
ATOM   1256  CD  GLU A 347      26.259 -11.904  -4.842  1.00  0.00           C  
ATOM   1257  OE1 GLU A 347      25.891 -13.078  -4.851  1.00  0.00           O  
ATOM   1258  OE2 GLU A 347      25.819 -11.067  -5.624  1.00  0.00           O1-
ATOM   1259  C   GLU A 347      26.840  -7.619  -3.557  1.00  0.00           C  
ATOM   1260  O   GLU A 347      25.654  -7.358  -3.741  1.00  0.00           O  
ATOM   1261  H   GLU A 347      29.390  -9.714  -3.550  1.00  0.00           H  
ATOM   1262  N   LEU A 348      27.643  -6.743  -2.964  1.00  0.00           N  
ATOM   1263  CA  LEU A 348      27.261  -5.340  -2.837  1.00  0.00           C  
ATOM   1264  CB  LEU A 348      27.902  -4.722  -1.601  1.00  0.00           C  
ATOM   1265  CG  LEU A 348      27.342  -5.342  -0.321  1.00  0.00           C  
ATOM   1266  CD1 LEU A 348      27.853  -4.623   0.923  1.00  0.00           C  
ATOM   1267  CD2 LEU A 348      25.815  -5.388  -0.336  1.00  0.00           C  
ATOM   1268  C   LEU A 348      27.529  -4.524  -4.131  1.00  0.00           C  
ATOM   1269  O   LEU A 348      27.303  -3.318  -4.161  1.00  0.00           O  
ATOM   1270  H   LEU A 348      28.572  -7.041  -2.745  1.00  0.00           H  
ATOM   1271  N   HIS A 349      27.971  -5.169  -5.218  1.00  0.00           N  
ATOM   1272  CA  HIS A 349      27.987  -4.698  -6.610  1.00  0.00           C  
ATOM   1273  CB  HIS A 349      26.564  -4.664  -7.161  1.00  0.00           C  
ATOM   1274  CG  HIS A 349      26.145  -6.079  -7.491  1.00  0.00           C  
ATOM   1275  ND1 HIS A 349      25.614  -6.956  -6.613  1.00  0.00           N  
ATOM   1276  CD2 HIS A 349      26.261  -6.707  -8.734  1.00  0.00           C  
ATOM   1277  NE2 HIS A 349      25.796  -7.972  -8.599  1.00  0.00           N  
ATOM   1278  CE1 HIS A 349      25.398  -8.129  -7.293  1.00  0.00           C  
ATOM   1279  C   HIS A 349      28.740  -3.350  -6.809  1.00  0.00           C  
ATOM   1280  O   HIS A 349      28.418  -2.553  -7.687  1.00  0.00           O  
ATOM   1281  H   HIS A 349      28.215  -6.121  -5.070  1.00  0.00           H  
ATOM   1282  HD1 HIS A 349      25.418  -6.825  -5.655  1.00  0.00           H  
ATOM   1283  N   LEU A 350      29.755  -3.081  -5.976  1.00  0.00           N  
ATOM   1284  CA  LEU A 350      30.078  -1.735  -5.502  1.00  0.00           C  
ATOM   1285  CB  LEU A 350      31.216  -1.827  -4.491  1.00  0.00           C  
ATOM   1286  CG  LEU A 350      30.813  -2.556  -3.214  1.00  0.00           C  
ATOM   1287  CD1 LEU A 350      32.025  -3.032  -2.422  1.00  0.00           C  
ATOM   1288  CD2 LEU A 350      29.879  -1.695  -2.368  1.00  0.00           C  
ATOM   1289  C   LEU A 350      30.483  -0.722  -6.594  1.00  0.00           C  
ATOM   1290  O   LEU A 350      30.151   0.454  -6.463  1.00  0.00           O  
ATOM   1291  H   LEU A 350      30.169  -3.879  -5.538  1.00  0.00           H  
ATOM   1292  N   ASN A 351      31.044  -1.143  -7.736  1.00  0.00           N  
ATOM   1293  CA  ASN A 351      31.251  -0.228  -8.864  1.00  0.00           C  
ATOM   1294  CB  ASN A 351      32.123  -0.861  -9.943  1.00  0.00           C  
ATOM   1295  CG  ASN A 351      33.575  -0.668  -9.543  1.00  0.00           C  
ATOM   1296  OD1 ASN A 351      34.002   0.406  -9.139  1.00  0.00           O  
ATOM   1297  ND2 ASN A 351      34.335  -1.748  -9.715  1.00  0.00           N  
ATOM   1298  C   ASN A 351      29.941   0.385  -9.411  1.00  0.00           C  
ATOM   1299  O   ASN A 351      29.973   1.522  -9.874  1.00  0.00           O  
ATOM   1300  H   ASN A 351      31.336  -2.104  -7.795  1.00  0.00           H  
ATOM   1301 HD21 ASN A 351      35.333  -1.705  -9.716  1.00  0.00           H  
ATOM   1302 HD22 ASN A 351      33.882  -2.642  -9.788  1.00  0.00           H  
ATOM   1303  N   LEU A 352      28.768  -0.240  -9.224  1.00  0.00           N  
ATOM   1304  CA  LEU A 352      27.479   0.390  -9.554  1.00  0.00           C  
ATOM   1305  CB  LEU A 352      26.322  -0.607  -9.418  1.00  0.00           C  
ATOM   1306  CG  LEU A 352      26.082  -1.564 -10.595  1.00  0.00           C  
ATOM   1307  CD1 LEU A 352      27.225  -2.549 -10.857  1.00  0.00           C  
ATOM   1308  CD2 LEU A 352      24.755  -2.304 -10.415  1.00  0.00           C  
ATOM   1309  C   LEU A 352      27.182   1.633  -8.668  1.00  0.00           C  
ATOM   1310  O   LEU A 352      26.278   2.408  -8.978  1.00  0.00           O  
ATOM   1311  H   LEU A 352      28.776  -1.144  -8.800  1.00  0.00           H  
ATOM   1312  N   LEU A 353      27.929   1.850  -7.574  1.00  0.00           N  
ATOM   1313  CA  LEU A 353      27.893   3.090  -6.787  1.00  0.00           C  
ATOM   1314  CB  LEU A 353      28.073   2.756  -5.312  1.00  0.00           C  
ATOM   1315  CG  LEU A 353      26.963   1.828  -4.835  1.00  0.00           C  
ATOM   1316  CD1 LEU A 353      27.396   0.986  -3.641  1.00  0.00           C  
ATOM   1317  CD2 LEU A 353      25.666   2.594  -4.580  1.00  0.00           C  
ATOM   1318  C   LEU A 353      28.961   4.133  -7.221  1.00  0.00           C  
ATOM   1319  O   LEU A 353      29.003   5.235  -6.682  1.00  0.00           O  
ATOM   1320  H   LEU A 353      28.640   1.188  -7.337  1.00  0.00           H  
ATOM   1321  N   ASN A 354      29.840   3.809  -8.182  1.00  0.00           N  
ATOM   1322  CA  ASN A 354      30.929   4.648  -8.737  1.00  0.00           C  
ATOM   1323  CB  ASN A 354      30.381   5.859  -9.503  1.00  0.00           C  
ATOM   1324  CG  ASN A 354      30.035   5.491 -10.931  1.00  0.00           C  
ATOM   1325  OD1 ASN A 354      30.701   5.883 -11.882  1.00  0.00           O  
ATOM   1326  ND2 ASN A 354      28.924   4.737 -11.040  1.00  0.00           N  
ATOM   1327  C   ASN A 354      32.035   5.155  -7.758  1.00  0.00           C  
ATOM   1328  O   ASN A 354      33.136   5.495  -8.192  1.00  0.00           O  
ATOM   1329  H   ASN A 354      29.799   2.875  -8.537  1.00  0.00           H  
ATOM   1330 HD21 ASN A 354      28.589   4.431 -11.930  1.00  0.00           H  
ATOM   1331 HD22 ASN A 354      28.411   4.453 -10.228  1.00  0.00           H  
ATOM   1332  N   HIS A 355      31.755   5.250  -6.455  1.00  0.00           N  
ATOM   1333  CA  HIS A 355      32.636   5.807  -5.411  1.00  0.00           C  
ATOM   1334  CB  HIS A 355      31.845   5.778  -4.089  1.00  0.00           C  
ATOM   1335  CG  HIS A 355      30.925   6.963  -3.907  1.00  0.00           C  
ATOM   1336  ND1 HIS A 355      31.043   7.810  -2.872  1.00  0.00           N  
ATOM   1337  CD2 HIS A 355      29.844   7.371  -4.693  1.00  0.00           C  
ATOM   1338  NE2 HIS A 355      29.316   8.479  -4.113  1.00  0.00           N  
ATOM   1339  CE1 HIS A 355      30.054   8.747  -2.989  1.00  0.00           C  
ATOM   1340  C   HIS A 355      33.958   5.034  -5.159  1.00  0.00           C  
ATOM   1341  O   HIS A 355      34.052   3.844  -5.454  1.00  0.00           O  
ATOM   1342  H   HIS A 355      30.855   4.939  -6.161  1.00  0.00           H  
ATOM   1343  HD1 HIS A 355      31.742   7.774  -2.182  1.00  0.00           H  
ATOM   1344  N   PRO A 356      34.944   5.623  -4.449  1.00  0.00           N  
ATOM   1345  CD  PRO A 356      35.079   7.051  -4.184  1.00  0.00           C  
ATOM   1346  CA  PRO A 356      36.015   4.851  -3.828  1.00  0.00           C  
ATOM   1347  CB  PRO A 356      37.016   5.928  -3.401  1.00  0.00           C  
ATOM   1348  CG  PRO A 356      36.161   7.158  -3.121  1.00  0.00           C  
ATOM   1349  C   PRO A 356      35.491   3.996  -2.645  1.00  0.00           C  
ATOM   1350  O   PRO A 356      34.851   4.504  -1.715  1.00  0.00           O  
ATOM   1351  N   TRP A 357      35.769   2.683  -2.677  1.00  0.00           N  
ATOM   1352  CA  TRP A 357      35.233   1.721  -1.709  1.00  0.00           C  
ATOM   1353  CB  TRP A 357      34.064   0.904  -2.300  1.00  0.00           C  
ATOM   1354  CG  TRP A 357      34.372   0.393  -3.691  1.00  0.00           C  
ATOM   1355  CD2 TRP A 357      35.157  -0.755  -4.072  1.00  0.00           C  
ATOM   1356  CE2 TRP A 357      35.202  -0.784  -5.506  1.00  0.00           C  
ATOM   1357  CE3 TRP A 357      35.826  -1.750  -3.327  1.00  0.00           C  
ATOM   1358  CD1 TRP A 357      33.974   0.974  -4.906  1.00  0.00           C  
ATOM   1359  NE1 TRP A 357      34.457   0.290  -5.978  1.00  0.00           N  
ATOM   1360  CZ2 TRP A 357      35.932  -1.795  -6.159  1.00  0.00           C  
ATOM   1361  CZ3 TRP A 357      36.548  -2.757  -3.992  1.00  0.00           C  
ATOM   1362  CH2 TRP A 357      36.607  -2.774  -5.400  1.00  0.00           C  
ATOM   1363  C   TRP A 357      36.280   0.840  -0.997  1.00  0.00           C  
ATOM   1364  O   TRP A 357      37.044   0.121  -1.643  1.00  0.00           O  
ATOM   1365  H   TRP A 357      36.330   2.304  -3.413  1.00  0.00           H  
ATOM   1366  HE1 TRP A 357      34.317   0.525  -6.927  1.00  0.00           H  
ATOM   1367  N   LEU A 358      36.254   0.820   0.344  1.00  0.00           N  
ATOM   1368  CA  LEU A 358      36.953  -0.207   1.123  1.00  0.00           C  
ATOM   1369  CB  LEU A 358      37.662   0.366   2.352  1.00  0.00           C  
ATOM   1370  CG  LEU A 358      38.506  -0.671   3.109  1.00  0.00           C  
ATOM   1371  CD1 LEU A 358      39.675  -1.187   2.267  1.00  0.00           C  
ATOM   1372  CD2 LEU A 358      38.964  -0.162   4.476  1.00  0.00           C  
ATOM   1373  C   LEU A 358      35.961  -1.299   1.562  1.00  0.00           C  
ATOM   1374  O   LEU A 358      35.015  -1.003   2.297  1.00  0.00           O  
ATOM   1375  H   LEU A 358      35.598   1.435   0.788  1.00  0.00           H  
ATOM   1376  N   VAL A 359      36.230  -2.566   1.202  1.00  0.00           N  
ATOM   1377  CA  VAL A 359      35.585  -3.726   1.838  1.00  0.00           C  
ATOM   1378  CB  VAL A 359      35.320  -4.829   0.808  1.00  0.00           C  
ATOM   1379  CG1 VAL A 359      34.264  -5.807   1.326  1.00  0.00           C  
ATOM   1380  CG2 VAL A 359      34.930  -4.247  -0.550  1.00  0.00           C  
ATOM   1381  C   VAL A 359      36.359  -4.293   3.040  1.00  0.00           C  
ATOM   1382  O   VAL A 359      37.418  -4.906   2.905  1.00  0.00           O  
ATOM   1383  H   VAL A 359      37.008  -2.706   0.592  1.00  0.00           H  
ATOM   1384  N   GLN A 360      35.817  -4.086   4.239  1.00  0.00           N  
ATOM   1385  CA  GLN A 360      36.481  -4.385   5.500  1.00  0.00           C  
ATOM   1386  CB  GLN A 360      36.435  -3.076   6.300  1.00  0.00           C  
ATOM   1387  CG  GLN A 360      36.963  -3.072   7.735  1.00  0.00           C  
ATOM   1388  CD  GLN A 360      38.462  -3.251   7.756  1.00  0.00           C  
ATOM   1389  OE1 GLN A 360      39.241  -2.375   7.409  1.00  0.00           O  
ATOM   1390  NE2 GLN A 360      38.840  -4.449   8.192  1.00  0.00           N  
ATOM   1391  C   GLN A 360      35.767  -5.543   6.240  1.00  0.00           C  
ATOM   1392  O   GLN A 360      34.649  -5.360   6.717  1.00  0.00           O  
ATOM   1393  H   GLN A 360      34.898  -3.696   4.272  1.00  0.00           H  
ATOM   1394 HE21 GLN A 360      39.815  -4.651   8.211  1.00  0.00           H  
ATOM   1395 HE22 GLN A 360      38.176  -5.136   8.498  1.00  0.00           H  
ATOM   1396  N   ASP A 361      36.391  -6.721   6.413  1.00  0.00           N  
ATOM   1397  CA  ASP A 361      35.883  -7.692   7.403  1.00  0.00           C  
ATOM   1398  CB  ASP A 361      36.665  -9.026   7.337  1.00  0.00           C  
ATOM   1399  CG  ASP A 361      36.549  -9.847   8.629  1.00  0.00           C  
ATOM   1400  OD1 ASP A 361      35.568 -10.559   8.829  1.00  0.00           O  
ATOM   1401  OD2 ASP A 361      37.413  -9.709   9.491  1.00  0.00           O1-
ATOM   1402  C   ASP A 361      35.899  -7.110   8.843  1.00  0.00           C  
ATOM   1403  O   ASP A 361      36.782  -6.311   9.179  1.00  0.00           O  
ATOM   1404  H   ASP A 361      37.260  -6.885   5.950  1.00  0.00           H  
ATOM   1405  N   THR A 362      34.857  -7.375   9.655  1.00  0.00           N  
ATOM   1406  CA  THR A 362      34.574  -6.605  10.896  1.00  0.00           C  
ATOM   1407  CB  THR A 362      33.796  -5.334  10.493  1.00  0.00           C  
ATOM   1408  OG1 THR A 362      34.414  -4.719   9.362  1.00  0.00           O  
ATOM   1409  CG2 THR A 362      33.649  -4.300  11.611  1.00  0.00           C  
ATOM   1410  C   THR A 362      33.833  -7.398  12.019  1.00  0.00           C  
ATOM   1411  O   THR A 362      33.117  -8.371  11.758  1.00  0.00           O  
ATOM   1412  H   THR A 362      34.164  -8.037   9.363  1.00  0.00           H  
ATOM   1413  HG1 THR A 362      35.309  -5.039   9.340  1.00  0.00           H  
ATOM   1414  N   GLU A 363      33.933  -6.949  13.279  1.00  0.00           N  
ATOM   1415  CA  GLU A 363      33.057  -7.348  14.396  1.00  0.00           C  
ATOM   1416  CB  GLU A 363      33.860  -8.139  15.421  1.00  0.00           C  
ATOM   1417  CG  GLU A 363      34.425  -9.393  14.767  1.00  0.00           C  
ATOM   1418  CD  GLU A 363      35.531  -9.984  15.601  1.00  0.00           C  
ATOM   1419  OE1 GLU A 363      35.447  -9.945  16.824  1.00  0.00           O  
ATOM   1420  OE2 GLU A 363      36.492 -10.471  15.014  1.00  0.00           O1-
ATOM   1421  C   GLU A 363      32.371  -6.136  15.073  1.00  0.00           C  
ATOM   1422  O   GLU A 363      33.010  -5.110  15.321  1.00  0.00           O  
ATOM   1423  H   GLU A 363      34.538  -6.182  13.495  1.00  0.00           H  
ATOM   1424  N   ALA A 364      31.093  -6.288  15.448  1.00  0.00           N  
ATOM   1425  CA  ALA A 364      30.310  -5.223  16.075  1.00  0.00           C  
ATOM   1426  CB  ALA A 364      28.813  -5.497  15.931  1.00  0.00           C  
ATOM   1427  C   ALA A 364      30.631  -5.067  17.573  1.00  0.00           C  
ATOM   1428  O   ALA A 364      30.801  -3.960  18.075  1.00  0.00           O  
ATOM   1429  H   ALA A 364      30.644  -7.173  15.301  1.00  0.00           H  
ATOM   1430  N   GLU A 365      30.678  -6.174  18.311  1.00  0.00           N  
ATOM   1431  CA  GLU A 365      30.879  -6.189  19.757  1.00  0.00           C  
ATOM   1432  CB  GLU A 365      30.439  -7.536  20.320  1.00  0.00           C  
ATOM   1433  CG  GLU A 365      30.568  -7.688  21.834  1.00  0.00           C  
ATOM   1434  CD  GLU A 365      29.898  -8.986  22.215  1.00  0.00           C  
ATOM   1435  OE1 GLU A 365      30.259  -9.579  23.227  1.00  0.00           O  
ATOM   1436  OE2 GLU A 365      29.009  -9.404  21.482  1.00  0.00           O1-
ATOM   1437  C   GLU A 365      32.339  -5.859  20.149  1.00  0.00           C  
ATOM   1438  O   GLU A 365      32.582  -4.924  20.915  1.00  0.00           O  
ATOM   1439  H   GLU A 365      30.628  -7.048  17.839  1.00  0.00           H  
ATOM   1440  N   THR A 366      33.311  -6.546  19.531  1.00  0.00           N  
ATOM   1441  CA  THR A 366      34.743  -6.494  19.879  1.00  0.00           C  
ATOM   1442  CB  THR A 366      35.239  -7.885  19.529  1.00  0.00           C  
ATOM   1443  OG1 THR A 366      34.144  -8.618  18.956  1.00  0.00           O  
ATOM   1444  CG2 THR A 366      35.810  -8.628  20.737  1.00  0.00           C  
ATOM   1445  C   THR A 366      35.521  -5.351  19.166  1.00  0.00           C  
ATOM   1446  O   THR A 366      36.748  -5.294  19.229  1.00  0.00           O  
ATOM   1447  H   THR A 366      33.020  -7.217  18.852  1.00  0.00           H  
ATOM   1448  HG1 THR A 366      34.549  -9.217  18.329  1.00  0.00           H  
ATOM   1449  N   LEU A 367      34.835  -4.511  18.378  1.00  0.00           N  
ATOM   1450  CA  LEU A 367      35.366  -3.437  17.508  1.00  0.00           C  
ATOM   1451  CB  LEU A 367      36.052  -2.350  18.338  1.00  0.00           C  
ATOM   1452  CG  LEU A 367      35.142  -1.690  19.370  1.00  0.00           C  
ATOM   1453  CD1 LEU A 367      35.952  -0.909  20.402  1.00  0.00           C  
ATOM   1454  CD2 LEU A 367      34.074  -0.819  18.711  1.00  0.00           C  
ATOM   1455  C   LEU A 367      36.336  -3.874  16.370  1.00  0.00           C  
ATOM   1456  O   LEU A 367      36.575  -3.111  15.427  1.00  0.00           O  
ATOM   1457  H   LEU A 367      33.844  -4.636  18.366  1.00  0.00           H  
ATOM   1458  N   THR A 368      36.839  -5.112  16.414  1.00  0.00           N  
ATOM   1459  CA  THR A 368      37.745  -5.749  15.461  1.00  0.00           C  
ATOM   1460  CB  THR A 368      37.674  -7.239  15.750  1.00  0.00           C  
ATOM   1461  OG1 THR A 368      36.975  -7.451  16.981  1.00  0.00           O  
ATOM   1462  CG2 THR A 368      39.057  -7.894  15.760  1.00  0.00           C  
ATOM   1463  C   THR A 368      37.429  -5.446  13.986  1.00  0.00           C  
ATOM   1464  O   THR A 368      36.286  -5.541  13.537  1.00  0.00           O  
ATOM   1465  H   THR A 368      36.672  -5.659  17.232  1.00  0.00           H  
ATOM   1466  HG1 THR A 368      36.659  -8.358  16.922  1.00  0.00           H  
ATOM   1467  N   GLY A 369      38.459  -5.103  13.205  1.00  0.00           N  
ATOM   1468  CA  GLY A 369      38.363  -4.760  11.785  1.00  0.00           C  
ATOM   1469  C   GLY A 369      37.879  -3.319  11.511  1.00  0.00           C  
ATOM   1470  O   GLY A 369      38.388  -2.665  10.599  1.00  0.00           O  
ATOM   1471  H   GLY A 369      39.338  -4.979  13.661  1.00  0.00           H  
ATOM   1472  N   PHE A 370      37.014  -2.741  12.358  1.00  0.00           N  
ATOM   1473  CA  PHE A 370      36.586  -1.353  12.189  1.00  0.00           C  
ATOM   1474  CB  PHE A 370      35.327  -1.135  13.034  1.00  0.00           C  
ATOM   1475  CG  PHE A 370      34.754   0.258  12.889  1.00  0.00           C  
ATOM   1476  CD1 PHE A 370      34.294   0.928  14.018  1.00  0.00           C  
ATOM   1477  CD2 PHE A 370      34.663   0.865  11.642  1.00  0.00           C  
ATOM   1478  CE1 PHE A 370      33.721   2.189  13.896  1.00  0.00           C  
ATOM   1479  CE2 PHE A 370      34.092   2.126  11.518  1.00  0.00           C  
ATOM   1480  CZ  PHE A 370      33.608   2.781  12.644  1.00  0.00           C  
ATOM   1481  C   PHE A 370      37.651  -0.285  12.504  1.00  0.00           C  
ATOM   1482  O   PHE A 370      37.684   0.754  11.852  1.00  0.00           O  
ATOM   1483  H   PHE A 370      36.647  -3.255  13.138  1.00  0.00           H  
ATOM   1484  N   LEU A 371      38.648  -0.596  13.344  1.00  0.00           N  
ATOM   1485  CA  LEU A 371      39.809   0.288  13.533  1.00  0.00           C  
ATOM   1486  CB  LEU A 371      40.800  -0.355  14.498  1.00  0.00           C  
ATOM   1487  CG  LEU A 371      40.417  -0.120  15.956  1.00  0.00           C  
ATOM   1488  CD1 LEU A 371      41.188  -1.038  16.905  1.00  0.00           C  
ATOM   1489  CD2 LEU A 371      40.578   1.356  16.326  1.00  0.00           C  
ATOM   1490  C   LEU A 371      40.523   0.617  12.196  1.00  0.00           C  
ATOM   1491  O   LEU A 371      40.715   1.791  11.879  1.00  0.00           O  
ATOM   1492  H   LEU A 371      38.548  -1.417  13.905  1.00  0.00           H  
ATOM   1493  N   ASN A 372      40.768  -0.385  11.340  1.00  0.00           N  
ATOM   1494  CA  ASN A 372      41.391  -0.157  10.030  1.00  0.00           C  
ATOM   1495  CB  ASN A 372      41.889  -1.454   9.390  1.00  0.00           C  
ATOM   1496  CG  ASN A 372      43.417  -1.539   9.365  1.00  0.00           C  
ATOM   1497  OD1 ASN A 372      43.994  -2.592   9.086  1.00  0.00           O  
ATOM   1498  ND2 ASN A 372      44.086  -0.425   9.661  1.00  0.00           N  
ATOM   1499  C   ASN A 372      40.458   0.635   9.098  1.00  0.00           C  
ATOM   1500  O   ASN A 372      40.904   1.495   8.336  1.00  0.00           O  
ATOM   1501  H   ASN A 372      40.457  -1.300  11.581  1.00  0.00           H  
ATOM   1502 HD21 ASN A 372      45.059  -0.244   9.539  1.00  0.00           H  
ATOM   1503 HD22 ASN A 372      43.724   0.397  10.122  1.00  0.00           H  
ATOM   1504  N   GLY A 373      39.146   0.399   9.210  1.00  0.00           N  
ATOM   1505  CA  GLY A 373      38.161   1.159   8.456  1.00  0.00           C  
ATOM   1506  C   GLY A 373      38.056   2.630   8.903  1.00  0.00           C  
ATOM   1507  O   GLY A 373      37.966   3.522   8.057  1.00  0.00           O  
ATOM   1508  H   GLY A 373      38.837  -0.314   9.838  1.00  0.00           H  
ATOM   1509  N   ILE A 374      38.115   2.904  10.213  1.00  0.00           N  
ATOM   1510  CA  ILE A 374      38.102   4.267  10.738  1.00  0.00           C  
ATOM   1511  CB  ILE A 374      37.590   4.255  12.183  1.00  0.00           C  
ATOM   1512  CG2 ILE A 374      38.686   4.544  13.206  1.00  0.00           C  
ATOM   1513  CG1 ILE A 374      36.355   5.147  12.318  1.00  0.00           C  
ATOM   1514  CD1 ILE A 374      36.590   6.593  11.884  1.00  0.00           C  
ATOM   1515  C   ILE A 374      39.477   4.966  10.568  1.00  0.00           C  
ATOM   1516  O   ILE A 374      39.525   6.186  10.425  1.00  0.00           O  
ATOM   1517  H   ILE A 374      38.317   2.158  10.845  1.00  0.00           H  
ATOM   1518  N   GLU A 375      40.585   4.218  10.492  1.00  0.00           N  
ATOM   1519  CA  GLU A 375      41.861   4.752  10.018  1.00  0.00           C  
ATOM   1520  CB  GLU A 375      42.982   3.719  10.212  1.00  0.00           C  
ATOM   1521  CG  GLU A 375      43.329   3.328  11.652  1.00  0.00           C  
ATOM   1522  CD  GLU A 375      44.066   1.997  11.628  1.00  0.00           C  
ATOM   1523  OE1 GLU A 375      43.615   1.047  12.268  1.00  0.00           O  
ATOM   1524  OE2 GLU A 375      45.062   1.876  10.919  1.00  0.00           O1-
ATOM   1525  C   GLU A 375      41.803   5.084   8.503  1.00  0.00           C  
ATOM   1526  O   GLU A 375      42.006   6.240   8.122  1.00  0.00           O  
ATOM   1527  H   GLU A 375      40.544   3.238  10.683  1.00  0.00           H  
ATOM   1528  N   TRP A 376      41.374   4.147   7.640  1.00  0.00           N  
ATOM   1529  CA  TRP A 376      41.264   4.425   6.197  1.00  0.00           C  
ATOM   1530  CB  TRP A 376      40.871   3.132   5.479  1.00  0.00           C  
ATOM   1531  CG  TRP A 376      40.474   3.388   4.042  1.00  0.00           C  
ATOM   1532  CD2 TRP A 376      39.147   3.581   3.504  1.00  0.00           C  
ATOM   1533  CE2 TRP A 376      39.273   3.767   2.108  1.00  0.00           C  
ATOM   1534  CE3 TRP A 376      37.884   3.613   4.087  1.00  0.00           C  
ATOM   1535  CD1 TRP A 376      41.331   3.476   2.937  1.00  0.00           C  
ATOM   1536  NE1 TRP A 376      40.627   3.699   1.795  1.00  0.00           N  
ATOM   1537  CZ2 TRP A 376      38.138   3.978   1.334  1.00  0.00           C  
ATOM   1538  CZ3 TRP A 376      36.758   3.828   3.302  1.00  0.00           C  
ATOM   1539  CH2 TRP A 376      36.883   4.008   1.929  1.00  0.00           C  
ATOM   1540  C   TRP A 376      40.263   5.541   5.838  1.00  0.00           C  
ATOM   1541  O   TRP A 376      40.553   6.386   4.992  1.00  0.00           O  
ATOM   1542  H   TRP A 376      41.247   3.217   7.968  1.00  0.00           H  
ATOM   1543  HE1 TRP A 376      41.018   3.821   0.905  1.00  0.00           H  
ATOM   1544  N   ILE A 377      39.110   5.638   6.515  1.00  0.00           N  
ATOM   1545  CA  ILE A 377      38.170   6.719   6.195  1.00  0.00           C  
ATOM   1546  CB  ILE A 377      36.774   6.414   6.747  1.00  0.00           C  
ATOM   1547  CG2 ILE A 377      36.685   6.726   8.236  1.00  0.00           C  
ATOM   1548  CG1 ILE A 377      35.683   7.110   5.935  1.00  0.00           C  
ATOM   1549  CD1 ILE A 377      34.274   6.694   6.354  1.00  0.00           C  
ATOM   1550  C   ILE A 377      38.711   8.118   6.634  1.00  0.00           C  
ATOM   1551  O   ILE A 377      38.228   9.125   6.121  1.00  0.00           O  
ATOM   1552  H   ILE A 377      38.903   4.969   7.229  1.00  0.00           H  
ATOM   1553  N   LEU A 378      39.776   8.196   7.457  1.00  0.00           N  
ATOM   1554  CA  LEU A 378      40.562   9.421   7.667  1.00  0.00           C  
ATOM   1555  CB  LEU A 378      41.127   9.457   9.087  1.00  0.00           C  
ATOM   1556  CG  LEU A 378      40.071   9.817  10.133  1.00  0.00           C  
ATOM   1557  CD1 LEU A 378      40.578   9.595  11.559  1.00  0.00           C  
ATOM   1558  CD2 LEU A 378      39.565  11.247   9.937  1.00  0.00           C  
ATOM   1559  C   LEU A 378      41.708   9.583   6.633  1.00  0.00           C  
ATOM   1560  O   LEU A 378      41.934  10.704   6.168  1.00  0.00           O  
ATOM   1561  H   LEU A 378      40.168   7.355   7.835  1.00  0.00           H  
ATOM   1562  N   GLU A 379      42.364   8.502   6.174  1.00  0.00           N  
ATOM   1563  CA  GLU A 379      43.244   8.573   4.993  1.00  0.00           C  
ATOM   1564  CB  GLU A 379      43.775   7.197   4.587  1.00  0.00           C  
ATOM   1565  CG  GLU A 379      44.669   6.512   5.619  1.00  0.00           C  
ATOM   1566  CD  GLU A 379      45.146   5.201   5.022  1.00  0.00           C  
ATOM   1567  OE1 GLU A 379      46.349   5.055   4.804  1.00  0.00           O  
ATOM   1568  OE2 GLU A 379      44.310   4.336   4.763  1.00  0.00           O1-
ATOM   1569  C   GLU A 379      42.463   9.161   3.789  1.00  0.00           C  
ATOM   1570  O   GLU A 379      42.941  10.066   3.107  1.00  0.00           O  
ATOM   1571  H   GLU A 379      42.228   7.613   6.618  1.00  0.00           H  
ATOM   1572  N   GLU A 380      41.196   8.758   3.628  1.00  0.00           N  
ATOM   1573  CA  GLU A 380      40.239   9.322   2.680  1.00  0.00           C  
ATOM   1574  CB  GLU A 380      39.150   8.291   2.433  1.00  0.00           C  
ATOM   1575  CG  GLU A 380      39.599   7.237   1.422  1.00  0.00           C  
ATOM   1576  CD  GLU A 380      39.311   7.737   0.022  1.00  0.00           C  
ATOM   1577  OE1 GLU A 380      38.198   7.541  -0.456  1.00  0.00           O  
ATOM   1578  OE2 GLU A 380      40.163   8.376  -0.593  1.00  0.00           O1-
ATOM   1579  C   GLU A 380      39.660  10.704   3.082  1.00  0.00           C  
ATOM   1580  O   GLU A 380      38.728  11.174   2.435  1.00  0.00           O  
ATOM   1581  H   GLU A 380      40.887   8.019   4.224  1.00  0.00           H  
ATOM   1582  N   VAL A 381      40.201  11.401   4.083  1.00  0.00           N  
ATOM   1583  CA  VAL A 381      40.048  12.855   4.230  1.00  0.00           C  
ATOM   1584  CB  VAL A 381      39.529  13.214   5.621  1.00  0.00           C  
ATOM   1585  CG1 VAL A 381      39.464  14.732   5.799  1.00  0.00           C  
ATOM   1586  CG2 VAL A 381      38.178  12.550   5.880  1.00  0.00           C  
ATOM   1587  C   VAL A 381      41.429  13.509   3.979  1.00  0.00           C  
ATOM   1588  O   VAL A 381      41.551  14.403   3.140  1.00  0.00           O  
ATOM   1589  H   VAL A 381      40.902  10.960   4.638  1.00  0.00           H  
ATOM   1590  N   GLU A 382      42.506  12.998   4.592  1.00  0.00           N  
ATOM   1591  CA  GLU A 382      43.863  13.518   4.390  1.00  0.00           C  
ATOM   1592  CB  GLU A 382      44.785  12.854   5.425  1.00  0.00           C  
ATOM   1593  CG  GLU A 382      44.213  13.134   6.830  1.00  0.00           C  
ATOM   1594  CD  GLU A 382      45.011  12.461   7.938  1.00  0.00           C  
ATOM   1595  OE1 GLU A 382      46.220  12.299   7.778  1.00  0.00           O  
ATOM   1596  OE2 GLU A 382      44.424  12.119   8.970  1.00  0.00           O1-
ATOM   1597  C   GLU A 382      44.334  13.469   2.919  1.00  0.00           C  
ATOM   1598  O   GLU A 382      45.001  14.388   2.447  1.00  0.00           O  
ATOM   1599  H   GLU A 382      42.390  12.247   5.242  1.00  0.00           H  
ATOM   1600  N   SER A 383      43.924  12.446   2.164  1.00  0.00           N  
ATOM   1601  CA  SER A 383      44.260  12.293   0.749  1.00  0.00           C  
ATOM   1602  CB  SER A 383      44.526  10.806   0.468  1.00  0.00           C  
ATOM   1603  OG  SER A 383      45.314  10.653  -0.719  1.00  0.00           O  
ATOM   1604  C   SER A 383      43.233  12.953  -0.209  1.00  0.00           C  
ATOM   1605  O   SER A 383      43.230  12.650  -1.405  1.00  0.00           O  
ATOM   1606  H   SER A 383      43.347  11.751   2.585  1.00  0.00           H  
ATOM   1607  HG  SER A 383      44.815  11.096  -1.399  1.00  0.00           H  
ATOM   1608  N   LYS A 384      42.322  13.806   0.284  1.00  0.00           N  
ATOM   1609  CA  LYS A 384      41.359  14.535  -0.569  1.00  0.00           C  
ATOM   1610  CB  LYS A 384      39.932  14.543  -0.031  1.00  0.00           C  
ATOM   1611  CG  LYS A 384      39.277  13.199   0.236  1.00  0.00           C  
ATOM   1612  CD  LYS A 384      39.150  12.243  -0.947  1.00  0.00           C  
ATOM   1613  CE  LYS A 384      38.260  11.090  -0.491  1.00  0.00           C  
ATOM   1614  NZ  LYS A 384      38.286   9.958  -1.416  1.00  0.00           N1+
ATOM   1615  C   LYS A 384      41.776  15.995  -0.604  1.00  0.00           C  
ATOM   1616  O   LYS A 384      41.754  16.629  -1.624  1.00  0.00           O  
ATOM   1617  H   LYS A 384      42.363  14.054   1.256  1.00  0.00           H  
ATOM   1618  HZ1 LYS A 384      39.254   9.586  -1.539  1.00  0.00           H  
ATOM   1619  HZ2 LYS A 384      37.790  10.141  -2.308  1.00  0.00           H  
ATOM   1620  HZ3 LYS A 384      37.822   9.153  -0.944  1.00  0.00           H  
TER    1621      LYS A 384 
ATOM   1622  N   MET B   1      30.457 -42.596  -2.234  1.00  0.00           N1+
ATOM   1623  CA  MET B   1      31.448 -42.283  -1.205  1.00  0.00           C  
ATOM   1624  CB  MET B   1      31.007 -42.824   0.155  1.00  0.00           C  
ATOM   1625  CG  MET B   1      29.703 -42.193   0.645  1.00  0.00           C  
ATOM   1626  SD  MET B   1      29.186 -42.834   2.245  1.00  0.00           S  
ATOM   1627  CE  MET B   1      27.708 -41.827   2.449  1.00  0.00           C  
ATOM   1628  C   MET B   1      32.831 -42.795  -1.557  1.00  0.00           C  
ATOM   1629  O   MET B   1      33.856 -42.189  -1.275  1.00  0.00           O  
ATOM   1630  H   MET B   1      30.635 -42.204  -3.142  1.00  0.00           H  
ATOM   1631  N   ALA B   2      32.815 -43.962  -2.219  1.00  0.00           N  
ATOM   1632  CA  ALA B   2      34.089 -44.537  -2.648  1.00  0.00           C  
ATOM   1633  CB  ALA B   2      33.990 -46.064  -2.706  1.00  0.00           C  
ATOM   1634  C   ALA B   2      34.549 -44.000  -3.993  1.00  0.00           C  
ATOM   1635  O   ALA B   2      34.757 -44.743  -4.955  1.00  0.00           O  
ATOM   1636  H   ALA B   2      31.925 -44.325  -2.487  1.00  0.00           H  
ATOM   1637  N   ASP B   3      34.655 -42.667  -3.998  1.00  0.00           N  
ATOM   1638  CA  ASP B   3      34.854 -41.895  -5.219  1.00  0.00           C  
ATOM   1639  CB  ASP B   3      33.676 -40.936  -5.457  1.00  0.00           C  
ATOM   1640  CG  ASP B   3      32.309 -41.583  -5.326  1.00  0.00           C  
ATOM   1641  OD1 ASP B   3      31.485 -41.075  -4.576  1.00  0.00           O  
ATOM   1642  OD2 ASP B   3      31.989 -42.522  -6.047  1.00  0.00           O1-
ATOM   1643  C   ASP B   3      36.122 -41.073  -5.083  1.00  0.00           C  
ATOM   1644  O   ASP B   3      36.854 -41.199  -4.112  1.00  0.00           O  
ATOM   1645  H   ASP B   3      34.611 -42.178  -3.124  1.00  0.00           H  
ATOM   1646  N   VAL B   4      36.348 -40.202  -6.079  1.00  0.00           N  
ATOM   1647  CA  VAL B   4      37.383 -39.191  -5.870  1.00  0.00           C  
ATOM   1648  CB  VAL B   4      38.313 -39.120  -7.096  1.00  0.00           C  
ATOM   1649  CG1 VAL B   4      39.362 -38.004  -7.020  1.00  0.00           C  
ATOM   1650  CG2 VAL B   4      38.994 -40.470  -7.310  1.00  0.00           C  
ATOM   1651  C   VAL B   4      36.721 -37.854  -5.591  1.00  0.00           C  
ATOM   1652  O   VAL B   4      35.746 -37.483  -6.236  1.00  0.00           O  
ATOM   1653  H   VAL B   4      35.719 -40.122  -6.848  1.00  0.00           H  
ATOM   1654  N   THR B   5      37.284 -37.157  -4.600  1.00  0.00           N  
ATOM   1655  CA  THR B   5      36.873 -35.772  -4.403  1.00  0.00           C  
ATOM   1656  CB  THR B   5      37.026 -35.426  -2.925  1.00  0.00           C  
ATOM   1657  OG1 THR B   5      36.630 -36.542  -2.119  1.00  0.00           O  
ATOM   1658  CG2 THR B   5      36.248 -34.171  -2.535  1.00  0.00           C  
ATOM   1659  C   THR B   5      37.707 -34.831  -5.256  1.00  0.00           C  
ATOM   1660  O   THR B   5      38.921 -34.966  -5.336  1.00  0.00           O  
ATOM   1661  H   THR B   5      38.050 -37.521  -4.073  1.00  0.00           H  
ATOM   1662  HG1 THR B   5      35.756 -36.783  -2.398  1.00  0.00           H  
ATOM   1663  N   VAL B   6      37.014 -33.887  -5.897  1.00  0.00           N  
ATOM   1664  CA  VAL B   6      37.736 -32.907  -6.701  1.00  0.00           C  
ATOM   1665  CB  VAL B   6      37.491 -33.137  -8.200  1.00  0.00           C  
ATOM   1666  CG1 VAL B   6      38.318 -34.311  -8.730  1.00  0.00           C  
ATOM   1667  CG2 VAL B   6      35.999 -33.294  -8.509  1.00  0.00           C  
ATOM   1668  C   VAL B   6      37.346 -31.497  -6.308  1.00  0.00           C  
ATOM   1669  O   VAL B   6      36.292 -31.265  -5.721  1.00  0.00           O  
ATOM   1670  H   VAL B   6      36.024 -33.805  -5.770  1.00  0.00           H  
ATOM   1671  N   GLU B   7      38.249 -30.569  -6.659  1.00  0.00           N  
ATOM   1672  CA  GLU B   7      37.861 -29.171  -6.517  1.00  0.00           C  
ATOM   1673  CB  GLU B   7      39.053 -28.283  -6.147  1.00  0.00           C  
ATOM   1674  CG  GLU B   7      39.554 -28.451  -4.705  1.00  0.00           C  
ATOM   1675  CD  GLU B   7      40.633 -27.427  -4.368  1.00  0.00           C  
ATOM   1676  OE1 GLU B   7      40.606 -26.309  -4.875  1.00  0.00           O  
ATOM   1677  OE2 GLU B   7      41.522 -27.728  -3.577  1.00  0.00           O1-
ATOM   1678  C   GLU B   7      37.220 -28.697  -7.804  1.00  0.00           C  
ATOM   1679  O   GLU B   7      37.872 -28.463  -8.814  1.00  0.00           O  
ATOM   1680  H   GLU B   7      39.045 -30.814  -7.218  1.00  0.00           H  
ATOM   1681  N   VAL B   8      35.896 -28.610  -7.736  1.00  0.00           N  
ATOM   1682  CA  VAL B   8      35.150 -28.211  -8.926  1.00  0.00           C  
ATOM   1683  CB  VAL B   8      34.060 -29.235  -9.260  1.00  0.00           C  
ATOM   1684  CG1 VAL B   8      34.602 -30.295 -10.207  1.00  0.00           C  
ATOM   1685  CG2 VAL B   8      33.445 -29.870  -8.010  1.00  0.00           C  
ATOM   1686  C   VAL B   8      34.547 -26.841  -8.745  1.00  0.00           C  
ATOM   1687  O   VAL B   8      34.017 -26.515  -7.690  1.00  0.00           O  
ATOM   1688  H   VAL B   8      35.461 -28.704  -6.838  1.00  0.00           H  
ATOM   1689  N   ARG B   9      34.657 -26.031  -9.806  1.00  0.00           N  
ATOM   1690  CA  ARG B   9      34.145 -24.673  -9.632  1.00  0.00           C  
ATOM   1691  CB  ARG B   9      34.618 -23.752 -10.764  1.00  0.00           C  
ATOM   1692  CG  ARG B   9      36.043 -23.278 -10.455  1.00  0.00           C  
ATOM   1693  CD  ARG B   9      36.650 -22.217 -11.382  1.00  0.00           C  
ATOM   1694  NE  ARG B   9      37.288 -22.774 -12.573  1.00  0.00           N  
ATOM   1695  CZ  ARG B   9      36.764 -22.541 -13.793  1.00  0.00           C  
ATOM   1696  NH1 ARG B   9      35.644 -21.839 -13.920  1.00  0.00           N  
ATOM   1697  NH2 ARG B   9      37.347 -23.041 -14.875  1.00  0.00           N1+
ATOM   1698  C   ARG B   9      32.654 -24.555  -9.342  1.00  0.00           C  
ATOM   1699  O   ARG B   9      31.783 -25.132  -9.996  1.00  0.00           O  
ATOM   1700  H   ARG B   9      35.110 -26.340 -10.645  1.00  0.00           H  
ATOM   1701  HE  ARG B   9      38.107 -23.336 -12.452  1.00  0.00           H  
ATOM   1702 HH11 ARG B   9      35.189 -21.822 -14.823  1.00  0.00           H  
ATOM   1703 HH12 ARG B   9      35.220 -21.358 -13.155  1.00  0.00           H  
ATOM   1704 HH21 ARG B   9      38.209 -23.553 -14.879  1.00  0.00           H  
ATOM   1705 HH22 ARG B   9      36.869 -22.971 -15.767  1.00  0.00           H  
ATOM   1706  N   GLY B  10      32.415 -23.787  -8.272  1.00  0.00           N  
ATOM   1707  CA  GLY B  10      31.050 -23.452  -7.890  1.00  0.00           C  
ATOM   1708  C   GLY B  10      30.588 -22.234  -8.655  1.00  0.00           C  
ATOM   1709  O   GLY B  10      31.312 -21.685  -9.477  1.00  0.00           O  
ATOM   1710  H   GLY B  10      33.192 -23.319  -7.849  1.00  0.00           H  
ATOM   1711  N   SER B  11      29.345 -21.841  -8.367  1.00  0.00           N  
ATOM   1712  CA  SER B  11      28.713 -20.835  -9.222  1.00  0.00           C  
ATOM   1713  CB  SER B  11      27.244 -20.733  -8.822  1.00  0.00           C  
ATOM   1714  OG  SER B  11      26.732 -22.062  -8.624  1.00  0.00           O  
ATOM   1715  C   SER B  11      29.397 -19.472  -9.269  1.00  0.00           C  
ATOM   1716  O   SER B  11      29.404 -18.777 -10.274  1.00  0.00           O  
ATOM   1717  H   SER B  11      28.827 -22.240  -7.609  1.00  0.00           H  
ATOM   1718  HG  SER B  11      26.099 -21.986  -7.918  1.00  0.00           H  
ATOM   1719  N   ASN B  12      30.004 -19.143  -8.123  1.00  0.00           N  
ATOM   1720  CA  ASN B  12      30.755 -17.884  -8.029  1.00  0.00           C  
ATOM   1721  CB  ASN B  12      30.853 -17.421  -6.573  1.00  0.00           C  
ATOM   1722  CG  ASN B  12      31.504 -18.516  -5.755  1.00  0.00           C  
ATOM   1723  OD1 ASN B  12      32.702 -18.758  -5.782  1.00  0.00           O  
ATOM   1724  ND2 ASN B  12      30.621 -19.250  -5.097  1.00  0.00           N  
ATOM   1725  C   ASN B  12      32.145 -17.879  -8.653  1.00  0.00           C  
ATOM   1726  O   ASN B  12      32.843 -16.875  -8.638  1.00  0.00           O  
ATOM   1727  H   ASN B  12      29.957 -19.777  -7.350  1.00  0.00           H  
ATOM   1728 HD21 ASN B  12      29.642 -19.043  -5.000  1.00  0.00           H  
ATOM   1729 HD22 ASN B  12      30.787 -20.114  -4.619  1.00  0.00           H  
ATOM   1730  N   GLY B  13      32.540 -19.040  -9.191  1.00  0.00           N  
ATOM   1731  CA  GLY B  13      33.848 -19.035  -9.838  1.00  0.00           C  
ATOM   1732  C   GLY B  13      35.002 -19.548  -8.996  1.00  0.00           C  
ATOM   1733  O   GLY B  13      36.067 -19.857  -9.513  1.00  0.00           O  
ATOM   1734  H   GLY B  13      31.976 -19.864  -9.175  1.00  0.00           H  
ATOM   1735  N   ALA B  14      34.763 -19.651  -7.683  1.00  0.00           N  
ATOM   1736  CA  ALA B  14      35.810 -20.279  -6.885  1.00  0.00           C  
ATOM   1737  CB  ALA B  14      35.718 -19.819  -5.441  1.00  0.00           C  
ATOM   1738  C   ALA B  14      35.724 -21.791  -6.915  1.00  0.00           C  
ATOM   1739  O   ALA B  14      34.765 -22.369  -7.415  1.00  0.00           O  
ATOM   1740  H   ALA B  14      33.897 -19.371  -7.268  1.00  0.00           H  
ATOM   1741  N   PHE B  15      36.768 -22.418  -6.360  1.00  0.00           N  
ATOM   1742  CA  PHE B  15      36.703 -23.875  -6.310  1.00  0.00           C  
ATOM   1743  CB  PHE B  15      38.103 -24.482  -6.385  1.00  0.00           C  
ATOM   1744  CG  PHE B  15      38.649 -24.400  -7.792  1.00  0.00           C  
ATOM   1745  CD1 PHE B  15      39.433 -23.292  -8.181  1.00  0.00           C  
ATOM   1746  CD2 PHE B  15      38.371 -25.448  -8.697  1.00  0.00           C  
ATOM   1747  CE1 PHE B  15      39.965 -23.243  -9.484  1.00  0.00           C  
ATOM   1748  CE2 PHE B  15      38.900 -25.401 -10.001  1.00  0.00           C  
ATOM   1749  CZ  PHE B  15      39.701 -24.302 -10.378  1.00  0.00           C  
ATOM   1750  C   PHE B  15      35.969 -24.371  -5.083  1.00  0.00           C  
ATOM   1751  O   PHE B  15      36.239 -23.969  -3.958  1.00  0.00           O  
ATOM   1752  H   PHE B  15      37.468 -21.903  -5.860  1.00  0.00           H  
ATOM   1753  N   TYR B  16      35.012 -25.254  -5.362  1.00  0.00           N  
ATOM   1754  CA  TYR B  16      34.256 -25.863  -4.277  1.00  0.00           C  
ATOM   1755  CB  TYR B  16      32.792 -25.406  -4.319  1.00  0.00           C  
ATOM   1756  CG  TYR B  16      32.697 -23.958  -3.896  1.00  0.00           C  
ATOM   1757  CD1 TYR B  16      32.525 -23.644  -2.531  1.00  0.00           C  
ATOM   1758  CE1 TYR B  16      32.501 -22.294  -2.141  1.00  0.00           C  
ATOM   1759  CD2 TYR B  16      32.802 -22.957  -4.880  1.00  0.00           C  
ATOM   1760  CE2 TYR B  16      32.782 -21.612  -4.490  1.00  0.00           C  
ATOM   1761  CZ  TYR B  16      32.648 -21.296  -3.124  1.00  0.00           C  
ATOM   1762  OH  TYR B  16      32.672 -19.969  -2.742  1.00  0.00           O  
ATOM   1763  C   TYR B  16      34.401 -27.370  -4.319  1.00  0.00           C  
ATOM   1764  O   TYR B  16      35.178 -27.915  -5.093  1.00  0.00           O  
ATOM   1765  H   TYR B  16      34.849 -25.554  -6.301  1.00  0.00           H  
ATOM   1766  HH  TYR B  16      32.769 -19.424  -3.522  1.00  0.00           H  
ATOM   1767  N   LYS B  17      33.654 -28.026  -3.425  1.00  0.00           N  
ATOM   1768  CA  LYS B  17      33.950 -29.437  -3.211  1.00  0.00           C  
ATOM   1769  CB  LYS B  17      34.100 -29.638  -1.704  1.00  0.00           C  
ATOM   1770  CG  LYS B  17      34.733 -30.953  -1.263  1.00  0.00           C  
ATOM   1771  CD  LYS B  17      34.654 -31.082   0.255  1.00  0.00           C  
ATOM   1772  CE  LYS B  17      35.173 -32.417   0.783  1.00  0.00           C  
ATOM   1773  NZ  LYS B  17      34.518 -32.680   2.067  1.00  0.00           N1+
ATOM   1774  C   LYS B  17      32.894 -30.355  -3.800  1.00  0.00           C  
ATOM   1775  O   LYS B  17      31.704 -30.197  -3.532  1.00  0.00           O  
ATOM   1776  H   LYS B  17      32.935 -27.570  -2.906  1.00  0.00           H  
ATOM   1777  HZ1 LYS B  17      35.068 -32.433   2.906  1.00  0.00           H  
ATOM   1778  HZ2 LYS B  17      33.600 -32.182   2.080  1.00  0.00           H  
ATOM   1779  HZ3 LYS B  17      34.190 -33.671   2.100  1.00  0.00           H  
ATOM   1780  N   GLY B  18      33.379 -31.323  -4.593  1.00  0.00           N  
ATOM   1781  CA  GLY B  18      32.444 -32.284  -5.173  1.00  0.00           C  
ATOM   1782  C   GLY B  18      33.031 -33.678  -5.270  1.00  0.00           C  
ATOM   1783  O   GLY B  18      34.232 -33.877  -5.125  1.00  0.00           O  
ATOM   1784  H   GLY B  18      34.355 -31.372  -4.824  1.00  0.00           H  
ATOM   1785  N   PHE B  19      32.131 -34.638  -5.506  1.00  0.00           N  
ATOM   1786  CA  PHE B  19      32.567 -36.020  -5.684  1.00  0.00           C  
ATOM   1787  CB  PHE B  19      31.864 -36.952  -4.693  1.00  0.00           C  
ATOM   1788  CG  PHE B  19      32.532 -36.952  -3.337  1.00  0.00           C  
ATOM   1789  CD1 PHE B  19      33.248 -38.101  -2.937  1.00  0.00           C  
ATOM   1790  CD2 PHE B  19      32.419 -35.830  -2.486  1.00  0.00           C  
ATOM   1791  CE1 PHE B  19      33.843 -38.140  -1.662  1.00  0.00           C  
ATOM   1792  CE2 PHE B  19      33.018 -35.865  -1.212  1.00  0.00           C  
ATOM   1793  CZ  PHE B  19      33.717 -37.023  -0.809  1.00  0.00           C  
ATOM   1794  C   PHE B  19      32.238 -36.480  -7.085  1.00  0.00           C  
ATOM   1795  O   PHE B  19      31.149 -36.239  -7.594  1.00  0.00           O  
ATOM   1796  H   PHE B  19      31.175 -34.402  -5.690  1.00  0.00           H  
ATOM   1797  N   ILE B  20      33.218 -37.161  -7.692  1.00  0.00           N  
ATOM   1798  CA  ILE B  20      32.958 -37.610  -9.059  1.00  0.00           C  
ATOM   1799  CB  ILE B  20      34.250 -38.065  -9.765  1.00  0.00           C  
ATOM   1800  CG2 ILE B  20      35.325 -36.985  -9.639  1.00  0.00           C  
ATOM   1801  CG1 ILE B  20      34.778 -39.421  -9.292  1.00  0.00           C  
ATOM   1802  CD1 ILE B  20      35.908 -39.938 -10.178  1.00  0.00           C  
ATOM   1803  C   ILE B  20      31.868 -38.665  -9.150  1.00  0.00           C  
ATOM   1804  O   ILE B  20      31.832 -39.622  -8.377  1.00  0.00           O  
ATOM   1805  H   ILE B  20      34.075 -37.343  -7.208  1.00  0.00           H  
ATOM   1806  N   LYS B  21      30.960 -38.455 -10.106  1.00  0.00           N  
ATOM   1807  CA  LYS B  21      30.022 -39.546 -10.341  1.00  0.00           C  
ATOM   1808  CB  LYS B  21      28.545 -39.165 -10.142  1.00  0.00           C  
ATOM   1809  CG  LYS B  21      28.136 -38.471  -8.830  1.00  0.00           C  
ATOM   1810  CD  LYS B  21      28.813 -38.951  -7.538  1.00  0.00           C  
ATOM   1811  CE  LYS B  21      28.777 -40.449  -7.231  1.00  0.00           C  
ATOM   1812  NZ  LYS B  21      30.101 -40.783  -6.699  1.00  0.00           N1+
ATOM   1813  C   LYS B  21      30.225 -40.220 -11.677  1.00  0.00           C  
ATOM   1814  O   LYS B  21      30.444 -41.423 -11.744  1.00  0.00           O  
ATOM   1815  H   LYS B  21      30.956 -37.621 -10.662  1.00  0.00           H  
ATOM   1816  HZ1 LYS B  21      30.858 -40.456  -7.331  1.00  0.00           H  
ATOM   1817  HZ2 LYS B  21      30.302 -40.353  -5.771  1.00  0.00           H  
ATOM   1818  HZ3 LYS B  21      30.295 -41.792  -6.532  1.00  0.00           H  
ATOM   1819  N   ASP B  22      30.176 -39.389 -12.721  1.00  0.00           N  
ATOM   1820  CA  ASP B  22      30.510 -39.918 -14.039  1.00  0.00           C  
ATOM   1821  CB  ASP B  22      29.254 -40.010 -14.937  1.00  0.00           C  
ATOM   1822  CG  ASP B  22      29.596 -40.280 -16.401  1.00  0.00           C  
ATOM   1823  OD1 ASP B  22      30.217 -41.289 -16.708  1.00  0.00           O  
ATOM   1824  OD2 ASP B  22      29.316 -39.439 -17.243  1.00  0.00           O1-
ATOM   1825  C   ASP B  22      31.604 -39.076 -14.654  1.00  0.00           C  
ATOM   1826  O   ASP B  22      31.774 -37.902 -14.349  1.00  0.00           O  
ATOM   1827  H   ASP B  22      30.027 -38.404 -12.594  1.00  0.00           H  
ATOM   1828  N   VAL B  23      32.349 -39.734 -15.539  1.00  0.00           N  
ATOM   1829  CA  VAL B  23      33.147 -38.915 -16.433  1.00  0.00           C  
ATOM   1830  CB  VAL B  23      34.532 -39.524 -16.653  1.00  0.00           C  
ATOM   1831  CG1 VAL B  23      35.387 -38.558 -17.472  1.00  0.00           C  
ATOM   1832  CG2 VAL B  23      35.202 -39.964 -15.351  1.00  0.00           C  
ATOM   1833  C   VAL B  23      32.436 -38.837 -17.763  1.00  0.00           C  
ATOM   1834  O   VAL B  23      32.535 -39.769 -18.555  1.00  0.00           O  
ATOM   1835  H   VAL B  23      32.057 -40.658 -15.794  1.00  0.00           H  
ATOM   1836  N   HIS B  24      31.736 -37.723 -18.008  1.00  0.00           N  
ATOM   1837  CA  HIS B  24      31.408 -37.562 -19.418  1.00  0.00           C  
ATOM   1838  CB  HIS B  24      30.090 -36.822 -19.650  1.00  0.00           C  
ATOM   1839  CG  HIS B  24      29.027 -37.790 -20.135  1.00  0.00           C  
ATOM   1840  ND1 HIS B  24      29.153 -38.585 -21.214  1.00  0.00           N  
ATOM   1841  CD2 HIS B  24      27.761 -38.010 -19.586  1.00  0.00           C  
ATOM   1842  NE2 HIS B  24      27.133 -38.939 -20.347  1.00  0.00           N  
ATOM   1843  CE1 HIS B  24      27.991 -39.293 -21.352  1.00  0.00           C  
ATOM   1844  C   HIS B  24      32.573 -36.915 -20.128  1.00  0.00           C  
ATOM   1845  O   HIS B  24      33.470 -36.340 -19.518  1.00  0.00           O  
ATOM   1846  H   HIS B  24      31.670 -36.950 -17.376  1.00  0.00           H  
ATOM   1847  HD1 HIS B  24      29.923 -38.676 -21.824  1.00  0.00           H  
ATOM   1848  N   GLU B  25      32.567 -37.083 -21.446  1.00  0.00           N  
ATOM   1849  CA  GLU B  25      33.877 -37.184 -22.079  1.00  0.00           C  
ATOM   1850  CB  GLU B  25      33.779 -37.999 -23.378  1.00  0.00           C  
ATOM   1851  CG  GLU B  25      33.300 -39.457 -23.191  1.00  0.00           C  
ATOM   1852  CD  GLU B  25      31.852 -39.514 -22.721  1.00  0.00           C  
ATOM   1853  OE1 GLU B  25      30.985 -38.999 -23.414  1.00  0.00           O  
ATOM   1854  OE2 GLU B  25      31.588 -39.974 -21.612  1.00  0.00           O1-
ATOM   1855  C   GLU B  25      34.642 -35.883 -22.251  1.00  0.00           C  
ATOM   1856  O   GLU B  25      35.836 -35.881 -22.532  1.00  0.00           O  
ATOM   1857  H   GLU B  25      31.769 -37.483 -21.901  1.00  0.00           H  
ATOM   1858  N   ASP B  26      33.909 -34.782 -22.035  1.00  0.00           N  
ATOM   1859  CA  ASP B  26      34.583 -33.490 -21.880  1.00  0.00           C  
ATOM   1860  CB  ASP B  26      34.359 -32.601 -23.106  1.00  0.00           C  
ATOM   1861  CG  ASP B  26      35.195 -33.133 -24.250  1.00  0.00           C  
ATOM   1862  OD1 ASP B  26      36.381 -32.821 -24.321  1.00  0.00           O  
ATOM   1863  OD2 ASP B  26      34.705 -33.935 -25.042  1.00  0.00           O1-
ATOM   1864  C   ASP B  26      34.186 -32.762 -20.607  1.00  0.00           C  
ATOM   1865  O   ASP B  26      34.550 -31.618 -20.336  1.00  0.00           O  
ATOM   1866  H   ASP B  26      32.915 -34.858 -21.990  1.00  0.00           H  
ATOM   1867  N   SER B  27      33.378 -33.472 -19.812  1.00  0.00           N  
ATOM   1868  CA  SER B  27      32.800 -32.827 -18.644  1.00  0.00           C  
ATOM   1869  CB  SER B  27      31.538 -32.056 -19.042  1.00  0.00           C  
ATOM   1870  OG  SER B  27      31.824 -31.182 -20.145  1.00  0.00           O  
ATOM   1871  C   SER B  27      32.533 -33.824 -17.535  1.00  0.00           C  
ATOM   1872  O   SER B  27      31.818 -34.805 -17.683  1.00  0.00           O  
ATOM   1873  H   SER B  27      33.185 -34.440 -19.970  1.00  0.00           H  
ATOM   1874  HG  SER B  27      32.750 -30.968 -20.108  1.00  0.00           H  
ATOM   1875  N   LEU B  28      33.185 -33.536 -16.412  1.00  0.00           N  
ATOM   1876  CA  LEU B  28      33.064 -34.411 -15.257  1.00  0.00           C  
ATOM   1877  CB  LEU B  28      34.276 -34.131 -14.370  1.00  0.00           C  
ATOM   1878  CG  LEU B  28      34.563 -35.143 -13.266  1.00  0.00           C  
ATOM   1879  CD1 LEU B  28      34.725 -36.564 -13.795  1.00  0.00           C  
ATOM   1880  CD2 LEU B  28      35.786 -34.713 -12.463  1.00  0.00           C  
ATOM   1881  C   LEU B  28      31.740 -34.212 -14.537  1.00  0.00           C  
ATOM   1882  O   LEU B  28      31.468 -33.165 -13.964  1.00  0.00           O  
ATOM   1883  H   LEU B  28      33.631 -32.647 -16.311  1.00  0.00           H  
ATOM   1884  N   THR B  29      30.923 -35.261 -14.619  1.00  0.00           N  
ATOM   1885  CA  THR B  29      29.632 -35.268 -13.939  1.00  0.00           C  
ATOM   1886  CB  THR B  29      28.830 -36.438 -14.529  1.00  0.00           C  
ATOM   1887  OG1 THR B  29      29.140 -36.605 -15.929  1.00  0.00           O  
ATOM   1888  CG2 THR B  29      27.321 -36.309 -14.333  1.00  0.00           C  
ATOM   1889  C   THR B  29      29.835 -35.412 -12.433  1.00  0.00           C  
ATOM   1890  O   THR B  29      30.240 -36.472 -11.959  1.00  0.00           O  
ATOM   1891  H   THR B  29      31.209 -36.108 -15.067  1.00  0.00           H  
ATOM   1892  HG1 THR B  29      29.053 -37.539 -16.135  1.00  0.00           H  
ATOM   1893  N   VAL B  30      29.642 -34.288 -11.724  1.00  0.00           N  
ATOM   1894  CA  VAL B  30      29.910 -34.315 -10.289  1.00  0.00           C  
ATOM   1895  CB  VAL B  30      31.217 -33.585  -9.924  1.00  0.00           C  
ATOM   1896  CG1 VAL B  30      32.445 -34.342 -10.411  1.00  0.00           C  
ATOM   1897  CG2 VAL B  30      31.248 -32.142 -10.420  1.00  0.00           C  
ATOM   1898  C   VAL B  30      28.773 -33.775  -9.440  1.00  0.00           C  
ATOM   1899  O   VAL B  30      28.327 -32.636  -9.557  1.00  0.00           O  
ATOM   1900  H   VAL B  30      29.196 -33.488 -12.131  1.00  0.00           H  
ATOM   1901  N   VAL B  31      28.364 -34.631  -8.495  1.00  0.00           N  
ATOM   1902  CA  VAL B  31      27.519 -34.043  -7.465  1.00  0.00           C  
ATOM   1903  CB  VAL B  31      26.621 -35.096  -6.784  1.00  0.00           C  
ATOM   1904  CG1 VAL B  31      27.378 -36.012  -5.816  1.00  0.00           C  
ATOM   1905  CG2 VAL B  31      25.412 -34.435  -6.118  1.00  0.00           C  
ATOM   1906  C   VAL B  31      28.388 -33.287  -6.480  1.00  0.00           C  
ATOM   1907  O   VAL B  31      29.510 -33.682  -6.172  1.00  0.00           O  
ATOM   1908  H   VAL B  31      28.765 -35.544  -8.455  1.00  0.00           H  
ATOM   1909  N   PHE B  32      27.860 -32.159  -6.012  1.00  0.00           N  
ATOM   1910  CA  PHE B  32      28.696 -31.484  -5.033  1.00  0.00           C  
ATOM   1911  CB  PHE B  32      28.473 -29.976  -5.135  1.00  0.00           C  
ATOM   1912  CG  PHE B  32      29.127 -29.400  -6.380  1.00  0.00           C  
ATOM   1913  CD1 PHE B  32      30.122 -28.412  -6.224  1.00  0.00           C  
ATOM   1914  CD2 PHE B  32      28.739 -29.827  -7.672  1.00  0.00           C  
ATOM   1915  CE1 PHE B  32      30.712 -27.820  -7.357  1.00  0.00           C  
ATOM   1916  CE2 PHE B  32      29.335 -29.250  -8.810  1.00  0.00           C  
ATOM   1917  CZ  PHE B  32      30.306 -28.242  -8.640  1.00  0.00           C  
ATOM   1918  C   PHE B  32      28.430 -32.087  -3.667  1.00  0.00           C  
ATOM   1919  O   PHE B  32      27.401 -32.720  -3.457  1.00  0.00           O  
ATOM   1920  H   PHE B  32      26.913 -31.888  -6.189  1.00  0.00           H  
ATOM   1921  N   GLU B  33      29.416 -31.939  -2.766  1.00  0.00           N  
ATOM   1922  CA  GLU B  33      29.339 -32.740  -1.539  1.00  0.00           C  
ATOM   1923  CB  GLU B  33      30.547 -32.486  -0.630  1.00  0.00           C  
ATOM   1924  CG  GLU B  33      30.650 -33.560   0.461  1.00  0.00           C  
ATOM   1925  CD  GLU B  33      31.760 -33.272   1.446  1.00  0.00           C  
ATOM   1926  OE1 GLU B  33      32.524 -34.181   1.756  1.00  0.00           O  
ATOM   1927  OE2 GLU B  33      31.894 -32.141   1.906  1.00  0.00           O1-
ATOM   1928  C   GLU B  33      28.032 -32.591  -0.768  1.00  0.00           C  
ATOM   1929  O   GLU B  33      27.500 -31.502  -0.599  1.00  0.00           O  
ATOM   1930  H   GLU B  33      30.195 -31.346  -2.973  1.00  0.00           H  
ATOM   1931  N   ASN B  34      27.503 -33.761  -0.362  1.00  0.00           N  
ATOM   1932  CA  ASN B  34      26.226 -33.805   0.367  1.00  0.00           C  
ATOM   1933  CB  ASN B  34      26.353 -33.252   1.796  1.00  0.00           C  
ATOM   1934  CG  ASN B  34      27.309 -34.104   2.600  1.00  0.00           C  
ATOM   1935  OD1 ASN B  34      27.098 -35.286   2.823  1.00  0.00           O  
ATOM   1936  ND2 ASN B  34      28.407 -33.456   3.002  1.00  0.00           N  
ATOM   1937  C   ASN B  34      25.058 -33.137  -0.340  1.00  0.00           C  
ATOM   1938  O   ASN B  34      24.094 -32.699   0.272  1.00  0.00           O  
ATOM   1939  H   ASN B  34      28.029 -34.596  -0.513  1.00  0.00           H  
ATOM   1940 HD21 ASN B  34      28.561 -32.487   2.811  1.00  0.00           H  
ATOM   1941 HD22 ASN B  34      29.116 -33.967   3.485  1.00  0.00           H  
ATOM   1942  N   ASN B  35      25.203 -33.061  -1.678  1.00  0.00           N  
ATOM   1943  CA  ASN B  35      24.239 -32.349  -2.518  1.00  0.00           C  
ATOM   1944  CB  ASN B  35      22.950 -33.167  -2.709  1.00  0.00           C  
ATOM   1945  CG  ASN B  35      22.205 -32.756  -3.970  1.00  0.00           C  
ATOM   1946  OD1 ASN B  35      22.445 -33.253  -5.062  1.00  0.00           O  
ATOM   1947  ND2 ASN B  35      21.224 -31.874  -3.773  1.00  0.00           N  
ATOM   1948  C   ASN B  35      23.955 -30.915  -2.089  1.00  0.00           C  
ATOM   1949  O   ASN B  35      22.841 -30.419  -2.198  1.00  0.00           O  
ATOM   1950  H   ASN B  35      26.032 -33.412  -2.114  1.00  0.00           H  
ATOM   1951 HD21 ASN B  35      21.186 -31.392  -2.895  1.00  0.00           H  
ATOM   1952 HD22 ASN B  35      20.569 -31.679  -4.498  1.00  0.00           H  
ATOM   1953  N   TRP B  36      25.029 -30.239  -1.625  1.00  0.00           N  
ATOM   1954  CA  TRP B  36      24.846 -28.807  -1.356  1.00  0.00           C  
ATOM   1955  CB  TRP B  36      26.062 -28.200  -0.625  1.00  0.00           C  
ATOM   1956  CG  TRP B  36      27.303 -28.025  -1.486  1.00  0.00           C  
ATOM   1957  CD2 TRP B  36      27.592 -26.983  -2.446  1.00  0.00           C  
ATOM   1958  CE2 TRP B  36      28.905 -27.235  -2.970  1.00  0.00           C  
ATOM   1959  CE3 TRP B  36      26.859 -25.870  -2.909  1.00  0.00           C  
ATOM   1960  CD1 TRP B  36      28.445 -28.841  -1.493  1.00  0.00           C  
ATOM   1961  NE1 TRP B  36      29.390 -28.389  -2.361  1.00  0.00           N  
ATOM   1962  CZ2 TRP B  36      29.449 -26.369  -3.939  1.00  0.00           C  
ATOM   1963  CZ3 TRP B  36      27.414 -25.019  -3.886  1.00  0.00           C  
ATOM   1964  CH2 TRP B  36      28.706 -25.262  -4.396  1.00  0.00           C  
ATOM   1965  C   TRP B  36      24.458 -28.031  -2.608  1.00  0.00           C  
ATOM   1966  O   TRP B  36      23.651 -27.110  -2.629  1.00  0.00           O  
ATOM   1967  H   TRP B  36      25.900 -30.704  -1.458  1.00  0.00           H  
ATOM   1968  HE1 TRP B  36      30.254 -28.822  -2.544  1.00  0.00           H  
ATOM   1969  N   GLN B  37      25.068 -28.531  -3.687  1.00  0.00           N  
ATOM   1970  CA  GLN B  37      24.567 -28.229  -5.012  1.00  0.00           C  
ATOM   1971  CB  GLN B  37      25.641 -27.495  -5.811  1.00  0.00           C  
ATOM   1972  CG  GLN B  37      25.140 -26.844  -7.096  1.00  0.00           C  
ATOM   1973  CD  GLN B  37      26.296 -26.755  -8.062  1.00  0.00           C  
ATOM   1974  OE1 GLN B  37      27.003 -25.758  -8.186  1.00  0.00           O  
ATOM   1975  NE2 GLN B  37      26.452 -27.867  -8.778  1.00  0.00           N  
ATOM   1976  C   GLN B  37      24.289 -29.573  -5.646  1.00  0.00           C  
ATOM   1977  O   GLN B  37      25.124 -30.471  -5.569  1.00  0.00           O  
ATOM   1978  H   GLN B  37      25.765 -29.239  -3.581  1.00  0.00           H  
ATOM   1979 HE21 GLN B  37      25.824 -28.643  -8.658  1.00  0.00           H  
ATOM   1980 HE22 GLN B  37      27.193 -28.009  -9.428  1.00  0.00           H  
ATOM   1981  N   PRO B  38      23.095 -29.692  -6.267  1.00  0.00           N  
ATOM   1982  CD  PRO B  38      21.968 -28.769  -6.204  1.00  0.00           C  
ATOM   1983  CA  PRO B  38      22.838 -30.857  -7.119  1.00  0.00           C  
ATOM   1984  CB  PRO B  38      21.452 -30.551  -7.698  1.00  0.00           C  
ATOM   1985  CG  PRO B  38      20.794 -29.602  -6.697  1.00  0.00           C  
ATOM   1986  C   PRO B  38      23.897 -31.032  -8.195  1.00  0.00           C  
ATOM   1987  O   PRO B  38      24.700 -30.137  -8.446  1.00  0.00           O  
ATOM   1988  N   GLU B  39      23.839 -32.221  -8.815  1.00  0.00           N  
ATOM   1989  CA  GLU B  39      24.739 -32.555  -9.922  1.00  0.00           C  
ATOM   1990  CB  GLU B  39      24.175 -33.751 -10.691  1.00  0.00           C  
ATOM   1991  CG  GLU B  39      24.960 -35.059 -10.540  1.00  0.00           C  
ATOM   1992  CD  GLU B  39      26.330 -35.015 -11.204  1.00  0.00           C  
ATOM   1993  OE1 GLU B  39      27.108 -35.933 -10.963  1.00  0.00           O  
ATOM   1994  OE2 GLU B  39      26.629 -34.087 -11.960  1.00  0.00           O1-
ATOM   1995  C   GLU B  39      25.025 -31.434 -10.908  1.00  0.00           C  
ATOM   1996  O   GLU B  39      24.127 -30.750 -11.393  1.00  0.00           O  
ATOM   1997  H   GLU B  39      23.193 -32.902  -8.478  1.00  0.00           H  
ATOM   1998  N   ARG B  40      26.320 -31.279 -11.183  1.00  0.00           N  
ATOM   1999  CA  ARG B  40      26.669 -30.508 -12.361  1.00  0.00           C  
ATOM   2000  CB  ARG B  40      27.047 -29.052 -12.030  1.00  0.00           C  
ATOM   2001  CG  ARG B  40      27.395 -28.218 -13.278  1.00  0.00           C  
ATOM   2002  CD  ARG B  40      27.569 -26.707 -13.067  1.00  0.00           C  
ATOM   2003  NE  ARG B  40      28.589 -26.380 -12.067  1.00  0.00           N  
ATOM   2004  CZ  ARG B  40      28.228 -25.725 -10.943  1.00  0.00           C  
ATOM   2005  NH1 ARG B  40      26.979 -25.294 -10.784  1.00  0.00           N  
ATOM   2006  NH2 ARG B  40      29.105 -25.519  -9.969  1.00  0.00           N1+
ATOM   2007  C   ARG B  40      27.768 -31.218 -13.109  1.00  0.00           C  
ATOM   2008  O   ARG B  40      28.845 -31.488 -12.596  1.00  0.00           O  
ATOM   2009  H   ARG B  40      26.986 -31.911 -10.774  1.00  0.00           H  
ATOM   2010  HE  ARG B  40      29.531 -26.687 -12.217  1.00  0.00           H  
ATOM   2011 HH11 ARG B  40      26.714 -24.891  -9.900  1.00  0.00           H  
ATOM   2012 HH12 ARG B  40      26.296 -25.370 -11.508  1.00  0.00           H  
ATOM   2013 HH21 ARG B  40      28.769 -25.209  -9.074  1.00  0.00           H  
ATOM   2014 HH22 ARG B  40      30.097 -25.664 -10.085  1.00  0.00           H  
ATOM   2015  N   GLN B  41      27.451 -31.464 -14.381  1.00  0.00           N  
ATOM   2016  CA  GLN B  41      28.490 -31.949 -15.278  1.00  0.00           C  
ATOM   2017  CB  GLN B  41      27.803 -32.556 -16.495  1.00  0.00           C  
ATOM   2018  CG  GLN B  41      28.694 -33.460 -17.334  1.00  0.00           C  
ATOM   2019  CD  GLN B  41      27.817 -34.169 -18.334  1.00  0.00           C  
ATOM   2020  OE1 GLN B  41      27.492 -33.672 -19.402  1.00  0.00           O  
ATOM   2021  NE2 GLN B  41      27.405 -35.360 -17.909  1.00  0.00           N  
ATOM   2022  C   GLN B  41      29.491 -30.856 -15.629  1.00  0.00           C  
ATOM   2023  O   GLN B  41      29.391 -30.163 -16.632  1.00  0.00           O  
ATOM   2024  H   GLN B  41      26.526 -31.274 -14.701  1.00  0.00           H  
ATOM   2025 HE21 GLN B  41      27.792 -35.743 -17.067  1.00  0.00           H  
ATOM   2026 HE22 GLN B  41      26.740 -35.875 -18.443  1.00  0.00           H  
ATOM   2027  N   VAL B  42      30.444 -30.699 -14.708  1.00  0.00           N  
ATOM   2028  CA  VAL B  42      31.410 -29.611 -14.813  1.00  0.00           C  
ATOM   2029  CB  VAL B  42      32.058 -29.403 -13.432  1.00  0.00           C  
ATOM   2030  CG1 VAL B  42      33.125 -28.318 -13.420  1.00  0.00           C  
ATOM   2031  CG2 VAL B  42      31.004 -29.061 -12.384  1.00  0.00           C  
ATOM   2032  C   VAL B  42      32.443 -29.872 -15.903  1.00  0.00           C  
ATOM   2033  O   VAL B  42      33.160 -30.865 -15.884  1.00  0.00           O  
ATOM   2034  H   VAL B  42      30.510 -31.391 -13.982  1.00  0.00           H  
ATOM   2035  N   PRO B  43      32.500 -28.947 -16.891  1.00  0.00           N  
ATOM   2036  CD  PRO B  43      31.639 -27.782 -17.064  1.00  0.00           C  
ATOM   2037  CA  PRO B  43      33.506 -29.077 -17.952  1.00  0.00           C  
ATOM   2038  CB  PRO B  43      33.309 -27.795 -18.766  1.00  0.00           C  
ATOM   2039  CG  PRO B  43      31.856 -27.388 -18.519  1.00  0.00           C  
ATOM   2040  C   PRO B  43      34.919 -29.229 -17.417  1.00  0.00           C  
ATOM   2041  O   PRO B  43      35.256 -28.709 -16.362  1.00  0.00           O  
ATOM   2042  N   PHE B  44      35.745 -29.956 -18.188  1.00  0.00           N  
ATOM   2043  CA  PHE B  44      37.101 -30.252 -17.709  1.00  0.00           C  
ATOM   2044  CB  PHE B  44      37.875 -31.039 -18.774  1.00  0.00           C  
ATOM   2045  CG  PHE B  44      37.454 -32.495 -18.895  1.00  0.00           C  
ATOM   2046  CD1 PHE B  44      36.612 -33.112 -17.938  1.00  0.00           C  
ATOM   2047  CD2 PHE B  44      37.954 -33.231 -19.992  1.00  0.00           C  
ATOM   2048  CE1 PHE B  44      36.276 -34.472 -18.076  1.00  0.00           C  
ATOM   2049  CE2 PHE B  44      37.622 -34.592 -20.132  1.00  0.00           C  
ATOM   2050  CZ  PHE B  44      36.786 -35.199 -19.172  1.00  0.00           C  
ATOM   2051  C   PHE B  44      37.924 -29.057 -17.228  1.00  0.00           C  
ATOM   2052  O   PHE B  44      38.649 -29.102 -16.241  1.00  0.00           O  
ATOM   2053  H   PHE B  44      35.388 -30.387 -19.021  1.00  0.00           H  
ATOM   2054  N   ASN B  45      37.746 -27.948 -17.963  1.00  0.00           N  
ATOM   2055  CA  ASN B  45      38.483 -26.733 -17.594  1.00  0.00           C  
ATOM   2056  CB  ASN B  45      38.396 -25.672 -18.691  1.00  0.00           C  
ATOM   2057  CG  ASN B  45      39.282 -26.054 -19.850  1.00  0.00           C  
ATOM   2058  OD1 ASN B  45      40.280 -26.751 -19.705  1.00  0.00           O  
ATOM   2059  ND2 ASN B  45      38.868 -25.576 -21.026  1.00  0.00           N  
ATOM   2060  C   ASN B  45      38.119 -26.105 -16.257  1.00  0.00           C  
ATOM   2061  O   ASN B  45      38.830 -25.256 -15.721  1.00  0.00           O  
ATOM   2062  H   ASN B  45      37.082 -27.965 -18.708  1.00  0.00           H  
ATOM   2063 HD21 ASN B  45      38.053 -24.999 -21.076  1.00  0.00           H  
ATOM   2064 HD22 ASN B  45      39.370 -25.790 -21.862  1.00  0.00           H  
ATOM   2065  N   GLU B  46      36.986 -26.578 -15.730  1.00  0.00           N  
ATOM   2066  CA  GLU B  46      36.516 -26.061 -14.455  1.00  0.00           C  
ATOM   2067  CB  GLU B  46      35.035 -25.655 -14.559  1.00  0.00           C  
ATOM   2068  CG  GLU B  46      34.491 -25.249 -15.945  1.00  0.00           C  
ATOM   2069  CD  GLU B  46      35.108 -23.961 -16.457  1.00  0.00           C  
ATOM   2070  OE1 GLU B  46      34.606 -22.889 -16.138  1.00  0.00           O  
ATOM   2071  OE2 GLU B  46      36.130 -24.007 -17.134  1.00  0.00           O1-
ATOM   2072  C   GLU B  46      36.766 -26.995 -13.276  1.00  0.00           C  
ATOM   2073  O   GLU B  46      36.370 -26.727 -12.146  1.00  0.00           O  
ATOM   2074  H   GLU B  46      36.435 -27.256 -16.211  1.00  0.00           H  
ATOM   2075  N   VAL B  47      37.447 -28.111 -13.592  1.00  0.00           N  
ATOM   2076  CA  VAL B  47      37.774 -29.091 -12.557  1.00  0.00           C  
ATOM   2077  CB  VAL B  47      37.423 -30.508 -13.042  1.00  0.00           C  
ATOM   2078  CG1 VAL B  47      37.611 -31.548 -11.933  1.00  0.00           C  
ATOM   2079  CG2 VAL B  47      36.040 -30.595 -13.685  1.00  0.00           C  
ATOM   2080  C   VAL B  47      39.261 -29.052 -12.267  1.00  0.00           C  
ATOM   2081  O   VAL B  47      40.061 -29.045 -13.194  1.00  0.00           O  
ATOM   2082  H   VAL B  47      37.790 -28.272 -14.518  1.00  0.00           H  
ATOM   2083  N   ARG B  48      39.617 -29.078 -10.979  1.00  0.00           N  
ATOM   2084  CA  ARG B  48      40.997 -29.455 -10.696  1.00  0.00           C  
ATOM   2085  CB  ARG B  48      41.873 -28.254 -10.315  1.00  0.00           C  
ATOM   2086  CG  ARG B  48      41.529 -27.623  -8.969  1.00  0.00           C  
ATOM   2087  CD  ARG B  48      42.467 -26.486  -8.571  1.00  0.00           C  
ATOM   2088  NE  ARG B  48      41.947 -25.846  -7.368  1.00  0.00           N  
ATOM   2089  CZ  ARG B  48      42.404 -24.664  -6.918  1.00  0.00           C  
ATOM   2090  NH1 ARG B  48      43.482 -24.082  -7.429  1.00  0.00           N  
ATOM   2091  NH2 ARG B  48      41.763 -24.077  -5.922  1.00  0.00           N1+
ATOM   2092  C   ARG B  48      41.089 -30.568  -9.671  1.00  0.00           C  
ATOM   2093  O   ARG B  48      40.164 -30.858  -8.917  1.00  0.00           O  
ATOM   2094  H   ARG B  48      38.946 -29.003 -10.240  1.00  0.00           H  
ATOM   2095  HE  ARG B  48      41.207 -26.296  -6.855  1.00  0.00           H  
ATOM   2096 HH11 ARG B  48      43.730 -23.164  -7.090  1.00  0.00           H  
ATOM   2097 HH12 ARG B  48      44.073 -24.530  -8.106  1.00  0.00           H  
ATOM   2098 HH21 ARG B  48      42.091 -23.182  -5.584  1.00  0.00           H  
ATOM   2099 HH22 ARG B  48      40.970 -24.530  -5.499  1.00  0.00           H  
ATOM   2100  N   LEU B  49      42.266 -31.198  -9.706  1.00  0.00           N  
ATOM   2101  CA  LEU B  49      42.516 -32.315  -8.801  1.00  0.00           C  
ATOM   2102  CB  LEU B  49      43.686 -33.127  -9.376  1.00  0.00           C  
ATOM   2103  CG  LEU B  49      43.415 -33.659 -10.788  1.00  0.00           C  
ATOM   2104  CD1 LEU B  49      44.671 -34.266 -11.413  1.00  0.00           C  
ATOM   2105  CD2 LEU B  49      42.227 -34.625 -10.829  1.00  0.00           C  
ATOM   2106  C   LEU B  49      42.763 -31.849  -7.367  1.00  0.00           C  
ATOM   2107  O   LEU B  49      43.146 -30.704  -7.134  1.00  0.00           O  
ATOM   2108  H   LEU B  49      42.987 -30.854 -10.305  1.00  0.00           H  
ATOM   2109  N   PRO B  50      42.519 -32.767  -6.394  1.00  0.00           N  
ATOM   2110  CD  PRO B  50      41.965 -34.110  -6.554  1.00  0.00           C  
ATOM   2111  CA  PRO B  50      42.836 -32.453  -4.993  1.00  0.00           C  
ATOM   2112  CB  PRO B  50      42.431 -33.747  -4.263  1.00  0.00           C  
ATOM   2113  CG  PRO B  50      42.441 -34.851  -5.315  1.00  0.00           C  
ATOM   2114  C   PRO B  50      44.294 -32.037  -4.787  1.00  0.00           C  
ATOM   2115  O   PRO B  50      45.193 -32.482  -5.492  1.00  0.00           O  
ATOM   2116  N   PRO B  51      44.487 -31.117  -3.805  1.00  0.00           N  
ATOM   2117  CD  PRO B  51      43.468 -30.597  -2.899  1.00  0.00           C  
ATOM   2118  CA  PRO B  51      45.804 -30.504  -3.573  1.00  0.00           C  
ATOM   2119  CB  PRO B  51      45.609 -29.773  -2.241  1.00  0.00           C  
ATOM   2120  CG  PRO B  51      44.132 -29.411  -2.216  1.00  0.00           C  
ATOM   2121  C   PRO B  51      46.996 -31.446  -3.534  1.00  0.00           C  
ATOM   2122  O   PRO B  51      46.949 -32.524  -2.951  1.00  0.00           O  
ATOM   2123  N   PRO B  52      48.099 -30.971  -4.165  1.00  0.00           N  
ATOM   2124  CD  PRO B  52      48.206 -29.750  -4.956  1.00  0.00           C  
ATOM   2125  CA  PRO B  52      49.370 -31.696  -4.071  1.00  0.00           C  
ATOM   2126  CB  PRO B  52      50.348 -30.751  -4.784  1.00  0.00           C  
ATOM   2127  CG  PRO B  52      49.490 -29.936  -5.749  1.00  0.00           C  
ATOM   2128  C   PRO B  52      49.765 -31.977  -2.627  1.00  0.00           C  
ATOM   2129  O   PRO B  52      49.609 -31.133  -1.748  1.00  0.00           O  
ATOM   2130  N   PRO B  53      50.270 -33.214  -2.405  1.00  0.00           N  
ATOM   2131  CD  PRO B  53      50.452 -34.276  -3.389  1.00  0.00           C  
ATOM   2132  CA  PRO B  53      50.681 -33.614  -1.056  1.00  0.00           C  
ATOM   2133  CB  PRO B  53      51.399 -34.943  -1.306  1.00  0.00           C  
ATOM   2134  CG  PRO B  53      50.718 -35.518  -2.547  1.00  0.00           C  
ATOM   2135  C   PRO B  53      51.537 -32.590  -0.331  1.00  0.00           C  
ATOM   2136  O   PRO B  53      52.618 -32.224  -0.772  1.00  0.00           O  
ATOM   2137  N   ASP B  54      50.965 -32.144   0.800  1.00  0.00           N  
ATOM   2138  CA  ASP B  54      51.671 -31.256   1.726  1.00  0.00           C  
ATOM   2139  CB  ASP B  54      52.733 -32.057   2.498  1.00  0.00           C  
ATOM   2140  CG  ASP B  54      52.800 -31.665   3.965  1.00  0.00           C  
ATOM   2141  OD1 ASP B  54      53.672 -32.168   4.671  1.00  0.00           O  
ATOM   2142  OD2 ASP B  54      52.017 -30.835   4.427  1.00  0.00           O1-
ATOM   2143  C   ASP B  54      52.207 -29.948   1.144  1.00  0.00           C  
ATOM   2144  O   ASP B  54      53.249 -29.418   1.520  1.00  0.00           O  
ATOM   2145  H   ASP B  54      50.058 -32.484   1.040  1.00  0.00           H  
ATOM   2146  N   ILE B  55      51.416 -29.430   0.183  1.00  0.00           N  
ATOM   2147  CA  ILE B  55      51.797 -28.161  -0.443  1.00  0.00           C  
ATOM   2148  CB  ILE B  55      50.973 -27.924  -1.731  1.00  0.00           C  
ATOM   2149  CG2 ILE B  55      49.457 -27.879  -1.486  1.00  0.00           C  
ATOM   2150  CG1 ILE B  55      51.493 -26.709  -2.511  1.00  0.00           C  
ATOM   2151  CD1 ILE B  55      50.790 -26.505  -3.855  1.00  0.00           C  
ATOM   2152  C   ILE B  55      51.798 -26.953   0.497  1.00  0.00           C  
ATOM   2153  O   ILE B  55      50.788 -26.318   0.778  1.00  0.00           O  
ATOM   2154  H   ILE B  55      50.611 -29.941  -0.117  1.00  0.00           H  
ATOM   2155  N   LYS B  56      53.012 -26.651   0.967  1.00  0.00           N  
ATOM   2156  CA  LYS B  56      53.132 -25.506   1.861  1.00  0.00           C  
ATOM   2157  CB  LYS B  56      53.061 -25.965   3.320  1.00  0.00           C  
ATOM   2158  CG  LYS B  56      54.167 -26.955   3.678  1.00  0.00           C  
ATOM   2159  CD  LYS B  56      53.809 -27.782   4.904  1.00  0.00           C  
ATOM   2160  CE  LYS B  56      54.802 -28.921   5.108  1.00  0.00           C  
ATOM   2161  NZ  LYS B  56      54.119 -29.985   5.843  1.00  0.00           N1+
ATOM   2162  C   LYS B  56      54.372 -24.686   1.588  1.00  0.00           C  
ATOM   2163  O   LYS B  56      55.352 -25.159   1.028  1.00  0.00           O  
ATOM   2164  H   LYS B  56      53.782 -27.267   0.792  1.00  0.00           H  
ATOM   2165  HZ1 LYS B  56      54.064 -29.859   6.865  1.00  0.00           H  
ATOM   2166  HZ2 LYS B  56      53.157 -30.085   5.449  1.00  0.00           H  
ATOM   2167  HZ3 LYS B  56      54.514 -30.918   5.592  1.00  0.00           H  
ATOM   2168  N   LYS B  57      54.269 -23.423   2.012  1.00  0.00           N  
ATOM   2169  CA  LYS B  57      55.354 -22.466   1.825  1.00  0.00           C  
ATOM   2170  CB  LYS B  57      55.339 -21.938   0.386  1.00  0.00           C  
ATOM   2171  CG  LYS B  57      56.340 -20.814   0.095  1.00  0.00           C  
ATOM   2172  CD  LYS B  57      55.887 -19.951  -1.083  1.00  0.00           C  
ATOM   2173  CE  LYS B  57      54.507 -19.328  -0.839  1.00  0.00           C  
ATOM   2174  NZ  LYS B  57      54.553 -18.374   0.273  1.00  0.00           N1+
ATOM   2175  C   LYS B  57      55.076 -21.322   2.769  1.00  0.00           C  
ATOM   2176  O   LYS B  57      53.948 -20.850   2.815  1.00  0.00           O  
ATOM   2177  H   LYS B  57      53.425 -23.096   2.441  1.00  0.00           H  
ATOM   2178  HZ1 LYS B  57      55.137 -18.652   1.083  1.00  0.00           H  
ATOM   2179  HZ2 LYS B  57      54.852 -17.429  -0.049  1.00  0.00           H  
ATOM   2180  HZ3 LYS B  57      53.597 -18.173   0.633  1.00  0.00           H  
ATOM   2181  N   GLU B  58      56.131 -20.895   3.480  1.00  0.00           N  
ATOM   2182  CA  GLU B  58      55.962 -19.786   4.421  1.00  0.00           C  
ATOM   2183  CB  GLU B  58      57.308 -19.477   5.090  1.00  0.00           C  
ATOM   2184  CG  GLU B  58      57.190 -18.683   6.396  1.00  0.00           C  
ATOM   2185  CD  GLU B  58      56.212 -19.392   7.312  1.00  0.00           C  
ATOM   2186  OE1 GLU B  58      56.592 -20.388   7.921  1.00  0.00           O  
ATOM   2187  OE2 GLU B  58      55.061 -18.963   7.376  1.00  0.00           O1-
ATOM   2188  C   GLU B  58      55.327 -18.547   3.807  1.00  0.00           C  
ATOM   2189  O   GLU B  58      55.543 -18.258   2.630  1.00  0.00           O  
ATOM   2190  H   GLU B  58      57.011 -21.360   3.420  1.00  0.00           H  
ATOM   2191  N   ILE B  59      54.489 -17.889   4.614  1.00  0.00           N  
ATOM   2192  CA  ILE B  59      53.656 -16.814   4.076  1.00  0.00           C  
ATOM   2193  CB  ILE B  59      52.399 -16.669   4.955  1.00  0.00           C  
ATOM   2194  CG2 ILE B  59      51.439 -15.573   4.477  1.00  0.00           C  
ATOM   2195  CG1 ILE B  59      51.683 -18.023   5.050  1.00  0.00           C  
ATOM   2196  CD1 ILE B  59      50.477 -18.018   5.993  1.00  0.00           C  
ATOM   2197  C   ILE B  59      54.419 -15.505   3.916  1.00  0.00           C  
ATOM   2198  O   ILE B  59      55.226 -15.126   4.754  1.00  0.00           O  
ATOM   2199  H   ILE B  59      54.513 -18.110   5.595  1.00  0.00           H  
ATOM   2200  N   SER B  60      54.139 -14.840   2.788  1.00  0.00           N  
ATOM   2201  CA  SER B  60      54.807 -13.572   2.522  1.00  0.00           C  
ATOM   2202  CB  SER B  60      56.040 -13.828   1.640  1.00  0.00           C  
ATOM   2203  OG  SER B  60      56.736 -12.615   1.310  1.00  0.00           O  
ATOM   2204  C   SER B  60      53.858 -12.621   1.831  1.00  0.00           C  
ATOM   2205  O   SER B  60      52.955 -13.020   1.104  1.00  0.00           O  
ATOM   2206  H   SER B  60      53.503 -15.216   2.107  1.00  0.00           H  
ATOM   2207  HG  SER B  60      56.235 -12.185   0.617  1.00  0.00           H  
ATOM   2208  N   GLU B  61      54.143 -11.324   2.007  1.00  0.00           N  
ATOM   2209  CA  GLU B  61      53.540 -10.356   1.089  1.00  0.00           C  
ATOM   2210  CB  GLU B  61      54.018  -8.913   1.329  1.00  0.00           C  
ATOM   2211  CG  GLU B  61      54.598  -8.546   2.705  1.00  0.00           C  
ATOM   2212  CD  GLU B  61      53.588  -8.744   3.818  1.00  0.00           C  
ATOM   2213  OE1 GLU B  61      52.969  -7.774   4.235  1.00  0.00           O  
ATOM   2214  OE2 GLU B  61      53.434  -9.865   4.289  1.00  0.00           O1-
ATOM   2215  C   GLU B  61      53.867 -10.736  -0.343  1.00  0.00           C  
ATOM   2216  O   GLU B  61      54.967 -11.194  -0.636  1.00  0.00           O  
ATOM   2217  H   GLU B  61      54.643 -11.039   2.827  1.00  0.00           H  
ATOM   2218  N   GLY B  62      52.866 -10.570  -1.211  1.00  0.00           N  
ATOM   2219  CA  GLY B  62      53.102 -11.010  -2.581  1.00  0.00           C  
ATOM   2220  C   GLY B  62      52.577 -12.398  -2.906  1.00  0.00           C  
ATOM   2221  O   GLY B  62      52.293 -12.697  -4.060  1.00  0.00           O  
ATOM   2222  H   GLY B  62      51.970 -10.273  -0.880  1.00  0.00           H  
ATOM   2223  N   ASP B  63      52.436 -13.217  -1.849  1.00  0.00           N  
ATOM   2224  CA  ASP B  63      52.104 -14.636  -2.016  1.00  0.00           C  
ATOM   2225  CB  ASP B  63      51.738 -15.262  -0.675  1.00  0.00           C  
ATOM   2226  CG  ASP B  63      52.889 -16.040  -0.075  1.00  0.00           C  
ATOM   2227  OD1 ASP B  63      54.003 -16.003  -0.589  1.00  0.00           O  
ATOM   2228  OD2 ASP B  63      52.670 -16.732   0.912  1.00  0.00           O1-
ATOM   2229  C   ASP B  63      51.021 -15.033  -2.994  1.00  0.00           C  
ATOM   2230  O   ASP B  63      50.093 -14.288  -3.303  1.00  0.00           O  
ATOM   2231  H   ASP B  63      52.726 -12.926  -0.935  1.00  0.00           H  
ATOM   2232  N   GLU B  64      51.175 -16.287  -3.430  1.00  0.00           N  
ATOM   2233  CA  GLU B  64      50.089 -16.914  -4.174  1.00  0.00           C  
ATOM   2234  CB  GLU B  64      50.616 -17.732  -5.360  1.00  0.00           C  
ATOM   2235  CG  GLU B  64      51.674 -17.053  -6.243  1.00  0.00           C  
ATOM   2236  CD  GLU B  64      51.230 -15.675  -6.700  1.00  0.00           C  
ATOM   2237  OE1 GLU B  64      52.035 -14.751  -6.652  1.00  0.00           O  
ATOM   2238  OE2 GLU B  64      50.065 -15.475  -7.042  1.00  0.00           O1-
ATOM   2239  C   GLU B  64      49.269 -17.799  -3.261  1.00  0.00           C  
ATOM   2240  O   GLU B  64      49.610 -18.953  -3.004  1.00  0.00           O  
ATOM   2241  H   GLU B  64      51.979 -16.805  -3.146  1.00  0.00           H  
ATOM   2242  N   VAL B  65      48.188 -17.205  -2.746  1.00  0.00           N  
ATOM   2243  CA  VAL B  65      47.412 -17.988  -1.790  1.00  0.00           C  
ATOM   2244  CB  VAL B  65      47.506 -17.406  -0.370  1.00  0.00           C  
ATOM   2245  CG1 VAL B  65      48.860 -17.713   0.272  1.00  0.00           C  
ATOM   2246  CG2 VAL B  65      47.171 -15.914  -0.335  1.00  0.00           C  
ATOM   2247  C   VAL B  65      45.969 -18.143  -2.211  1.00  0.00           C  
ATOM   2248  O   VAL B  65      45.425 -17.351  -2.966  1.00  0.00           O  
ATOM   2249  H   VAL B  65      47.855 -16.318  -3.078  1.00  0.00           H  
ATOM   2250  N   GLU B  66      45.365 -19.201  -1.679  1.00  0.00           N  
ATOM   2251  CA  GLU B  66      43.923 -19.317  -1.790  1.00  0.00           C  
ATOM   2252  CB  GLU B  66      43.541 -20.633  -2.468  1.00  0.00           C  
ATOM   2253  CG  GLU B  66      43.983 -20.612  -3.934  1.00  0.00           C  
ATOM   2254  CD  GLU B  66      43.682 -21.912  -4.655  1.00  0.00           C  
ATOM   2255  OE1 GLU B  66      43.797 -22.983  -4.071  1.00  0.00           O  
ATOM   2256  OE2 GLU B  66      43.341 -21.870  -5.829  1.00  0.00           O1-
ATOM   2257  C   GLU B  66      43.314 -19.173  -0.417  1.00  0.00           C  
ATOM   2258  O   GLU B  66      43.830 -19.687   0.570  1.00  0.00           O  
ATOM   2259  H   GLU B  66      45.861 -19.827  -1.085  1.00  0.00           H  
ATOM   2260  N   VAL B  67      42.224 -18.402  -0.404  1.00  0.00           N  
ATOM   2261  CA  VAL B  67      41.533 -18.132   0.851  1.00  0.00           C  
ATOM   2262  CB  VAL B  67      41.178 -16.633   0.924  1.00  0.00           C  
ATOM   2263  CG1 VAL B  67      40.201 -16.225  -0.177  1.00  0.00           C  
ATOM   2264  CG2 VAL B  67      40.691 -16.199   2.307  1.00  0.00           C  
ATOM   2265  C   VAL B  67      40.315 -19.026   0.988  1.00  0.00           C  
ATOM   2266  O   VAL B  67      39.662 -19.366   0.006  1.00  0.00           O  
ATOM   2267  H   VAL B  67      41.853 -18.097  -1.281  1.00  0.00           H  
ATOM   2268  N   TYR B  68      40.044 -19.402   2.242  1.00  0.00           N  
ATOM   2269  CA  TYR B  68      38.931 -20.310   2.497  1.00  0.00           C  
ATOM   2270  CB  TYR B  68      39.263 -21.164   3.732  1.00  0.00           C  
ATOM   2271  CG  TYR B  68      38.564 -22.507   3.696  1.00  0.00           C  
ATOM   2272  CD1 TYR B  68      38.421 -23.180   2.466  1.00  0.00           C  
ATOM   2273  CE1 TYR B  68      37.735 -24.398   2.424  1.00  0.00           C  
ATOM   2274  CD2 TYR B  68      38.078 -23.058   4.900  1.00  0.00           C  
ATOM   2275  CE2 TYR B  68      37.382 -24.279   4.860  1.00  0.00           C  
ATOM   2276  CZ  TYR B  68      37.182 -24.907   3.614  1.00  0.00           C  
ATOM   2277  OH  TYR B  68      36.388 -26.032   3.535  1.00  0.00           O  
ATOM   2278  C   TYR B  68      37.562 -19.642   2.595  1.00  0.00           C  
ATOM   2279  O   TYR B  68      36.857 -19.738   3.597  1.00  0.00           O  
ATOM   2280  H   TYR B  68      40.634 -19.069   2.979  1.00  0.00           H  
ATOM   2281  HH  TYR B  68      35.903 -25.979   2.713  1.00  0.00           H  
ATOM   2282  N   SER B  69      37.216 -18.925   1.518  1.00  0.00           N  
ATOM   2283  CA  SER B  69      35.947 -18.210   1.602  1.00  0.00           C  
ATOM   2284  CB  SER B  69      35.967 -16.910   0.786  1.00  0.00           C  
ATOM   2285  OG  SER B  69      34.818 -16.105   1.094  1.00  0.00           O  
ATOM   2286  C   SER B  69      34.760 -19.064   1.220  1.00  0.00           C  
ATOM   2287  O   SER B  69      34.788 -19.871   0.300  1.00  0.00           O  
ATOM   2288  H   SER B  69      37.719 -19.074   0.664  1.00  0.00           H  
ATOM   2289  HG  SER B  69      34.082 -16.404   0.560  1.00  0.00           H  
ATOM   2290  N   ARG B  70      33.685 -18.844   1.982  1.00  0.00           N  
ATOM   2291  CA  ARG B  70      32.434 -19.379   1.465  1.00  0.00           C  
ATOM   2292  CB  ARG B  70      31.550 -19.894   2.612  1.00  0.00           C  
ATOM   2293  CG  ARG B  70      30.870 -18.906   3.562  1.00  0.00           C  
ATOM   2294  CD  ARG B  70      29.394 -18.681   3.217  1.00  0.00           C  
ATOM   2295  NE  ARG B  70      28.675 -19.951   3.153  1.00  0.00           N  
ATOM   2296  CZ  ARG B  70      27.496 -20.142   3.771  1.00  0.00           C  
ATOM   2297  NH1 ARG B  70      26.892 -19.162   4.440  1.00  0.00           N  
ATOM   2298  NH2 ARG B  70      26.924 -21.334   3.692  1.00  0.00           N1+
ATOM   2299  C   ARG B  70      31.775 -18.329   0.602  1.00  0.00           C  
ATOM   2300  O   ARG B  70      32.235 -17.191   0.576  1.00  0.00           O  
ATOM   2301  H   ARG B  70      33.720 -18.081   2.623  1.00  0.00           H  
ATOM   2302  HE  ARG B  70      28.993 -20.688   2.547  1.00  0.00           H  
ATOM   2303 HH11 ARG B  70      27.260 -18.237   4.500  1.00  0.00           H  
ATOM   2304 HH12 ARG B  70      26.002 -19.363   4.877  1.00  0.00           H  
ATOM   2305 HH21 ARG B  70      26.024 -21.494   4.129  1.00  0.00           H  
ATOM   2306 HH22 ARG B  70      27.330 -22.083   3.161  1.00  0.00           H  
ATOM   2307  N   ALA B  71      30.700 -18.742  -0.071  1.00  0.00           N  
ATOM   2308  CA  ALA B  71      29.964 -17.708  -0.777  1.00  0.00           C  
ATOM   2309  CB  ALA B  71      30.193 -17.828  -2.277  1.00  0.00           C  
ATOM   2310  C   ALA B  71      28.491 -17.690  -0.420  1.00  0.00           C  
ATOM   2311  O   ALA B  71      28.118 -17.183   0.631  1.00  0.00           O  
ATOM   2312  H   ALA B  71      30.427 -19.703  -0.106  1.00  0.00           H  
ATOM   2313  N   ASN B  72      27.654 -18.257  -1.305  1.00  0.00           N  
ATOM   2314  CA  ASN B  72      26.243 -18.266  -0.929  1.00  0.00           C  
ATOM   2315  CB  ASN B  72      25.382 -18.438  -2.182  1.00  0.00           C  
ATOM   2316  CG  ASN B  72      23.975 -17.955  -1.903  1.00  0.00           C  
ATOM   2317  OD1 ASN B  72      23.108 -18.705  -1.465  1.00  0.00           O  
ATOM   2318  ND2 ASN B  72      23.789 -16.659  -2.159  1.00  0.00           N  
ATOM   2319  C   ASN B  72      25.994 -19.335   0.121  1.00  0.00           C  
ATOM   2320  O   ASN B  72      26.877 -20.133   0.414  1.00  0.00           O  
ATOM   2321  H   ASN B  72      27.961 -18.785  -2.102  1.00  0.00           H  
ATOM   2322 HD21 ASN B  72      24.558 -16.087  -2.469  1.00  0.00           H  
ATOM   2323 HD22 ASN B  72      22.899 -16.219  -2.054  1.00  0.00           H  
ATOM   2324  N   ASP B  73      24.786 -19.348   0.700  1.00  0.00           N  
ATOM   2325  CA  ASP B  73      24.649 -20.280   1.817  1.00  0.00           C  
ATOM   2326  CB  ASP B  73      23.505 -19.883   2.744  1.00  0.00           C  
ATOM   2327  CG  ASP B  73      23.600 -20.660   4.047  1.00  0.00           C  
ATOM   2328  OD1 ASP B  73      22.752 -21.511   4.292  1.00  0.00           O  
ATOM   2329  OD2 ASP B  73      24.546 -20.443   4.795  1.00  0.00           O1-
ATOM   2330  C   ASP B  73      24.646 -21.764   1.471  1.00  0.00           C  
ATOM   2331  O   ASP B  73      25.046 -22.620   2.248  1.00  0.00           O  
ATOM   2332  H   ASP B  73      24.038 -18.761   0.393  1.00  0.00           H  
ATOM   2333  N   GLN B  74      24.245 -22.044   0.221  1.00  0.00           N  
ATOM   2334  CA  GLN B  74      24.445 -23.426  -0.234  1.00  0.00           C  
ATOM   2335  CB  GLN B  74      23.881 -23.638  -1.645  1.00  0.00           C  
ATOM   2336  CG  GLN B  74      22.350 -23.677  -1.772  1.00  0.00           C  
ATOM   2337  CD  GLN B  74      21.732 -22.350  -1.378  1.00  0.00           C  
ATOM   2338  OE1 GLN B  74      20.966 -22.249  -0.426  1.00  0.00           O  
ATOM   2339  NE2 GLN B  74      22.151 -21.312  -2.111  1.00  0.00           N  
ATOM   2340  C   GLN B  74      25.907 -23.857  -0.216  1.00  0.00           C  
ATOM   2341  O   GLN B  74      26.261 -25.011  -0.026  1.00  0.00           O  
ATOM   2342  H   GLN B  74      23.934 -21.305  -0.373  1.00  0.00           H  
ATOM   2343 HE21 GLN B  74      22.706 -21.454  -2.930  1.00  0.00           H  
ATOM   2344 HE22 GLN B  74      21.942 -20.361  -1.867  1.00  0.00           H  
ATOM   2345  N   GLU B  75      26.749 -22.844  -0.443  1.00  0.00           N  
ATOM   2346  CA  GLU B  75      28.166 -23.124  -0.589  1.00  0.00           C  
ATOM   2347  CB  GLU B  75      28.779 -22.087  -1.545  1.00  0.00           C  
ATOM   2348  CG  GLU B  75      27.874 -21.937  -2.777  1.00  0.00           C  
ATOM   2349  CD  GLU B  75      28.461 -21.054  -3.853  1.00  0.00           C  
ATOM   2350  OE1 GLU B  75      28.168 -19.861  -3.851  1.00  0.00           O  
ATOM   2351  OE2 GLU B  75      29.170 -21.561  -4.723  1.00  0.00           O1-
ATOM   2352  C   GLU B  75      28.874 -23.216   0.755  1.00  0.00           C  
ATOM   2353  O   GLU B  75      28.739 -22.370   1.641  1.00  0.00           O  
ATOM   2354  H   GLU B  75      26.454 -21.892  -0.404  1.00  0.00           H  
ATOM   2355  N   PRO B  76      29.644 -24.321   0.895  1.00  0.00           N  
ATOM   2356  CD  PRO B  76      29.707 -25.471   0.008  1.00  0.00           C  
ATOM   2357  CA  PRO B  76      30.558 -24.438   2.031  1.00  0.00           C  
ATOM   2358  CB  PRO B  76      31.080 -25.877   1.912  1.00  0.00           C  
ATOM   2359  CG  PRO B  76      30.161 -26.595   0.926  1.00  0.00           C  
ATOM   2360  C   PRO B  76      31.677 -23.429   1.872  1.00  0.00           C  
ATOM   2361  O   PRO B  76      31.680 -22.615   0.957  1.00  0.00           O  
ATOM   2362  N   CYS B  77      32.655 -23.518   2.779  1.00  0.00           N  
ATOM   2363  CA  CYS B  77      33.829 -22.728   2.430  1.00  0.00           C  
ATOM   2364  CB  CYS B  77      34.624 -22.357   3.683  1.00  0.00           C  
ATOM   2365  SG  CYS B  77      33.623 -21.530   4.960  1.00  0.00           S  
ATOM   2366  C   CYS B  77      34.663 -23.451   1.391  1.00  0.00           C  
ATOM   2367  O   CYS B  77      34.951 -24.636   1.525  1.00  0.00           O  
ATOM   2368  H   CYS B  77      32.688 -24.246   3.459  1.00  0.00           H  
ATOM   2369  N   GLY B  78      34.987 -22.692   0.344  1.00  0.00           N  
ATOM   2370  CA  GLY B  78      35.844 -23.204  -0.715  1.00  0.00           C  
ATOM   2371  C   GLY B  78      37.058 -22.313  -0.854  1.00  0.00           C  
ATOM   2372  O   GLY B  78      37.392 -21.552   0.046  1.00  0.00           O  
ATOM   2373  H   GLY B  78      34.704 -21.735   0.300  1.00  0.00           H  
ATOM   2374  N   TRP B  79      37.709 -22.452  -2.012  1.00  0.00           N  
ATOM   2375  CA  TRP B  79      38.965 -21.734  -2.187  1.00  0.00           C  
ATOM   2376  CB  TRP B  79      40.106 -22.717  -2.438  1.00  0.00           C  
ATOM   2377  CG  TRP B  79      40.276 -23.633  -1.248  1.00  0.00           C  
ATOM   2378  CD2 TRP B  79      40.977 -23.366  -0.016  1.00  0.00           C  
ATOM   2379  CE2 TRP B  79      40.884 -24.550   0.790  1.00  0.00           C  
ATOM   2380  CE3 TRP B  79      41.663 -22.235   0.474  1.00  0.00           C  
ATOM   2381  CD1 TRP B  79      39.793 -24.945  -1.122  1.00  0.00           C  
ATOM   2382  NE1 TRP B  79      40.147 -25.489   0.074  1.00  0.00           N  
ATOM   2383  CZ2 TRP B  79      41.485 -24.578   2.068  1.00  0.00           C  
ATOM   2384  CZ3 TRP B  79      42.255 -22.274   1.754  1.00  0.00           C  
ATOM   2385  CH2 TRP B  79      42.170 -23.440   2.546  1.00  0.00           C  
ATOM   2386  C   TRP B  79      38.902 -20.705  -3.292  1.00  0.00           C  
ATOM   2387  O   TRP B  79      38.551 -20.994  -4.433  1.00  0.00           O  
ATOM   2388  H   TRP B  79      37.327 -23.021  -2.741  1.00  0.00           H  
ATOM   2389  HE1 TRP B  79      39.896 -26.383   0.390  1.00  0.00           H  
ATOM   2390  N   TRP B  80      39.247 -19.485  -2.877  1.00  0.00           N  
ATOM   2391  CA  TRP B  80      39.215 -18.344  -3.786  1.00  0.00           C  
ATOM   2392  CB  TRP B  80      38.362 -17.223  -3.198  1.00  0.00           C  
ATOM   2393  CG  TRP B  80      36.898 -17.541  -2.989  1.00  0.00           C  
ATOM   2394  CD2 TRP B  80      35.770 -16.792  -3.491  1.00  0.00           C  
ATOM   2395  CE2 TRP B  80      34.584 -17.411  -2.975  1.00  0.00           C  
ATOM   2396  CE3 TRP B  80      35.666 -15.649  -4.313  1.00  0.00           C  
ATOM   2397  CD1 TRP B  80      36.337 -18.576  -2.222  1.00  0.00           C  
ATOM   2398  NE1 TRP B  80      34.978 -18.507  -2.212  1.00  0.00           N  
ATOM   2399  CZ2 TRP B  80      33.320 -16.877  -3.302  1.00  0.00           C  
ATOM   2400  CZ3 TRP B  80      34.395 -15.127  -4.631  1.00  0.00           C  
ATOM   2401  CH2 TRP B  80      33.227 -15.734  -4.123  1.00  0.00           C  
ATOM   2402  C   TRP B  80      40.625 -17.807  -3.961  1.00  0.00           C  
ATOM   2403  O   TRP B  80      41.493 -18.077  -3.143  1.00  0.00           O  
ATOM   2404  H   TRP B  80      39.554 -19.371  -1.930  1.00  0.00           H  
ATOM   2405  HE1 TRP B  80      34.372 -19.140  -1.755  1.00  0.00           H  
ATOM   2406  N   LEU B  81      40.833 -17.041  -5.041  1.00  0.00           N  
ATOM   2407  CA  LEU B  81      42.209 -16.604  -5.287  1.00  0.00           C  
ATOM   2408  CB  LEU B  81      42.475 -16.597  -6.796  1.00  0.00           C  
ATOM   2409  CG  LEU B  81      43.950 -16.459  -7.187  1.00  0.00           C  
ATOM   2410  CD1 LEU B  81      44.808 -17.565  -6.577  1.00  0.00           C  
ATOM   2411  CD2 LEU B  81      44.134 -16.385  -8.702  1.00  0.00           C  
ATOM   2412  C   LEU B  81      42.586 -15.279  -4.633  1.00  0.00           C  
ATOM   2413  O   LEU B  81      41.907 -14.266  -4.779  1.00  0.00           O  
ATOM   2414  H   LEU B  81      40.074 -16.745  -5.617  1.00  0.00           H  
ATOM   2415  N   ALA B  82      43.705 -15.353  -3.900  1.00  0.00           N  
ATOM   2416  CA  ALA B  82      44.140 -14.247  -3.054  1.00  0.00           C  
ATOM   2417  CB  ALA B  82      43.786 -14.547  -1.596  1.00  0.00           C  
ATOM   2418  C   ALA B  82      45.639 -14.000  -3.133  1.00  0.00           C  
ATOM   2419  O   ALA B  82      46.409 -14.781  -3.683  1.00  0.00           O  
ATOM   2420  H   ALA B  82      44.251 -16.194  -3.890  1.00  0.00           H  
ATOM   2421  N   LYS B  83      46.027 -12.868  -2.532  1.00  0.00           N  
ATOM   2422  CA  LYS B  83      47.444 -12.520  -2.481  1.00  0.00           C  
ATOM   2423  CB  LYS B  83      47.788 -11.661  -3.702  1.00  0.00           C  
ATOM   2424  CG  LYS B  83      49.248 -11.213  -3.759  1.00  0.00           C  
ATOM   2425  CD  LYS B  83      49.702 -10.817  -5.163  1.00  0.00           C  
ATOM   2426  CE  LYS B  83      49.592 -11.972  -6.166  1.00  0.00           C  
ATOM   2427  NZ  LYS B  83      50.329 -13.147  -5.694  1.00  0.00           N1+
ATOM   2428  C   LYS B  83      47.737 -11.808  -1.178  1.00  0.00           C  
ATOM   2429  O   LYS B  83      46.945 -10.992  -0.735  1.00  0.00           O  
ATOM   2430  H   LYS B  83      45.349 -12.240  -2.141  1.00  0.00           H  
ATOM   2431  HZ1 LYS B  83      51.324 -12.961  -5.448  1.00  0.00           H  
ATOM   2432  HZ2 LYS B  83      49.897 -13.616  -4.875  1.00  0.00           H  
ATOM   2433  HZ3 LYS B  83      50.399 -13.871  -6.446  1.00  0.00           H  
ATOM   2434  N   VAL B  84      48.865 -12.153  -0.539  1.00  0.00           N  
ATOM   2435  CA  VAL B  84      49.050 -11.491   0.756  1.00  0.00           C  
ATOM   2436  CB  VAL B  84      49.979 -12.292   1.682  1.00  0.00           C  
ATOM   2437  CG1 VAL B  84      50.157 -11.646   3.063  1.00  0.00           C  
ATOM   2438  CG2 VAL B  84      49.460 -13.721   1.833  1.00  0.00           C  
ATOM   2439  C   VAL B  84      49.462 -10.032   0.650  1.00  0.00           C  
ATOM   2440  O   VAL B  84      50.462  -9.666   0.042  1.00  0.00           O  
ATOM   2441  H   VAL B  84      49.544 -12.753  -0.959  1.00  0.00           H  
ATOM   2442  N   ARG B  85      48.610  -9.218   1.278  1.00  0.00           N  
ATOM   2443  CA  ARG B  85      48.921  -7.802   1.372  1.00  0.00           C  
ATOM   2444  CB  ARG B  85      47.652  -6.963   1.159  1.00  0.00           C  
ATOM   2445  CG  ARG B  85      47.768  -5.425   1.199  1.00  0.00           C  
ATOM   2446  CD  ARG B  85      49.007  -4.783   0.545  1.00  0.00           C  
ATOM   2447  NE  ARG B  85      49.335  -5.363  -0.754  1.00  0.00           N  
ATOM   2448  CZ  ARG B  85      50.485  -6.038  -0.971  1.00  0.00           C  
ATOM   2449  NH1 ARG B  85      50.667  -6.607  -2.155  1.00  0.00           N  
ATOM   2450  NH2 ARG B  85      51.406  -6.162  -0.012  1.00  0.00           N1+
ATOM   2451  C   ARG B  85      49.695  -7.405   2.613  1.00  0.00           C  
ATOM   2452  O   ARG B  85      50.585  -6.565   2.529  1.00  0.00           O  
ATOM   2453  H   ARG B  85      47.820  -9.611   1.746  1.00  0.00           H  
ATOM   2454  HE  ARG B  85      48.670  -5.312  -1.510  1.00  0.00           H  
ATOM   2455 HH11 ARG B  85      51.503  -7.060  -2.444  1.00  0.00           H  
ATOM   2456 HH12 ARG B  85      49.871  -6.620  -2.790  1.00  0.00           H  
ATOM   2457 HH21 ARG B  85      51.217  -5.839   0.926  1.00  0.00           H  
ATOM   2458 HH22 ARG B  85      52.283  -6.611  -0.163  1.00  0.00           H  
ATOM   2459  N   MET B  86      49.309  -8.026   3.736  1.00  0.00           N  
ATOM   2460  CA  MET B  86      49.995  -7.693   4.980  1.00  0.00           C  
ATOM   2461  CB  MET B  86      49.367  -6.450   5.620  1.00  0.00           C  
ATOM   2462  CG  MET B  86      50.170  -5.871   6.790  1.00  0.00           C  
ATOM   2463  SD  MET B  86      51.774  -5.211   6.314  1.00  0.00           S  
ATOM   2464  CE  MET B  86      52.795  -6.211   7.411  1.00  0.00           C  
ATOM   2465  C   MET B  86      50.012  -8.845   5.964  1.00  0.00           C  
ATOM   2466  O   MET B  86      48.967  -9.279   6.446  1.00  0.00           O  
ATOM   2467  H   MET B  86      48.554  -8.682   3.724  1.00  0.00           H  
ATOM   2468  N   MET B  87      51.235  -9.296   6.268  1.00  0.00           N  
ATOM   2469  CA  MET B  87      51.431 -10.272   7.343  1.00  0.00           C  
ATOM   2470  CB  MET B  87      52.820 -10.905   7.183  1.00  0.00           C  
ATOM   2471  CG  MET B  87      53.067 -12.287   7.795  1.00  0.00           C  
ATOM   2472  SD  MET B  87      53.085 -12.326   9.592  1.00  0.00           S  
ATOM   2473  CE  MET B  87      53.469 -14.074   9.791  1.00  0.00           C  
ATOM   2474  C   MET B  87      51.239  -9.679   8.736  1.00  0.00           C  
ATOM   2475  O   MET B  87      52.177  -9.331   9.443  1.00  0.00           O  
ATOM   2476  H   MET B  87      52.016  -8.973   5.713  1.00  0.00           H  
ATOM   2477  N   LYS B  88      49.962  -9.563   9.122  1.00  0.00           N  
ATOM   2478  CA  LYS B  88      49.710  -9.109  10.490  1.00  0.00           C  
ATOM   2479  CB  LYS B  88      48.395  -8.322  10.591  1.00  0.00           C  
ATOM   2480  CG  LYS B  88      48.379  -6.960   9.893  1.00  0.00           C  
ATOM   2481  CD  LYS B  88      47.075  -6.199  10.158  1.00  0.00           C  
ATOM   2482  CE  LYS B  88      47.001  -4.838   9.457  1.00  0.00           C  
ATOM   2483  NZ  LYS B  88      45.695  -4.224   9.734  1.00  0.00           N1+
ATOM   2484  C   LYS B  88      49.707 -10.254  11.494  1.00  0.00           C  
ATOM   2485  O   LYS B  88      48.697 -10.562  12.118  1.00  0.00           O  
ATOM   2486  H   LYS B  88      49.242  -9.977   8.561  1.00  0.00           H  
ATOM   2487  HZ1 LYS B  88      44.914  -4.836   9.428  1.00  0.00           H  
ATOM   2488  HZ2 LYS B  88      45.583  -4.008  10.743  1.00  0.00           H  
ATOM   2489  HZ3 LYS B  88      45.556  -3.328   9.214  1.00  0.00           H  
ATOM   2490  N   GLY B  89      50.894 -10.869  11.629  1.00  0.00           N  
ATOM   2491  CA  GLY B  89      51.009 -12.003  12.548  1.00  0.00           C  
ATOM   2492  C   GLY B  89      50.188 -13.201  12.111  1.00  0.00           C  
ATOM   2493  O   GLY B  89      50.352 -13.745  11.026  1.00  0.00           O  
ATOM   2494  H   GLY B  89      51.663 -10.582  11.057  1.00  0.00           H  
ATOM   2495  N   GLU B  90      49.261 -13.556  13.000  1.00  0.00           N  
ATOM   2496  CA  GLU B  90      48.338 -14.654  12.720  1.00  0.00           C  
ATOM   2497  CB  GLU B  90      47.618 -15.105  13.998  1.00  0.00           C  
ATOM   2498  CG  GLU B  90      48.511 -15.542  15.175  1.00  0.00           C  
ATOM   2499  CD  GLU B  90      49.314 -14.368  15.719  1.00  0.00           C  
ATOM   2500  OE1 GLU B  90      50.543 -14.425  15.680  1.00  0.00           O  
ATOM   2501  OE2 GLU B  90      48.711 -13.357  16.082  1.00  0.00           O1-
ATOM   2502  C   GLU B  90      47.299 -14.289  11.677  1.00  0.00           C  
ATOM   2503  O   GLU B  90      46.692 -15.131  11.019  1.00  0.00           O  
ATOM   2504  H   GLU B  90      49.272 -13.141  13.916  1.00  0.00           H  
ATOM   2505  N   PHE B  91      47.103 -12.968  11.567  1.00  0.00           N  
ATOM   2506  CA  PHE B  91      46.173 -12.481  10.562  1.00  0.00           C  
ATOM   2507  CB  PHE B  91      45.362 -11.305  11.107  1.00  0.00           C  
ATOM   2508  CG  PHE B  91      44.313 -11.779  12.085  1.00  0.00           C  
ATOM   2509  CD1 PHE B  91      44.617 -11.870  13.461  1.00  0.00           C  
ATOM   2510  CD2 PHE B  91      43.034 -12.118  11.593  1.00  0.00           C  
ATOM   2511  CE1 PHE B  91      43.624 -12.309  14.359  1.00  0.00           C  
ATOM   2512  CE2 PHE B  91      42.041 -12.556  12.489  1.00  0.00           C  
ATOM   2513  CZ  PHE B  91      42.346 -12.648  13.864  1.00  0.00           C  
ATOM   2514  C   PHE B  91      46.888 -12.058   9.301  1.00  0.00           C  
ATOM   2515  O   PHE B  91      47.988 -11.522   9.312  1.00  0.00           O  
ATOM   2516  H   PHE B  91      47.665 -12.313  12.077  1.00  0.00           H  
ATOM   2517  N   TYR B  92      46.201 -12.310   8.192  1.00  0.00           N  
ATOM   2518  CA  TYR B  92      46.738 -11.851   6.923  1.00  0.00           C  
ATOM   2519  CB  TYR B  92      47.202 -13.009   6.032  1.00  0.00           C  
ATOM   2520  CG  TYR B  92      48.096 -13.904   6.850  1.00  0.00           C  
ATOM   2521  CD1 TYR B  92      49.420 -13.501   7.112  1.00  0.00           C  
ATOM   2522  CE1 TYR B  92      50.181 -14.253   8.018  1.00  0.00           C  
ATOM   2523  CD2 TYR B  92      47.550 -15.090   7.377  1.00  0.00           C  
ATOM   2524  CE2 TYR B  92      48.316 -15.837   8.279  1.00  0.00           C  
ATOM   2525  CZ  TYR B  92      49.603 -15.387   8.620  1.00  0.00           C  
ATOM   2526  OH  TYR B  92      50.308 -16.069   9.586  1.00  0.00           O  
ATOM   2527  C   TYR B  92      45.700 -11.035   6.219  1.00  0.00           C  
ATOM   2528  O   TYR B  92      44.596 -11.486   5.935  1.00  0.00           O  
ATOM   2529  H   TYR B  92      45.304 -12.743   8.245  1.00  0.00           H  
ATOM   2530  HH  TYR B  92      50.671 -15.414  10.181  1.00  0.00           H  
ATOM   2531  N   VAL B  93      46.113  -9.794   5.969  1.00  0.00           N  
ATOM   2532  CA  VAL B  93      45.280  -8.987   5.092  1.00  0.00           C  
ATOM   2533  CB  VAL B  93      45.531  -7.498   5.355  1.00  0.00           C  
ATOM   2534  CG1 VAL B  93      44.544  -6.614   4.600  1.00  0.00           C  
ATOM   2535  CG2 VAL B  93      45.467  -7.195   6.849  1.00  0.00           C  
ATOM   2536  C   VAL B  93      45.618  -9.375   3.669  1.00  0.00           C  
ATOM   2537  O   VAL B  93      46.789  -9.409   3.312  1.00  0.00           O  
ATOM   2538  H   VAL B  93      47.060  -9.553   6.182  1.00  0.00           H  
ATOM   2539  N   ILE B  94      44.589  -9.719   2.892  1.00  0.00           N  
ATOM   2540  CA  ILE B  94      44.899 -10.163   1.538  1.00  0.00           C  
ATOM   2541  CB  ILE B  94      44.709 -11.683   1.329  1.00  0.00           C  
ATOM   2542  CG2 ILE B  94      45.777 -12.492   2.070  1.00  0.00           C  
ATOM   2543  CG1 ILE B  94      43.291 -12.190   1.601  1.00  0.00           C  
ATOM   2544  CD1 ILE B  94      43.100 -12.740   3.015  1.00  0.00           C  
ATOM   2545  C   ILE B  94      44.181  -9.385   0.456  1.00  0.00           C  
ATOM   2546  O   ILE B  94      43.002  -9.062   0.557  1.00  0.00           O  
ATOM   2547  H   ILE B  94      43.653  -9.656   3.242  1.00  0.00           H  
ATOM   2548  N   GLU B  95      44.984  -9.104  -0.582  1.00  0.00           N  
ATOM   2549  CA  GLU B  95      44.467  -8.660  -1.874  1.00  0.00           C  
ATOM   2550  CB  GLU B  95      45.616  -8.236  -2.786  1.00  0.00           C  
ATOM   2551  CG  GLU B  95      46.389  -7.015  -2.299  1.00  0.00           C  
ATOM   2552  CD  GLU B  95      47.766  -6.978  -2.938  1.00  0.00           C  
ATOM   2553  OE1 GLU B  95      48.209  -5.910  -3.349  1.00  0.00           O  
ATOM   2554  OE2 GLU B  95      48.455  -7.993  -2.954  1.00  0.00           O1-
ATOM   2555  C   GLU B  95      43.743  -9.793  -2.559  1.00  0.00           C  
ATOM   2556  O   GLU B  95      43.881 -10.960  -2.205  1.00  0.00           O  
ATOM   2557  H   GLU B  95      45.925  -9.435  -0.544  1.00  0.00           H  
ATOM   2558  N   TYR B  96      42.977  -9.395  -3.573  1.00  0.00           N  
ATOM   2559  CA  TYR B  96      42.205 -10.406  -4.273  1.00  0.00           C  
ATOM   2560  CB  TYR B  96      40.740 -10.283  -3.870  1.00  0.00           C  
ATOM   2561  CG  TYR B  96      40.528 -10.969  -2.540  1.00  0.00           C  
ATOM   2562  CD1 TYR B  96      40.991 -12.290  -2.385  1.00  0.00           C  
ATOM   2563  CE1 TYR B  96      40.715 -12.975  -1.198  1.00  0.00           C  
ATOM   2564  CD2 TYR B  96      39.858 -10.290  -1.503  1.00  0.00           C  
ATOM   2565  CE2 TYR B  96      39.568 -10.984  -0.317  1.00  0.00           C  
ATOM   2566  CZ  TYR B  96      39.962 -12.335  -0.201  1.00  0.00           C  
ATOM   2567  OH  TYR B  96      39.590 -13.089   0.893  1.00  0.00           O  
ATOM   2568  C   TYR B  96      42.377 -10.375  -5.770  1.00  0.00           C  
ATOM   2569  O   TYR B  96      42.783  -9.380  -6.362  1.00  0.00           O  
ATOM   2570  H   TYR B  96      42.937  -8.427  -3.826  1.00  0.00           H  
ATOM   2571  HH  TYR B  96      38.877 -12.664   1.378  1.00  0.00           H  
ATOM   2572  N   ALA B  97      42.048 -11.525  -6.373  1.00  0.00           N  
ATOM   2573  CA  ALA B  97      42.195 -11.606  -7.824  1.00  0.00           C  
ATOM   2574  CB  ALA B  97      42.044 -13.052  -8.294  1.00  0.00           C  
ATOM   2575  C   ALA B  97      41.238 -10.732  -8.623  1.00  0.00           C  
ATOM   2576  O   ALA B  97      40.144 -11.142  -8.982  1.00  0.00           O  
ATOM   2577  H   ALA B  97      41.742 -12.313  -5.831  1.00  0.00           H  
ATOM   2578  N   ALA B  98      41.735  -9.516  -8.909  1.00  0.00           N  
ATOM   2579  CA  ALA B  98      41.134  -8.573  -9.861  1.00  0.00           C  
ATOM   2580  CB  ALA B  98      41.040  -9.167 -11.275  1.00  0.00           C  
ATOM   2581  C   ALA B  98      39.808  -7.914  -9.504  1.00  0.00           C  
ATOM   2582  O   ALA B  98      39.736  -6.695  -9.426  1.00  0.00           O  
ATOM   2583  H   ALA B  98      42.553  -9.259  -8.393  1.00  0.00           H  
ATOM   2584  N   CYS B  99      38.776  -8.760  -9.323  1.00  0.00           N  
ATOM   2585  CA  CYS B  99      37.376  -8.328  -9.220  1.00  0.00           C  
ATOM   2586  CB  CYS B  99      36.551  -9.426  -8.548  1.00  0.00           C  
ATOM   2587  SG  CYS B  99      36.748 -11.028  -9.370  1.00  0.00           S  
ATOM   2588  C   CYS B  99      37.100  -6.970  -8.593  1.00  0.00           C  
ATOM   2589  O   CYS B  99      37.713  -6.576  -7.604  1.00  0.00           O  
ATOM   2590  H   CYS B  99      38.960  -9.742  -9.363  1.00  0.00           H  
ATOM   2591  N   ASP B 100      36.186  -6.269  -9.290  1.00  0.00           N  
ATOM   2592  CA  ASP B 100      35.932  -4.834  -9.129  1.00  0.00           C  
ATOM   2593  CB  ASP B 100      35.064  -4.529  -7.905  1.00  0.00           C  
ATOM   2594  CG  ASP B 100      33.603  -4.802  -8.191  1.00  0.00           C  
ATOM   2595  OD1 ASP B 100      32.849  -3.850  -8.404  1.00  0.00           O  
ATOM   2596  OD2 ASP B 100      33.227  -5.969  -8.190  1.00  0.00           O1-
ATOM   2597  C   ASP B 100      37.144  -3.920  -9.211  1.00  0.00           C  
ATOM   2598  O   ASP B 100      37.324  -3.210 -10.194  1.00  0.00           O  
ATOM   2599  H   ASP B 100      35.577  -6.769  -9.901  1.00  0.00           H  
ATOM   2600  N   ALA B 101      37.966  -3.974  -8.154  1.00  0.00           N  
ATOM   2601  CA  ALA B 101      39.256  -3.286  -8.151  1.00  0.00           C  
ATOM   2602  CB  ALA B 101      39.088  -1.768  -7.989  1.00  0.00           C  
ATOM   2603  C   ALA B 101      40.163  -3.793  -7.041  1.00  0.00           C  
ATOM   2604  O   ALA B 101      40.866  -3.030  -6.394  1.00  0.00           O  
ATOM   2605  H   ALA B 101      37.708  -4.578  -7.397  1.00  0.00           H  
ATOM   2606  N   THR B 102      40.090  -5.125  -6.849  1.00  0.00           N  
ATOM   2607  CA  THR B 102      40.652  -5.808  -5.678  1.00  0.00           C  
ATOM   2608  CB  THR B 102      42.202  -5.784  -5.608  1.00  0.00           C  
ATOM   2609  OG1 THR B 102      42.660  -7.048  -5.117  1.00  0.00           O  
ATOM   2610  CG2 THR B 102      42.831  -4.658  -4.774  1.00  0.00           C  
ATOM   2611  C   THR B 102      39.990  -5.459  -4.350  1.00  0.00           C  
ATOM   2612  O   THR B 102      39.298  -4.460  -4.206  1.00  0.00           O  
ATOM   2613  H   THR B 102      39.516  -5.641  -7.491  1.00  0.00           H  
ATOM   2614  HG1 THR B 102      42.837  -7.587  -5.886  1.00  0.00           H  
ATOM   2615  N   TYR B 103      40.186  -6.376  -3.390  1.00  0.00           N  
ATOM   2616  CA  TYR B 103      39.526  -6.220  -2.094  1.00  0.00           C  
ATOM   2617  CB  TYR B 103      38.267  -7.093  -1.979  1.00  0.00           C  
ATOM   2618  CG  TYR B 103      37.446  -7.166  -3.253  1.00  0.00           C  
ATOM   2619  CD1 TYR B 103      37.372  -8.409  -3.908  1.00  0.00           C  
ATOM   2620  CE1 TYR B 103      36.532  -8.551  -5.023  1.00  0.00           C  
ATOM   2621  CD2 TYR B 103      36.749  -6.038  -3.740  1.00  0.00           C  
ATOM   2622  CE2 TYR B 103      35.909  -6.178  -4.863  1.00  0.00           C  
ATOM   2623  CZ  TYR B 103      35.790  -7.443  -5.475  1.00  0.00           C  
ATOM   2624  OH  TYR B 103      34.938  -7.641  -6.545  1.00  0.00           O  
ATOM   2625  C   TYR B 103      40.521  -6.608  -1.017  1.00  0.00           C  
ATOM   2626  O   TYR B 103      41.600  -7.086  -1.350  1.00  0.00           O  
ATOM   2627  H   TYR B 103      40.877  -7.090  -3.514  1.00  0.00           H  
ATOM   2628  HH  TYR B 103      34.376  -6.880  -6.725  1.00  0.00           H  
ATOM   2629  N   ASN B 104      40.152  -6.389   0.259  1.00  0.00           N  
ATOM   2630  CA  ASN B 104      41.161  -6.615   1.299  1.00  0.00           C  
ATOM   2631  CB  ASN B 104      41.874  -5.296   1.625  1.00  0.00           C  
ATOM   2632  CG  ASN B 104      43.376  -5.385   1.374  1.00  0.00           C  
ATOM   2633  OD1 ASN B 104      44.185  -4.814   2.092  1.00  0.00           O  
ATOM   2634  ND2 ASN B 104      43.746  -6.089   0.297  1.00  0.00           N  
ATOM   2635  C   ASN B 104      40.666  -7.316   2.556  1.00  0.00           C  
ATOM   2636  O   ASN B 104      40.264  -6.696   3.531  1.00  0.00           O  
ATOM   2637  H   ASN B 104      39.257  -6.025   0.514  1.00  0.00           H  
ATOM   2638 HD21 ASN B 104      43.103  -6.589  -0.290  1.00  0.00           H  
ATOM   2639 HD22 ASN B 104      44.716  -6.128   0.066  1.00  0.00           H  
ATOM   2640  N   GLU B 105      40.704  -8.653   2.472  1.00  0.00           N  
ATOM   2641  CA  GLU B 105      40.203  -9.486   3.574  1.00  0.00           C  
ATOM   2642  CB  GLU B 105      40.032 -10.894   3.034  1.00  0.00           C  
ATOM   2643  CG  GLU B 105      39.293 -11.939   3.864  1.00  0.00           C  
ATOM   2644  CD  GLU B 105      37.816 -11.770   3.649  1.00  0.00           C  
ATOM   2645  OE1 GLU B 105      37.140 -11.351   4.579  1.00  0.00           O  
ATOM   2646  OE2 GLU B 105      37.346 -12.066   2.553  1.00  0.00           O1-
ATOM   2647  C   GLU B 105      41.187  -9.535   4.730  1.00  0.00           C  
ATOM   2648  O   GLU B 105      42.353  -9.209   4.548  1.00  0.00           O  
ATOM   2649  H   GLU B 105      41.188  -9.060   1.696  1.00  0.00           H  
ATOM   2650  N   ILE B 106      40.711  -9.975   5.908  1.00  0.00           N  
ATOM   2651  CA  ILE B 106      41.660 -10.192   7.004  1.00  0.00           C  
ATOM   2652  CB  ILE B 106      41.659  -9.069   8.072  1.00  0.00           C  
ATOM   2653  CG2 ILE B 106      42.917  -9.198   8.938  1.00  0.00           C  
ATOM   2654  CG1 ILE B 106      41.573  -7.639   7.522  1.00  0.00           C  
ATOM   2655  CD1 ILE B 106      40.153  -7.173   7.197  1.00  0.00           C  
ATOM   2656  C   ILE B 106      41.463 -11.550   7.671  1.00  0.00           C  
ATOM   2657  O   ILE B 106      40.978 -11.673   8.790  1.00  0.00           O  
ATOM   2658  H   ILE B 106      39.735 -10.184   6.010  1.00  0.00           H  
ATOM   2659  N   VAL B 107      41.852 -12.595   6.928  1.00  0.00           N  
ATOM   2660  CA  VAL B 107      41.669 -13.900   7.567  1.00  0.00           C  
ATOM   2661  CB  VAL B 107      41.470 -15.035   6.554  1.00  0.00           C  
ATOM   2662  CG1 VAL B 107      40.135 -14.892   5.830  1.00  0.00           C  
ATOM   2663  CG2 VAL B 107      42.672 -15.209   5.624  1.00  0.00           C  
ATOM   2664  C   VAL B 107      42.776 -14.250   8.542  1.00  0.00           C  
ATOM   2665  O   VAL B 107      43.727 -13.509   8.736  1.00  0.00           O  
ATOM   2666  H   VAL B 107      42.412 -12.432   6.116  1.00  0.00           H  
ATOM   2667  N   THR B 108      42.614 -15.427   9.145  1.00  0.00           N  
ATOM   2668  CA  THR B 108      43.687 -15.935   9.992  1.00  0.00           C  
ATOM   2669  CB  THR B 108      43.073 -16.419  11.302  1.00  0.00           C  
ATOM   2670  OG1 THR B 108      41.657 -16.138  11.319  1.00  0.00           O  
ATOM   2671  CG2 THR B 108      43.778 -15.851  12.534  1.00  0.00           C  
ATOM   2672  C   THR B 108      44.401 -17.068   9.274  1.00  0.00           C  
ATOM   2673  O   THR B 108      43.898 -17.563   8.271  1.00  0.00           O  
ATOM   2674  H   THR B 108      41.830 -16.011   8.952  1.00  0.00           H  
ATOM   2675  HG1 THR B 108      41.594 -15.194  11.438  1.00  0.00           H  
ATOM   2676  N   PHE B 109      45.563 -17.463   9.817  1.00  0.00           N  
ATOM   2677  CA  PHE B 109      46.391 -18.496   9.181  1.00  0.00           C  
ATOM   2678  CB  PHE B 109      47.612 -18.835  10.060  1.00  0.00           C  
ATOM   2679  CG  PHE B 109      47.252 -19.422  11.410  1.00  0.00           C  
ATOM   2680  CD1 PHE B 109      46.786 -18.581  12.446  1.00  0.00           C  
ATOM   2681  CD2 PHE B 109      47.411 -20.809  11.617  1.00  0.00           C  
ATOM   2682  CE1 PHE B 109      46.473 -19.134  13.703  1.00  0.00           C  
ATOM   2683  CE2 PHE B 109      47.102 -21.364  12.874  1.00  0.00           C  
ATOM   2684  CZ  PHE B 109      46.635 -20.520  13.904  1.00  0.00           C  
ATOM   2685  C   PHE B 109      45.697 -19.745   8.648  1.00  0.00           C  
ATOM   2686  O   PHE B 109      45.913 -20.167   7.519  1.00  0.00           O  
ATOM   2687  H   PHE B 109      45.934 -16.926  10.578  1.00  0.00           H  
ATOM   2688  N   GLU B 110      44.808 -20.297   9.487  1.00  0.00           N  
ATOM   2689  CA  GLU B 110      44.099 -21.523   9.100  1.00  0.00           C  
ATOM   2690  CB  GLU B 110      43.245 -22.106  10.240  1.00  0.00           C  
ATOM   2691  CG  GLU B 110      43.693 -21.860  11.687  1.00  0.00           C  
ATOM   2692  CD  GLU B 110      43.038 -20.599  12.223  1.00  0.00           C  
ATOM   2693  OE1 GLU B 110      42.069 -20.702  12.968  1.00  0.00           O  
ATOM   2694  OE2 GLU B 110      43.443 -19.499  11.864  1.00  0.00           O1-
ATOM   2695  C   GLU B 110      43.209 -21.416   7.867  1.00  0.00           C  
ATOM   2696  O   GLU B 110      42.709 -22.396   7.331  1.00  0.00           O  
ATOM   2697  H   GLU B 110      44.658 -19.866  10.378  1.00  0.00           H  
ATOM   2698  N   ARG B 111      42.986 -20.160   7.463  1.00  0.00           N  
ATOM   2699  CA  ARG B 111      42.088 -19.919   6.343  1.00  0.00           C  
ATOM   2700  CB  ARG B 111      41.055 -18.873   6.778  1.00  0.00           C  
ATOM   2701  CG  ARG B 111      40.284 -19.438   7.974  1.00  0.00           C  
ATOM   2702  CD  ARG B 111      39.549 -18.459   8.897  1.00  0.00           C  
ATOM   2703  NE  ARG B 111      39.019 -19.226  10.027  1.00  0.00           N  
ATOM   2704  CZ  ARG B 111      39.842 -19.500  11.067  1.00  0.00           C  
ATOM   2705  NH1 ARG B 111      40.875 -18.723  11.347  1.00  0.00           N  
ATOM   2706  NH2 ARG B 111      39.637 -20.577  11.817  1.00  0.00           N1+
ATOM   2707  C   ARG B 111      42.803 -19.564   5.049  1.00  0.00           C  
ATOM   2708  O   ARG B 111      42.196 -19.074   4.103  1.00  0.00           O  
ATOM   2709  H   ARG B 111      43.473 -19.397   7.885  1.00  0.00           H  
ATOM   2710  HE  ARG B 111      38.189 -19.757   9.872  1.00  0.00           H  
ATOM   2711 HH11 ARG B 111      41.603 -19.067  11.967  1.00  0.00           H  
ATOM   2712 HH12 ARG B 111      41.003 -17.799  10.978  1.00  0.00           H  
ATOM   2713 HH21 ARG B 111      40.336 -20.786  12.519  1.00  0.00           H  
ATOM   2714 HH22 ARG B 111      38.862 -21.193  11.711  1.00  0.00           H  
ATOM   2715  N   LEU B 112      44.117 -19.840   5.044  1.00  0.00           N  
ATOM   2716  CA  LEU B 112      44.859 -19.732   3.792  1.00  0.00           C  
ATOM   2717  CB  LEU B 112      45.943 -18.654   3.871  1.00  0.00           C  
ATOM   2718  CG  LEU B 112      45.452 -17.207   3.838  1.00  0.00           C  
ATOM   2719  CD1 LEU B 112      46.615 -16.235   4.024  1.00  0.00           C  
ATOM   2720  CD2 LEU B 112      44.675 -16.887   2.563  1.00  0.00           C  
ATOM   2721  C   LEU B 112      45.536 -21.044   3.462  1.00  0.00           C  
ATOM   2722  O   LEU B 112      45.769 -21.881   4.323  1.00  0.00           O  
ATOM   2723  H   LEU B 112      44.590 -20.227   5.840  1.00  0.00           H  
ATOM   2724  N   ARG B 113      45.889 -21.157   2.178  1.00  0.00           N  
ATOM   2725  CA  ARG B 113      46.849 -22.178   1.761  1.00  0.00           C  
ATOM   2726  CB  ARG B 113      46.133 -23.496   1.411  1.00  0.00           C  
ATOM   2727  CG  ARG B 113      45.228 -23.391   0.181  1.00  0.00           C  
ATOM   2728  CD  ARG B 113      44.699 -24.730  -0.319  1.00  0.00           C  
ATOM   2729  NE  ARG B 113      43.977 -24.524  -1.570  1.00  0.00           N  
ATOM   2730  CZ  ARG B 113      43.096 -25.420  -2.048  1.00  0.00           C  
ATOM   2731  NH1 ARG B 113      42.794 -26.532  -1.395  1.00  0.00           N  
ATOM   2732  NH2 ARG B 113      42.515 -25.187  -3.205  1.00  0.00           N1+
ATOM   2733  C   ARG B 113      47.591 -21.630   0.555  1.00  0.00           C  
ATOM   2734  O   ARG B 113      47.078 -20.737  -0.104  1.00  0.00           O  
ATOM   2735  H   ARG B 113      45.508 -20.519   1.503  1.00  0.00           H  
ATOM   2736  HE  ARG B 113      44.189 -23.712  -2.127  1.00  0.00           H  
ATOM   2737 HH11 ARG B 113      42.172 -27.186  -1.848  1.00  0.00           H  
ATOM   2738 HH12 ARG B 113      43.164 -26.727  -0.489  1.00  0.00           H  
ATOM   2739 HH21 ARG B 113      41.853 -25.844  -3.599  1.00  0.00           H  
ATOM   2740 HH22 ARG B 113      42.737 -24.347  -3.707  1.00  0.00           H  
ATOM   2741  N   PRO B 114      48.795 -22.157   0.239  1.00  0.00           N  
ATOM   2742  CD  PRO B 114      49.679 -22.982   1.052  1.00  0.00           C  
ATOM   2743  CA  PRO B 114      49.325 -21.891  -1.106  1.00  0.00           C  
ATOM   2744  CB  PRO B 114      50.658 -22.648  -1.098  1.00  0.00           C  
ATOM   2745  CG  PRO B 114      51.030 -22.794   0.377  1.00  0.00           C  
ATOM   2746  C   PRO B 114      48.370 -22.399  -2.182  1.00  0.00           C  
ATOM   2747  O   PRO B 114      47.658 -23.374  -1.973  1.00  0.00           O  
ATOM   2748  N   VAL B 115      48.368 -21.702  -3.330  1.00  0.00           N  
ATOM   2749  CA  VAL B 115      47.463 -22.133  -4.407  1.00  0.00           C  
ATOM   2750  CB  VAL B 115      47.671 -21.274  -5.670  1.00  0.00           C  
ATOM   2751  CG1 VAL B 115      46.792 -21.690  -6.857  1.00  0.00           C  
ATOM   2752  CG2 VAL B 115      47.440 -19.803  -5.353  1.00  0.00           C  
ATOM   2753  C   VAL B 115      47.581 -23.611  -4.760  1.00  0.00           C  
ATOM   2754  O   VAL B 115      48.665 -24.124  -5.016  1.00  0.00           O  
ATOM   2755  H   VAL B 115      48.931 -20.874  -3.390  1.00  0.00           H  
ATOM   2756  N   ASN B 116      46.407 -24.264  -4.801  1.00  0.00           N  
ATOM   2757  CA  ASN B 116      46.376 -25.612  -5.373  1.00  0.00           C  
ATOM   2758  CB  ASN B 116      45.011 -26.276  -5.113  1.00  0.00           C  
ATOM   2759  CG  ASN B 116      44.878 -27.644  -5.770  1.00  0.00           C  
ATOM   2760  OD1 ASN B 116      45.807 -28.179  -6.360  1.00  0.00           O  
ATOM   2761  ND2 ASN B 116      43.663 -28.189  -5.667  1.00  0.00           N  
ATOM   2762  C   ASN B 116      46.728 -25.577  -6.852  1.00  0.00           C  
ATOM   2763  O   ASN B 116      45.898 -25.321  -7.719  1.00  0.00           O  
ATOM   2764  H   ASN B 116      45.578 -23.743  -4.588  1.00  0.00           H  
ATOM   2765 HD21 ASN B 116      42.914 -27.796  -5.124  1.00  0.00           H  
ATOM   2766 HD22 ASN B 116      43.455 -29.040  -6.153  1.00  0.00           H  
ATOM   2767  N   GLN B 117      48.019 -25.858  -7.078  1.00  0.00           N  
ATOM   2768  CA  GLN B 117      48.601 -25.828  -8.421  1.00  0.00           C  
ATOM   2769  CB  GLN B 117      50.127 -25.767  -8.314  1.00  0.00           C  
ATOM   2770  CG  GLN B 117      50.660 -24.433  -7.783  1.00  0.00           C  
ATOM   2771  CD  GLN B 117      50.421 -23.340  -8.806  1.00  0.00           C  
ATOM   2772  OE1 GLN B 117      50.515 -23.540 -10.010  1.00  0.00           O  
ATOM   2773  NE2 GLN B 117      50.108 -22.158  -8.267  1.00  0.00           N  
ATOM   2774  C   GLN B 117      48.196 -26.941  -9.376  1.00  0.00           C  
ATOM   2775  O   GLN B 117      48.806 -27.139 -10.425  1.00  0.00           O  
ATOM   2776  H   GLN B 117      48.595 -25.959  -6.266  1.00  0.00           H  
ATOM   2777 HE21 GLN B 117      49.945 -21.380  -8.872  1.00  0.00           H  
ATOM   2778 HE22 GLN B 117      50.039 -22.044  -7.277  1.00  0.00           H  
ATOM   2779  N   ASN B 118      47.140 -27.670  -8.985  1.00  0.00           N  
ATOM   2780  CA  ASN B 118      46.574 -28.587  -9.965  1.00  0.00           C  
ATOM   2781  CB  ASN B 118      45.544 -29.516  -9.348  1.00  0.00           C  
ATOM   2782  CG  ASN B 118      46.251 -30.723  -8.792  1.00  0.00           C  
ATOM   2783  OD1 ASN B 118      46.854 -31.510  -9.506  1.00  0.00           O  
ATOM   2784  ND2 ASN B 118      46.102 -30.857  -7.479  1.00  0.00           N  
ATOM   2785  C   ASN B 118      45.935 -27.845 -11.104  1.00  0.00           C  
ATOM   2786  O   ASN B 118      45.013 -27.053 -10.950  1.00  0.00           O  
ATOM   2787  H   ASN B 118      46.643 -27.474  -8.141  1.00  0.00           H  
ATOM   2788 HD21 ASN B 118      46.369 -31.693  -7.000  1.00  0.00           H  
ATOM   2789 HD22 ASN B 118      45.676 -30.116  -6.957  1.00  0.00           H  
ATOM   2790  N   LYS B 119      46.507 -28.126 -12.273  1.00  0.00           N  
ATOM   2791  CA  LYS B 119      45.946 -27.493 -13.454  1.00  0.00           C  
ATOM   2792  CB  LYS B 119      47.016 -27.462 -14.543  1.00  0.00           C  
ATOM   2793  CG  LYS B 119      48.167 -26.590 -14.035  1.00  0.00           C  
ATOM   2794  CD  LYS B 119      49.557 -27.173 -14.281  1.00  0.00           C  
ATOM   2795  CE  LYS B 119      50.614 -26.389 -13.502  1.00  0.00           C  
ATOM   2796  NZ  LYS B 119      51.929 -27.010 -13.703  1.00  0.00           N1+
ATOM   2797  C   LYS B 119      44.677 -28.208 -13.846  1.00  0.00           C  
ATOM   2798  O   LYS B 119      44.473 -29.365 -13.501  1.00  0.00           O  
ATOM   2799  H   LYS B 119      47.164 -28.875 -12.313  1.00  0.00           H  
ATOM   2800  HZ1 LYS B 119      51.889 -28.001 -13.388  1.00  0.00           H  
ATOM   2801  HZ2 LYS B 119      52.185 -26.969 -14.709  1.00  0.00           H  
ATOM   2802  HZ3 LYS B 119      52.634 -26.495 -13.137  1.00  0.00           H  
ATOM   2803  N   THR B 120      43.806 -27.455 -14.523  1.00  0.00           N  
ATOM   2804  CA  THR B 120      42.488 -28.049 -14.686  1.00  0.00           C  
ATOM   2805  CB  THR B 120      41.474 -26.972 -15.070  1.00  0.00           C  
ATOM   2806  OG1 THR B 120      41.815 -26.320 -16.311  1.00  0.00           O  
ATOM   2807  CG2 THR B 120      41.360 -25.946 -13.937  1.00  0.00           C  
ATOM   2808  C   THR B 120      42.479 -29.212 -15.650  1.00  0.00           C  
ATOM   2809  O   THR B 120      43.257 -29.240 -16.602  1.00  0.00           O  
ATOM   2810  H   THR B 120      44.022 -26.545 -14.866  1.00  0.00           H  
ATOM   2811  HG1 THR B 120      41.212 -25.576 -16.335  1.00  0.00           H  
ATOM   2812  N   VAL B 121      41.566 -30.152 -15.384  1.00  0.00           N  
ATOM   2813  CA  VAL B 121      41.478 -31.363 -16.203  1.00  0.00           C  
ATOM   2814  CB  VAL B 121      40.284 -32.201 -15.708  1.00  0.00           C  
ATOM   2815  CG1 VAL B 121      40.016 -33.474 -16.513  1.00  0.00           C  
ATOM   2816  CG2 VAL B 121      40.500 -32.550 -14.233  1.00  0.00           C  
ATOM   2817  C   VAL B 121      41.435 -31.051 -17.697  1.00  0.00           C  
ATOM   2818  O   VAL B 121      40.967 -30.000 -18.135  1.00  0.00           O  
ATOM   2819  H   VAL B 121      40.928 -29.983 -14.631  1.00  0.00           H  
ATOM   2820  N   LYS B 122      42.040 -31.966 -18.453  1.00  0.00           N  
ATOM   2821  CA  LYS B 122      42.112 -31.824 -19.899  1.00  0.00           C  
ATOM   2822  CB  LYS B 122      43.546 -31.468 -20.317  1.00  0.00           C  
ATOM   2823  CG  LYS B 122      44.010 -30.112 -19.775  1.00  0.00           C  
ATOM   2824  CD  LYS B 122      43.303 -28.918 -20.427  1.00  0.00           C  
ATOM   2825  CE  LYS B 122      43.313 -27.667 -19.543  1.00  0.00           C  
ATOM   2826  NZ  LYS B 122      42.299 -27.823 -18.494  1.00  0.00           N1+
ATOM   2827  C   LYS B 122      41.658 -33.129 -20.516  1.00  0.00           C  
ATOM   2828  O   LYS B 122      41.235 -34.046 -19.823  1.00  0.00           O  
ATOM   2829  H   LYS B 122      42.409 -32.803 -18.041  1.00  0.00           H  
ATOM   2830  HZ1 LYS B 122      41.346 -27.784 -18.912  1.00  0.00           H  
ATOM   2831  HZ2 LYS B 122      42.389 -28.754 -18.034  1.00  0.00           H  
ATOM   2832  HZ3 LYS B 122      42.366 -27.095 -17.753  1.00  0.00           H  
ATOM   2833  N   LYS B 123      41.787 -33.196 -21.850  1.00  0.00           N  
ATOM   2834  CA  LYS B 123      41.336 -34.404 -22.544  1.00  0.00           C  
ATOM   2835  CB  LYS B 123      41.494 -34.209 -24.056  1.00  0.00           C  
ATOM   2836  CG  LYS B 123      40.581 -35.115 -24.885  1.00  0.00           C  
ATOM   2837  CD  LYS B 123      39.114 -34.852 -24.550  1.00  0.00           C  
ATOM   2838  CE  LYS B 123      38.130 -35.749 -25.295  1.00  0.00           C  
ATOM   2839  NZ  LYS B 123      36.786 -35.357 -24.878  1.00  0.00           N1+
ATOM   2840  C   LYS B 123      41.976 -35.716 -22.093  1.00  0.00           C  
ATOM   2841  O   LYS B 123      41.426 -36.796 -22.243  1.00  0.00           O  
ATOM   2842  H   LYS B 123      42.116 -32.406 -22.363  1.00  0.00           H  
ATOM   2843  HZ1 LYS B 123      36.696 -35.337 -23.843  1.00  0.00           H  
ATOM   2844  HZ2 LYS B 123      36.556 -34.371 -25.147  1.00  0.00           H  
ATOM   2845  HZ3 LYS B 123      36.006 -35.923 -25.254  1.00  0.00           H  
ATOM   2846  N   ASN B 124      43.187 -35.568 -21.542  1.00  0.00           N  
ATOM   2847  CA  ASN B 124      43.896 -36.770 -21.110  1.00  0.00           C  
ATOM   2848  CB  ASN B 124      45.392 -36.665 -21.451  1.00  0.00           C  
ATOM   2849  CG  ASN B 124      46.089 -35.652 -20.551  1.00  0.00           C  
ATOM   2850  OD1 ASN B 124      45.479 -34.735 -20.011  1.00  0.00           O  
ATOM   2851  ND2 ASN B 124      47.399 -35.860 -20.406  1.00  0.00           N  
ATOM   2852  C   ASN B 124      43.730 -37.120 -19.640  1.00  0.00           C  
ATOM   2853  O   ASN B 124      44.447 -37.965 -19.122  1.00  0.00           O  
ATOM   2854  H   ASN B 124      43.564 -34.668 -21.328  1.00  0.00           H  
ATOM   2855 HD21 ASN B 124      47.850 -36.635 -20.845  1.00  0.00           H  
ATOM   2856 HD22 ASN B 124      47.925 -35.231 -19.837  1.00  0.00           H  
ATOM   2857  N   THR B 125      42.825 -36.397 -18.973  1.00  0.00           N  
ATOM   2858  CA  THR B 125      42.919 -36.516 -17.522  1.00  0.00           C  
ATOM   2859  CB  THR B 125      43.286 -35.157 -16.916  1.00  0.00           C  
ATOM   2860  OG1 THR B 125      43.685 -34.224 -17.938  1.00  0.00           O  
ATOM   2861  CG2 THR B 125      44.366 -35.286 -15.841  1.00  0.00           C  
ATOM   2862  C   THR B 125      41.726 -37.135 -16.811  1.00  0.00           C  
ATOM   2863  O   THR B 125      41.705 -37.264 -15.594  1.00  0.00           O  
ATOM   2864  H   THR B 125      42.225 -35.715 -19.393  1.00  0.00           H  
ATOM   2865  HG1 THR B 125      44.447 -34.597 -18.381  1.00  0.00           H  
ATOM   2866  N   PHE B 126      40.725 -37.497 -17.629  1.00  0.00           N  
ATOM   2867  CA  PHE B 126      39.549 -38.198 -17.119  1.00  0.00           C  
ATOM   2868  CB  PHE B 126      38.543 -37.213 -16.505  1.00  0.00           C  
ATOM   2869  CG  PHE B 126      38.622 -37.197 -14.992  1.00  0.00           C  
ATOM   2870  CD1 PHE B 126      38.091 -38.277 -14.255  1.00  0.00           C  
ATOM   2871  CD2 PHE B 126      39.216 -36.098 -14.333  1.00  0.00           C  
ATOM   2872  CE1 PHE B 126      38.160 -38.266 -12.848  1.00  0.00           C  
ATOM   2873  CE2 PHE B 126      39.290 -36.083 -12.927  1.00  0.00           C  
ATOM   2874  CZ  PHE B 126      38.763 -37.169 -12.198  1.00  0.00           C  
ATOM   2875  C   PHE B 126      38.933 -38.954 -18.279  1.00  0.00           C  
ATOM   2876  O   PHE B 126      38.954 -38.477 -19.407  1.00  0.00           O  
ATOM   2877  H   PHE B 126      40.777 -37.353 -18.618  1.00  0.00           H  
ATOM   2878  N   PHE B 127      38.429 -40.158 -17.975  1.00  0.00           N  
ATOM   2879  CA  PHE B 127      37.977 -41.058 -19.035  1.00  0.00           C  
ATOM   2880  CB  PHE B 127      39.078 -42.049 -19.438  1.00  0.00           C  
ATOM   2881  CG  PHE B 127      40.251 -41.348 -20.083  1.00  0.00           C  
ATOM   2882  CD1 PHE B 127      40.154 -40.923 -21.427  1.00  0.00           C  
ATOM   2883  CD2 PHE B 127      41.424 -41.131 -19.329  1.00  0.00           C  
ATOM   2884  CE1 PHE B 127      41.250 -40.272 -22.026  1.00  0.00           C  
ATOM   2885  CE2 PHE B 127      42.519 -40.480 -19.927  1.00  0.00           C  
ATOM   2886  CZ  PHE B 127      42.422 -40.061 -21.270  1.00  0.00           C  
ATOM   2887  C   PHE B 127      36.754 -41.864 -18.644  1.00  0.00           C  
ATOM   2888  O   PHE B 127      36.659 -42.418 -17.552  1.00  0.00           O  
ATOM   2889  H   PHE B 127      38.394 -40.459 -17.024  1.00  0.00           H  
ATOM   2890  N   LYS B 128      35.834 -41.934 -19.618  1.00  0.00           N  
ATOM   2891  CA  LYS B 128      34.800 -42.959 -19.521  1.00  0.00           C  
ATOM   2892  CB  LYS B 128      33.472 -42.449 -20.115  1.00  0.00           C  
ATOM   2893  CG  LYS B 128      32.334 -43.485 -20.119  1.00  0.00           C  
ATOM   2894  CD  LYS B 128      30.976 -43.031 -20.680  1.00  0.00           C  
ATOM   2895  CE  LYS B 128      30.020 -42.313 -19.711  1.00  0.00           C  
ATOM   2896  NZ  LYS B 128      30.479 -40.970 -19.340  1.00  0.00           N1+
ATOM   2897  C   LYS B 128      35.268 -44.218 -20.227  1.00  0.00           C  
ATOM   2898  O   LYS B 128      35.658 -44.189 -21.386  1.00  0.00           O  
ATOM   2899  H   LYS B 128      35.974 -41.445 -20.477  1.00  0.00           H  
ATOM   2900  HZ1 LYS B 128      31.424 -41.004 -18.913  1.00  0.00           H  
ATOM   2901  HZ2 LYS B 128      30.555 -40.341 -20.168  1.00  0.00           H  
ATOM   2902  HZ3 LYS B 128      29.874 -40.555 -18.590  1.00  0.00           H  
ATOM   2903  N   CYS B 129      35.211 -45.323 -19.483  1.00  0.00           N  
ATOM   2904  CA  CYS B 129      35.407 -46.612 -20.134  1.00  0.00           C  
ATOM   2905  CB  CYS B 129      36.768 -47.195 -19.742  1.00  0.00           C  
ATOM   2906  SG  CYS B 129      37.234 -48.683 -20.667  1.00  0.00           S  
ATOM   2907  C   CYS B 129      34.259 -47.509 -19.722  1.00  0.00           C  
ATOM   2908  O   CYS B 129      33.511 -47.169 -18.813  1.00  0.00           O  
ATOM   2909  H   CYS B 129      34.975 -45.308 -18.509  1.00  0.00           H  
ATOM   2910  N   THR B 130      34.126 -48.643 -20.421  1.00  0.00           N  
ATOM   2911  CA  THR B 130      33.034 -49.561 -20.102  1.00  0.00           C  
ATOM   2912  CB  THR B 130      31.679 -48.961 -20.532  1.00  0.00           C  
ATOM   2913  OG1 THR B 130      30.592 -49.769 -20.076  1.00  0.00           O  
ATOM   2914  CG2 THR B 130      31.587 -48.699 -22.040  1.00  0.00           C  
ATOM   2915  C   THR B 130      33.296 -50.891 -20.781  1.00  0.00           C  
ATOM   2916  O   THR B 130      34.007 -50.939 -21.780  1.00  0.00           O  
ATOM   2917  H   THR B 130      34.741 -48.900 -21.167  1.00  0.00           H  
ATOM   2918  HG1 THR B 130      29.833 -49.519 -20.604  1.00  0.00           H  
ATOM   2919  N   VAL B 131      32.711 -51.948 -20.205  1.00  0.00           N  
ATOM   2920  CA  VAL B 131      32.676 -53.239 -20.895  1.00  0.00           C  
ATOM   2921  CB  VAL B 131      33.753 -54.220 -20.385  1.00  0.00           C  
ATOM   2922  CG1 VAL B 131      35.155 -53.843 -20.870  1.00  0.00           C  
ATOM   2923  CG2 VAL B 131      33.700 -54.415 -18.867  1.00  0.00           C  
ATOM   2924  C   VAL B 131      31.301 -53.848 -20.723  1.00  0.00           C  
ATOM   2925  O   VAL B 131      30.600 -53.531 -19.771  1.00  0.00           O  
ATOM   2926  H   VAL B 131      32.178 -51.813 -19.365  1.00  0.00           H  
ATOM   2927  N   ASP B 132      30.937 -54.729 -21.665  1.00  0.00           N  
ATOM   2928  CA  ASP B 132      29.710 -55.487 -21.410  1.00  0.00           C  
ATOM   2929  CB  ASP B 132      29.136 -56.033 -22.731  1.00  0.00           C  
ATOM   2930  CG  ASP B 132      27.942 -56.962 -22.525  1.00  0.00           C  
ATOM   2931  OD1 ASP B 132      26.961 -56.578 -21.890  1.00  0.00           O  
ATOM   2932  OD2 ASP B 132      28.005 -58.097 -22.981  1.00  0.00           O1-
ATOM   2933  C   ASP B 132      29.981 -56.579 -20.390  1.00  0.00           C  
ATOM   2934  O   ASP B 132      31.096 -57.075 -20.256  1.00  0.00           O  
ATOM   2935  H   ASP B 132      31.575 -55.016 -22.374  1.00  0.00           H  
ATOM   2936  N   VAL B 133      28.921 -56.890 -19.649  1.00  0.00           N  
ATOM   2937  CA  VAL B 133      29.024 -57.971 -18.683  1.00  0.00           C  
ATOM   2938  CB  VAL B 133      28.289 -57.558 -17.401  1.00  0.00           C  
ATOM   2939  CG1 VAL B 133      28.157 -58.686 -16.383  1.00  0.00           C  
ATOM   2940  CG2 VAL B 133      28.993 -56.359 -16.776  1.00  0.00           C  
ATOM   2941  C   VAL B 133      28.458 -59.247 -19.275  1.00  0.00           C  
ATOM   2942  O   VAL B 133      27.323 -59.289 -19.727  1.00  0.00           O  
ATOM   2943  H   VAL B 133      28.035 -56.491 -19.908  1.00  0.00           H  
ATOM   2944  N   PRO B 134      29.290 -60.315 -19.254  1.00  0.00           N  
ATOM   2945  CD  PRO B 134      30.689 -60.328 -18.847  1.00  0.00           C  
ATOM   2946  CA  PRO B 134      28.804 -61.632 -19.677  1.00  0.00           C  
ATOM   2947  CB  PRO B 134      29.991 -62.546 -19.358  1.00  0.00           C  
ATOM   2948  CG  PRO B 134      31.217 -61.639 -19.415  1.00  0.00           C  
ATOM   2949  C   PRO B 134      27.528 -62.066 -18.972  1.00  0.00           C  
ATOM   2950  O   PRO B 134      27.325 -61.801 -17.793  1.00  0.00           O  
ATOM   2951  N   GLU B 135      26.693 -62.755 -19.770  1.00  0.00           N  
ATOM   2952  CA  GLU B 135      25.368 -63.224 -19.346  1.00  0.00           C  
ATOM   2953  CB  GLU B 135      24.940 -64.368 -20.273  1.00  0.00           C  
ATOM   2954  CG  GLU B 135      23.436 -64.445 -20.554  1.00  0.00           C  
ATOM   2955  CD  GLU B 135      23.009 -63.226 -21.348  1.00  0.00           C  
ATOM   2956  OE1 GLU B 135      22.254 -62.413 -20.821  1.00  0.00           O  
ATOM   2957  OE2 GLU B 135      23.470 -63.051 -22.477  1.00  0.00           O1-
ATOM   2958  C   GLU B 135      25.224 -63.638 -17.887  1.00  0.00           C  
ATOM   2959  O   GLU B 135      24.429 -63.114 -17.116  1.00  0.00           O  
ATOM   2960  H   GLU B 135      26.943 -62.849 -20.730  1.00  0.00           H  
ATOM   2961  N   ASP B 136      26.077 -64.610 -17.539  1.00  0.00           N  
ATOM   2962  CA  ASP B 136      26.070 -65.187 -16.194  1.00  0.00           C  
ATOM   2963  CB  ASP B 136      27.123 -66.308 -16.120  1.00  0.00           C  
ATOM   2964  CG  ASP B 136      28.554 -65.810 -16.315  1.00  0.00           C  
ATOM   2965  OD1 ASP B 136      28.837 -65.101 -17.287  1.00  0.00           O  
ATOM   2966  OD2 ASP B 136      29.401 -66.143 -15.490  1.00  0.00           O1-
ATOM   2967  C   ASP B 136      26.227 -64.186 -15.057  1.00  0.00           C  
ATOM   2968  O   ASP B 136      25.628 -64.282 -13.993  1.00  0.00           O  
ATOM   2969  H   ASP B 136      26.823 -64.877 -18.149  1.00  0.00           H  
ATOM   2970  N   LEU B 137      27.057 -63.182 -15.344  1.00  0.00           N  
ATOM   2971  CA  LEU B 137      27.315 -62.204 -14.297  1.00  0.00           C  
ATOM   2972  CB  LEU B 137      28.755 -61.710 -14.394  1.00  0.00           C  
ATOM   2973  CG  LEU B 137      29.776 -62.841 -14.347  1.00  0.00           C  
ATOM   2974  CD1 LEU B 137      31.182 -62.336 -14.657  1.00  0.00           C  
ATOM   2975  CD2 LEU B 137      29.695 -63.619 -13.034  1.00  0.00           C  
ATOM   2976  C   LEU B 137      26.356 -61.031 -14.246  1.00  0.00           C  
ATOM   2977  O   LEU B 137      26.483 -60.152 -13.400  1.00  0.00           O  
ATOM   2978  H   LEU B 137      27.481 -63.135 -16.251  1.00  0.00           H  
ATOM   2979  N   ARG B 138      25.388 -61.024 -15.178  1.00  0.00           N  
ATOM   2980  CA  ARG B 138      24.584 -59.807 -15.313  1.00  0.00           C  
ATOM   2981  CB  ARG B 138      23.704 -59.868 -16.560  1.00  0.00           C  
ATOM   2982  CG  ARG B 138      24.567 -59.561 -17.781  1.00  0.00           C  
ATOM   2983  CD  ARG B 138      23.826 -59.556 -19.115  1.00  0.00           C  
ATOM   2984  NE  ARG B 138      24.713 -59.034 -20.154  1.00  0.00           N  
ATOM   2985  CZ  ARG B 138      24.728 -59.517 -21.406  1.00  0.00           C  
ATOM   2986  NH1 ARG B 138      25.589 -59.027 -22.287  1.00  0.00           N  
ATOM   2987  NH2 ARG B 138      23.908 -60.496 -21.749  1.00  0.00           N1+
ATOM   2988  C   ARG B 138      23.814 -59.320 -14.097  1.00  0.00           C  
ATOM   2989  O   ARG B 138      23.572 -58.128 -13.946  1.00  0.00           O  
ATOM   2990  H   ARG B 138      25.287 -61.784 -15.824  1.00  0.00           H  
ATOM   2991  HE  ARG B 138      25.417 -58.356 -19.922  1.00  0.00           H  
ATOM   2992 HH11 ARG B 138      25.651 -59.344 -23.228  1.00  0.00           H  
ATOM   2993 HH12 ARG B 138      26.256 -58.301 -22.042  1.00  0.00           H  
ATOM   2994 HH21 ARG B 138      23.904 -60.971 -22.631  1.00  0.00           H  
ATOM   2995 HH22 ARG B 138      23.243 -60.898 -21.106  1.00  0.00           H  
ATOM   2996  N   GLU B 139      23.476 -60.270 -13.213  1.00  0.00           N  
ATOM   2997  CA  GLU B 139      22.993 -59.801 -11.913  1.00  0.00           C  
ATOM   2998  CB  GLU B 139      22.061 -60.826 -11.274  1.00  0.00           C  
ATOM   2999  CG  GLU B 139      20.837 -61.151 -12.129  1.00  0.00           C  
ATOM   3000  CD  GLU B 139      19.976 -62.148 -11.385  1.00  0.00           C  
ATOM   3001  OE1 GLU B 139      18.963 -61.740 -10.820  1.00  0.00           O  
ATOM   3002  OE2 GLU B 139      20.325 -63.327 -11.368  1.00  0.00           O1-
ATOM   3003  C   GLU B 139      24.128 -59.470 -10.957  1.00  0.00           C  
ATOM   3004  O   GLU B 139      24.219 -58.398 -10.367  1.00  0.00           O  
ATOM   3005  H   GLU B 139      23.625 -61.236 -13.420  1.00  0.00           H  
ATOM   3006  N   ALA B 140      25.029 -60.463 -10.852  1.00  0.00           N  
ATOM   3007  CA  ALA B 140      26.148 -60.388  -9.908  1.00  0.00           C  
ATOM   3008  CB  ALA B 140      27.113 -61.550 -10.143  1.00  0.00           C  
ATOM   3009  C   ALA B 140      26.952 -59.095  -9.911  1.00  0.00           C  
ATOM   3010  O   ALA B 140      27.447 -58.631  -8.890  1.00  0.00           O  
ATOM   3011  H   ALA B 140      24.872 -61.288 -11.392  1.00  0.00           H  
ATOM   3012  N   CYS B 141      27.051 -58.516 -11.113  1.00  0.00           N  
ATOM   3013  CA  CYS B 141      27.842 -57.297 -11.233  1.00  0.00           C  
ATOM   3014  CB  CYS B 141      28.258 -57.074 -12.683  1.00  0.00           C  
ATOM   3015  SG  CYS B 141      29.374 -58.381 -13.252  1.00  0.00           S  
ATOM   3016  C   CYS B 141      27.297 -56.014 -10.623  1.00  0.00           C  
ATOM   3017  O   CYS B 141      27.891 -54.950 -10.743  1.00  0.00           O  
ATOM   3018  H   CYS B 141      26.620 -58.944 -11.909  1.00  0.00           H  
ATOM   3019  N   ALA B 142      26.152 -56.111  -9.937  1.00  0.00           N  
ATOM   3020  CA  ALA B 142      25.697 -54.881  -9.290  1.00  0.00           C  
ATOM   3021  CB  ALA B 142      24.170 -54.885  -9.180  1.00  0.00           C  
ATOM   3022  C   ALA B 142      26.316 -54.606  -7.921  1.00  0.00           C  
ATOM   3023  O   ALA B 142      25.617 -54.393  -6.937  1.00  0.00           O  
ATOM   3024  H   ALA B 142      25.664 -56.981  -9.836  1.00  0.00           H  
ATOM   3025  N   ASN B 143      27.663 -54.627  -7.868  1.00  0.00           N  
ATOM   3026  CA  ASN B 143      28.243 -54.586  -6.521  1.00  0.00           C  
ATOM   3027  CB  ASN B 143      28.167 -55.979  -5.882  1.00  0.00           C  
ATOM   3028  CG  ASN B 143      28.316 -55.865  -4.381  1.00  0.00           C  
ATOM   3029  OD1 ASN B 143      29.331 -55.421  -3.858  1.00  0.00           O  
ATOM   3030  ND2 ASN B 143      27.246 -56.278  -3.700  1.00  0.00           N  
ATOM   3031  C   ASN B 143      29.658 -54.035  -6.400  1.00  0.00           C  
ATOM   3032  O   ASN B 143      30.637 -54.758  -6.543  1.00  0.00           O  
ATOM   3033  H   ASN B 143      28.202 -54.796  -8.697  1.00  0.00           H  
ATOM   3034 HD21 ASN B 143      27.245 -56.258  -2.703  1.00  0.00           H  
ATOM   3035 HD22 ASN B 143      26.438 -56.605  -4.190  1.00  0.00           H  
ATOM   3036  N   GLU B 144      29.756 -52.732  -6.058  1.00  0.00           N  
ATOM   3037  CA  GLU B 144      31.106 -52.152  -5.927  1.00  0.00           C  
ATOM   3038  CB  GLU B 144      31.103 -50.639  -5.631  1.00  0.00           C  
ATOM   3039  CG  GLU B 144      32.318 -49.963  -6.291  1.00  0.00           C  
ATOM   3040  CD  GLU B 144      32.944 -48.841  -5.473  1.00  0.00           C  
ATOM   3041  OE1 GLU B 144      33.869 -49.088  -4.709  1.00  0.00           O  
ATOM   3042  OE2 GLU B 144      32.621 -47.678  -5.674  1.00  0.00           O1-
ATOM   3043  C   GLU B 144      32.055 -52.824  -4.934  1.00  0.00           C  
ATOM   3044  O   GLU B 144      33.264 -52.614  -4.944  1.00  0.00           O  
ATOM   3045  H   GLU B 144      28.923 -52.189  -5.959  1.00  0.00           H  
ATOM   3046  N   ASN B 145      31.478 -53.626  -4.032  1.00  0.00           N  
ATOM   3047  CA  ASN B 145      32.390 -54.323  -3.129  1.00  0.00           C  
ATOM   3048  CB  ASN B 145      31.763 -54.550  -1.752  1.00  0.00           C  
ATOM   3049  CG  ASN B 145      31.686 -53.220  -1.024  1.00  0.00           C  
ATOM   3050  OD1 ASN B 145      32.201 -52.198  -1.472  1.00  0.00           O  
ATOM   3051  ND2 ASN B 145      31.014 -53.267   0.128  1.00  0.00           N  
ATOM   3052  C   ASN B 145      32.959 -55.588  -3.732  1.00  0.00           C  
ATOM   3053  O   ASN B 145      34.145 -55.865  -3.629  1.00  0.00           O  
ATOM   3054  H   ASN B 145      30.506 -53.862  -4.071  1.00  0.00           H  
ATOM   3055 HD21 ASN B 145      30.911 -52.438   0.675  1.00  0.00           H  
ATOM   3056 HD22 ASN B 145      30.609 -54.118   0.459  1.00  0.00           H  
ATOM   3057  N   ALA B 146      32.086 -56.310  -4.452  1.00  0.00           N  
ATOM   3058  CA  ALA B 146      32.599 -57.438  -5.237  1.00  0.00           C  
ATOM   3059  CB  ALA B 146      31.451 -58.192  -5.911  1.00  0.00           C  
ATOM   3060  C   ALA B 146      33.603 -57.020  -6.304  1.00  0.00           C  
ATOM   3061  O   ALA B 146      34.579 -57.707  -6.607  1.00  0.00           O  
ATOM   3062  H   ALA B 146      31.127 -56.024  -4.505  1.00  0.00           H  
ATOM   3063  N   HIS B 147      33.323 -55.816  -6.828  1.00  0.00           N  
ATOM   3064  CA  HIS B 147      34.230 -55.193  -7.787  1.00  0.00           C  
ATOM   3065  CB  HIS B 147      33.476 -54.396  -8.852  1.00  0.00           C  
ATOM   3066  CG  HIS B 147      32.364 -55.235  -9.417  1.00  0.00           C  
ATOM   3067  ND1 HIS B 147      32.525 -56.487  -9.875  1.00  0.00           N  
ATOM   3068  CD2 HIS B 147      31.019 -54.885  -9.506  1.00  0.00           C  
ATOM   3069  NE2 HIS B 147      30.370 -55.955 -10.012  1.00  0.00           N  
ATOM   3070  CE1 HIS B 147      31.290 -56.938 -10.241  1.00  0.00           C  
ATOM   3071  C   HIS B 147      35.297 -54.310  -7.183  1.00  0.00           C  
ATOM   3072  O   HIS B 147      35.958 -53.542  -7.876  1.00  0.00           O  
ATOM   3073  H   HIS B 147      32.457 -55.377  -6.582  1.00  0.00           H  
ATOM   3074  HD1 HIS B 147      33.370 -56.974  -9.974  1.00  0.00           H  
ATOM   3075  N   LYS B 148      35.503 -54.466  -5.862  1.00  0.00           N  
ATOM   3076  CA  LYS B 148      36.639 -53.730  -5.308  1.00  0.00           C  
ATOM   3077  CB  LYS B 148      36.722 -53.849  -3.786  1.00  0.00           C  
ATOM   3078  CG  LYS B 148      37.331 -52.584  -3.172  1.00  0.00           C  
ATOM   3079  CD  LYS B 148      36.377 -51.396  -3.312  1.00  0.00           C  
ATOM   3080  CE  LYS B 148      35.182 -51.550  -2.373  1.00  0.00           C  
ATOM   3081  NZ  LYS B 148      33.982 -50.966  -2.977  1.00  0.00           N1+
ATOM   3082  C   LYS B 148      37.950 -54.151  -5.942  1.00  0.00           C  
ATOM   3083  O   LYS B 148      38.871 -53.375  -6.146  1.00  0.00           O  
ATOM   3084  H   LYS B 148      34.959 -55.088  -5.299  1.00  0.00           H  
ATOM   3085  HZ1 LYS B 148      34.074 -49.945  -3.163  1.00  0.00           H  
ATOM   3086  HZ2 LYS B 148      33.819 -51.404  -3.906  1.00  0.00           H  
ATOM   3087  HZ3 LYS B 148      33.154 -51.146  -2.373  1.00  0.00           H  
ATOM   3088  N   ASP B 149      37.949 -55.436  -6.317  1.00  0.00           N  
ATOM   3089  CA  ASP B 149      39.043 -55.987  -7.111  1.00  0.00           C  
ATOM   3090  CB  ASP B 149      38.849 -57.488  -7.344  1.00  0.00           C  
ATOM   3091  CG  ASP B 149      38.758 -58.210  -6.015  1.00  0.00           C  
ATOM   3092  OD1 ASP B 149      39.695 -58.899  -5.644  1.00  0.00           O  
ATOM   3093  OD2 ASP B 149      37.762 -58.061  -5.323  1.00  0.00           O1-
ATOM   3094  C   ASP B 149      39.312 -55.269  -8.416  1.00  0.00           C  
ATOM   3095  O   ASP B 149      40.453 -55.139  -8.831  1.00  0.00           O  
ATOM   3096  H   ASP B 149      37.215 -56.043  -6.006  1.00  0.00           H  
ATOM   3097  N   PHE B 150      38.229 -54.774  -9.033  1.00  0.00           N  
ATOM   3098  CA  PHE B 150      38.471 -53.972 -10.227  1.00  0.00           C  
ATOM   3099  CB  PHE B 150      37.229 -53.882 -11.115  1.00  0.00           C  
ATOM   3100  CG  PHE B 150      37.567 -54.103 -12.578  1.00  0.00           C  
ATOM   3101  CD1 PHE B 150      38.805 -54.670 -12.967  1.00  0.00           C  
ATOM   3102  CD2 PHE B 150      36.599 -53.759 -13.545  1.00  0.00           C  
ATOM   3103  CE1 PHE B 150      39.061 -54.927 -14.326  1.00  0.00           C  
ATOM   3104  CE2 PHE B 150      36.850 -54.013 -14.907  1.00  0.00           C  
ATOM   3105  CZ  PHE B 150      38.072 -54.612 -15.277  1.00  0.00           C  
ATOM   3106  C   PHE B 150      39.024 -52.595  -9.938  1.00  0.00           C  
ATOM   3107  O   PHE B 150      39.950 -52.124 -10.586  1.00  0.00           O  
ATOM   3108  H   PHE B 150      37.316 -54.826  -8.633  1.00  0.00           H  
ATOM   3109  N   LYS B 151      38.456 -51.990  -8.879  1.00  0.00           N  
ATOM   3110  CA  LYS B 151      39.027 -50.725  -8.408  1.00  0.00           C  
ATOM   3111  CB  LYS B 151      38.232 -50.231  -7.186  1.00  0.00           C  
ATOM   3112  CG  LYS B 151      38.612 -48.834  -6.679  1.00  0.00           C  
ATOM   3113  CD  LYS B 151      37.523 -48.154  -5.834  1.00  0.00           C  
ATOM   3114  CE  LYS B 151      36.248 -47.938  -6.654  1.00  0.00           C  
ATOM   3115  NZ  LYS B 151      35.304 -47.007  -6.017  1.00  0.00           N1+
ATOM   3116  C   LYS B 151      40.539 -50.802  -8.185  1.00  0.00           C  
ATOM   3117  O   LYS B 151      41.306 -50.009  -8.714  1.00  0.00           O  
ATOM   3118  H   LYS B 151      37.660 -52.413  -8.442  1.00  0.00           H  
ATOM   3119  HZ1 LYS B 151      35.721 -46.415  -5.273  1.00  0.00           H  
ATOM   3120  HZ2 LYS B 151      34.971 -46.330  -6.735  1.00  0.00           H  
ATOM   3121  HZ3 LYS B 151      34.486 -47.524  -5.617  1.00  0.00           H  
ATOM   3122  N   LYS B 152      40.913 -51.867  -7.454  1.00  0.00           N  
ATOM   3123  CA  LYS B 152      42.313 -52.269  -7.281  1.00  0.00           C  
ATOM   3124  CB  LYS B 152      42.362 -53.585  -6.487  1.00  0.00           C  
ATOM   3125  CG  LYS B 152      42.057 -53.495  -4.985  1.00  0.00           C  
ATOM   3126  CD  LYS B 152      41.296 -54.713  -4.429  1.00  0.00           C  
ATOM   3127  CE  LYS B 152      41.884 -56.092  -4.762  1.00  0.00           C  
ATOM   3128  NZ  LYS B 152      40.951 -57.153  -4.341  1.00  0.00           N1+
ATOM   3129  C   LYS B 152      43.088 -52.450  -8.585  1.00  0.00           C  
ATOM   3130  O   LYS B 152      44.150 -51.887  -8.808  1.00  0.00           O  
ATOM   3131  H   LYS B 152      40.183 -52.405  -7.038  1.00  0.00           H  
ATOM   3132  HZ1 LYS B 152      40.914 -57.273  -3.313  1.00  0.00           H  
ATOM   3133  HZ2 LYS B 152      39.982 -57.000  -4.695  1.00  0.00           H  
ATOM   3134  HZ3 LYS B 152      41.185 -58.071  -4.782  1.00  0.00           H  
ATOM   3135  N   ALA B 153      42.520 -53.315  -9.435  1.00  0.00           N  
ATOM   3136  CA  ALA B 153      43.309 -53.809 -10.562  1.00  0.00           C  
ATOM   3137  CB  ALA B 153      42.653 -55.043 -11.184  1.00  0.00           C  
ATOM   3138  C   ALA B 153      43.566 -52.804 -11.666  1.00  0.00           C  
ATOM   3139  O   ALA B 153      44.620 -52.790 -12.299  1.00  0.00           O  
ATOM   3140  H   ALA B 153      41.602 -53.668  -9.256  1.00  0.00           H  
ATOM   3141  N   VAL B 154      42.541 -51.982 -11.899  1.00  0.00           N  
ATOM   3142  CA  VAL B 154      42.693 -51.052 -13.011  1.00  0.00           C  
ATOM   3143  CB  VAL B 154      41.651 -51.328 -14.110  1.00  0.00           C  
ATOM   3144  CG1 VAL B 154      41.842 -52.725 -14.700  1.00  0.00           C  
ATOM   3145  CG2 VAL B 154      40.213 -51.132 -13.630  1.00  0.00           C  
ATOM   3146  C   VAL B 154      42.717 -49.585 -12.623  1.00  0.00           C  
ATOM   3147  O   VAL B 154      42.920 -48.714 -13.459  1.00  0.00           O  
ATOM   3148  H   VAL B 154      41.704 -52.035 -11.350  1.00  0.00           H  
ATOM   3149  N   GLY B 155      42.493 -49.327 -11.325  1.00  0.00           N  
ATOM   3150  CA  GLY B 155      42.365 -47.918 -10.957  1.00  0.00           C  
ATOM   3151  C   GLY B 155      41.025 -47.339 -11.378  1.00  0.00           C  
ATOM   3152  O   GLY B 155      40.909 -46.234 -11.893  1.00  0.00           O  
ATOM   3153  H   GLY B 155      42.342 -50.039 -10.638  1.00  0.00           H  
ATOM   3154  N   ALA B 156      39.999 -48.169 -11.155  1.00  0.00           N  
ATOM   3155  CA  ALA B 156      38.666 -47.699 -11.519  1.00  0.00           C  
ATOM   3156  CB  ALA B 156      37.766 -48.867 -11.922  1.00  0.00           C  
ATOM   3157  C   ALA B 156      38.015 -46.966 -10.370  1.00  0.00           C  
ATOM   3158  O   ALA B 156      37.375 -47.561  -9.511  1.00  0.00           O  
ATOM   3159  H   ALA B 156      40.156 -49.011 -10.639  1.00  0.00           H  
ATOM   3160  N   CYS B 157      38.212 -45.640 -10.367  1.00  0.00           N  
ATOM   3161  CA  CYS B 157      37.645 -44.872  -9.254  1.00  0.00           C  
ATOM   3162  CB  CYS B 157      38.078 -43.412  -9.343  1.00  0.00           C  
ATOM   3163  SG  CYS B 157      37.745 -42.654 -10.951  1.00  0.00           S  
ATOM   3164  C   CYS B 157      36.135 -45.016  -9.131  1.00  0.00           C  
ATOM   3165  O   CYS B 157      35.572 -45.307  -8.075  1.00  0.00           O  
ATOM   3166  H   CYS B 157      38.689 -45.216 -11.140  1.00  0.00           H  
ATOM   3167  N   ARG B 158      35.503 -44.886 -10.299  1.00  0.00           N  
ATOM   3168  CA  ARG B 158      34.200 -45.519 -10.344  1.00  0.00           C  
ATOM   3169  CB  ARG B 158      33.156 -44.668 -11.060  1.00  0.00           C  
ATOM   3170  CG  ARG B 158      32.676 -43.396 -10.358  1.00  0.00           C  
ATOM   3171  CD  ARG B 158      32.060 -43.629  -8.977  1.00  0.00           C  
ATOM   3172  NE  ARG B 158      31.332 -44.897  -8.897  1.00  0.00           N  
ATOM   3173  CZ  ARG B 158      31.513 -45.672  -7.805  1.00  0.00           C  
ATOM   3174  NH1 ARG B 158      31.160 -46.949  -7.826  1.00  0.00           N  
ATOM   3175  NH2 ARG B 158      32.073 -45.188  -6.700  1.00  0.00           N1+
ATOM   3176  C   ARG B 158      34.293 -46.849 -11.042  1.00  0.00           C  
ATOM   3177  O   ARG B 158      34.560 -46.935 -12.230  1.00  0.00           O  
ATOM   3178  H   ARG B 158      35.987 -44.650 -11.146  1.00  0.00           H  
ATOM   3179  HE  ARG B 158      30.807 -45.192  -9.698  1.00  0.00           H  
ATOM   3180 HH11 ARG B 158      31.303 -47.503  -6.997  1.00  0.00           H  
ATOM   3181 HH12 ARG B 158      30.804 -47.423  -8.637  1.00  0.00           H  
ATOM   3182 HH21 ARG B 158      32.276 -45.806  -5.934  1.00  0.00           H  
ATOM   3183 HH22 ARG B 158      32.296 -44.209  -6.592  1.00  0.00           H  
ATOM   3184  N   ILE B 159      34.011 -47.888 -10.262  1.00  0.00           N  
ATOM   3185  CA  ILE B 159      33.515 -49.044 -10.990  1.00  0.00           C  
ATOM   3186  CB  ILE B 159      34.333 -50.305 -10.645  1.00  0.00           C  
ATOM   3187  CG2 ILE B 159      34.364 -50.623  -9.153  1.00  0.00           C  
ATOM   3188  CG1 ILE B 159      33.930 -51.494 -11.515  1.00  0.00           C  
ATOM   3189  CD1 ILE B 159      34.158 -51.203 -12.998  1.00  0.00           C  
ATOM   3190  C   ILE B 159      32.028 -49.125 -10.697  1.00  0.00           C  
ATOM   3191  O   ILE B 159      31.590 -48.856  -9.581  1.00  0.00           O  
ATOM   3192  H   ILE B 159      33.882 -47.811  -9.278  1.00  0.00           H  
ATOM   3193  N   PHE B 160      31.260 -49.392 -11.749  1.00  0.00           N  
ATOM   3194  CA  PHE B 160      29.821 -49.232 -11.598  1.00  0.00           C  
ATOM   3195  CB  PHE B 160      29.448 -47.775 -11.930  1.00  0.00           C  
ATOM   3196  CG  PHE B 160      28.008 -47.465 -11.588  1.00  0.00           C  
ATOM   3197  CD1 PHE B 160      27.586 -47.487 -10.240  1.00  0.00           C  
ATOM   3198  CD2 PHE B 160      27.107 -47.161 -12.631  1.00  0.00           C  
ATOM   3199  CE1 PHE B 160      26.239 -47.215  -9.932  1.00  0.00           C  
ATOM   3200  CE2 PHE B 160      25.760 -46.887 -12.325  1.00  0.00           C  
ATOM   3201  CZ  PHE B 160      25.339 -46.923 -10.979  1.00  0.00           C  
ATOM   3202  C   PHE B 160      29.115 -50.226 -12.489  1.00  0.00           C  
ATOM   3203  O   PHE B 160      29.691 -50.722 -13.446  1.00  0.00           O  
ATOM   3204  H   PHE B 160      31.646 -49.572 -12.659  1.00  0.00           H  
ATOM   3205  N   TYR B 161      27.857 -50.499 -12.140  1.00  0.00           N  
ATOM   3206  CA  TYR B 161      27.097 -51.329 -13.059  1.00  0.00           C  
ATOM   3207  CB  TYR B 161      26.677 -52.628 -12.372  1.00  0.00           C  
ATOM   3208  CG  TYR B 161      26.031 -53.604 -13.333  1.00  0.00           C  
ATOM   3209  CD1 TYR B 161      26.697 -53.966 -14.522  1.00  0.00           C  
ATOM   3210  CE1 TYR B 161      26.085 -54.877 -15.396  1.00  0.00           C  
ATOM   3211  CD2 TYR B 161      24.770 -54.134 -12.997  1.00  0.00           C  
ATOM   3212  CE2 TYR B 161      24.165 -55.057 -13.865  1.00  0.00           C  
ATOM   3213  CZ  TYR B 161      24.833 -55.419 -15.052  1.00  0.00           C  
ATOM   3214  OH  TYR B 161      24.247 -56.335 -15.899  1.00  0.00           O  
ATOM   3215  C   TYR B 161      25.898 -50.572 -13.567  1.00  0.00           C  
ATOM   3216  O   TYR B 161      25.115 -50.032 -12.799  1.00  0.00           O  
ATOM   3217  H   TYR B 161      27.396 -50.070 -11.366  1.00  0.00           H  
ATOM   3218  HH  TYR B 161      23.670 -56.888 -15.375  1.00  0.00           H  
ATOM   3219  N   HIS B 162      25.810 -50.574 -14.893  1.00  0.00           N  
ATOM   3220  CA  HIS B 162      24.612 -50.109 -15.575  1.00  0.00           C  
ATOM   3221  CB  HIS B 162      25.035 -49.376 -16.844  1.00  0.00           C  
ATOM   3222  CG  HIS B 162      24.884 -47.889 -16.652  1.00  0.00           C  
ATOM   3223  ND1 HIS B 162      23.788 -47.205 -17.020  1.00  0.00           N  
ATOM   3224  CD2 HIS B 162      25.800 -47.001 -16.084  1.00  0.00           C  
ATOM   3225  NE2 HIS B 162      25.237 -45.768 -16.116  1.00  0.00           N  
ATOM   3226  CE1 HIS B 162      23.997 -45.895 -16.694  1.00  0.00           C  
ATOM   3227  C   HIS B 162      23.756 -51.314 -15.918  1.00  0.00           C  
ATOM   3228  O   HIS B 162      24.086 -52.085 -16.810  1.00  0.00           O  
ATOM   3229  H   HIS B 162      26.519 -51.039 -15.420  1.00  0.00           H  
ATOM   3230  HD1 HIS B 162      22.977 -47.588 -17.439  1.00  0.00           H  
ATOM   3231  N   PRO B 163      22.661 -51.499 -15.143  1.00  0.00           N  
ATOM   3232  CD  PRO B 163      22.193 -50.641 -14.058  1.00  0.00           C  
ATOM   3233  CA  PRO B 163      21.837 -52.696 -15.343  1.00  0.00           C  
ATOM   3234  CB  PRO B 163      20.895 -52.650 -14.131  1.00  0.00           C  
ATOM   3235  CG  PRO B 163      20.809 -51.179 -13.718  1.00  0.00           C  
ATOM   3236  C   PRO B 163      21.138 -52.762 -16.696  1.00  0.00           C  
ATOM   3237  O   PRO B 163      21.197 -53.756 -17.407  1.00  0.00           O  
ATOM   3238  N   GLU B 164      20.469 -51.650 -17.024  1.00  0.00           N  
ATOM   3239  CA  GLU B 164      19.762 -51.544 -18.304  1.00  0.00           C  
ATOM   3240  CB  GLU B 164      18.995 -50.212 -18.428  1.00  0.00           C  
ATOM   3241  CG  GLU B 164      19.502 -48.981 -17.649  1.00  0.00           C  
ATOM   3242  CD  GLU B 164      20.977 -48.719 -17.893  1.00  0.00           C  
ATOM   3243  OE1 GLU B 164      21.326 -48.017 -18.831  1.00  0.00           O  
ATOM   3244  OE2 GLU B 164      21.797 -49.234 -17.145  1.00  0.00           O1-
ATOM   3245  C   GLU B 164      20.634 -51.754 -19.531  1.00  0.00           C  
ATOM   3246  O   GLU B 164      20.230 -52.357 -20.516  1.00  0.00           O  
ATOM   3247  H   GLU B 164      20.662 -50.828 -16.488  1.00  0.00           H  
ATOM   3248  N   THR B 165      21.866 -51.251 -19.420  1.00  0.00           N  
ATOM   3249  CA  THR B 165      22.761 -51.443 -20.552  1.00  0.00           C  
ATOM   3250  CB  THR B 165      23.377 -50.097 -20.928  1.00  0.00           C  
ATOM   3251  OG1 THR B 165      23.713 -49.350 -19.752  1.00  0.00           O  
ATOM   3252  CG2 THR B 165      22.442 -49.284 -21.825  1.00  0.00           C  
ATOM   3253  C   THR B 165      23.819 -52.519 -20.358  1.00  0.00           C  
ATOM   3254  O   THR B 165      24.807 -52.574 -21.082  1.00  0.00           O  
ATOM   3255  H   THR B 165      22.135 -50.700 -18.626  1.00  0.00           H  
ATOM   3256  HG1 THR B 165      22.897 -48.979 -19.405  1.00  0.00           H  
ATOM   3257  N   THR B 166      23.566 -53.350 -19.329  1.00  0.00           N  
ATOM   3258  CA  THR B 166      24.418 -54.487 -18.968  1.00  0.00           C  
ATOM   3259  CB  THR B 166      24.064 -55.709 -19.828  1.00  0.00           C  
ATOM   3260  OG1 THR B 166      24.316 -55.492 -21.223  1.00  0.00           O  
ATOM   3261  CG2 THR B 166      22.591 -56.073 -19.621  1.00  0.00           C  
ATOM   3262  C   THR B 166      25.920 -54.254 -18.883  1.00  0.00           C  
ATOM   3263  O   THR B 166      26.736 -55.119 -19.176  1.00  0.00           O  
ATOM   3264  H   THR B 166      22.713 -53.241 -18.822  1.00  0.00           H  
ATOM   3265  HG1 THR B 166      25.266 -55.571 -21.348  1.00  0.00           H  
ATOM   3266  N   GLN B 167      26.262 -53.028 -18.473  1.00  0.00           N  
ATOM   3267  CA  GLN B 167      27.667 -52.663 -18.595  1.00  0.00           C  
ATOM   3268  CB  GLN B 167      27.810 -51.435 -19.481  1.00  0.00           C  
ATOM   3269  CG  GLN B 167      27.868 -51.818 -20.954  1.00  0.00           C  
ATOM   3270  CD  GLN B 167      27.637 -50.580 -21.782  1.00  0.00           C  
ATOM   3271  OE1 GLN B 167      28.449 -49.664 -21.846  1.00  0.00           O  
ATOM   3272  NE2 GLN B 167      26.469 -50.593 -22.421  1.00  0.00           N  
ATOM   3273  C   GLN B 167      28.378 -52.433 -17.288  1.00  0.00           C  
ATOM   3274  O   GLN B 167      27.899 -51.756 -16.387  1.00  0.00           O  
ATOM   3275  H   GLN B 167      25.559 -52.407 -18.123  1.00  0.00           H  
ATOM   3276 HE21 GLN B 167      26.202 -49.835 -23.010  1.00  0.00           H  
ATOM   3277 HE22 GLN B 167      25.864 -51.381 -22.267  1.00  0.00           H  
ATOM   3278  N   LEU B 168      29.578 -53.008 -17.234  1.00  0.00           N  
ATOM   3279  CA  LEU B 168      30.475 -52.595 -16.168  1.00  0.00           C  
ATOM   3280  CB  LEU B 168      31.479 -53.709 -15.871  1.00  0.00           C  
ATOM   3281  CG  LEU B 168      31.931 -53.783 -14.411  1.00  0.00           C  
ATOM   3282  CD1 LEU B 168      30.754 -53.938 -13.445  1.00  0.00           C  
ATOM   3283  CD2 LEU B 168      32.970 -54.887 -14.206  1.00  0.00           C  
ATOM   3284  C   LEU B 168      31.144 -51.288 -16.547  1.00  0.00           C  
ATOM   3285  O   LEU B 168      32.101 -51.234 -17.310  1.00  0.00           O  
ATOM   3286  H   LEU B 168      29.903 -53.515 -18.032  1.00  0.00           H  
ATOM   3287  N   MET B 169      30.540 -50.229 -16.004  1.00  0.00           N  
ATOM   3288  CA  MET B 169      31.022 -48.881 -16.274  1.00  0.00           C  
ATOM   3289  CB  MET B 169      29.892 -47.885 -16.001  1.00  0.00           C  
ATOM   3290  CG  MET B 169      30.141 -46.474 -16.537  1.00  0.00           C  
ATOM   3291  SD  MET B 169      30.309 -46.404 -18.329  1.00  0.00           S  
ATOM   3292  CE  MET B 169      28.659 -46.976 -18.774  1.00  0.00           C  
ATOM   3293  C   MET B 169      32.277 -48.559 -15.483  1.00  0.00           C  
ATOM   3294  O   MET B 169      32.308 -48.592 -14.257  1.00  0.00           O  
ATOM   3295  H   MET B 169      29.813 -50.411 -15.342  1.00  0.00           H  
ATOM   3296  N   ILE B 170      33.323 -48.284 -16.263  1.00  0.00           N  
ATOM   3297  CA  ILE B 170      34.656 -48.108 -15.697  1.00  0.00           C  
ATOM   3298  CB  ILE B 170      35.644 -49.056 -16.391  1.00  0.00           C  
ATOM   3299  CG2 ILE B 170      36.980 -49.120 -15.654  1.00  0.00           C  
ATOM   3300  CG1 ILE B 170      35.057 -50.452 -16.582  1.00  0.00           C  
ATOM   3301  CD1 ILE B 170      35.764 -51.232 -17.683  1.00  0.00           C  
ATOM   3302  C   ILE B 170      35.119 -46.669 -15.841  1.00  0.00           C  
ATOM   3303  O   ILE B 170      35.710 -46.265 -16.836  1.00  0.00           O  
ATOM   3304  H   ILE B 170      33.170 -48.187 -17.246  1.00  0.00           H  
ATOM   3305  N   LEU B 171      34.806 -45.895 -14.806  1.00  0.00           N  
ATOM   3306  CA  LEU B 171      35.203 -44.493 -14.866  1.00  0.00           C  
ATOM   3307  CB  LEU B 171      34.070 -43.611 -14.349  1.00  0.00           C  
ATOM   3308  CG  LEU B 171      32.744 -43.925 -15.040  1.00  0.00           C  
ATOM   3309  CD1 LEU B 171      31.535 -43.411 -14.265  1.00  0.00           C  
ATOM   3310  CD2 LEU B 171      32.750 -43.444 -16.483  1.00  0.00           C  
ATOM   3311  C   LEU B 171      36.478 -44.238 -14.094  1.00  0.00           C  
ATOM   3312  O   LEU B 171      36.687 -44.756 -12.999  1.00  0.00           O  
ATOM   3313  H   LEU B 171      34.414 -46.305 -13.983  1.00  0.00           H  
ATOM   3314  N   SER B 172      37.328 -43.418 -14.717  1.00  0.00           N  
ATOM   3315  CA  SER B 172      38.611 -43.150 -14.079  1.00  0.00           C  
ATOM   3316  CB  SER B 172      39.602 -44.270 -14.411  1.00  0.00           C  
ATOM   3317  OG  SER B 172      40.839 -44.101 -13.700  1.00  0.00           O  
ATOM   3318  C   SER B 172      39.144 -41.802 -14.498  1.00  0.00           C  
ATOM   3319  O   SER B 172      38.565 -41.118 -15.328  1.00  0.00           O  
ATOM   3320  H   SER B 172      37.115 -43.008 -15.610  1.00  0.00           H  
ATOM   3321  HG  SER B 172      41.198 -44.988 -13.597  1.00  0.00           H  
ATOM   3322  N   ALA B 173      40.289 -41.462 -13.900  1.00  0.00           N  
ATOM   3323  CA  ALA B 173      41.048 -40.346 -14.446  1.00  0.00           C  
ATOM   3324  CB  ALA B 173      41.803 -39.626 -13.327  1.00  0.00           C  
ATOM   3325  C   ALA B 173      42.045 -40.791 -15.505  1.00  0.00           C  
ATOM   3326  O   ALA B 173      42.434 -40.054 -16.399  1.00  0.00           O  
ATOM   3327  H   ALA B 173      40.684 -42.113 -13.250  1.00  0.00           H  
ATOM   3328  N   SER B 174      42.485 -42.046 -15.344  1.00  0.00           N  
ATOM   3329  CA  SER B 174      43.686 -42.375 -16.096  1.00  0.00           C  
ATOM   3330  CB  SER B 174      44.690 -43.060 -15.163  1.00  0.00           C  
ATOM   3331  OG  SER B 174      45.970 -43.187 -15.798  1.00  0.00           O  
ATOM   3332  C   SER B 174      43.468 -43.179 -17.361  1.00  0.00           C  
ATOM   3333  O   SER B 174      42.639 -44.080 -17.441  1.00  0.00           O  
ATOM   3334  H   SER B 174      42.028 -42.719 -14.761  1.00  0.00           H  
ATOM   3335  HG  SER B 174      46.618 -43.105 -15.107  1.00  0.00           H  
ATOM   3336  N   GLU B 175      44.353 -42.847 -18.322  1.00  0.00           N  
ATOM   3337  CA  GLU B 175      44.644 -43.712 -19.473  1.00  0.00           C  
ATOM   3338  CB  GLU B 175      45.928 -43.190 -20.143  1.00  0.00           C  
ATOM   3339  CG  GLU B 175      46.449 -43.888 -21.414  1.00  0.00           C  
ATOM   3340  CD  GLU B 175      46.916 -45.315 -21.160  1.00  0.00           C  
ATOM   3341  OE1 GLU B 175      47.725 -45.562 -20.265  1.00  0.00           O  
ATOM   3342  OE2 GLU B 175      46.450 -46.211 -21.851  1.00  0.00           O1-
ATOM   3343  C   GLU B 175      44.803 -45.161 -19.044  1.00  0.00           C  
ATOM   3344  O   GLU B 175      44.192 -46.090 -19.569  1.00  0.00           O  
ATOM   3345  H   GLU B 175      44.884 -42.014 -18.174  1.00  0.00           H  
ATOM   3346  N   ALA B 176      45.640 -45.283 -17.990  1.00  0.00           N  
ATOM   3347  CA  ALA B 176      46.004 -46.594 -17.465  1.00  0.00           C  
ATOM   3348  CB  ALA B 176      46.700 -46.471 -16.109  1.00  0.00           C  
ATOM   3349  C   ALA B 176      44.831 -47.535 -17.335  1.00  0.00           C  
ATOM   3350  O   ALA B 176      44.851 -48.637 -17.853  1.00  0.00           O  
ATOM   3351  H   ALA B 176      46.075 -44.452 -17.642  1.00  0.00           H  
ATOM   3352  N   THR B 177      43.785 -47.031 -16.673  1.00  0.00           N  
ATOM   3353  CA  THR B 177      42.587 -47.845 -16.506  1.00  0.00           C  
ATOM   3354  CB  THR B 177      41.556 -46.978 -15.793  1.00  0.00           C  
ATOM   3355  OG1 THR B 177      42.183 -46.326 -14.676  1.00  0.00           O  
ATOM   3356  CG2 THR B 177      40.332 -47.768 -15.338  1.00  0.00           C  
ATOM   3357  C   THR B 177      42.032 -48.482 -17.777  1.00  0.00           C  
ATOM   3358  O   THR B 177      41.731 -49.671 -17.829  1.00  0.00           O  
ATOM   3359  H   THR B 177      43.787 -46.102 -16.304  1.00  0.00           H  
ATOM   3360  HG1 THR B 177      42.521 -47.037 -14.131  1.00  0.00           H  
ATOM   3361  N   VAL B 178      41.936 -47.636 -18.817  1.00  0.00           N  
ATOM   3362  CA  VAL B 178      41.417 -48.144 -20.088  1.00  0.00           C  
ATOM   3363  CB  VAL B 178      41.189 -46.990 -21.077  1.00  0.00           C  
ATOM   3364  CG1 VAL B 178      40.486 -47.472 -22.350  1.00  0.00           C  
ATOM   3365  CG2 VAL B 178      40.434 -45.830 -20.420  1.00  0.00           C  
ATOM   3366  C   VAL B 178      42.337 -49.203 -20.680  1.00  0.00           C  
ATOM   3367  O   VAL B 178      41.973 -50.350 -20.939  1.00  0.00           O  
ATOM   3368  H   VAL B 178      42.360 -46.730 -18.753  1.00  0.00           H  
ATOM   3369  N   LYS B 179      43.597 -48.789 -20.831  1.00  0.00           N  
ATOM   3370  CA  LYS B 179      44.568 -49.807 -21.212  1.00  0.00           C  
ATOM   3371  CB  LYS B 179      45.503 -49.188 -22.266  1.00  0.00           C  
ATOM   3372  CG  LYS B 179      46.677 -49.954 -22.902  1.00  0.00           C  
ATOM   3373  CD  LYS B 179      47.981 -50.074 -22.089  1.00  0.00           C  
ATOM   3374  CE  LYS B 179      48.615 -48.764 -21.579  1.00  0.00           C  
ATOM   3375  NZ  LYS B 179      47.771 -48.112 -20.566  1.00  0.00           N1+
ATOM   3376  C   LYS B 179      45.186 -50.449 -19.973  1.00  0.00           C  
ATOM   3377  O   LYS B 179      46.354 -50.283 -19.627  1.00  0.00           O  
ATOM   3378  H   LYS B 179      43.865 -47.859 -20.559  1.00  0.00           H  
ATOM   3379  HZ1 LYS B 179      47.373 -48.778 -19.870  1.00  0.00           H  
ATOM   3380  HZ2 LYS B 179      48.243 -47.296 -20.121  1.00  0.00           H  
ATOM   3381  HZ3 LYS B 179      46.988 -47.624 -21.053  1.00  0.00           H  
ATOM   3382  N   ARG B 180      44.270 -51.203 -19.342  1.00  0.00           N  
ATOM   3383  CA  ARG B 180      44.488 -52.159 -18.257  1.00  0.00           C  
ATOM   3384  CB  ARG B 180      44.583 -51.515 -16.868  1.00  0.00           C  
ATOM   3385  CG  ARG B 180      46.011 -51.193 -16.422  1.00  0.00           C  
ATOM   3386  CD  ARG B 180      46.813 -52.417 -15.981  1.00  0.00           C  
ATOM   3387  NE  ARG B 180      46.495 -52.795 -14.601  1.00  0.00           N  
ATOM   3388  CZ  ARG B 180      47.362 -53.525 -13.869  1.00  0.00           C  
ATOM   3389  NH1 ARG B 180      48.499 -53.969 -14.406  1.00  0.00           N  
ATOM   3390  NH2 ARG B 180      47.070 -53.793 -12.601  1.00  0.00           N1+
ATOM   3391  C   ARG B 180      43.328 -53.132 -18.280  1.00  0.00           C  
ATOM   3392  O   ARG B 180      43.517 -54.339 -18.353  1.00  0.00           O  
ATOM   3393  H   ARG B 180      43.337 -51.075 -19.676  1.00  0.00           H  
ATOM   3394  HE  ARG B 180      45.626 -52.499 -14.188  1.00  0.00           H  
ATOM   3395 HH11 ARG B 180      49.157 -54.509 -13.880  1.00  0.00           H  
ATOM   3396 HH12 ARG B 180      48.713 -53.764 -15.361  1.00  0.00           H  
ATOM   3397 HH21 ARG B 180      47.661 -54.327 -11.999  1.00  0.00           H  
ATOM   3398 HH22 ARG B 180      46.206 -53.434 -12.225  1.00  0.00           H  
ATOM   3399  N   VAL B 181      42.103 -52.562 -18.298  1.00  0.00           N  
ATOM   3400  CA  VAL B 181      40.931 -53.434 -18.457  1.00  0.00           C  
ATOM   3401  CB  VAL B 181      39.602 -52.653 -18.344  1.00  0.00           C  
ATOM   3402  CG1 VAL B 181      39.473 -51.493 -19.333  1.00  0.00           C  
ATOM   3403  CG2 VAL B 181      38.401 -53.596 -18.461  1.00  0.00           C  
ATOM   3404  C   VAL B 181      40.969 -54.307 -19.706  1.00  0.00           C  
ATOM   3405  O   VAL B 181      40.610 -55.477 -19.688  1.00  0.00           O  
ATOM   3406  H   VAL B 181      41.998 -51.573 -18.162  1.00  0.00           H  
ATOM   3407  N   ASN B 182      41.498 -53.695 -20.779  1.00  0.00           N  
ATOM   3408  CA  ASN B 182      41.658 -54.442 -22.034  1.00  0.00           C  
ATOM   3409  CB  ASN B 182      42.197 -53.526 -23.133  1.00  0.00           C  
ATOM   3410  CG  ASN B 182      41.046 -52.804 -23.805  1.00  0.00           C  
ATOM   3411  OD1 ASN B 182      40.435 -53.286 -24.744  1.00  0.00           O  
ATOM   3412  ND2 ASN B 182      40.765 -51.605 -23.287  1.00  0.00           N  
ATOM   3413  C   ASN B 182      42.498 -55.712 -21.957  1.00  0.00           C  
ATOM   3414  O   ASN B 182      42.426 -56.587 -22.804  1.00  0.00           O  
ATOM   3415  H   ASN B 182      41.684 -52.714 -20.724  1.00  0.00           H  
ATOM   3416 HD21 ASN B 182      40.005 -51.109 -23.704  1.00  0.00           H  
ATOM   3417 HD22 ASN B 182      41.264 -51.194 -22.524  1.00  0.00           H  
ATOM   3418  N   ILE B 183      43.311 -55.773 -20.891  1.00  0.00           N  
ATOM   3419  CA  ILE B 183      44.023 -57.024 -20.641  1.00  0.00           C  
ATOM   3420  CB  ILE B 183      45.470 -56.722 -20.209  1.00  0.00           C  
ATOM   3421  CG2 ILE B 183      46.294 -58.002 -20.022  1.00  0.00           C  
ATOM   3422  CG1 ILE B 183      46.155 -55.732 -21.160  1.00  0.00           C  
ATOM   3423  CD1 ILE B 183      46.359 -56.271 -22.580  1.00  0.00           C  
ATOM   3424  C   ILE B 183      43.309 -57.866 -19.590  1.00  0.00           C  
ATOM   3425  O   ILE B 183      43.148 -59.074 -19.684  1.00  0.00           O  
ATOM   3426  H   ILE B 183      43.335 -55.035 -20.221  1.00  0.00           H  
ATOM   3427  N   LEU B 184      42.891 -57.150 -18.539  1.00  0.00           N  
ATOM   3428  CA  LEU B 184      42.417 -57.860 -17.354  1.00  0.00           C  
ATOM   3429  CB  LEU B 184      42.711 -57.034 -16.100  1.00  0.00           C  
ATOM   3430  CG  LEU B 184      44.197 -56.726 -15.898  1.00  0.00           C  
ATOM   3431  CD1 LEU B 184      44.411 -55.747 -14.746  1.00  0.00           C  
ATOM   3432  CD2 LEU B 184      45.036 -57.995 -15.730  1.00  0.00           C  
ATOM   3433  C   LEU B 184      40.958 -58.279 -17.357  1.00  0.00           C  
ATOM   3434  O   LEU B 184      40.411 -58.628 -16.317  1.00  0.00           O  
ATOM   3435  H   LEU B 184      42.926 -56.153 -18.563  1.00  0.00           H  
ATOM   3436  N   SER B 185      40.339 -58.229 -18.547  1.00  0.00           N  
ATOM   3437  CA  SER B 185      38.886 -58.388 -18.623  1.00  0.00           C  
ATOM   3438  CB  SER B 185      38.456 -58.369 -20.091  1.00  0.00           C  
ATOM   3439  OG  SER B 185      39.418 -57.624 -20.849  1.00  0.00           O  
ATOM   3440  C   SER B 185      38.314 -59.583 -17.869  1.00  0.00           C  
ATOM   3441  O   SER B 185      37.711 -59.442 -16.810  1.00  0.00           O  
ATOM   3442  H   SER B 185      40.839 -58.002 -19.384  1.00  0.00           H  
ATOM   3443  HG  SER B 185      39.494 -56.761 -20.449  1.00  0.00           H  
ATOM   3444  N   ASP B 186      38.585 -60.783 -18.413  1.00  0.00           N  
ATOM   3445  CA  ASP B 186      38.092 -61.928 -17.648  1.00  0.00           C  
ATOM   3446  CB  ASP B 186      37.766 -63.144 -18.521  1.00  0.00           C  
ATOM   3447  CG  ASP B 186      36.328 -63.579 -18.265  1.00  0.00           C  
ATOM   3448  OD1 ASP B 186      36.030 -64.184 -17.234  1.00  0.00           O  
ATOM   3449  OD2 ASP B 186      35.477 -63.298 -19.101  1.00  0.00           O1-
ATOM   3450  C   ASP B 186      38.928 -62.328 -16.448  1.00  0.00           C  
ATOM   3451  O   ASP B 186      38.642 -63.288 -15.755  1.00  0.00           O  
ATOM   3452  H   ASP B 186      39.110 -60.897 -19.254  1.00  0.00           H  
ATOM   3453  N   MET B 187      39.970 -61.529 -16.167  1.00  0.00           N  
ATOM   3454  CA  MET B 187      40.562 -61.735 -14.845  1.00  0.00           C  
ATOM   3455  CB  MET B 187      41.937 -61.063 -14.760  1.00  0.00           C  
ATOM   3456  CG  MET B 187      42.694 -61.336 -13.457  1.00  0.00           C  
ATOM   3457  SD  MET B 187      43.063 -63.080 -13.202  1.00  0.00           S  
ATOM   3458  CE  MET B 187      44.168 -63.322 -14.603  1.00  0.00           C  
ATOM   3459  C   MET B 187      39.616 -61.243 -13.759  1.00  0.00           C  
ATOM   3460  O   MET B 187      39.300 -61.917 -12.782  1.00  0.00           O  
ATOM   3461  H   MET B 187      40.164 -60.712 -16.704  1.00  0.00           H  
ATOM   3462  N   HIS B 188      39.110 -60.023 -14.010  1.00  0.00           N  
ATOM   3463  CA  HIS B 188      38.081 -59.590 -13.074  1.00  0.00           C  
ATOM   3464  CB  HIS B 188      37.833 -58.084 -13.108  1.00  0.00           C  
ATOM   3465  CG  HIS B 188      36.976 -57.725 -11.914  1.00  0.00           C  
ATOM   3466  ND1 HIS B 188      37.311 -58.028 -10.645  1.00  0.00           N  
ATOM   3467  CD2 HIS B 188      35.730 -57.093 -11.910  1.00  0.00           C  
ATOM   3468  NE2 HIS B 188      35.321 -57.024 -10.618  1.00  0.00           N  
ATOM   3469  CE1 HIS B 188      36.290 -57.600  -9.844  1.00  0.00           C  
ATOM   3470  C   HIS B 188      36.779 -60.349 -13.209  1.00  0.00           C  
ATOM   3471  O   HIS B 188      36.175 -60.744 -12.219  1.00  0.00           O  
ATOM   3472  H   HIS B 188      39.345 -59.518 -14.845  1.00  0.00           H  
ATOM   3473  HD1 HIS B 188      38.130 -58.480 -10.355  1.00  0.00           H  
ATOM   3474  N   LEU B 189      36.382 -60.574 -14.468  1.00  0.00           N  
ATOM   3475  CA  LEU B 189      35.139 -61.325 -14.641  1.00  0.00           C  
ATOM   3476  CB  LEU B 189      34.718 -61.362 -16.110  1.00  0.00           C  
ATOM   3477  CG  LEU B 189      34.564 -59.971 -16.738  1.00  0.00           C  
ATOM   3478  CD1 LEU B 189      34.558 -60.030 -18.265  1.00  0.00           C  
ATOM   3479  CD2 LEU B 189      33.360 -59.204 -16.194  1.00  0.00           C  
ATOM   3480  C   LEU B 189      35.164 -62.699 -13.984  1.00  0.00           C  
ATOM   3481  O   LEU B 189      34.265 -63.052 -13.234  1.00  0.00           O  
ATOM   3482  H   LEU B 189      36.893 -60.206 -15.247  1.00  0.00           H  
ATOM   3483  N   ARG B 190      36.277 -63.425 -14.189  1.00  0.00           N  
ATOM   3484  CA  ARG B 190      36.470 -64.656 -13.417  1.00  0.00           C  
ATOM   3485  CB  ARG B 190      37.758 -65.381 -13.832  1.00  0.00           C  
ATOM   3486  CG  ARG B 190      37.868 -66.828 -13.346  1.00  0.00           C  
ATOM   3487  CD  ARG B 190      36.671 -67.674 -13.794  1.00  0.00           C  
ATOM   3488  NE  ARG B 190      36.644 -68.984 -13.141  1.00  0.00           N  
ATOM   3489  CZ  ARG B 190      36.204 -69.120 -11.868  1.00  0.00           C  
ATOM   3490  NH1 ARG B 190      35.780 -68.067 -11.176  1.00  0.00           N  
ATOM   3491  NH2 ARG B 190      36.206 -70.323 -11.297  1.00  0.00           N1+
ATOM   3492  C   ARG B 190      36.377 -64.518 -11.901  1.00  0.00           C  
ATOM   3493  O   ARG B 190      35.786 -65.367 -11.234  1.00  0.00           O  
ATOM   3494  H   ARG B 190      36.891 -63.200 -14.949  1.00  0.00           H  
ATOM   3495  HE  ARG B 190      36.993 -69.753 -13.679  1.00  0.00           H  
ATOM   3496 HH11 ARG B 190      35.517 -68.121 -10.206  1.00  0.00           H  
ATOM   3497 HH12 ARG B 190      35.736 -67.147 -11.580  1.00  0.00           H  
ATOM   3498 HH21 ARG B 190      36.521 -71.129 -11.799  1.00  0.00           H  
ATOM   3499 HH22 ARG B 190      35.891 -70.444 -10.354  1.00  0.00           H  
ATOM   3500  N   SER B 191      36.941 -63.409 -11.382  1.00  0.00           N  
ATOM   3501  CA  SER B 191      36.731 -63.085  -9.964  1.00  0.00           C  
ATOM   3502  CB  SER B 191      37.429 -61.754  -9.608  1.00  0.00           C  
ATOM   3503  OG  SER B 191      37.412 -61.469  -8.194  1.00  0.00           O  
ATOM   3504  C   SER B 191      35.252 -63.052  -9.594  1.00  0.00           C  
ATOM   3505  O   SER B 191      34.804 -63.688  -8.643  1.00  0.00           O  
ATOM   3506  H   SER B 191      37.459 -62.797 -11.986  1.00  0.00           H  
ATOM   3507  HG  SER B 191      38.174 -61.935  -7.852  1.00  0.00           H  
ATOM   3508  N   ILE B 192      34.502 -62.310 -10.424  1.00  0.00           N  
ATOM   3509  CA  ILE B 192      33.061 -62.216 -10.184  1.00  0.00           C  
ATOM   3510  CB  ILE B 192      32.383 -61.226 -11.140  1.00  0.00           C  
ATOM   3511  CG2 ILE B 192      30.959 -60.891 -10.680  1.00  0.00           C  
ATOM   3512  CG1 ILE B 192      33.204 -59.952 -11.319  1.00  0.00           C  
ATOM   3513  CD1 ILE B 192      32.749 -59.153 -12.538  1.00  0.00           C  
ATOM   3514  C   ILE B 192      32.367 -63.567 -10.232  1.00  0.00           C  
ATOM   3515  O   ILE B 192      31.524 -63.872  -9.404  1.00  0.00           O  
ATOM   3516  H   ILE B 192      34.922 -61.895 -11.235  1.00  0.00           H  
ATOM   3517  N   ARG B 193      32.804 -64.400 -11.190  1.00  0.00           N  
ATOM   3518  CA  ARG B 193      32.232 -65.748 -11.268  1.00  0.00           C  
ATOM   3519  CB  ARG B 193      32.789 -66.533 -12.467  1.00  0.00           C  
ATOM   3520  CG  ARG B 193      32.788 -65.734 -13.774  1.00  0.00           C  
ATOM   3521  CD  ARG B 193      33.290 -66.494 -15.005  1.00  0.00           C  
ATOM   3522  NE  ARG B 193      33.688 -65.588 -16.088  1.00  0.00           N  
ATOM   3523  CZ  ARG B 193      32.805 -65.053 -16.958  1.00  0.00           C  
ATOM   3524  NH1 ARG B 193      31.504 -65.288 -16.849  1.00  0.00           N  
ATOM   3525  NH2 ARG B 193      33.263 -64.281 -17.932  1.00  0.00           N1+
ATOM   3526  C   ARG B 193      32.377 -66.547  -9.979  1.00  0.00           C  
ATOM   3527  O   ARG B 193      31.462 -67.216  -9.519  1.00  0.00           O  
ATOM   3528  H   ARG B 193      33.455 -64.047 -11.862  1.00  0.00           H  
ATOM   3529  HE  ARG B 193      34.653 -65.328 -16.225  1.00  0.00           H  
ATOM   3530 HH11 ARG B 193      30.785 -64.935 -17.456  1.00  0.00           H  
ATOM   3531 HH12 ARG B 193      31.105 -65.843 -16.108  1.00  0.00           H  
ATOM   3532 HH21 ARG B 193      34.260 -64.101 -18.016  1.00  0.00           H  
ATOM   3533 HH22 ARG B 193      32.677 -63.853 -18.613  1.00  0.00           H  
ATOM   3534  N   THR B 194      33.572 -66.416  -9.374  1.00  0.00           N  
ATOM   3535  CA  THR B 194      33.708 -67.045  -8.057  1.00  0.00           C  
ATOM   3536  CB  THR B 194      35.172 -67.030  -7.604  1.00  0.00           C  
ATOM   3537  OG1 THR B 194      36.014 -67.555  -8.642  1.00  0.00           O  
ATOM   3538  CG2 THR B 194      35.401 -67.812  -6.306  1.00  0.00           C  
ATOM   3539  C   THR B 194      32.797 -66.444  -6.991  1.00  0.00           C  
ATOM   3540  O   THR B 194      32.152 -67.142  -6.222  1.00  0.00           O  
ATOM   3541  H   THR B 194      34.277 -65.814  -9.752  1.00  0.00           H  
ATOM   3542  HG1 THR B 194      36.902 -67.407  -8.327  1.00  0.00           H  
ATOM   3543  N   LYS B 195      32.751 -65.105  -7.004  1.00  0.00           N  
ATOM   3544  CA  LYS B 195      31.890 -64.408  -6.047  1.00  0.00           C  
ATOM   3545  CB  LYS B 195      32.147 -62.906  -6.188  1.00  0.00           C  
ATOM   3546  CG  LYS B 195      33.548 -62.561  -5.670  1.00  0.00           C  
ATOM   3547  CD  LYS B 195      34.121 -61.250  -6.209  1.00  0.00           C  
ATOM   3548  CE  LYS B 195      35.490 -60.951  -5.592  1.00  0.00           C  
ATOM   3549  NZ  LYS B 195      36.185 -59.909  -6.357  1.00  0.00           N1+
ATOM   3550  C   LYS B 195      30.413 -64.775  -6.145  1.00  0.00           C  
ATOM   3551  O   LYS B 195      29.708 -64.893  -5.152  1.00  0.00           O  
ATOM   3552  H   LYS B 195      33.258 -64.591  -7.697  1.00  0.00           H  
ATOM   3553  HZ1 LYS B 195      36.510 -60.302  -7.266  1.00  0.00           H  
ATOM   3554  HZ2 LYS B 195      35.583 -59.070  -6.500  1.00  0.00           H  
ATOM   3555  HZ3 LYS B 195      37.025 -59.579  -5.833  1.00  0.00           H  
ATOM   3556  N   LEU B 196      29.999 -65.008  -7.399  1.00  0.00           N  
ATOM   3557  CA  LEU B 196      28.649 -65.493  -7.674  1.00  0.00           C  
ATOM   3558  CB  LEU B 196      28.413 -65.461  -9.188  1.00  0.00           C  
ATOM   3559  CG  LEU B 196      27.023 -65.907  -9.652  1.00  0.00           C  
ATOM   3560  CD1 LEU B 196      25.901 -65.057  -9.052  1.00  0.00           C  
ATOM   3561  CD2 LEU B 196      26.945 -65.968 -11.178  1.00  0.00           C  
ATOM   3562  C   LEU B 196      28.409 -66.877  -7.093  1.00  0.00           C  
ATOM   3563  O   LEU B 196      27.467 -67.113  -6.350  1.00  0.00           O  
ATOM   3564  H   LEU B 196      30.651 -64.913  -8.148  1.00  0.00           H  
ATOM   3565  N   MET B 197      29.347 -67.780  -7.435  1.00  0.00           N  
ATOM   3566  CA  MET B 197      29.262 -69.133  -6.872  1.00  0.00           C  
ATOM   3567  CB  MET B 197      30.396 -70.014  -7.403  1.00  0.00           C  
ATOM   3568  CG  MET B 197      30.319 -70.270  -8.911  1.00  0.00           C  
ATOM   3569  SD  MET B 197      28.834 -71.160  -9.413  1.00  0.00           S  
ATOM   3570  CE  MET B 197      29.141 -72.703  -8.536  1.00  0.00           C  
ATOM   3571  C   MET B 197      29.232 -69.175  -5.350  1.00  0.00           C  
ATOM   3572  O   MET B 197      28.590 -70.010  -4.728  1.00  0.00           O  
ATOM   3573  H   MET B 197      30.077 -67.517  -8.068  1.00  0.00           H  
ATOM   3574  N   LEU B 198      29.944 -68.194  -4.784  1.00  0.00           N  
ATOM   3575  CA  LEU B 198      29.747 -67.892  -3.372  1.00  0.00           C  
ATOM   3576  CB  LEU B 198      31.008 -67.186  -2.854  1.00  0.00           C  
ATOM   3577  CG  LEU B 198      31.155 -67.065  -1.332  1.00  0.00           C  
ATOM   3578  CD1 LEU B 198      32.616 -67.224  -0.910  1.00  0.00           C  
ATOM   3579  CD2 LEU B 198      30.558 -65.769  -0.775  1.00  0.00           C  
ATOM   3580  C   LEU B 198      28.471 -67.091  -3.145  1.00  0.00           C  
ATOM   3581  O   LEU B 198      27.812 -67.180  -2.114  1.00  0.00           O  
ATOM   3582  H   LEU B 198      30.485 -67.588  -5.366  1.00  0.00           H  
TER    3583      LEU B 198 
END
