# Supplementary material for: Fbxo4-mediated degradation of Fxr1 suppresses tumorigenesis in head and neck squamous cell carcinoma
Source: Nat Commun. 2017 Nov 16;8:1534. doi: 10.1038/s41467-017-01199-8 (PMC5688124; doi:10.1038/s41467-017-01199-8)
Supplement: Supplementary file 7 — Supplementary Data 4 [file 41467_2017_1199_MOESM7_ESM.txt]

HEADER    .pdb                                                        
REMARK  99                                                                      
HELIX    1   1 PRO A  184  LEU A  186  5               Generated by MOE    3
HELIX    2   2 LEU A  193  LEU A  197  1               Generated by MOE    5
HELIX    3   3 PRO A  210  ARG A  212  5               Generated by MOE    3
HELIX    4   4 ILE A  279  VAL A  285  1               Generated by MOE    7
HELIX    5   5 TRP A  303  MET A  311  1               Generated by MOE    9
HELIX    6   6 CYS A  341  GLU A  347  1               Generated by MOE    7
HELIX    7   7 LEU A  350  LEU A  353  5               Generated by MOE    4
HELIX    8   8 PHE A  370  GLU A  382  1               Generated by MOE   13
HELIX    9   9 GLU B   33  ASN B   35  5               Generated by MOE    3
HELIX   10  10 PHE B   44  GLU B   46  5               Generated by MOE    3
HELIX   11  11 PHE B  109  ARG B  111  5               Generated by MOE    3
HELIX   12  12 LYS B  123  THR B  125  5               Generated by MOE    3
HELIX   13  13 GLU B  135  LEU B  137  5               Generated by MOE    3
HELIX   14  14 LYS B  148  VAL B  154  1               Generated by MOE    7
HELIX   15  15 GLU B  175  MET B  197  1               Generated by MOE   23
SHEET    1       ARG A 178  PHE A 182                  Generated by MOE
SHEET    2       CYS A 204  ALA A 207                  Generated by MOE
SHEET    3       VAL A 221  GLN A 224                  Generated by MOE
SHEET    4       LYS A 230  PHE A 231                  Generated by MOE
SHEET    5       ASN A 232  ILE A 235                  Generated by MOE
SHEET    6       GLY A 288  ASN A 294                  Generated by MOE
SHEET    7       LEU A 325  ILE A 331                  Generated by MOE
SHEET    8       TRP A 357  GLU A 363                  Generated by MOE
SHEET    9       THR B   5  ARG B   9                  Generated by MOE
SHEET   10       PHE B  15  HIS B  24                  Generated by MOE
SHEET   11       SER B  27  PHE B  32                  Generated by MOE
SHEET   12       ARG B  40  PRO B  43                  Generated by MOE
SHEET   13       VAL B  47  ARG B  48                  Generated by MOE
SHEET   14       GLU B  64  SER B  69                  Generated by MOE
SHEET   15       GLY B  78  LYS B  88                  Generated by MOE
SHEET   16       PHE B  91  TYR B  96                  Generated by MOE
SHEET   17       ASN B 104  THR B 108                  Generated by MOE
SHEET   18       LEU B 112  PRO B 114                  Generated by MOE
SHEET   19       PHE B 127  ASP B 132                  Generated by MOE
SHEET   20       ARG B 158  HIS B 162                  Generated by MOE
SHEET   21       GLN B 167  SER B 172                  Generated by MOE
ATOM      1  N   PRO A 177      36.570  16.491  10.741  1.00  0.00           N1+
ATOM      2  CD  PRO A 177      37.987  16.155  10.717  1.00  0.00           C  
ATOM      3  CA  PRO A 177      35.757  15.663   9.807  1.00  0.00           C  
ATOM      4  CB  PRO A 177      36.797  14.668   9.277  1.00  0.00           C  
ATOM      5  CG  PRO A 177      38.149  15.364   9.427  1.00  0.00           C  
ATOM      6  C   PRO A 177      34.568  14.930  10.486  1.00  0.00           C  
ATOM      7  O   PRO A 177      34.654  14.496  11.645  1.00  0.00           O  
ATOM      8  N   ARG A 178      33.455  14.779   9.754  1.00  0.00           N  
ATOM      9  CA  ARG A 178      32.257  14.075  10.223  1.00  0.00           C  
ATOM     10  CB  ARG A 178      31.033  14.988  10.362  1.00  0.00           C  
ATOM     11  CG  ARG A 178      31.254  16.317  11.087  1.00  0.00           C  
ATOM     12  CD  ARG A 178      29.943  16.908  11.622  1.00  0.00           C  
ATOM     13  NE  ARG A 178      29.504  16.159  12.800  1.00  0.00           N  
ATOM     14  CZ  ARG A 178      28.470  16.595  13.585  1.00  0.00           C  
ATOM     15  NH1 ARG A 178      27.704  17.637  13.189  1.00  0.00           N  
ATOM     16  NH2 ARG A 178      28.237  15.980  14.762  1.00  0.00           N1+
ATOM     17  C   ARG A 178      31.860  12.890   9.329  1.00  0.00           C  
ATOM     18  O   ARG A 178      31.524  13.073   8.159  1.00  0.00           O  
ATOM     19  H   ARG A 178      33.476  15.075   8.792  1.00  0.00           H  
ATOM     20  HE  ARG A 178      30.039  15.333  12.992  1.00  0.00           H  
ATOM     21 HH11 ARG A 178      26.949  17.989  13.758  1.00  0.00           H  
ATOM     22 HH12 ARG A 178      27.849  18.101  12.310  1.00  0.00           H  
ATOM     23 HH21 ARG A 178      28.807  15.228  15.117  1.00  0.00           H  
ATOM     24 HH22 ARG A 178      27.479  16.274  15.360  1.00  0.00           H  
ATOM     25  N   PHE A 179      31.749  11.695   9.920  1.00  0.00           N  
ATOM     26  CA  PHE A 179      31.368  10.467   9.227  1.00  0.00           C  
ATOM     27  CB  PHE A 179      32.382   9.356   9.488  1.00  0.00           C  
ATOM     28  CG  PHE A 179      33.754   9.818   9.074  1.00  0.00           C  
ATOM     29  CD1 PHE A 179      34.777   9.858  10.010  1.00  0.00           C  
ATOM     30  CD2 PHE A 179      33.990  10.202   7.760  1.00  0.00           C  
ATOM     31  CE1 PHE A 179      36.043  10.283   9.631  1.00  0.00           C  
ATOM     32  CE2 PHE A 179      35.257  10.625   7.382  1.00  0.00           C  
ATOM     33  CZ  PHE A 179      36.281  10.667   8.318  1.00  0.00           C  
ATOM     34  C   PHE A 179      29.980  10.003   9.696  1.00  0.00           C  
ATOM     35  O   PHE A 179      29.558  10.280  10.831  1.00  0.00           O  
ATOM     36  H   PHE A 179      31.897  11.611  10.902  1.00  0.00           H  
ATOM     37  N   ALA A 180      29.272   9.248   8.850  1.00  0.00           N  
ATOM     38  CA  ALA A 180      27.939   8.764   9.203  1.00  0.00           C  
ATOM     39  CB  ALA A 180      26.875   9.484   8.397  1.00  0.00           C  
ATOM     40  C   ALA A 180      27.755   7.262   8.955  1.00  0.00           C  
ATOM     41  O   ALA A 180      28.192   6.732   7.928  1.00  0.00           O  
ATOM     42  H   ALA A 180      29.632   8.989   7.948  1.00  0.00           H  
ATOM     43  N   MET A 181      27.113   6.584   9.915  1.00  0.00           N  
ATOM     44  CA  MET A 181      27.011   5.130   9.931  1.00  0.00           C  
ATOM     45  CB  MET A 181      27.674   4.628  11.212  1.00  0.00           C  
ATOM     46  CG  MET A 181      27.736   3.108  11.298  1.00  0.00           C  
ATOM     47  SD  MET A 181      28.653   2.522  12.729  1.00  0.00           S  
ATOM     48  CE  MET A 181      27.497   3.055  13.997  1.00  0.00           C  
ATOM     49  C   MET A 181      25.566   4.631   9.826  1.00  0.00           C  
ATOM     50  O   MET A 181      24.711   5.009  10.630  1.00  0.00           O  
ATOM     51  H   MET A 181      26.665   7.083  10.658  1.00  0.00           H  
ATOM     52  N   PHE A 182      25.325   3.729   8.868  1.00  0.00           N  
ATOM     53  CA  PHE A 182      23.988   3.293   8.451  1.00  0.00           C  
ATOM     54  CB  PHE A 182      23.469   4.208   7.338  1.00  0.00           C  
ATOM     55  CG  PHE A 182      24.506   4.370   6.251  1.00  0.00           C  
ATOM     56  CD1 PHE A 182      25.303   5.509   6.221  1.00  0.00           C  
ATOM     57  CD2 PHE A 182      24.658   3.394   5.274  1.00  0.00           C  
ATOM     58  CE1 PHE A 182      26.244   5.675   5.214  1.00  0.00           C  
ATOM     59  CE2 PHE A 182      25.598   3.561   4.265  1.00  0.00           C  
ATOM     60  CZ  PHE A 182      26.390   4.700   4.234  1.00  0.00           C  
ATOM     61  C   PHE A 182      23.881   1.793   8.062  1.00  0.00           C  
ATOM     62  O   PHE A 182      24.900   1.117   7.894  1.00  0.00           O  
ATOM     63  H   PHE A 182      26.081   3.357   8.323  1.00  0.00           H  
ATOM     64  N   GLY A 183      22.667   1.288   7.806  1.00  0.00           N  
ATOM     65  CA  GLY A 183      22.467  -0.009   7.152  1.00  0.00           C  
ATOM     66  C   GLY A 183      22.040  -1.210   8.040  1.00  0.00           C  
ATOM     67  O   GLY A 183      22.219  -1.200   9.261  1.00  0.00           O  
ATOM     68  H   GLY A 183      21.841   1.794   8.063  1.00  0.00           H  
ATOM     69  N   PRO A 184      21.517  -2.298   7.429  1.00  0.00           N  
ATOM     70  CD  PRO A 184      21.466  -2.478   5.985  1.00  0.00           C  
ATOM     71  CA  PRO A 184      20.791  -3.355   8.156  1.00  0.00           C  
ATOM     72  CB  PRO A 184      20.256  -4.245   7.027  1.00  0.00           C  
ATOM     73  CG  PRO A 184      20.252  -3.371   5.774  1.00  0.00           C  
ATOM     74  C   PRO A 184      21.636  -4.165   9.162  1.00  0.00           C  
ATOM     75  O   PRO A 184      21.110  -4.709  10.141  1.00  0.00           O  
ATOM     76  N   GLY A 185      22.965  -4.167   9.006  1.00  0.00           N  
ATOM     77  CA  GLY A 185      23.862  -4.673  10.035  1.00  0.00           C  
ATOM     78  C   GLY A 185      23.753  -3.912  11.379  1.00  0.00           C  
ATOM     79  O   GLY A 185      24.277  -4.397  12.379  1.00  0.00           O  
ATOM     80  H   GLY A 185      23.368  -3.666   8.238  1.00  0.00           H  
ATOM     81  N   LEU A 186      23.048  -2.773  11.457  1.00  0.00           N  
ATOM     82  CA  LEU A 186      22.655  -2.176  12.731  1.00  0.00           C  
ATOM     83  CB  LEU A 186      22.227  -0.719  12.547  1.00  0.00           C  
ATOM     84  CG  LEU A 186      23.383   0.213  12.184  1.00  0.00           C  
ATOM     85  CD1 LEU A 186      22.895   1.632  11.883  1.00  0.00           C  
ATOM     86  CD2 LEU A 186      24.471   0.203  13.260  1.00  0.00           C  
ATOM     87  C   LEU A 186      21.566  -2.970  13.500  1.00  0.00           C  
ATOM     88  O   LEU A 186      21.468  -2.774  14.713  1.00  0.00           O  
ATOM     89  H   LEU A 186      22.565  -2.417  10.656  1.00  0.00           H  
ATOM     90  N   GLU A 187      20.797  -3.884  12.879  1.00  0.00           N  
ATOM     91  CA  GLU A 187      19.762  -4.667  13.572  1.00  0.00           C  
ATOM     92  CB  GLU A 187      18.351  -4.153  13.244  1.00  0.00           C  
ATOM     93  CG  GLU A 187      18.110  -3.653  11.813  1.00  0.00           C  
ATOM     94  CD  GLU A 187      18.719  -2.272  11.635  1.00  0.00           C  
ATOM     95  OE1 GLU A 187      18.322  -1.354  12.348  1.00  0.00           O  
ATOM     96  OE2 GLU A 187      19.612  -2.127  10.804  1.00  0.00           O1-
ATOM     97  C   GLU A 187      19.876  -6.199  13.376  1.00  0.00           C  
ATOM     98  O   GLU A 187      19.435  -6.946  14.245  1.00  0.00           O  
ATOM     99  H   GLU A 187      20.797  -3.880  11.876  1.00  0.00           H  
ATOM    100  N   GLU A 188      20.499  -6.710  12.304  1.00  0.00           N  
ATOM    101  CA  GLU A 188      20.515  -8.163  12.042  1.00  0.00           C  
ATOM    102  CB  GLU A 188      20.859  -8.451  10.585  1.00  0.00           C  
ATOM    103  CG  GLU A 188      19.895  -7.860   9.560  1.00  0.00           C  
ATOM    104  CD  GLU A 188      20.294  -8.359   8.187  1.00  0.00           C  
ATOM    105  OE1 GLU A 188      21.474  -8.593   7.947  1.00  0.00           O  
ATOM    106  OE2 GLU A 188      19.430  -8.556   7.342  1.00  0.00           O1-
ATOM    107  C   GLU A 188      21.451  -9.010  12.961  1.00  0.00           C  
ATOM    108  O   GLU A 188      21.513 -10.233  12.835  1.00  0.00           O  
ATOM    109  H   GLU A 188      20.865  -6.075  11.619  1.00  0.00           H  
ATOM    110  N   LEU A 189      22.225  -8.383  13.853  1.00  0.00           N  
ATOM    111  CA  LEU A 189      23.251  -9.018  14.692  1.00  0.00           C  
ATOM    112  CB  LEU A 189      24.520  -8.160  14.688  1.00  0.00           C  
ATOM    113  CG  LEU A 189      25.022  -7.789  13.289  1.00  0.00           C  
ATOM    114  CD1 LEU A 189      26.260  -6.896  13.355  1.00  0.00           C  
ATOM    115  CD2 LEU A 189      25.271  -9.011  12.406  1.00  0.00           C  
ATOM    116  C   LEU A 189      22.785  -9.269  16.150  1.00  0.00           C  
ATOM    117  O   LEU A 189      21.924  -8.554  16.665  1.00  0.00           O  
ATOM    118  H   LEU A 189      21.984  -7.441  14.079  1.00  0.00           H  
ATOM    119  N   ASN A 190      23.426 -10.193  16.884  1.00  0.00           N  
ATOM    120  CA  ASN A 190      23.093 -10.457  18.292  1.00  0.00           C  
ATOM    121  CB  ASN A 190      23.694 -11.818  18.661  1.00  0.00           C  
ATOM    122  CG  ASN A 190      23.666 -12.076  20.158  1.00  0.00           C  
ATOM    123  OD1 ASN A 190      22.648 -12.477  20.718  1.00  0.00           O  
ATOM    124  ND2 ASN A 190      24.861 -11.909  20.759  1.00  0.00           N  
ATOM    125  C   ASN A 190      23.647  -9.371  19.255  1.00  0.00           C  
ATOM    126  O   ASN A 190      23.354  -9.414  20.450  1.00  0.00           O  
ATOM    127  H   ASN A 190      24.211 -10.656  16.460  1.00  0.00           H  
ATOM    128 HD21 ASN A 190      25.042 -12.112  21.718  1.00  0.00           H  
ATOM    129 HD22 ASN A 190      25.673 -11.540  20.290  1.00  0.00           H  
ATOM    130  N   THR A 191      24.406  -8.380  18.763  1.00  0.00           N  
ATOM    131  CA  THR A 191      25.061  -7.363  19.604  1.00  0.00           C  
ATOM    132  CB  THR A 191      26.389  -7.902  20.110  1.00  0.00           C  
ATOM    133  OG1 THR A 191      26.415  -9.337  20.037  1.00  0.00           O  
ATOM    134  CG2 THR A 191      26.586  -7.395  21.542  1.00  0.00           C  
ATOM    135  C   THR A 191      25.177  -5.997  18.893  1.00  0.00           C  
ATOM    136  O   THR A 191      25.669  -5.911  17.769  1.00  0.00           O  
ATOM    137  H   THR A 191      24.667  -8.369  17.801  1.00  0.00           H  
ATOM    138  HG1 THR A 191      27.219  -9.607  20.500  1.00  0.00           H  
ATOM    139  N   SER A 192      24.812  -4.899  19.569  1.00  0.00           N  
ATOM    140  CA  SER A 192      24.897  -3.547  18.998  1.00  0.00           C  
ATOM    141  CB  SER A 192      23.734  -2.666  19.492  1.00  0.00           C  
ATOM    142  OG  SER A 192      23.668  -1.440  18.742  1.00  0.00           O  
ATOM    143  C   SER A 192      26.295  -2.891  19.116  1.00  0.00           C  
ATOM    144  O   SER A 192      26.739  -2.549  20.214  1.00  0.00           O  
ATOM    145  H   SER A 192      24.540  -4.986  20.525  1.00  0.00           H  
ATOM    146  HG  SER A 192      22.921  -1.489  18.141  1.00  0.00           H  
ATOM    147  N   LEU A 193      26.907  -2.533  17.975  1.00  0.00           N  
ATOM    148  CA  LEU A 193      28.174  -1.787  17.911  1.00  0.00           C  
ATOM    149  CB  LEU A 193      28.500  -1.587  16.425  1.00  0.00           C  
ATOM    150  CG  LEU A 193      29.673  -0.668  16.071  1.00  0.00           C  
ATOM    151  CD1 LEU A 193      31.014  -1.170  16.600  1.00  0.00           C  
ATOM    152  CD2 LEU A 193      29.741  -0.423  14.563  1.00  0.00           C  
ATOM    153  C   LEU A 193      28.098  -0.422  18.645  1.00  0.00           C  
ATOM    154  O   LEU A 193      29.081   0.049  19.225  1.00  0.00           O  
ATOM    155  H   LEU A 193      26.489  -2.854  17.126  1.00  0.00           H  
ATOM    156  N   VAL A 194      26.906   0.182  18.715  1.00  0.00           N  
ATOM    157  CA  VAL A 194      26.693   1.461  19.392  1.00  0.00           C  
ATOM    158  CB  VAL A 194      25.274   1.938  19.066  1.00  0.00           C  
ATOM    159  CG1 VAL A 194      24.963   3.324  19.634  1.00  0.00           C  
ATOM    160  CG2 VAL A 194      25.046   1.871  17.555  1.00  0.00           C  
ATOM    161  C   VAL A 194      26.921   1.375  20.922  1.00  0.00           C  
ATOM    162  O   VAL A 194      27.232   2.382  21.553  1.00  0.00           O  
ATOM    163  H   VAL A 194      26.112  -0.318  18.367  1.00  0.00           H  
ATOM    164  N   LEU A 195      26.883   0.171  21.514  1.00  0.00           N  
ATOM    165  CA  LEU A 195      27.243  -0.019  22.920  1.00  0.00           C  
ATOM    166  CB  LEU A 195      26.787  -1.395  23.401  1.00  0.00           C  
ATOM    167  CG  LEU A 195      25.288  -1.622  23.196  1.00  0.00           C  
ATOM    168  CD1 LEU A 195      24.890  -3.068  23.495  1.00  0.00           C  
ATOM    169  CD2 LEU A 195      24.443  -0.613  23.976  1.00  0.00           C  
ATOM    170  C   LEU A 195      28.768   0.141  23.116  1.00  0.00           C  
ATOM    171  O   LEU A 195      29.211   1.011  23.859  1.00  0.00           O  
ATOM    172  H   LEU A 195      26.738  -0.647  20.955  1.00  0.00           H  
ATOM    173  N   SER A 196      29.585  -0.609  22.367  1.00  0.00           N  
ATOM    174  CA  SER A 196      31.051  -0.505  22.408  1.00  0.00           C  
ATOM    175  CB  SER A 196      31.535  -1.643  21.529  1.00  0.00           C  
ATOM    176  OG  SER A 196      30.572  -2.698  21.653  1.00  0.00           O  
ATOM    177  C   SER A 196      31.551   0.904  21.992  1.00  0.00           C  
ATOM    178  O   SER A 196      32.489   1.437  22.589  1.00  0.00           O  
ATOM    179  H   SER A 196      29.238  -1.328  21.762  1.00  0.00           H  
ATOM    180  HG  SER A 196      31.039  -3.488  21.380  1.00  0.00           H  
ATOM    181  N   LEU A 197      30.868   1.590  21.063  1.00  0.00           N  
ATOM    182  CA  LEU A 197      31.176   2.987  20.736  1.00  0.00           C  
ATOM    183  CB  LEU A 197      30.467   3.421  19.453  1.00  0.00           C  
ATOM    184  CG  LEU A 197      30.976   2.699  18.206  1.00  0.00           C  
ATOM    185  CD1 LEU A 197      30.200   3.128  16.960  1.00  0.00           C  
ATOM    186  CD2 LEU A 197      32.486   2.867  18.022  1.00  0.00           C  
ATOM    187  C   LEU A 197      30.832   3.980  21.875  1.00  0.00           C  
ATOM    188  O   LEU A 197      31.396   5.072  21.903  1.00  0.00           O  
ATOM    189  H   LEU A 197      30.114   1.128  20.590  1.00  0.00           H  
ATOM    190  N   MET A 198      29.958   3.639  22.835  1.00  0.00           N  
ATOM    191  CA  MET A 198      29.595   4.519  23.954  1.00  0.00           C  
ATOM    192  CB  MET A 198      28.185   4.178  24.441  1.00  0.00           C  
ATOM    193  CG  MET A 198      27.483   5.345  25.137  1.00  0.00           C  
ATOM    194  SD  MET A 198      27.257   6.757  24.041  1.00  0.00           S  
ATOM    195  CE  MET A 198      26.294   5.935  22.759  1.00  0.00           C  
ATOM    196  C   MET A 198      30.636   4.484  25.109  1.00  0.00           C  
ATOM    197  O   MET A 198      30.569   5.287  26.040  1.00  0.00           O  
ATOM    198  H   MET A 198      29.555   2.722  22.831  1.00  0.00           H  
ATOM    199  N   SER A 199      31.592   3.541  25.094  1.00  0.00           N  
ATOM    200  CA  SER A 199      32.735   3.468  26.021  1.00  0.00           C  
ATOM    201  CB  SER A 199      32.263   3.120  27.443  1.00  0.00           C  
ATOM    202  OG  SER A 199      31.813   4.278  28.159  1.00  0.00           O  
ATOM    203  C   SER A 199      33.776   2.416  25.590  1.00  0.00           C  
ATOM    204  O   SER A 199      33.542   1.214  25.708  1.00  0.00           O  
ATOM    205  H   SER A 199      31.579   2.820  24.398  1.00  0.00           H  
ATOM    206  HG  SER A 199      31.268   4.777  27.561  1.00  0.00           H  
ATOM    207  N   SER A 200      34.931   2.863  25.086  1.00  0.00           N  
ATOM    208  CA  SER A 200      36.033   2.001  24.636  1.00  0.00           C  
ATOM    209  CB  SER A 200      35.592   1.358  23.335  1.00  0.00           C  
ATOM    210  OG  SER A 200      34.916   2.358  22.572  1.00  0.00           O  
ATOM    211  C   SER A 200      37.322   2.817  24.411  1.00  0.00           C  
ATOM    212  O   SER A 200      37.251   4.026  24.200  1.00  0.00           O  
ATOM    213  H   SER A 200      35.128   3.822  24.872  1.00  0.00           H  
ATOM    214  HG  SER A 200      34.002   2.286  22.805  1.00  0.00           H  
ATOM    215  N   GLU A 201      38.498   2.182  24.487  1.00  0.00           N  
ATOM    216  CA  GLU A 201      39.769   2.784  24.063  1.00  0.00           C  
ATOM    217  CB  GLU A 201      40.920   2.265  24.919  1.00  0.00           C  
ATOM    218  CG  GLU A 201      41.191   3.231  26.068  1.00  0.00           C  
ATOM    219  CD  GLU A 201      41.539   4.570  25.455  1.00  0.00           C  
ATOM    220  OE1 GLU A 201      42.271   4.581  24.467  1.00  0.00           O  
ATOM    221  OE2 GLU A 201      41.063   5.592  25.947  1.00  0.00           O1-
ATOM    222  C   GLU A 201      40.023   2.511  22.558  1.00  0.00           C  
ATOM    223  O   GLU A 201      39.181   1.897  21.900  1.00  0.00           O  
ATOM    224  H   GLU A 201      38.503   1.189  24.568  1.00  0.00           H  
ATOM    225  N   GLU A 202      41.178   2.914  22.001  1.00  0.00           N  
ATOM    226  CA  GLU A 202      41.580   2.721  20.591  1.00  0.00           C  
ATOM    227  CB  GLU A 202      41.654   1.237  20.211  1.00  0.00           C  
ATOM    228  CG  GLU A 202      42.635   0.450  21.084  1.00  0.00           C  
ATOM    229  CD  GLU A 202      42.627  -1.008  20.672  1.00  0.00           C  
ATOM    230  OE1 GLU A 202      41.551  -1.534  20.390  1.00  0.00           O  
ATOM    231  OE2 GLU A 202      43.696  -1.616  20.632  1.00  0.00           O1-
ATOM    232  C   GLU A 202      40.712   3.527  19.587  1.00  0.00           C  
ATOM    233  O   GLU A 202      41.251   4.299  18.798  1.00  0.00           O  
ATOM    234  H   GLU A 202      41.753   3.488  22.596  1.00  0.00           H  
ATOM    235  N   LEU A 203      39.384   3.494  19.733  1.00  0.00           N  
ATOM    236  CA  LEU A 203      38.489   4.605  19.416  1.00  0.00           C  
ATOM    237  CB  LEU A 203      37.163   4.135  18.809  1.00  0.00           C  
ATOM    238  CG  LEU A 203      37.271   3.351  17.501  1.00  0.00           C  
ATOM    239  CD1 LEU A 203      37.110   1.846  17.723  1.00  0.00           C  
ATOM    240  CD2 LEU A 203      36.279   3.866  16.457  1.00  0.00           C  
ATOM    241  C   LEU A 203      38.174   5.377  20.723  1.00  0.00           C  
ATOM    242  O   LEU A 203      37.096   5.215  21.292  1.00  0.00           O  
ATOM    243  H   LEU A 203      38.997   2.770  20.301  1.00  0.00           H  
ATOM    244  N   CYS A 204      39.119   6.160  21.266  1.00  0.00           N  
ATOM    245  CA  CYS A 204      38.943   6.754  22.602  1.00  0.00           C  
ATOM    246  CB  CYS A 204      40.318   7.229  23.064  1.00  0.00           C  
ATOM    247  SG  CYS A 204      41.630   6.482  22.063  1.00  0.00           S  
ATOM    248  C   CYS A 204      37.882   7.890  22.589  1.00  0.00           C  
ATOM    249  O   CYS A 204      37.883   8.692  21.641  1.00  0.00           O  
ATOM    250  H   CYS A 204      39.921   6.428  20.727  1.00  0.00           H  
ATOM    251  N   PRO A 205      36.985   8.038  23.591  1.00  0.00           N  
ATOM    252  CD  PRO A 205      37.030   7.312  24.852  1.00  0.00           C  
ATOM    253  CA  PRO A 205      35.624   8.496  23.290  1.00  0.00           C  
ATOM    254  CB  PRO A 205      34.866   7.253  23.749  1.00  0.00           C  
ATOM    255  CG  PRO A 205      35.579   6.855  25.052  1.00  0.00           C  
ATOM    256  C   PRO A 205      35.141   9.747  24.067  1.00  0.00           C  
ATOM    257  O   PRO A 205      35.581  10.041  25.181  1.00  0.00           O  
ATOM    258  N   THR A 206      34.150  10.466  23.525  1.00  0.00           N  
ATOM    259  CA  THR A 206      33.309  11.439  24.242  1.00  0.00           C  
ATOM    260  CB  THR A 206      34.081  12.762  24.326  1.00  0.00           C  
ATOM    261  OG1 THR A 206      35.495  12.536  24.348  1.00  0.00           O  
ATOM    262  CG2 THR A 206      33.638  13.604  25.524  1.00  0.00           C  
ATOM    263  C   THR A 206      31.974  11.629  23.464  1.00  0.00           C  
ATOM    264  O   THR A 206      31.919  11.396  22.253  1.00  0.00           O  
ATOM    265  H   THR A 206      33.924  10.392  22.550  1.00  0.00           H  
ATOM    266  HG1 THR A 206      35.650  11.861  25.005  1.00  0.00           H  
ATOM    267  N   ALA A 207      30.883  12.071  24.103  1.00  0.00           N  
ATOM    268  CA  ALA A 207      29.634  12.405  23.398  1.00  0.00           C  
ATOM    269  CB  ALA A 207      28.436  12.297  24.342  1.00  0.00           C  
ATOM    270  C   ALA A 207      29.656  13.827  22.774  1.00  0.00           C  
ATOM    271  O   ALA A 207      30.372  14.712  23.250  1.00  0.00           O  
ATOM    272  H   ALA A 207      30.959  12.340  25.061  1.00  0.00           H  
ATOM    273  N   GLY A 208      28.863  14.103  21.724  1.00  0.00           N  
ATOM    274  CA  GLY A 208      28.801  15.445  21.140  1.00  0.00           C  
ATOM    275  C   GLY A 208      27.729  16.349  21.768  1.00  0.00           C  
ATOM    276  O   GLY A 208      26.534  16.100  21.621  1.00  0.00           O  
ATOM    277  H   GLY A 208      28.203  13.412  21.425  1.00  0.00           H  
ATOM    278  N   LEU A 209      28.164  17.436  22.409  1.00  0.00           N  
ATOM    279  CA  LEU A 209      27.311  18.452  23.027  1.00  0.00           C  
ATOM    280  CB  LEU A 209      28.282  19.428  23.708  1.00  0.00           C  
ATOM    281  CG  LEU A 209      29.139  18.758  24.783  1.00  0.00           C  
ATOM    282  CD1 LEU A 209      30.187  19.718  25.347  1.00  0.00           C  
ATOM    283  CD2 LEU A 209      28.284  18.126  25.884  1.00  0.00           C  
ATOM    284  C   LEU A 209      26.326  19.147  22.034  1.00  0.00           C  
ATOM    285  O   LEU A 209      26.475  19.035  20.812  1.00  0.00           O  
ATOM    286  H   LEU A 209      29.154  17.557  22.443  1.00  0.00           H  
ATOM    287  N   PRO A 210      25.284  19.860  22.511  1.00  0.00           N  
ATOM    288  CD  PRO A 210      25.049  20.248  23.901  1.00  0.00           C  
ATOM    289  CA  PRO A 210      24.104  20.144  21.683  1.00  0.00           C  
ATOM    290  CB  PRO A 210      23.140  20.845  22.644  1.00  0.00           C  
ATOM    291  CG  PRO A 210      23.536  20.344  24.026  1.00  0.00           C  
ATOM    292  C   PRO A 210      24.345  20.976  20.399  1.00  0.00           C  
ATOM    293  O   PRO A 210      23.675  20.766  19.385  1.00  0.00           O  
ATOM    294  N   GLN A 211      25.360  21.845  20.388  1.00  0.00           N  
ATOM    295  CA  GLN A 211      25.756  22.623  19.210  1.00  0.00           C  
ATOM    296  CB  GLN A 211      26.578  23.862  19.593  1.00  0.00           C  
ATOM    297  CG  GLN A 211      28.043  23.616  19.986  1.00  0.00           C  
ATOM    298  CD  GLN A 211      28.155  22.981  21.357  1.00  0.00           C  
ATOM    299  OE1 GLN A 211      27.846  21.812  21.563  1.00  0.00           O  
ATOM    300  NE2 GLN A 211      28.617  23.826  22.294  1.00  0.00           N  
ATOM    301  C   GLN A 211      26.516  21.771  18.157  1.00  0.00           C  
ATOM    302  O   GLN A 211      26.864  22.276  17.092  1.00  0.00           O  
ATOM    303  H   GLN A 211      25.965  21.833  21.184  1.00  0.00           H  
ATOM    304 HE21 GLN A 211      28.756  23.548  23.245  1.00  0.00           H  
ATOM    305 HE22 GLN A 211      28.845  24.770  22.053  1.00  0.00           H  
ATOM    306  N   ARG A 212      26.781  20.487  18.438  1.00  0.00           N  
ATOM    307  CA  ARG A 212      27.398  19.530  17.514  1.00  0.00           C  
ATOM    308  CB  ARG A 212      28.572  18.784  18.149  1.00  0.00           C  
ATOM    309  CG  ARG A 212      29.560  19.666  18.914  1.00  0.00           C  
ATOM    310  CD  ARG A 212      30.929  18.996  19.083  1.00  0.00           C  
ATOM    311  NE  ARG A 212      31.672  19.019  17.820  1.00  0.00           N  
ATOM    312  CZ  ARG A 212      31.800  17.881  17.070  1.00  0.00           C  
ATOM    313  NH1 ARG A 212      31.357  16.706  17.560  1.00  0.00           N  
ATOM    314  NH2 ARG A 212      32.367  17.947  15.844  1.00  0.00           N1+
ATOM    315  C   ARG A 212      26.389  18.488  16.943  1.00  0.00           C  
ATOM    316  O   ARG A 212      26.772  17.544  16.238  1.00  0.00           O  
ATOM    317  H   ARG A 212      26.486  20.132  19.323  1.00  0.00           H  
ATOM    318  HE  ARG A 212      32.004  19.930  17.554  1.00  0.00           H  
ATOM    319 HH11 ARG A 212      31.236  15.876  17.000  1.00  0.00           H  
ATOM    320 HH12 ARG A 212      31.138  16.585  18.541  1.00  0.00           H  
ATOM    321 HH21 ARG A 212      32.692  18.816  15.459  1.00  0.00           H  
ATOM    322 HH22 ARG A 212      32.499  17.130  15.274  1.00  0.00           H  
ATOM    323  N   GLN A 213      25.096  18.625  17.257  1.00  0.00           N  
ATOM    324  CA  GLN A 213      24.033  17.768  16.728  1.00  0.00           C  
ATOM    325  CB  GLN A 213      22.715  18.040  17.443  1.00  0.00           C  
ATOM    326  CG  GLN A 213      22.738  17.740  18.937  1.00  0.00           C  
ATOM    327  CD  GLN A 213      21.368  18.047  19.492  1.00  0.00           C  
ATOM    328  OE1 GLN A 213      20.565  17.159  19.755  1.00  0.00           O  
ATOM    329  NE2 GLN A 213      21.137  19.363  19.635  1.00  0.00           N  
ATOM    330  C   GLN A 213      23.779  17.937  15.209  1.00  0.00           C  
ATOM    331  O   GLN A 213      24.134  18.952  14.615  1.00  0.00           O  
ATOM    332  H   GLN A 213      24.815  19.441  17.763  1.00  0.00           H  
ATOM    333 HE21 GLN A 213      20.267  19.714  19.980  1.00  0.00           H  
ATOM    334 HE22 GLN A 213      21.853  20.023  19.386  1.00  0.00           H  
ATOM    335  N   ILE A 214      23.067  16.988  14.596  1.00  0.00           N  
ATOM    336  CA  ILE A 214      22.191  17.238  13.445  1.00  0.00           C  
ATOM    337  CB  ILE A 214      22.446  16.210  12.333  1.00  0.00           C  
ATOM    338  CG2 ILE A 214      21.675  16.536  11.052  1.00  0.00           C  
ATOM    339  CG1 ILE A 214      23.934  16.109  12.015  1.00  0.00           C  
ATOM    340  CD1 ILE A 214      24.152  15.238  10.778  1.00  0.00           C  
ATOM    341  C   ILE A 214      20.696  17.237  13.888  1.00  0.00           C  
ATOM    342  O   ILE A 214      20.291  16.500  14.794  1.00  0.00           O  
ATOM    343  H   ILE A 214      22.864  16.139  15.079  1.00  0.00           H  
ATOM    344  N   ASP A 215      19.847  18.035  13.230  1.00  0.00           N  
ATOM    345  CA  ASP A 215      18.429  18.223  13.525  1.00  0.00           C  
ATOM    346  CB  ASP A 215      17.851  19.360  12.658  1.00  0.00           C  
ATOM    347  CG  ASP A 215      17.957  19.147  11.149  1.00  0.00           C  
ATOM    348  OD1 ASP A 215      18.793  18.388  10.666  1.00  0.00           O  
ATOM    349  OD2 ASP A 215      17.183  19.759  10.419  1.00  0.00           O1-
ATOM    350  C   ASP A 215      17.543  16.953  13.544  1.00  0.00           C  
ATOM    351  O   ASP A 215      17.252  16.369  12.501  1.00  0.00           O  
ATOM    352  H   ASP A 215      20.138  18.462  12.371  1.00  0.00           H  
ATOM    353  N   GLY A 216      17.109  16.505  14.732  1.00  0.00           N  
ATOM    354  CA  GLY A 216      16.422  15.221  14.891  1.00  0.00           C  
ATOM    355  C   GLY A 216      17.353  13.985  14.847  1.00  0.00           C  
ATOM    356  O   GLY A 216      16.885  12.867  15.049  1.00  0.00           O  
ATOM    357  H   GLY A 216      17.430  16.984  15.547  1.00  0.00           H  
ATOM    358  N   ILE A 217      18.667  14.160  14.646  1.00  0.00           N  
ATOM    359  CA  ILE A 217      19.636  13.055  14.564  1.00  0.00           C  
ATOM    360  CB  ILE A 217      20.321  13.146  13.194  1.00  0.00           C  
ATOM    361  CG2 ILE A 217      21.419  12.104  12.977  1.00  0.00           C  
ATOM    362  CG1 ILE A 217      19.234  13.068  12.116  1.00  0.00           C  
ATOM    363  CD1 ILE A 217      19.746  13.264  10.692  1.00  0.00           C  
ATOM    364  C   ILE A 217      20.630  13.083  15.759  1.00  0.00           C  
ATOM    365  O   ILE A 217      21.291  12.083  16.046  1.00  0.00           O  
ATOM    366  H   ILE A 217      19.022  15.088  14.545  1.00  0.00           H  
ATOM    367  N   GLY A 218      20.719  14.191  16.506  1.00  0.00           N  
ATOM    368  CA  GLY A 218      21.740  14.318  17.532  1.00  0.00           C  
ATOM    369  C   GLY A 218      23.171  14.318  16.942  1.00  0.00           C  
ATOM    370  O   GLY A 218      23.373  14.510  15.742  1.00  0.00           O  
ATOM    371  H   GLY A 218      20.253  15.015  16.188  1.00  0.00           H  
ATOM    372  N   SER A 219      24.198  14.217  17.791  1.00  0.00           N  
ATOM    373  CA  SER A 219      25.613  14.290  17.380  1.00  0.00           C  
ATOM    374  CB  SER A 219      26.215  15.123  18.485  1.00  0.00           C  
ATOM    375  OG  SER A 219      25.101  15.596  19.255  1.00  0.00           O  
ATOM    376  C   SER A 219      26.289  12.912  17.219  1.00  0.00           C  
ATOM    377  O   SER A 219      27.455  12.842  16.818  1.00  0.00           O  
ATOM    378  H   SER A 219      24.022  14.135  18.771  1.00  0.00           H  
ATOM    379  HG  SER A 219      25.457  15.891  20.095  1.00  0.00           H  
ATOM    380  N   GLY A 220      25.588  11.830  17.584  1.00  0.00           N  
ATOM    381  CA  GLY A 220      26.182  10.526  17.845  1.00  0.00           C  
ATOM    382  C   GLY A 220      27.323  10.588  18.888  1.00  0.00           C  
ATOM    383  O   GLY A 220      27.124  11.011  20.030  1.00  0.00           O  
ATOM    384  H   GLY A 220      24.634  11.960  17.849  1.00  0.00           H  
ATOM    385  N   VAL A 221      28.528  10.164  18.492  1.00  0.00           N  
ATOM    386  CA  VAL A 221      29.733  10.163  19.331  1.00  0.00           C  
ATOM    387  CB  VAL A 221      30.133   8.724  19.698  1.00  0.00           C  
ATOM    388  CG1 VAL A 221      30.964   8.691  20.982  1.00  0.00           C  
ATOM    389  CG2 VAL A 221      28.928   7.790  19.820  1.00  0.00           C  
ATOM    390  C   VAL A 221      30.908  10.909  18.642  1.00  0.00           C  
ATOM    391  O   VAL A 221      31.011  10.911  17.407  1.00  0.00           O  
ATOM    392  H   VAL A 221      28.659   9.912  17.530  1.00  0.00           H  
ATOM    393  N   ASN A 222      31.800  11.555  19.411  1.00  0.00           N  
ATOM    394  CA  ASN A 222      32.978  12.243  18.871  1.00  0.00           C  
ATOM    395  CB  ASN A 222      32.864  13.772  18.782  1.00  0.00           C  
ATOM    396  CG  ASN A 222      32.377  14.509  20.024  1.00  0.00           C  
ATOM    397  OD1 ASN A 222      31.716  15.535  19.867  1.00  0.00           O  
ATOM    398  ND2 ASN A 222      32.686  13.994  21.225  1.00  0.00           N  
ATOM    399  C   ASN A 222      34.282  11.820  19.570  1.00  0.00           C  
ATOM    400  O   ASN A 222      34.322  11.653  20.789  1.00  0.00           O  
ATOM    401  H   ASN A 222      31.749  11.467  20.407  1.00  0.00           H  
ATOM    402 HD21 ASN A 222      32.356  14.432  22.066  1.00  0.00           H  
ATOM    403 HD22 ASN A 222      33.228  13.157  21.357  1.00  0.00           H  
ATOM    404  N   PHE A 223      35.341  11.616  18.783  1.00  0.00           N  
ATOM    405  CA  PHE A 223      36.374  10.609  19.054  1.00  0.00           C  
ATOM    406  CB  PHE A 223      36.172   9.367  18.197  1.00  0.00           C  
ATOM    407  CG  PHE A 223      35.092   8.425  18.667  1.00  0.00           C  
ATOM    408  CD1 PHE A 223      33.918   8.300  17.935  1.00  0.00           C  
ATOM    409  CD2 PHE A 223      35.299   7.636  19.790  1.00  0.00           C  
ATOM    410  CE1 PHE A 223      32.989   7.327  18.280  1.00  0.00           C  
ATOM    411  CE2 PHE A 223      34.367   6.666  20.137  1.00  0.00           C  
ATOM    412  CZ  PHE A 223      33.229   6.488  19.361  1.00  0.00           C  
ATOM    413  C   PHE A 223      37.833  11.013  18.788  1.00  0.00           C  
ATOM    414  O   PHE A 223      38.086  11.874  17.939  1.00  0.00           O  
ATOM    415  H   PHE A 223      35.384  12.016  17.870  1.00  0.00           H  
ATOM    416  N   GLN A 224      38.801  10.280  19.361  1.00  0.00           N  
ATOM    417  CA  GLN A 224      40.203  10.335  18.936  1.00  0.00           C  
ATOM    418  CB  GLN A 224      40.960  11.322  19.818  1.00  0.00           C  
ATOM    419  CG  GLN A 224      40.764  11.029  21.302  1.00  0.00           C  
ATOM    420  CD  GLN A 224      41.262  12.213  22.095  1.00  0.00           C  
ATOM    421  OE1 GLN A 224      41.516  13.290  21.551  1.00  0.00           O  
ATOM    422  NE2 GLN A 224      41.359  11.970  23.414  1.00  0.00           N  
ATOM    423  C   GLN A 224      40.884   8.942  18.865  1.00  0.00           C  
ATOM    424  O   GLN A 224      40.582   8.057  19.669  1.00  0.00           O  
ATOM    425  H   GLN A 224      38.575   9.576  20.043  1.00  0.00           H  
ATOM    426 HE21 GLN A 224      41.570  12.664  24.102  1.00  0.00           H  
ATOM    427 HE22 GLN A 224      41.181  11.044  23.759  1.00  0.00           H  
ATOM    428  N   LEU A 225      41.809   8.765  17.907  1.00  0.00           N  
ATOM    429  CA  LEU A 225      42.619   7.538  17.778  1.00  0.00           C  
ATOM    430  CB  LEU A 225      42.870   7.217  16.303  1.00  0.00           C  
ATOM    431  CG  LEU A 225      41.592   7.000  15.495  1.00  0.00           C  
ATOM    432  CD1 LEU A 225      41.891   6.807  14.008  1.00  0.00           C  
ATOM    433  CD2 LEU A 225      40.757   5.853  16.060  1.00  0.00           C  
ATOM    434  C   LEU A 225      43.946   7.640  18.567  1.00  0.00           C  
ATOM    435  O   LEU A 225      43.949   7.579  19.793  1.00  0.00           O  
ATOM    436  H   LEU A 225      42.016   9.537  17.310  1.00  0.00           H  
ATOM    437  N   ASN A 226      45.076   7.946  17.903  1.00  0.00           N  
ATOM    438  CA  ASN A 226      46.405   8.245  18.485  1.00  0.00           C  
ATOM    439  CB  ASN A 226      47.536   8.199  17.457  1.00  0.00           C  
ATOM    440  CG  ASN A 226      47.487   9.456  16.622  1.00  0.00           C  
ATOM    441  OD1 ASN A 226      46.433  10.064  16.472  1.00  0.00           O  
ATOM    442  ND2 ASN A 226      48.658   9.791  16.052  1.00  0.00           N  
ATOM    443  C   ASN A 226      46.434   9.604  19.250  1.00  0.00           C  
ATOM    444  O   ASN A 226      47.405  10.360  19.207  1.00  0.00           O  
ATOM    445  H   ASN A 226      45.018   8.134  16.924  1.00  0.00           H  
ATOM    446 HD21 ASN A 226      48.736  10.550  15.404  1.00  0.00           H  
ATOM    447 HD22 ASN A 226      49.489   9.270  16.254  1.00  0.00           H  
ATOM    448  N   ASN A 227      45.286   9.985  19.817  1.00  0.00           N  
ATOM    449  CA  ASN A 227      44.883  11.256  20.411  1.00  0.00           C  
ATOM    450  CB  ASN A 227      45.646  11.588  21.702  1.00  0.00           C  
ATOM    451  CG  ASN A 227      45.508  10.497  22.741  1.00  0.00           C  
ATOM    452  OD1 ASN A 227      46.085   9.425  22.614  1.00  0.00           O  
ATOM    453  ND2 ASN A 227      44.725  10.827  23.785  1.00  0.00           N  
ATOM    454  C   ASN A 227      44.983  12.510  19.502  1.00  0.00           C  
ATOM    455  O   ASN A 227      44.105  13.372  19.592  1.00  0.00           O  
ATOM    456  H   ASN A 227      44.661   9.232  20.005  1.00  0.00           H  
ATOM    457 HD21 ASN A 227      44.563  10.151  24.508  1.00  0.00           H  
ATOM    458 HD22 ASN A 227      44.306  11.729  23.870  1.00  0.00           H  
ATOM    459  N   GLN A 228      45.954  12.582  18.584  1.00  0.00           N  
ATOM    460  CA  GLN A 228      46.033  13.580  17.508  1.00  0.00           C  
ATOM    461  CB  GLN A 228      47.427  13.567  16.888  1.00  0.00           C  
ATOM    462  CG  GLN A 228      48.491  13.753  17.973  1.00  0.00           C  
ATOM    463  CD  GLN A 228      48.207  15.025  18.752  1.00  0.00           C  
ATOM    464  OE1 GLN A 228      47.511  15.033  19.763  1.00  0.00           O  
ATOM    465  NE2 GLN A 228      48.797  16.110  18.222  1.00  0.00           N  
ATOM    466  C   GLN A 228      44.907  13.414  16.454  1.00  0.00           C  
ATOM    467  O   GLN A 228      44.173  14.357  16.157  1.00  0.00           O  
ATOM    468  H   GLN A 228      46.645  11.865  18.567  1.00  0.00           H  
ATOM    469 HE21 GLN A 228      48.705  17.012  18.645  1.00  0.00           H  
ATOM    470 HE22 GLN A 228      49.352  16.039  17.392  1.00  0.00           H  
ATOM    471  N   HIS A 229      44.729  12.208  15.904  1.00  0.00           N  
ATOM    472  CA  HIS A 229      43.741  11.921  14.859  1.00  0.00           C  
ATOM    473  CB  HIS A 229      44.091  10.708  13.981  1.00  0.00           C  
ATOM    474  CG  HIS A 229      45.307  11.023  13.128  1.00  0.00           C  
ATOM    475  ND1 HIS A 229      45.289  11.350  11.814  1.00  0.00           N  
ATOM    476  CD2 HIS A 229      46.638  11.031  13.553  1.00  0.00           C  
ATOM    477  NE2 HIS A 229      47.420  11.362  12.501  1.00  0.00           N  
ATOM    478  CE1 HIS A 229      46.588  11.560  11.424  1.00  0.00           C  
ATOM    479  C   HIS A 229      42.308  11.872  15.409  1.00  0.00           C  
ATOM    480  O   HIS A 229      42.031  11.089  16.318  1.00  0.00           O  
ATOM    481  H   HIS A 229      45.267  11.448  16.258  1.00  0.00           H  
ATOM    482  HD1 HIS A 229      44.541  11.432  11.173  1.00  0.00           H  
ATOM    483  N   LYS A 230      41.384  12.665  14.847  1.00  0.00           N  
ATOM    484  CA  LYS A 230      40.079  12.958  15.449  1.00  0.00           C  
ATOM    485  CB  LYS A 230      40.038  14.323  16.145  1.00  0.00           C  
ATOM    486  CG  LYS A 230      41.063  14.514  17.264  1.00  0.00           C  
ATOM    487  CD  LYS A 230      40.807  15.787  18.072  1.00  0.00           C  
ATOM    488  CE  LYS A 230      41.957  16.127  19.020  1.00  0.00           C  
ATOM    489  NZ  LYS A 230      42.285  14.966  19.851  1.00  0.00           N1+
ATOM    490  C   LYS A 230      38.893  12.863  14.468  1.00  0.00           C  
ATOM    491  O   LYS A 230      39.037  13.164  13.282  1.00  0.00           O  
ATOM    492  H   LYS A 230      41.577  13.142  13.988  1.00  0.00           H  
ATOM    493  HZ1 LYS A 230      41.503  14.603  20.437  1.00  0.00           H  
ATOM    494  HZ2 LYS A 230      43.088  15.163  20.476  1.00  0.00           H  
ATOM    495  HZ3 LYS A 230      42.618  14.175  19.260  1.00  0.00           H  
ATOM    496  N   PHE A 231      37.718  12.453  14.968  1.00  0.00           N  
ATOM    497  CA  PHE A 231      36.514  12.313  14.130  1.00  0.00           C  
ATOM    498  CB  PHE A 231      36.586  11.065  13.239  1.00  0.00           C  
ATOM    499  CG  PHE A 231      36.746   9.800  14.047  1.00  0.00           C  
ATOM    500  CD1 PHE A 231      38.013   9.372  14.425  1.00  0.00           C  
ATOM    501  CD2 PHE A 231      35.630   9.049  14.392  1.00  0.00           C  
ATOM    502  CE1 PHE A 231      38.167   8.184  15.126  1.00  0.00           C  
ATOM    503  CE2 PHE A 231      35.786   7.857  15.089  1.00  0.00           C  
ATOM    504  CZ  PHE A 231      37.054   7.418  15.448  1.00  0.00           C  
ATOM    505  C   PHE A 231      35.160  12.406  14.861  1.00  0.00           C  
ATOM    506  O   PHE A 231      35.077  12.180  16.072  1.00  0.00           O  
ATOM    507  H   PHE A 231      37.631  12.223  15.942  1.00  0.00           H  
ATOM    508  N   ASN A 232      34.069  12.645  14.122  1.00  0.00           N  
ATOM    509  CA  ASN A 232      32.704  12.427  14.612  1.00  0.00           C  
ATOM    510  CB  ASN A 232      31.889  13.670  14.281  1.00  0.00           C  
ATOM    511  CG  ASN A 232      30.637  13.805  15.123  1.00  0.00           C  
ATOM    512  OD1 ASN A 232      30.492  14.803  15.829  1.00  0.00           O  
ATOM    513  ND2 ASN A 232      29.710  12.847  14.984  1.00  0.00           N  
ATOM    514  C   ASN A 232      32.033  11.217  13.917  1.00  0.00           C  
ATOM    515  O   ASN A 232      32.013  11.163  12.684  1.00  0.00           O  
ATOM    516  H   ASN A 232      34.201  12.854  13.148  1.00  0.00           H  
ATOM    517 HD21 ASN A 232      28.918  12.736  15.597  1.00  0.00           H  
ATOM    518 HD22 ASN A 232      29.768  12.130  14.287  1.00  0.00           H  
ATOM    519  N   ILE A 233      31.356  10.340  14.678  1.00  0.00           N  
ATOM    520  CA  ILE A 233      30.416   9.345  14.135  1.00  0.00           C  
ATOM    521  CB  ILE A 233      30.700   7.934  14.654  1.00  0.00           C  
ATOM    522  CG2 ILE A 233      29.724   6.932  14.033  1.00  0.00           C  
ATOM    523  CG1 ILE A 233      32.145   7.531  14.364  1.00  0.00           C  
ATOM    524  CD1 ILE A 233      32.441   6.089  14.782  1.00  0.00           C  
ATOM    525  C   ILE A 233      28.966   9.771  14.444  1.00  0.00           C  
ATOM    526  O   ILE A 233      28.509   9.699  15.591  1.00  0.00           O  
ATOM    527  H   ILE A 233      31.390  10.415  15.675  1.00  0.00           H  
ATOM    528  N   LEU A 234      28.246  10.210  13.405  1.00  0.00           N  
ATOM    529  CA  LEU A 234      26.781  10.271  13.392  1.00  0.00           C  
ATOM    530  CB  LEU A 234      26.365  11.225  12.280  1.00  0.00           C  
ATOM    531  CG  LEU A 234      27.076  12.564  12.447  1.00  0.00           C  
ATOM    532  CD1 LEU A 234      27.299  13.280  11.115  1.00  0.00           C  
ATOM    533  CD2 LEU A 234      26.376  13.424  13.497  1.00  0.00           C  
ATOM    534  C   LEU A 234      26.170   8.865  13.147  1.00  0.00           C  
ATOM    535  O   LEU A 234      26.473   8.228  12.136  1.00  0.00           O  
ATOM    536  H   LEU A 234      28.695  10.193  12.509  1.00  0.00           H  
ATOM    537  N   ILE A 235      25.290   8.369  14.027  1.00  0.00           N  
ATOM    538  CA  ILE A 235      24.789   6.983  13.993  1.00  0.00           C  
ATOM    539  CB  ILE A 235      24.947   6.340  15.369  1.00  0.00           C  
ATOM    540  CG2 ILE A 235      24.410   4.908  15.363  1.00  0.00           C  
ATOM    541  CG1 ILE A 235      26.400   6.433  15.836  1.00  0.00           C  
ATOM    542  CD1 ILE A 235      26.621   5.862  17.236  1.00  0.00           C  
ATOM    543  C   ILE A 235      23.307   6.928  13.547  1.00  0.00           C  
ATOM    544  O   ILE A 235      22.409   7.372  14.270  1.00  0.00           O  
ATOM    545  H   ILE A 235      24.908   8.962  14.735  1.00  0.00           H  
ATOM    546  N   LEU A 236      23.037   6.385  12.352  1.00  0.00           N  
ATOM    547  CA  LEU A 236      21.765   6.603  11.661  1.00  0.00           C  
ATOM    548  CB  LEU A 236      22.007   6.935  10.190  1.00  0.00           C  
ATOM    549  CG  LEU A 236      23.022   8.060   9.991  1.00  0.00           C  
ATOM    550  CD1 LEU A 236      23.380   8.222   8.517  1.00  0.00           C  
ATOM    551  CD2 LEU A 236      22.562   9.379  10.610  1.00  0.00           C  
ATOM    552  C   LEU A 236      20.819   5.386  11.770  1.00  0.00           C  
ATOM    553  O   LEU A 236      20.553   4.696  10.787  1.00  0.00           O  
ATOM    554  H   LEU A 236      23.732   5.837  11.893  1.00  0.00           H  
ATOM    555  N   TYR A 237      20.221   5.176  12.951  1.00  0.00           N  
ATOM    556  CA  TYR A 237      19.232   4.116  13.250  1.00  0.00           C  
ATOM    557  CB  TYR A 237      18.993   3.964  14.755  1.00  0.00           C  
ATOM    558  CG  TYR A 237      19.719   2.723  15.238  1.00  0.00           C  
ATOM    559  CD1 TYR A 237      20.776   2.831  16.136  1.00  0.00           C  
ATOM    560  CE1 TYR A 237      21.438   1.688  16.579  1.00  0.00           C  
ATOM    561  CD2 TYR A 237      19.333   1.465  14.784  1.00  0.00           C  
ATOM    562  CE2 TYR A 237      19.995   0.323  15.228  1.00  0.00           C  
ATOM    563  CZ  TYR A 237      21.052   0.430  16.127  1.00  0.00           C  
ATOM    564  OH  TYR A 237      21.715  -0.704  16.569  1.00  0.00           O  
ATOM    565  C   TYR A 237      17.924   3.999  12.408  1.00  0.00           C  
ATOM    566  O   TYR A 237      16.957   3.366  12.822  1.00  0.00           O  
ATOM    567  H   TYR A 237      20.472   5.816  13.679  1.00  0.00           H  
ATOM    568  HH  TYR A 237      21.482  -1.426  15.979  1.00  0.00           H  
ATOM    569  N   SER A 238      17.848   4.605  11.222  1.00  0.00           N  
ATOM    570  CA  SER A 238      16.781   4.362  10.242  1.00  0.00           C  
ATOM    571  CB  SER A 238      15.585   5.251  10.595  1.00  0.00           C  
ATOM    572  OG  SER A 238      15.506   5.426  12.015  1.00  0.00           O  
ATOM    573  C   SER A 238      17.278   4.649   8.810  1.00  0.00           C  
ATOM    574  O   SER A 238      17.758   5.743   8.508  1.00  0.00           O  
ATOM    575  H   SER A 238      18.604   5.153  10.866  1.00  0.00           H  
ATOM    576  HG  SER A 238      15.616   4.557  12.394  1.00  0.00           H  
ATOM    577  N   THR A 239      17.328   3.589   7.985  1.00  0.00           N  
ATOM    578  CA  THR A 239      18.118   3.543   6.735  1.00  0.00           C  
ATOM    579  CB  THR A 239      17.538   4.597   5.809  1.00  0.00           C  
ATOM    580  OG1 THR A 239      16.109   4.465   5.867  1.00  0.00           O  
ATOM    581  CG2 THR A 239      18.044   4.480   4.371  1.00  0.00           C  
ATOM    582  C   THR A 239      19.586   3.718   7.105  1.00  0.00           C  
ATOM    583  O   THR A 239      20.320   2.769   7.228  1.00  0.00           O  
ATOM    584  H   THR A 239      16.934   2.730   8.303  1.00  0.00           H  
ATOM    585  HG1 THR A 239      15.913   3.631   5.455  1.00  0.00           H  
ATOM    586  N   PRO A 277      13.394  14.675   3.262  1.00  0.00           N1+
ATOM    587  CD  PRO A 277      12.248  13.931   2.749  1.00  0.00           C  
ATOM    588  CA  PRO A 277      13.453  14.668   4.742  1.00  0.00           C  
ATOM    589  CB  PRO A 277      12.599  13.444   5.085  1.00  0.00           C  
ATOM    590  CG  PRO A 277      11.512  13.463   4.005  1.00  0.00           C  
ATOM    591  C   PRO A 277      14.888  14.721   5.348  1.00  0.00           C  
ATOM    592  O   PRO A 277      15.805  15.201   4.689  1.00  0.00           O  
ATOM    593  N   GLN A 278      15.113  14.265   6.592  1.00  0.00           N  
ATOM    594  CA  GLN A 278      16.391  14.490   7.289  1.00  0.00           C  
ATOM    595  CB  GLN A 278      16.166  14.372   8.796  1.00  0.00           C  
ATOM    596  CG  GLN A 278      15.019  15.238   9.317  1.00  0.00           C  
ATOM    597  CD  GLN A 278      15.405  16.697   9.227  1.00  0.00           C  
ATOM    598  OE1 GLN A 278      15.457  17.307   8.162  1.00  0.00           O  
ATOM    599  NE2 GLN A 278      15.685  17.235  10.414  1.00  0.00           N  
ATOM    600  C   GLN A 278      17.562  13.555   6.897  1.00  0.00           C  
ATOM    601  O   GLN A 278      18.661  14.038   6.659  1.00  0.00           O  
ATOM    602  H   GLN A 278      14.376  13.792   7.070  1.00  0.00           H  
ATOM    603 HE21 GLN A 278      15.906  18.203  10.575  1.00  0.00           H  
ATOM    604 HE22 GLN A 278      15.764  16.677  11.246  1.00  0.00           H  
ATOM    605  N   ILE A 279      17.386  12.225   6.837  1.00  0.00           N  
ATOM    606  CA  ILE A 279      18.534  11.290   6.788  1.00  0.00           C  
ATOM    607  CB  ILE A 279      18.051   9.849   6.952  1.00  0.00           C  
ATOM    608  CG2 ILE A 279      19.226   8.871   7.019  1.00  0.00           C  
ATOM    609  CG1 ILE A 279      17.135   9.732   8.173  1.00  0.00           C  
ATOM    610  CD1 ILE A 279      16.162   8.558   8.068  1.00  0.00           C  
ATOM    611  C   ILE A 279      19.372  11.464   5.488  1.00  0.00           C  
ATOM    612  O   ILE A 279      20.598  11.559   5.519  1.00  0.00           O  
ATOM    613  H   ILE A 279      16.458  11.863   6.891  1.00  0.00           H  
ATOM    614  N   GLN A 280      18.708  11.663   4.345  1.00  0.00           N  
ATOM    615  CA  GLN A 280      19.318  12.126   3.103  1.00  0.00           C  
ATOM    616  CB  GLN A 280      18.463  12.055   1.832  1.00  0.00           C  
ATOM    617  CG  GLN A 280      17.071  12.652   1.895  1.00  0.00           C  
ATOM    618  CD  GLN A 280      16.205  11.734   2.720  1.00  0.00           C  
ATOM    619  OE1 GLN A 280      16.505  10.577   2.989  1.00  0.00           O  
ATOM    620  NE2 GLN A 280      15.112  12.338   3.157  1.00  0.00           N  
ATOM    621  C   GLN A 280      20.117  13.453   3.240  1.00  0.00           C  
ATOM    622  O   GLN A 280      21.122  13.602   2.550  1.00  0.00           O  
ATOM    623  H   GLN A 280      17.747  11.396   4.344  1.00  0.00           H  
ATOM    624 HE21 GLN A 280      14.388  11.873   3.663  1.00  0.00           H  
ATOM    625 HE22 GLN A 280      15.026  13.314   2.937  1.00  0.00           H  
ATOM    626  N   LYS A 281      19.813  14.347   4.197  1.00  0.00           N  
ATOM    627  CA  LYS A 281      20.631  15.545   4.429  1.00  0.00           C  
ATOM    628  CB  LYS A 281      19.852  16.504   5.334  1.00  0.00           C  
ATOM    629  CG  LYS A 281      20.563  17.777   5.795  1.00  0.00           C  
ATOM    630  CD  LYS A 281      19.923  18.287   7.088  1.00  0.00           C  
ATOM    631  CE  LYS A 281      18.408  18.423   6.949  1.00  0.00           C  
ATOM    632  NZ  LYS A 281      17.786  18.589   8.268  1.00  0.00           N1+
ATOM    633  C   LYS A 281      21.982  15.178   5.083  1.00  0.00           C  
ATOM    634  O   LYS A 281      22.959  15.921   4.963  1.00  0.00           O  
ATOM    635  H   LYS A 281      19.018  14.209   4.781  1.00  0.00           H  
ATOM    636  HZ1 LYS A 281      18.203  17.980   9.005  1.00  0.00           H  
ATOM    637  HZ2 LYS A 281      16.768  18.381   8.227  1.00  0.00           H  
ATOM    638  HZ3 LYS A 281      17.883  19.533   8.700  1.00  0.00           H  
ATOM    639  N   VAL A 282      22.107  13.988   5.688  1.00  0.00           N  
ATOM    640  CA  VAL A 282      23.412  13.515   6.123  1.00  0.00           C  
ATOM    641  CB  VAL A 282      23.316  12.324   7.065  1.00  0.00           C  
ATOM    642  CG1 VAL A 282      24.673  12.101   7.718  1.00  0.00           C  
ATOM    643  CG2 VAL A 282      22.249  12.558   8.130  1.00  0.00           C  
ATOM    644  C   VAL A 282      24.318  13.233   4.908  1.00  0.00           C  
ATOM    645  O   VAL A 282      25.469  13.656   4.907  1.00  0.00           O  
ATOM    646  H   VAL A 282      21.316  13.375   5.716  1.00  0.00           H  
ATOM    647  N   CYS A 283      23.783  12.718   3.796  1.00  0.00           N  
ATOM    648  CA  CYS A 283      24.527  12.575   2.540  1.00  0.00           C  
ATOM    649  CB  CYS A 283      23.670  11.754   1.582  1.00  0.00           C  
ATOM    650  SG  CYS A 283      22.909  10.362   2.451  1.00  0.00           S  
ATOM    651  C   CYS A 283      24.948  13.935   1.934  1.00  0.00           C  
ATOM    652  O   CYS A 283      25.967  13.990   1.236  1.00  0.00           O  
ATOM    653  H   CYS A 283      22.809  12.482   3.779  1.00  0.00           H  
ATOM    654  N   GLU A 284      24.198  15.016   2.203  1.00  0.00           N  
ATOM    655  CA  GLU A 284      24.541  16.395   1.823  1.00  0.00           C  
ATOM    656  CB  GLU A 284      23.280  17.254   1.891  1.00  0.00           C  
ATOM    657  CG  GLU A 284      22.120  16.676   1.078  1.00  0.00           C  
ATOM    658  CD  GLU A 284      20.822  17.286   1.572  1.00  0.00           C  
ATOM    659  OE1 GLU A 284      20.874  18.320   2.238  1.00  0.00           O  
ATOM    660  OE2 GLU A 284      19.766  16.701   1.333  1.00  0.00           O1-
ATOM    661  C   GLU A 284      25.640  16.992   2.733  1.00  0.00           C  
ATOM    662  O   GLU A 284      26.481  17.734   2.231  1.00  0.00           O  
ATOM    663  H   GLU A 284      23.357  14.912   2.737  1.00  0.00           H  
ATOM    664  N   VAL A 285      25.640  16.708   4.049  1.00  0.00           N  
ATOM    665  CA  VAL A 285      26.671  17.218   4.963  1.00  0.00           C  
ATOM    666  CB  VAL A 285      26.027  17.606   6.307  1.00  0.00           C  
ATOM    667  CG1 VAL A 285      25.595  16.383   7.117  1.00  0.00           C  
ATOM    668  CG2 VAL A 285      26.918  18.551   7.116  1.00  0.00           C  
ATOM    669  C   VAL A 285      27.945  16.349   5.155  1.00  0.00           C  
ATOM    670  O   VAL A 285      29.002  16.895   5.454  1.00  0.00           O  
ATOM    671  H   VAL A 285      24.898  16.135   4.404  1.00  0.00           H  
ATOM    672  N   VAL A 286      27.865  15.013   5.079  1.00  0.00           N  
ATOM    673  CA  VAL A 286      28.923  14.104   5.550  1.00  0.00           C  
ATOM    674  CB  VAL A 286      28.342  12.687   5.626  1.00  0.00           C  
ATOM    675  CG1 VAL A 286      28.245  12.012   4.258  1.00  0.00           C  
ATOM    676  CG2 VAL A 286      29.082  11.837   6.641  1.00  0.00           C  
ATOM    677  C   VAL A 286      30.280  14.132   4.783  1.00  0.00           C  
ATOM    678  O   VAL A 286      30.310  14.248   3.553  1.00  0.00           O  
ATOM    679  H   VAL A 286      27.015  14.628   4.732  1.00  0.00           H  
ATOM    680  N   ASP A 287      31.400  13.872   5.480  1.00  0.00           N  
ATOM    681  CA  ASP A 287      32.655  13.524   4.799  1.00  0.00           C  
ATOM    682  CB  ASP A 287      33.834  13.581   5.782  1.00  0.00           C  
ATOM    683  CG  ASP A 287      34.007  14.941   6.445  1.00  0.00           C  
ATOM    684  OD1 ASP A 287      35.131  15.428   6.484  1.00  0.00           O  
ATOM    685  OD2 ASP A 287      33.044  15.496   6.973  1.00  0.00           O1-
ATOM    686  C   ASP A 287      32.658  12.141   4.111  1.00  0.00           C  
ATOM    687  O   ASP A 287      33.141  12.009   2.988  1.00  0.00           O  
ATOM    688  H   ASP A 287      31.450  13.989   6.475  1.00  0.00           H  
ATOM    689  N   GLY A 288      32.099  11.113   4.772  1.00  0.00           N  
ATOM    690  CA  GLY A 288      32.175   9.727   4.308  1.00  0.00           C  
ATOM    691  C   GLY A 288      31.093   8.758   4.846  1.00  0.00           C  
ATOM    692  O   GLY A 288      30.418   9.010   5.856  1.00  0.00           O  
ATOM    693  H   GLY A 288      31.691  11.279   5.670  1.00  0.00           H  
ATOM    694  N   PHE A 289      30.937   7.631   4.139  1.00  0.00           N  
ATOM    695  CA  PHE A 289      29.790   6.737   4.217  1.00  0.00           C  
ATOM    696  CB  PHE A 289      29.217   6.491   2.823  1.00  0.00           C  
ATOM    697  CG  PHE A 289      28.747   7.779   2.202  1.00  0.00           C  
ATOM    698  CD1 PHE A 289      29.551   8.444   1.284  1.00  0.00           C  
ATOM    699  CD2 PHE A 289      27.500   8.290   2.539  1.00  0.00           C  
ATOM    700  CE1 PHE A 289      29.094   9.605   0.678  1.00  0.00           C  
ATOM    701  CE2 PHE A 289      27.042   9.450   1.931  1.00  0.00           C  
ATOM    702  CZ  PHE A 289      27.832  10.096   0.990  1.00  0.00           C  
ATOM    703  C   PHE A 289      30.083   5.371   4.861  1.00  0.00           C  
ATOM    704  O   PHE A 289      30.647   4.496   4.198  1.00  0.00           O  
ATOM    705  H   PHE A 289      31.633   7.395   3.461  1.00  0.00           H  
ATOM    706  N   ILE A 290      29.699   5.166   6.127  1.00  0.00           N  
ATOM    707  CA  ILE A 290      29.927   3.890   6.807  1.00  0.00           C  
ATOM    708  CB  ILE A 290      30.265   4.101   8.280  1.00  0.00           C  
ATOM    709  CG2 ILE A 290      30.689   2.779   8.914  1.00  0.00           C  
ATOM    710  CG1 ILE A 290      31.324   5.189   8.460  1.00  0.00           C  
ATOM    711  CD1 ILE A 290      31.642   5.447   9.934  1.00  0.00           C  
ATOM    712  C   ILE A 290      28.695   2.963   6.643  1.00  0.00           C  
ATOM    713  O   ILE A 290      27.664   3.147   7.301  1.00  0.00           O  
ATOM    714  H   ILE A 290      29.130   5.850   6.584  1.00  0.00           H  
ATOM    715  N   TYR A 291      28.821   1.940   5.786  1.00  0.00           N  
ATOM    716  CA  TYR A 291      27.777   0.930   5.603  1.00  0.00           C  
ATOM    717  CB  TYR A 291      27.704   0.516   4.133  1.00  0.00           C  
ATOM    718  CG  TYR A 291      26.521  -0.396   3.908  1.00  0.00           C  
ATOM    719  CD1 TYR A 291      26.710  -1.678   3.403  1.00  0.00           C  
ATOM    720  CE1 TYR A 291      25.612  -2.488   3.133  1.00  0.00           C  
ATOM    721  CD2 TYR A 291      25.237   0.054   4.189  1.00  0.00           C  
ATOM    722  CE2 TYR A 291      24.142  -0.757   3.921  1.00  0.00           C  
ATOM    723  CZ  TYR A 291      24.325  -2.018   3.367  1.00  0.00           C  
ATOM    724  OH  TYR A 291      23.228  -2.790   3.045  1.00  0.00           O  
ATOM    725  C   TYR A 291      28.002  -0.315   6.478  1.00  0.00           C  
ATOM    726  O   TYR A 291      28.973  -1.054   6.274  1.00  0.00           O  
ATOM    727  H   TYR A 291      29.700   1.802   5.334  1.00  0.00           H  
ATOM    728  HH  TYR A 291      23.340  -3.166   2.173  1.00  0.00           H  
ATOM    729  N   VAL A 292      27.111  -0.548   7.451  1.00  0.00           N  
ATOM    730  CA  VAL A 292      27.120  -1.776   8.251  1.00  0.00           C  
ATOM    731  CB  VAL A 292      26.556  -1.556   9.650  1.00  0.00           C  
ATOM    732  CG1 VAL A 292      26.979  -2.700  10.572  1.00  0.00           C  
ATOM    733  CG2 VAL A 292      27.030  -0.220  10.205  1.00  0.00           C  
ATOM    734  C   VAL A 292      26.419  -2.945   7.535  1.00  0.00           C  
ATOM    735  O   VAL A 292      25.185  -3.014   7.509  1.00  0.00           O  
ATOM    736  H   VAL A 292      26.319   0.056   7.518  1.00  0.00           H  
ATOM    737  N   ALA A 293      27.197  -3.882   6.971  1.00  0.00           N  
ATOM    738  CA  ALA A 293      26.685  -5.032   6.225  1.00  0.00           C  
ATOM    739  CB  ALA A 293      27.454  -5.204   4.915  1.00  0.00           C  
ATOM    740  C   ALA A 293      26.788  -6.346   7.028  1.00  0.00           C  
ATOM    741  O   ALA A 293      27.744  -6.552   7.778  1.00  0.00           O  
ATOM    742  H   ALA A 293      28.183  -3.834   7.126  1.00  0.00           H  
ATOM    743  N   ASN A 294      25.857  -7.288   6.829  1.00  0.00           N  
ATOM    744  CA  ASN A 294      25.910  -8.568   7.553  1.00  0.00           C  
ATOM    745  CB  ASN A 294      24.523  -9.193   7.529  1.00  0.00           C  
ATOM    746  CG  ASN A 294      24.443 -10.351   8.493  1.00  0.00           C  
ATOM    747  OD1 ASN A 294      25.232 -11.281   8.456  1.00  0.00           O  
ATOM    748  ND2 ASN A 294      23.436 -10.242   9.369  1.00  0.00           N  
ATOM    749  C   ASN A 294      26.986  -9.543   7.004  1.00  0.00           C  
ATOM    750  O   ASN A 294      26.990  -9.858   5.811  1.00  0.00           O  
ATOM    751  H   ASN A 294      25.166  -7.163   6.117  1.00  0.00           H  
ATOM    752 HD21 ASN A 294      23.283 -10.847  10.153  1.00  0.00           H  
ATOM    753 HD22 ASN A 294      22.765  -9.506   9.228  1.00  0.00           H  
ATOM    754  N   ALA A 295      27.780 -10.152   7.899  1.00  0.00           N  
ATOM    755  CA  ALA A 295      28.730 -11.211   7.567  1.00  0.00           C  
ATOM    756  CB  ALA A 295      30.171 -10.725   7.719  1.00  0.00           C  
ATOM    757  C   ALA A 295      28.549 -12.522   8.379  1.00  0.00           C  
ATOM    758  O   ALA A 295      29.437 -13.370   8.302  1.00  0.00           O  
ATOM    759  H   ALA A 295      27.688  -9.886   8.860  1.00  0.00           H  
ATOM    760  N   GLU A 296      27.471 -12.723   9.163  1.00  0.00           N  
ATOM    761  CA  GLU A 296      27.308 -13.947   9.968  1.00  0.00           C  
ATOM    762  CB  GLU A 296      26.311 -13.747  11.104  1.00  0.00           C  
ATOM    763  CG  GLU A 296      26.558 -12.428  11.823  1.00  0.00           C  
ATOM    764  CD  GLU A 296      26.381 -12.596  13.315  1.00  0.00           C  
ATOM    765  OE1 GLU A 296      25.259 -12.557  13.799  1.00  0.00           O  
ATOM    766  OE2 GLU A 296      27.380 -12.731  14.012  1.00  0.00           O1-
ATOM    767  C   GLU A 296      26.904 -15.169   9.115  1.00  0.00           C  
ATOM    768  O   GLU A 296      25.923 -15.115   8.375  1.00  0.00           O  
ATOM    769  H   GLU A 296      26.702 -12.093   9.097  1.00  0.00           H  
ATOM    770  N   ALA A 297      27.560 -16.324   9.295  1.00  0.00           N  
ATOM    771  CA  ALA A 297      27.341 -17.547   8.507  1.00  0.00           C  
ATOM    772  CB  ALA A 297      28.493 -18.534   8.674  1.00  0.00           C  
ATOM    773  C   ALA A 297      26.001 -18.284   8.783  1.00  0.00           C  
ATOM    774  O   ALA A 297      25.821 -19.424   8.358  1.00  0.00           O  
ATOM    775  H   ALA A 297      28.235 -16.329  10.030  1.00  0.00           H  
ATOM    776  N   HIS A 298      25.048 -17.626   9.452  1.00  0.00           N  
ATOM    777  CA  HIS A 298      23.638 -18.032   9.555  1.00  0.00           C  
ATOM    778  CB  HIS A 298      23.229 -18.178  11.027  1.00  0.00           C  
ATOM    779  CG  HIS A 298      22.787 -16.854  11.618  1.00  0.00           C  
ATOM    780  ND1 HIS A 298      23.619 -15.903  12.097  1.00  0.00           N  
ATOM    781  CD2 HIS A 298      21.470 -16.409  11.778  1.00  0.00           C  
ATOM    782  NE2 HIS A 298      21.518 -15.185  12.353  1.00  0.00           N  
ATOM    783  CE1 HIS A 298      22.838 -14.869  12.552  1.00  0.00           C  
ATOM    784  C   HIS A 298      22.682 -17.065   8.822  1.00  0.00           C  
ATOM    785  O   HIS A 298      21.523 -17.403   8.580  1.00  0.00           O  
ATOM    786  H   HIS A 298      25.253 -16.693   9.738  1.00  0.00           H  
ATOM    787  HD1 HIS A 298      24.596 -15.921  12.170  1.00  0.00           H  
ATOM    788  N   LYS A 299      23.156 -15.884   8.396  1.00  0.00           N  
ATOM    789  CA  LYS A 299      22.402 -15.043   7.471  1.00  0.00           C  
ATOM    790  CB  LYS A 299      22.937 -13.602   7.526  1.00  0.00           C  
ATOM    791  CG  LYS A 299      22.392 -12.583   6.507  1.00  0.00           C  
ATOM    792  CD  LYS A 299      20.991 -12.005   6.738  1.00  0.00           C  
ATOM    793  CE  LYS A 299      20.527 -11.069   5.600  1.00  0.00           C  
ATOM    794  NZ  LYS A 299      21.187  -9.753   5.613  1.00  0.00           N1+
ATOM    795  C   LYS A 299      22.473 -15.629   6.039  1.00  0.00           C  
ATOM    796  O   LYS A 299      23.554 -15.897   5.513  1.00  0.00           O  
ATOM    797  H   LYS A 299      24.123 -15.654   8.483  1.00  0.00           H  
ATOM    798  HZ1 LYS A 299      20.725  -9.134   6.320  1.00  0.00           H  
ATOM    799  HZ2 LYS A 299      21.131  -9.278   4.683  1.00  0.00           H  
ATOM    800  HZ3 LYS A 299      22.183  -9.788   5.880  1.00  0.00           H  
ATOM    801  N   ARG A 300      21.319 -15.774   5.378  1.00  0.00           N  
ATOM    802  CA  ARG A 300      21.209 -15.815   3.918  1.00  0.00           C  
ATOM    803  CB  ARG A 300      20.283 -16.959   3.518  1.00  0.00           C  
ATOM    804  CG  ARG A 300      20.821 -18.250   4.136  1.00  0.00           C  
ATOM    805  CD  ARG A 300      19.957 -19.484   3.891  1.00  0.00           C  
ATOM    806  NE  ARG A 300      20.547 -20.635   4.573  1.00  0.00           N  
ATOM    807  CZ  ARG A 300      20.131 -21.897   4.261  1.00  0.00           C  
ATOM    808  NH1 ARG A 300      19.176 -22.064   3.317  1.00  0.00           N  
ATOM    809  NH2 ARG A 300      20.683 -22.954   4.902  1.00  0.00           N1+
ATOM    810  C   ARG A 300      20.720 -14.434   3.424  1.00  0.00           C  
ATOM    811  O   ARG A 300      19.942 -13.778   4.115  1.00  0.00           O  
ATOM    812  H   ARG A 300      20.482 -15.537   5.870  1.00  0.00           H  
ATOM    813  HE  ARG A 300      21.233 -20.403   5.272  1.00  0.00           H  
ATOM    814 HH11 ARG A 300      18.828 -22.965   3.043  1.00  0.00           H  
ATOM    815 HH12 ARG A 300      18.768 -21.276   2.844  1.00  0.00           H  
ATOM    816 HH21 ARG A 300      21.394 -22.828   5.602  1.00  0.00           H  
ATOM    817 HH22 ARG A 300      20.416 -23.903   4.714  1.00  0.00           H  
ATOM    818  N   HIS A 301      21.200 -13.942   2.277  1.00  0.00           N  
ATOM    819  CA  HIS A 301      21.293 -12.492   2.012  1.00  0.00           C  
ATOM    820  CB  HIS A 301      22.704 -12.117   1.620  1.00  0.00           C  
ATOM    821  CG  HIS A 301      23.593 -11.890   2.803  1.00  0.00           C  
ATOM    822  ND1 HIS A 301      23.737 -10.691   3.385  1.00  0.00           N  
ATOM    823  CD2 HIS A 301      24.422 -12.820   3.432  1.00  0.00           C  
ATOM    824  NE2 HIS A 301      25.081 -12.157   4.409  1.00  0.00           N  
ATOM    825  CE1 HIS A 301      24.662 -10.851   4.376  1.00  0.00           C  
ATOM    826  C   HIS A 301      20.441 -12.030   0.802  1.00  0.00           C  
ATOM    827  O   HIS A 301      20.522 -12.592  -0.295  1.00  0.00           O  
ATOM    828  H   HIS A 301      21.593 -14.534   1.575  1.00  0.00           H  
ATOM    829  HD1 HIS A 301      23.263  -9.854   3.145  1.00  0.00           H  
ATOM    830  N   GLU A 302      19.658 -10.961   0.981  1.00  0.00           N  
ATOM    831  CA  GLU A 302      18.802 -10.353  -0.044  1.00  0.00           C  
ATOM    832  CB  GLU A 302      17.476  -9.804   0.517  1.00  0.00           C  
ATOM    833  CG  GLU A 302      16.584  -8.954  -0.421  1.00  0.00           C  
ATOM    834  CD  GLU A 302      16.354  -9.571  -1.798  1.00  0.00           C  
ATOM    835  OE1 GLU A 302      17.249  -9.499  -2.641  1.00  0.00           O  
ATOM    836  OE2 GLU A 302      15.254 -10.049  -2.068  1.00  0.00           O1-
ATOM    837  C   GLU A 302      19.616  -9.330  -0.873  1.00  0.00           C  
ATOM    838  O   GLU A 302      19.534  -8.120  -0.653  1.00  0.00           O  
ATOM    839  H   GLU A 302      19.797 -10.462   1.838  1.00  0.00           H  
ATOM    840  N   TRP A 303      20.508  -9.792  -1.763  1.00  0.00           N  
ATOM    841  CA  TRP A 303      21.518  -8.872  -2.312  1.00  0.00           C  
ATOM    842  CB  TRP A 303      22.524  -9.660  -3.139  1.00  0.00           C  
ATOM    843  CG  TRP A 303      23.373 -10.584  -2.298  1.00  0.00           C  
ATOM    844  CD2 TRP A 303      24.256 -10.260  -1.199  1.00  0.00           C  
ATOM    845  CE2 TRP A 303      24.920 -11.453  -0.822  1.00  0.00           C  
ATOM    846  CE3 TRP A 303      24.547  -9.075  -0.531  1.00  0.00           C  
ATOM    847  CD1 TRP A 303      23.544 -11.959  -2.509  1.00  0.00           C  
ATOM    848  NE1 TRP A 303      24.457 -12.475  -1.646  1.00  0.00           N  
ATOM    849  CZ2 TRP A 303      25.862 -11.424   0.201  1.00  0.00           C  
ATOM    850  CZ3 TRP A 303      25.486  -9.063   0.493  1.00  0.00           C  
ATOM    851  CH2 TRP A 303      26.145 -10.232   0.855  1.00  0.00           C  
ATOM    852  C   TRP A 303      20.954  -7.678  -3.125  1.00  0.00           C  
ATOM    853  O   TRP A 303      21.625  -6.656  -3.258  1.00  0.00           O  
ATOM    854  H   TRP A 303      20.512 -10.778  -1.943  1.00  0.00           H  
ATOM    855  HE1 TRP A 303      24.783 -13.404  -1.674  1.00  0.00           H  
ATOM    856  N   GLN A 304      19.698  -7.748  -3.583  1.00  0.00           N  
ATOM    857  CA  GLN A 304      18.986  -6.658  -4.257  1.00  0.00           C  
ATOM    858  CB  GLN A 304      17.684  -7.306  -4.769  1.00  0.00           C  
ATOM    859  CG  GLN A 304      16.451  -6.557  -5.301  1.00  0.00           C  
ATOM    860  CD  GLN A 304      15.323  -7.572  -5.552  1.00  0.00           C  
ATOM    861  OE1 GLN A 304      14.621  -7.569  -6.565  1.00  0.00           O  
ATOM    862  NE2 GLN A 304      15.150  -8.464  -4.573  1.00  0.00           N  
ATOM    863  C   GLN A 304      18.723  -5.442  -3.320  1.00  0.00           C  
ATOM    864  O   GLN A 304      19.348  -4.386  -3.491  1.00  0.00           O  
ATOM    865  H   GLN A 304      19.168  -8.556  -3.304  1.00  0.00           H  
ATOM    866 HE21 GLN A 304      14.382  -9.104  -4.574  1.00  0.00           H  
ATOM    867 HE22 GLN A 304      15.733  -8.600  -3.762  1.00  0.00           H  
ATOM    868  N   ASP A 305      17.930  -5.595  -2.245  1.00  0.00           N  
ATOM    869  CA  ASP A 305      17.865  -4.553  -1.209  1.00  0.00           C  
ATOM    870  CB  ASP A 305      16.658  -4.655  -0.279  1.00  0.00           C  
ATOM    871  CG  ASP A 305      16.463  -3.310   0.418  1.00  0.00           C  
ATOM    872  OD1 ASP A 305      16.596  -2.264  -0.225  1.00  0.00           O  
ATOM    873  OD2 ASP A 305      16.212  -3.308   1.617  1.00  0.00           O1-
ATOM    874  C   ASP A 305      19.188  -4.326  -0.439  1.00  0.00           C  
ATOM    875  O   ASP A 305      19.508  -3.193  -0.079  1.00  0.00           O  
ATOM    876  H   ASP A 305      17.493  -6.480  -2.082  1.00  0.00           H  
ATOM    877  N   GLU A 306      20.014  -5.352  -0.212  1.00  0.00           N  
ATOM    878  CA  GLU A 306      21.265  -5.177   0.527  1.00  0.00           C  
ATOM    879  CB  GLU A 306      21.806  -6.497   1.125  1.00  0.00           C  
ATOM    880  CG  GLU A 306      21.000  -6.963   2.354  1.00  0.00           C  
ATOM    881  CD  GLU A 306      21.592  -8.196   3.038  1.00  0.00           C  
ATOM    882  OE1 GLU A 306      22.491  -8.082   3.866  1.00  0.00           O  
ATOM    883  OE2 GLU A 306      21.098  -9.299   2.844  1.00  0.00           O1-
ATOM    884  C   GLU A 306      22.355  -4.394  -0.274  1.00  0.00           C  
ATOM    885  O   GLU A 306      23.069  -3.587   0.333  1.00  0.00           O  
ATOM    886  H   GLU A 306      19.695  -6.264  -0.468  1.00  0.00           H  
ATOM    887  N   PHE A 307      22.345  -4.394  -1.619  1.00  0.00           N  
ATOM    888  CA  PHE A 307      22.856  -3.259  -2.415  1.00  0.00           C  
ATOM    889  CB  PHE A 307      22.933  -3.681  -3.889  1.00  0.00           C  
ATOM    890  CG  PHE A 307      23.362  -2.550  -4.804  1.00  0.00           C  
ATOM    891  CD1 PHE A 307      24.728  -2.226  -4.924  1.00  0.00           C  
ATOM    892  CD2 PHE A 307      22.381  -1.842  -5.534  1.00  0.00           C  
ATOM    893  CE1 PHE A 307      25.124  -1.185  -5.784  1.00  0.00           C  
ATOM    894  CE2 PHE A 307      22.771  -0.797  -6.393  1.00  0.00           C  
ATOM    895  CZ  PHE A 307      24.140  -0.479  -6.508  1.00  0.00           C  
ATOM    896  C   PHE A 307      22.115  -1.902  -2.282  1.00  0.00           C  
ATOM    897  O   PHE A 307      22.721  -0.862  -1.992  1.00  0.00           O  
ATOM    898  H   PHE A 307      21.788  -5.095  -2.064  1.00  0.00           H  
ATOM    899  N   SER A 308      20.791  -1.886  -2.487  1.00  0.00           N  
ATOM    900  CA  SER A 308      20.007  -0.641  -2.533  1.00  0.00           C  
ATOM    901  CB  SER A 308      18.586  -0.835  -3.060  1.00  0.00           C  
ATOM    902  OG  SER A 308      18.113  -2.138  -2.737  1.00  0.00           O  
ATOM    903  C   SER A 308      19.940   0.124  -1.190  1.00  0.00           C  
ATOM    904  O   SER A 308      19.764   1.342  -1.195  1.00  0.00           O  
ATOM    905  H   SER A 308      20.272  -2.733  -2.642  1.00  0.00           H  
ATOM    906  HG  SER A 308      17.573  -2.071  -1.943  1.00  0.00           H  
ATOM    907  N   HIS A 309      20.217  -0.540  -0.061  1.00  0.00           N  
ATOM    908  CA  HIS A 309      20.403   0.109   1.249  1.00  0.00           C  
ATOM    909  CB  HIS A 309      19.921  -0.812   2.367  1.00  0.00           C  
ATOM    910  CG  HIS A 309      18.564  -0.336   2.820  1.00  0.00           C  
ATOM    911  ND1 HIS A 309      17.400  -0.828   2.368  1.00  0.00           N  
ATOM    912  CD2 HIS A 309      18.289   0.684   3.736  1.00  0.00           C  
ATOM    913  NE2 HIS A 309      16.941   0.805   3.830  1.00  0.00           N  
ATOM    914  CE1 HIS A 309      16.396  -0.133   2.984  1.00  0.00           C  
ATOM    915  C   HIS A 309      21.851   0.592   1.509  1.00  0.00           C  
ATOM    916  O   HIS A 309      22.103   1.235   2.530  1.00  0.00           O  
ATOM    917  H   HIS A 309      20.309  -1.535  -0.102  1.00  0.00           H  
ATOM    918  HD1 HIS A 309      17.261  -1.563   1.714  1.00  0.00           H  
ATOM    919  N   ILE A 310      22.781   0.414   0.556  1.00  0.00           N  
ATOM    920  CA  ILE A 310      23.857   1.387   0.366  1.00  0.00           C  
ATOM    921  CB  ILE A 310      25.069   0.767  -0.307  1.00  0.00           C  
ATOM    922  CG2 ILE A 310      26.291   1.647  -0.058  1.00  0.00           C  
ATOM    923  CG1 ILE A 310      25.276  -0.677   0.129  1.00  0.00           C  
ATOM    924  CD1 ILE A 310      26.377  -1.358  -0.672  1.00  0.00           C  
ATOM    925  C   ILE A 310      23.342   2.553  -0.499  1.00  0.00           C  
ATOM    926  O   ILE A 310      23.385   3.701  -0.061  1.00  0.00           O  
ATOM    927  H   ILE A 310      22.576  -0.220  -0.189  1.00  0.00           H  
ATOM    928  N   MET A 311      22.801   2.267  -1.693  1.00  0.00           N  
ATOM    929  CA  MET A 311      22.422   3.296  -2.668  1.00  0.00           C  
ATOM    930  CB  MET A 311      21.784   2.623  -3.886  1.00  0.00           C  
ATOM    931  CG  MET A 311      21.549   3.560  -5.073  1.00  0.00           C  
ATOM    932  SD  MET A 311      20.893   2.695  -6.509  1.00  0.00           S  
ATOM    933  CE  MET A 311      19.362   2.092  -5.779  1.00  0.00           C  
ATOM    934  C   MET A 311      21.506   4.398  -2.073  1.00  0.00           C  
ATOM    935  O   MET A 311      21.812   5.581  -2.228  1.00  0.00           O  
ATOM    936  H   MET A 311      22.750   1.299  -1.949  1.00  0.00           H  
ATOM    937  N   ALA A 312      20.487   4.041  -1.271  1.00  0.00           N  
ATOM    938  CA  ALA A 312      19.584   4.994  -0.599  1.00  0.00           C  
ATOM    939  CB  ALA A 312      18.428   4.247   0.069  1.00  0.00           C  
ATOM    940  C   ALA A 312      20.263   5.900   0.467  1.00  0.00           C  
ATOM    941  O   ALA A 312      19.620   6.754   1.077  1.00  0.00           O  
ATOM    942  H   ALA A 312      20.345   3.068  -1.105  1.00  0.00           H  
ATOM    943  N   MET A 313      21.561   5.704   0.716  1.00  0.00           N  
ATOM    944  CA  MET A 313      22.407   6.504   1.581  1.00  0.00           C  
ATOM    945  CB  MET A 313      22.901   5.692   2.775  1.00  0.00           C  
ATOM    946  CG  MET A 313      21.787   5.297   3.743  1.00  0.00           C  
ATOM    947  SD  MET A 313      20.926   6.724   4.424  1.00  0.00           S  
ATOM    948  CE  MET A 313      22.361   7.655   4.986  1.00  0.00           C  
ATOM    949  C   MET A 313      23.615   7.105   0.825  1.00  0.00           C  
ATOM    950  O   MET A 313      24.482   7.669   1.490  1.00  0.00           O  
ATOM    951  H   MET A 313      22.044   4.985   0.218  1.00  0.00           H  
ATOM    952  N   THR A 314      23.752   6.978  -0.514  1.00  0.00           N  
ATOM    953  CA  THR A 314      25.018   7.400  -1.159  1.00  0.00           C  
ATOM    954  CB  THR A 314      25.969   6.196  -1.064  1.00  0.00           C  
ATOM    955  OG1 THR A 314      25.795   5.563   0.211  1.00  0.00           O  
ATOM    956  CG2 THR A 314      27.445   6.552  -1.257  1.00  0.00           C  
ATOM    957  C   THR A 314      24.892   8.011  -2.584  1.00  0.00           C  
ATOM    958  O   THR A 314      25.740   7.790  -3.450  1.00  0.00           O  
ATOM    959  H   THR A 314      23.084   6.483  -1.071  1.00  0.00           H  
ATOM    960  HG1 THR A 314      25.771   6.270   0.849  1.00  0.00           H  
ATOM    961  N   ASP A 315      23.872   8.847  -2.832  1.00  0.00           N  
ATOM    962  CA  ASP A 315      23.673   9.499  -4.136  1.00  0.00           C  
ATOM    963  CB  ASP A 315      22.207   9.937  -4.208  1.00  0.00           C  
ATOM    964  CG  ASP A 315      21.945  10.689  -5.492  1.00  0.00           C  
ATOM    965  OD1 ASP A 315      22.016  11.909  -5.479  1.00  0.00           O  
ATOM    966  OD2 ASP A 315      21.690  10.058  -6.511  1.00  0.00           O1-
ATOM    967  C   ASP A 315      24.647  10.672  -4.484  1.00  0.00           C  
ATOM    968  O   ASP A 315      24.908  11.527  -3.629  1.00  0.00           O  
ATOM    969  H   ASP A 315      23.240   9.079  -2.096  1.00  0.00           H  
ATOM    970  N   PRO A 316      25.133  10.806  -5.735  1.00  0.00           N  
ATOM    971  CD  PRO A 316      24.887   9.864  -6.825  1.00  0.00           C  
ATOM    972  CA  PRO A 316      26.114  11.829  -6.101  1.00  0.00           C  
ATOM    973  CB  PRO A 316      26.720  11.250  -7.378  1.00  0.00           C  
ATOM    974  CG  PRO A 316      25.583  10.475  -8.032  1.00  0.00           C  
ATOM    975  C   PRO A 316      25.541  13.251  -6.333  1.00  0.00           C  
ATOM    976  O   PRO A 316      26.301  14.219  -6.303  1.00  0.00           O  
ATOM    977  N   ALA A 317      24.223  13.417  -6.511  1.00  0.00           N  
ATOM    978  CA  ALA A 317      23.554  14.723  -6.544  1.00  0.00           C  
ATOM    979  CB  ALA A 317      22.300  14.671  -7.419  1.00  0.00           C  
ATOM    980  C   ALA A 317      23.166  15.193  -5.121  1.00  0.00           C  
ATOM    981  O   ALA A 317      23.089  16.392  -4.863  1.00  0.00           O  
ATOM    982  H   ALA A 317      23.616  12.617  -6.457  1.00  0.00           H  
ATOM    983  N   PHE A 318      22.992  14.253  -4.186  1.00  0.00           N  
ATOM    984  CA  PHE A 318      23.085  14.503  -2.753  1.00  0.00           C  
ATOM    985  CB  PHE A 318      22.525  13.331  -1.944  1.00  0.00           C  
ATOM    986  CG  PHE A 318      21.018  13.395  -1.952  1.00  0.00           C  
ATOM    987  CD1 PHE A 318      20.378  14.607  -1.729  1.00  0.00           C  
ATOM    988  CD2 PHE A 318      20.272  12.245  -2.172  1.00  0.00           C  
ATOM    989  CE1 PHE A 318      18.990  14.670  -1.724  1.00  0.00           C  
ATOM    990  CE2 PHE A 318      18.884  12.307  -2.168  1.00  0.00           C  
ATOM    991  CZ  PHE A 318      18.243  13.520  -1.945  1.00  0.00           C  
ATOM    992  C   PHE A 318      24.490  14.878  -2.232  1.00  0.00           C  
ATOM    993  O   PHE A 318      24.638  15.871  -1.524  1.00  0.00           O  
ATOM    994  H   PHE A 318      22.925  13.303  -4.492  1.00  0.00           H  
ATOM    995  N   GLY A 319      25.557  14.209  -2.697  1.00  0.00           N  
ATOM    996  CA  GLY A 319      26.872  14.857  -2.730  1.00  0.00           C  
ATOM    997  C   GLY A 319      28.046  14.023  -3.309  1.00  0.00           C  
ATOM    998  O   GLY A 319      28.076  12.797  -3.194  1.00  0.00           O  
ATOM    999  H   GLY A 319      25.435  13.344  -3.190  1.00  0.00           H  
ATOM   1000  N   SER A 320      29.079  14.712  -3.815  1.00  0.00           N  
ATOM   1001  CA  SER A 320      30.018  14.192  -4.822  1.00  0.00           C  
ATOM   1002  CB  SER A 320      30.936  15.370  -5.077  1.00  0.00           C  
ATOM   1003  OG  SER A 320      30.111  16.530  -4.916  1.00  0.00           O  
ATOM   1004  C   SER A 320      30.742  12.851  -4.539  1.00  0.00           C  
ATOM   1005  O   SER A 320      31.158  12.539  -3.416  1.00  0.00           O  
ATOM   1006  H   SER A 320      29.126  15.689  -3.615  1.00  0.00           H  
ATOM   1007  HG  SER A 320      29.432  16.461  -5.579  1.00  0.00           H  
ATOM   1008  N   SER A 321      30.945  12.071  -5.609  1.00  0.00           N  
ATOM   1009  CA  SER A 321      31.377  10.670  -5.605  1.00  0.00           C  
ATOM   1010  CB  SER A 321      31.020  10.184  -6.991  1.00  0.00           C  
ATOM   1011  OG  SER A 321      29.893  10.976  -7.375  1.00  0.00           O  
ATOM   1012  C   SER A 321      32.863  10.470  -5.252  1.00  0.00           C  
ATOM   1013  O   SER A 321      33.294   9.337  -5.071  1.00  0.00           O  
ATOM   1014  H   SER A 321      30.655  12.401  -6.508  1.00  0.00           H  
ATOM   1015  HG  SER A 321      29.144  10.485  -7.052  1.00  0.00           H  
ATOM   1016  N   GLY A 322      33.668  11.534  -5.132  1.00  0.00           N  
ATOM   1017  CA  GLY A 322      35.042  11.415  -4.633  1.00  0.00           C  
ATOM   1018  C   GLY A 322      35.112  11.053  -3.129  1.00  0.00           C  
ATOM   1019  O   GLY A 322      36.142  10.564  -2.656  1.00  0.00           O  
ATOM   1020  H   GLY A 322      33.272  12.440  -5.255  1.00  0.00           H  
ATOM   1021  N   ARG A 323      34.011  11.260  -2.393  1.00  0.00           N  
ATOM   1022  CA  ARG A 323      33.860  10.868  -0.991  1.00  0.00           C  
ATOM   1023  CB  ARG A 323      32.577  11.485  -0.424  1.00  0.00           C  
ATOM   1024  CG  ARG A 323      32.591  13.012  -0.416  1.00  0.00           C  
ATOM   1025  CD  ARG A 323      31.333  13.586   0.237  1.00  0.00           C  
ATOM   1026  NE  ARG A 323      30.128  13.115  -0.443  1.00  0.00           N  
ATOM   1027  CZ  ARG A 323      28.917  13.332   0.155  1.00  0.00           C  
ATOM   1028  NH1 ARG A 323      28.838  13.974   1.339  1.00  0.00           N  
ATOM   1029  NH2 ARG A 323      27.791  12.908  -0.449  1.00  0.00           N1+
ATOM   1030  C   ARG A 323      33.853   9.336  -0.753  1.00  0.00           C  
ATOM   1031  O   ARG A 323      33.297   8.590  -1.559  1.00  0.00           O  
ATOM   1032  H   ARG A 323      33.181  11.575  -2.853  1.00  0.00           H  
ATOM   1033  HE  ARG A 323      30.257  12.693  -1.352  1.00  0.00           H  
ATOM   1034 HH11 ARG A 323      27.942  14.231   1.723  1.00  0.00           H  
ATOM   1035 HH12 ARG A 323      29.643  14.225   1.902  1.00  0.00           H  
ATOM   1036 HH21 ARG A 323      27.802  12.426  -1.338  1.00  0.00           H  
ATOM   1037 HH22 ARG A 323      26.888  13.090  -0.034  1.00  0.00           H  
ATOM   1038  N   PRO A 324      34.386   8.852   0.384  1.00  0.00           N  
ATOM   1039  CD  PRO A 324      34.970   9.672   1.442  1.00  0.00           C  
ATOM   1040  CA  PRO A 324      34.573   7.426   0.617  1.00  0.00           C  
ATOM   1041  CB  PRO A 324      35.614   7.408   1.733  1.00  0.00           C  
ATOM   1042  CG  PRO A 324      35.360   8.684   2.527  1.00  0.00           C  
ATOM   1043  C   PRO A 324      33.305   6.642   1.010  1.00  0.00           C  
ATOM   1044  O   PRO A 324      32.524   7.033   1.890  1.00  0.00           O  
ATOM   1045  N   LEU A 325      33.214   5.430   0.448  1.00  0.00           N  
ATOM   1046  CA  LEU A 325      32.343   4.363   0.927  1.00  0.00           C  
ATOM   1047  CB  LEU A 325      31.638   3.721  -0.263  1.00  0.00           C  
ATOM   1048  CG  LEU A 325      30.675   2.602   0.126  1.00  0.00           C  
ATOM   1049  CD1 LEU A 325      29.633   3.050   1.153  1.00  0.00           C  
ATOM   1050  CD2 LEU A 325      30.030   2.001  -1.118  1.00  0.00           C  
ATOM   1051  C   LEU A 325      33.121   3.316   1.764  1.00  0.00           C  
ATOM   1052  O   LEU A 325      33.955   2.548   1.270  1.00  0.00           O  
ATOM   1053  H   LEU A 325      33.897   5.174  -0.239  1.00  0.00           H  
ATOM   1054  N   LEU A 326      32.829   3.245   3.066  1.00  0.00           N  
ATOM   1055  CA  LEU A 326      33.362   2.217   3.956  1.00  0.00           C  
ATOM   1056  CB  LEU A 326      33.679   2.839   5.315  1.00  0.00           C  
ATOM   1057  CG  LEU A 326      34.220   1.841   6.337  1.00  0.00           C  
ATOM   1058  CD1 LEU A 326      35.425   1.067   5.804  1.00  0.00           C  
ATOM   1059  CD2 LEU A 326      34.512   2.522   7.674  1.00  0.00           C  
ATOM   1060  C   LEU A 326      32.351   1.062   4.096  1.00  0.00           C  
ATOM   1061  O   LEU A 326      31.330   1.192   4.782  1.00  0.00           O  
ATOM   1062  H   LEU A 326      32.103   3.830   3.411  1.00  0.00           H  
ATOM   1063  N   VAL A 327      32.626  -0.078   3.455  1.00  0.00           N  
ATOM   1064  CA  VAL A 327      31.819  -1.278   3.645  1.00  0.00           C  
ATOM   1065  CB  VAL A 327      31.834  -2.124   2.378  1.00  0.00           C  
ATOM   1066  CG1 VAL A 327      30.970  -3.369   2.554  1.00  0.00           C  
ATOM   1067  CG2 VAL A 327      31.427  -1.284   1.169  1.00  0.00           C  
ATOM   1068  C   VAL A 327      32.348  -2.095   4.843  1.00  0.00           C  
ATOM   1069  O   VAL A 327      33.355  -2.802   4.725  1.00  0.00           O  
ATOM   1070  H   VAL A 327      33.502  -0.170   2.982  1.00  0.00           H  
ATOM   1071  N   LEU A 328      31.642  -2.055   5.981  1.00  0.00           N  
ATOM   1072  CA  LEU A 328      31.920  -2.925   7.128  1.00  0.00           C  
ATOM   1073  CB  LEU A 328      31.473  -2.295   8.442  1.00  0.00           C  
ATOM   1074  CG  LEU A 328      32.246  -1.051   8.853  1.00  0.00           C  
ATOM   1075  CD1 LEU A 328      31.748  -0.551  10.209  1.00  0.00           C  
ATOM   1076  CD2 LEU A 328      33.757  -1.287   8.844  1.00  0.00           C  
ATOM   1077  C   LEU A 328      31.169  -4.267   7.001  1.00  0.00           C  
ATOM   1078  O   LEU A 328      29.952  -4.340   7.201  1.00  0.00           O  
ATOM   1079  H   LEU A 328      30.796  -1.519   5.998  1.00  0.00           H  
ATOM   1080  N   SER A 329      31.899  -5.340   6.679  1.00  0.00           N  
ATOM   1081  CA  SER A 329      31.380  -6.710   6.602  1.00  0.00           C  
ATOM   1082  CB  SER A 329      32.276  -7.392   5.588  1.00  0.00           C  
ATOM   1083  OG  SER A 329      32.593  -6.394   4.604  1.00  0.00           O  
ATOM   1084  C   SER A 329      31.350  -7.312   8.023  1.00  0.00           C  
ATOM   1085  O   SER A 329      32.324  -7.892   8.512  1.00  0.00           O  
ATOM   1086  H   SER A 329      32.880  -5.235   6.537  1.00  0.00           H  
ATOM   1087  HG  SER A 329      31.850  -5.806   4.576  1.00  0.00           H  
ATOM   1088  N   CYS A 330      30.251  -7.089   8.744  1.00  0.00           N  
ATOM   1089  CA  CYS A 330      30.182  -7.162  10.201  1.00  0.00           C  
ATOM   1090  CB  CYS A 330      29.542  -5.880  10.730  1.00  0.00           C  
ATOM   1091  SG  CYS A 330      30.262  -5.342  12.301  1.00  0.00           S  
ATOM   1092  C   CYS A 330      29.474  -8.443  10.705  1.00  0.00           C  
ATOM   1093  O   CYS A 330      28.371  -8.779  10.266  1.00  0.00           O  
ATOM   1094  H   CYS A 330      29.447  -6.733   8.277  1.00  0.00           H  
ATOM   1095  N   ILE A 331      30.064  -9.132  11.691  1.00  0.00           N  
ATOM   1096  CA  ILE A 331      29.335 -10.063  12.569  1.00  0.00           C  
ATOM   1097  CB  ILE A 331      30.110 -11.362  12.751  1.00  0.00           C  
ATOM   1098  CG2 ILE A 331      30.351 -11.991  11.391  1.00  0.00           C  
ATOM   1099  CG1 ILE A 331      31.411 -11.173  13.523  1.00  0.00           C  
ATOM   1100  CD1 ILE A 331      32.167 -12.494  13.663  1.00  0.00           C  
ATOM   1101  C   ILE A 331      29.047  -9.424  13.946  1.00  0.00           C  
ATOM   1102  O   ILE A 331      29.515  -8.310  14.214  1.00  0.00           O  
ATOM   1103  H   ILE A 331      30.948  -8.805  12.027  1.00  0.00           H  
ATOM   1104  N   SER A 332      28.361 -10.142  14.850  1.00  0.00           N  
ATOM   1105  CA  SER A 332      28.218  -9.731  16.251  1.00  0.00           C  
ATOM   1106  CB  SER A 332      27.180 -10.689  16.827  1.00  0.00           C  
ATOM   1107  OG  SER A 332      26.090 -10.760  15.890  1.00  0.00           O  
ATOM   1108  C   SER A 332      29.601  -9.722  16.944  1.00  0.00           C  
ATOM   1109  O   SER A 332      30.089  -8.671  17.344  1.00  0.00           O  
ATOM   1110  H   SER A 332      27.927 -11.003  14.588  1.00  0.00           H  
ATOM   1111  HG  SER A 332      26.225 -11.527  15.317  1.00  0.00           H  
ATOM   1112  N   GLN A 333      30.280 -10.871  17.017  1.00  0.00           N  
ATOM   1113  CA  GLN A 333      31.421 -11.144  17.904  1.00  0.00           C  
ATOM   1114  CB  GLN A 333      30.872 -11.390  19.296  1.00  0.00           C  
ATOM   1115  CG  GLN A 333      29.698 -12.366  19.236  1.00  0.00           C  
ATOM   1116  CD  GLN A 333      28.923 -12.250  20.517  1.00  0.00           C  
ATOM   1117  OE1 GLN A 333      27.715 -11.998  20.515  1.00  0.00           O  
ATOM   1118  NE2 GLN A 333      29.726 -12.301  21.587  1.00  0.00           N  
ATOM   1119  C   GLN A 333      32.229 -12.354  17.377  1.00  0.00           C  
ATOM   1120  O   GLN A 333      31.624 -13.294  16.858  1.00  0.00           O  
ATOM   1121  H   GLN A 333      29.952 -11.701  16.559  1.00  0.00           H  
ATOM   1122 HE21 GLN A 333      30.553 -12.875  21.532  1.00  0.00           H  
ATOM   1123 HE22 GLN A 333      29.566 -11.708  22.383  1.00  0.00           H  
ATOM   1124  N   GLY A 334      33.570 -12.352  17.450  1.00  0.00           N  
ATOM   1125  CA  GLY A 334      34.438 -13.377  16.843  1.00  0.00           C  
ATOM   1126  C   GLY A 334      34.127 -14.862  17.147  1.00  0.00           C  
ATOM   1127  O   GLY A 334      34.483 -15.737  16.360  1.00  0.00           O  
ATOM   1128  H   GLY A 334      34.026 -11.529  17.794  1.00  0.00           H  
ATOM   1129  N   ASP A 335      33.413 -15.167  18.231  1.00  0.00           N  
ATOM   1130  CA  ASP A 335      32.862 -16.473  18.572  1.00  0.00           C  
ATOM   1131  CB  ASP A 335      32.509 -16.492  20.057  1.00  0.00           C  
ATOM   1132  CG  ASP A 335      31.587 -15.327  20.342  1.00  0.00           C  
ATOM   1133  OD1 ASP A 335      30.382 -15.475  20.177  1.00  0.00           O  
ATOM   1134  OD2 ASP A 335      32.081 -14.261  20.707  1.00  0.00           O1-
ATOM   1135  C   ASP A 335      31.659 -16.950  17.720  1.00  0.00           C  
ATOM   1136  O   ASP A 335      31.400 -18.153  17.635  1.00  0.00           O  
ATOM   1137  H   ASP A 335      33.082 -14.427  18.822  1.00  0.00           H  
ATOM   1138  N   VAL A 336      30.988 -16.048  16.991  1.00  0.00           N  
ATOM   1139  CA  VAL A 336      30.063 -16.431  15.926  1.00  0.00           C  
ATOM   1140  CB  VAL A 336      28.972 -15.380  15.723  1.00  0.00           C  
ATOM   1141  CG1 VAL A 336      27.966 -15.846  14.668  1.00  0.00           C  
ATOM   1142  CG2 VAL A 336      28.285 -15.047  17.047  1.00  0.00           C  
ATOM   1143  C   VAL A 336      30.852 -16.667  14.614  1.00  0.00           C  
ATOM   1144  O   VAL A 336      31.656 -15.824  14.213  1.00  0.00           O  
ATOM   1145  H   VAL A 336      31.241 -15.089  17.101  1.00  0.00           H  
ATOM   1146  N   LYS A 337      30.568 -17.744  13.860  1.00  0.00           N  
ATOM   1147  CA  LYS A 337      31.214 -17.916  12.559  1.00  0.00           C  
ATOM   1148  CB  LYS A 337      30.995 -19.295  11.920  1.00  0.00           C  
ATOM   1149  CG  LYS A 337      31.802 -19.396  10.610  1.00  0.00           C  
ATOM   1150  CD  LYS A 337      31.502 -20.609   9.722  1.00  0.00           C  
ATOM   1151  CE  LYS A 337      32.295 -20.637   8.401  1.00  0.00           C  
ATOM   1152  NZ  LYS A 337      31.904 -19.553   7.482  1.00  0.00           N1+
ATOM   1153  C   LYS A 337      30.795 -16.834  11.528  1.00  0.00           C  
ATOM   1154  O   LYS A 337      29.636 -16.754  11.111  1.00  0.00           O  
ATOM   1155  H   LYS A 337      29.858 -18.366  14.182  1.00  0.00           H  
ATOM   1156  HZ1 LYS A 337      30.877 -19.507   7.363  1.00  0.00           H  
ATOM   1157  HZ2 LYS A 337      32.290 -19.733   6.525  1.00  0.00           H  
ATOM   1158  HZ3 LYS A 337      32.263 -18.624   7.786  1.00  0.00           H  
ATOM   1159  N   ARG A 338      31.791 -16.149  10.958  1.00  0.00           N  
ATOM   1160  CA  ARG A 338      31.614 -15.296   9.789  1.00  0.00           C  
ATOM   1161  CB  ARG A 338      32.629 -14.155   9.819  1.00  0.00           C  
ATOM   1162  CG  ARG A 338      34.111 -14.535   9.813  1.00  0.00           C  
ATOM   1163  CD  ARG A 338      34.998 -13.325  10.139  1.00  0.00           C  
ATOM   1164  NE  ARG A 338      34.670 -12.192   9.276  1.00  0.00           N  
ATOM   1165  CZ  ARG A 338      34.035 -11.090   9.773  1.00  0.00           C  
ATOM   1166  NH1 ARG A 338      33.930 -10.910  11.109  1.00  0.00           N  
ATOM   1167  NH2 ARG A 338      33.518 -10.202   8.909  1.00  0.00           N1+
ATOM   1168  C   ARG A 338      31.633 -16.042   8.427  1.00  0.00           C  
ATOM   1169  O   ARG A 338      32.355 -17.022   8.213  1.00  0.00           O  
ATOM   1170  H   ARG A 338      32.700 -16.263  11.356  1.00  0.00           H  
ATOM   1171  HE  ARG A 338      34.895 -12.258   8.290  1.00  0.00           H  
ATOM   1172 HH11 ARG A 338      33.488 -10.090  11.499  1.00  0.00           H  
ATOM   1173 HH12 ARG A 338      34.301 -11.570  11.770  1.00  0.00           H  
ATOM   1174 HH21 ARG A 338      33.707 -10.297   7.915  1.00  0.00           H  
ATOM   1175 HH22 ARG A 338      32.949  -9.407   9.148  1.00  0.00           H  
ATOM   1176  N   MET A 339      30.929 -15.478   7.444  1.00  0.00           N  
ATOM   1177  CA  MET A 339      31.276 -15.514   6.025  1.00  0.00           C  
ATOM   1178  CB  MET A 339      29.965 -15.296   5.250  1.00  0.00           C  
ATOM   1179  CG  MET A 339      30.086 -15.166   3.728  1.00  0.00           C  
ATOM   1180  SD  MET A 339      28.529 -14.791   2.914  1.00  0.00           S  
ATOM   1181  CE  MET A 339      28.309 -13.133   3.582  1.00  0.00           C  
ATOM   1182  C   MET A 339      32.315 -14.402   5.683  1.00  0.00           C  
ATOM   1183  O   MET A 339      32.218 -13.296   6.218  1.00  0.00           O  
ATOM   1184  H   MET A 339      30.288 -14.771   7.715  1.00  0.00           H  
ATOM   1185  N   PRO A 340      33.310 -14.639   4.806  1.00  0.00           N  
ATOM   1186  CD  PRO A 340      33.573 -15.910   4.135  1.00  0.00           C  
ATOM   1187  CA  PRO A 340      34.353 -13.646   4.503  1.00  0.00           C  
ATOM   1188  CB  PRO A 340      35.515 -14.537   4.061  1.00  0.00           C  
ATOM   1189  CG  PRO A 340      34.838 -15.684   3.316  1.00  0.00           C  
ATOM   1190  C   PRO A 340      33.970 -12.598   3.423  1.00  0.00           C  
ATOM   1191  O   PRO A 340      33.318 -12.893   2.415  1.00  0.00           O  
ATOM   1192  N   CYS A 341      34.485 -11.375   3.576  1.00  0.00           N  
ATOM   1193  CA  CYS A 341      34.144 -10.186   2.781  1.00  0.00           C  
ATOM   1194  CB  CYS A 341      34.963  -9.032   3.343  1.00  0.00           C  
ATOM   1195  SG  CYS A 341      36.726  -9.449   3.391  1.00  0.00           S  
ATOM   1196  C   CYS A 341      34.356 -10.294   1.254  1.00  0.00           C  
ATOM   1197  O   CYS A 341      33.707  -9.578   0.492  1.00  0.00           O  
ATOM   1198  H   CYS A 341      34.988 -11.193   4.427  1.00  0.00           H  
ATOM   1199  N   PHE A 342      35.223 -11.197   0.780  1.00  0.00           N  
ATOM   1200  CA  PHE A 342      35.520 -11.396  -0.641  1.00  0.00           C  
ATOM   1201  CB  PHE A 342      36.557 -12.513  -0.783  1.00  0.00           C  
ATOM   1202  CG  PHE A 342      37.322 -12.384  -2.082  1.00  0.00           C  
ATOM   1203  CD1 PHE A 342      36.915 -13.127  -3.213  1.00  0.00           C  
ATOM   1204  CD2 PHE A 342      38.442 -11.525  -2.139  1.00  0.00           C  
ATOM   1205  CE1 PHE A 342      37.642 -13.015  -4.414  1.00  0.00           C  
ATOM   1206  CE2 PHE A 342      39.171 -11.413  -3.338  1.00  0.00           C  
ATOM   1207  CZ  PHE A 342      38.766 -12.164  -4.462  1.00  0.00           C  
ATOM   1208  C   PHE A 342      34.324 -11.631  -1.589  1.00  0.00           C  
ATOM   1209  O   PHE A 342      34.240 -11.013  -2.649  1.00  0.00           O  
ATOM   1210  H   PHE A 342      35.696 -11.754   1.460  1.00  0.00           H  
ATOM   1211  N   TYR A 343      33.323 -12.406  -1.154  1.00  0.00           N  
ATOM   1212  CA  TYR A 343      32.085 -12.593  -1.924  1.00  0.00           C  
ATOM   1213  CB  TYR A 343      31.484 -13.945  -1.478  1.00  0.00           C  
ATOM   1214  CG  TYR A 343      30.027 -14.146  -1.853  1.00  0.00           C  
ATOM   1215  CD1 TYR A 343      29.063 -14.088  -0.825  1.00  0.00           C  
ATOM   1216  CE1 TYR A 343      27.704 -14.231  -1.151  1.00  0.00           C  
ATOM   1217  CD2 TYR A 343      29.667 -14.385  -3.195  1.00  0.00           C  
ATOM   1218  CE2 TYR A 343      28.306 -14.527  -3.519  1.00  0.00           C  
ATOM   1219  CZ  TYR A 343      27.338 -14.421  -2.498  1.00  0.00           C  
ATOM   1220  OH  TYR A 343      25.994 -14.476  -2.814  1.00  0.00           O  
ATOM   1221  C   TYR A 343      31.072 -11.430  -1.817  1.00  0.00           C  
ATOM   1222  O   TYR A 343      30.487 -10.985  -2.805  1.00  0.00           O  
ATOM   1223  H   TYR A 343      33.412 -12.797  -0.239  1.00  0.00           H  
ATOM   1224  HH  TYR A 343      25.855 -14.042  -3.664  1.00  0.00           H  
ATOM   1225  N   LEU A 344      31.006 -10.818  -0.633  1.00  0.00           N  
ATOM   1226  CA  LEU A 344      30.231  -9.613  -0.346  1.00  0.00           C  
ATOM   1227  CB  LEU A 344      30.205  -9.458   1.181  1.00  0.00           C  
ATOM   1228  CG  LEU A 344      29.550  -8.201   1.753  1.00  0.00           C  
ATOM   1229  CD1 LEU A 344      28.777  -8.509   3.036  1.00  0.00           C  
ATOM   1230  CD2 LEU A 344      30.573  -7.089   1.988  1.00  0.00           C  
ATOM   1231  C   LEU A 344      30.775  -8.367  -1.100  1.00  0.00           C  
ATOM   1232  O   LEU A 344      29.984  -7.545  -1.564  1.00  0.00           O  
ATOM   1233  H   LEU A 344      31.598 -11.165   0.093  1.00  0.00           H  
ATOM   1234  N   ALA A 345      32.090  -8.289  -1.362  1.00  0.00           N  
ATOM   1235  CA  ALA A 345      32.697  -7.288  -2.244  1.00  0.00           C  
ATOM   1236  CB  ALA A 345      34.215  -7.450  -2.240  1.00  0.00           C  
ATOM   1237  C   ALA A 345      32.219  -7.393  -3.710  1.00  0.00           C  
ATOM   1238  O   ALA A 345      32.154  -6.377  -4.406  1.00  0.00           O  
ATOM   1239  H   ALA A 345      32.690  -8.969  -0.939  1.00  0.00           H  
ATOM   1240  N   HIS A 346      31.818  -8.596  -4.156  1.00  0.00           N  
ATOM   1241  CA  HIS A 346      31.041  -8.765  -5.383  1.00  0.00           C  
ATOM   1242  CB  HIS A 346      31.295 -10.207  -5.853  1.00  0.00           C  
ATOM   1243  CG  HIS A 346      30.122 -10.885  -6.526  1.00  0.00           C  
ATOM   1244  ND1 HIS A 346      29.116 -10.277  -7.191  1.00  0.00           N  
ATOM   1245  CD2 HIS A 346      29.899 -12.259  -6.542  1.00  0.00           C  
ATOM   1246  NE2 HIS A 346      28.752 -12.471  -7.225  1.00  0.00           N  
ATOM   1247  CE1 HIS A 346      28.258 -11.254  -7.622  1.00  0.00           C  
ATOM   1248  C   HIS A 346      29.558  -8.449  -5.109  1.00  0.00           C  
ATOM   1249  O   HIS A 346      29.010  -7.585  -5.776  1.00  0.00           O  
ATOM   1250  H   HIS A 346      31.971  -9.383  -3.559  1.00  0.00           H  
ATOM   1251  HD1 HIS A 346      28.967  -9.314  -7.287  1.00  0.00           H  
ATOM   1252  N   GLU A 347      28.896  -9.058  -4.113  1.00  0.00           N  
ATOM   1253  CA  GLU A 347      27.430  -8.967  -4.014  1.00  0.00           C  
ATOM   1254  CB  GLU A 347      26.916 -10.152  -3.235  1.00  0.00           C  
ATOM   1255  CG  GLU A 347      27.077 -11.433  -4.050  1.00  0.00           C  
ATOM   1256  CD  GLU A 347      25.967 -11.646  -5.072  1.00  0.00           C  
ATOM   1257  OE1 GLU A 347      25.521 -12.787  -5.191  1.00  0.00           O  
ATOM   1258  OE2 GLU A 347      25.562 -10.698  -5.752  1.00  0.00           O1-
ATOM   1259  C   GLU A 347      26.840  -7.619  -3.557  1.00  0.00           C  
ATOM   1260  O   GLU A 347      25.654  -7.358  -3.741  1.00  0.00           O  
ATOM   1261  H   GLU A 347      29.386  -9.704  -3.533  1.00  0.00           H  
ATOM   1262  N   LEU A 348      27.643  -6.743  -2.964  1.00  0.00           N  
ATOM   1263  CA  LEU A 348      27.261  -5.340  -2.837  1.00  0.00           C  
ATOM   1264  CB  LEU A 348      27.872  -4.719  -1.585  1.00  0.00           C  
ATOM   1265  CG  LEU A 348      27.348  -5.354  -0.293  1.00  0.00           C  
ATOM   1266  CD1 LEU A 348      27.894  -4.635   0.935  1.00  0.00           C  
ATOM   1267  CD2 LEU A 348      25.821  -5.421  -0.244  1.00  0.00           C  
ATOM   1268  C   LEU A 348      27.529  -4.524  -4.131  1.00  0.00           C  
ATOM   1269  O   LEU A 348      27.303  -3.318  -4.161  1.00  0.00           O  
ATOM   1270  H   LEU A 348      28.566  -7.042  -2.721  1.00  0.00           H  
ATOM   1271  N   HIS A 349      27.971  -5.169  -5.218  1.00  0.00           N  
ATOM   1272  CA  HIS A 349      27.987  -4.698  -6.610  1.00  0.00           C  
ATOM   1273  CB  HIS A 349      26.613  -4.757  -7.273  1.00  0.00           C  
ATOM   1274  CG  HIS A 349      26.682  -5.838  -8.328  1.00  0.00           C  
ATOM   1275  ND1 HIS A 349      27.270  -7.035  -8.128  1.00  0.00           N  
ATOM   1276  CD2 HIS A 349      26.219  -5.784  -9.646  1.00  0.00           C  
ATOM   1277  NE2 HIS A 349      26.542  -6.962 -10.238  1.00  0.00           N  
ATOM   1278  CE1 HIS A 349      27.187  -7.731  -9.303  1.00  0.00           C  
ATOM   1279  C   HIS A 349      28.740  -3.350  -6.809  1.00  0.00           C  
ATOM   1280  O   HIS A 349      28.418  -2.553  -7.687  1.00  0.00           O  
ATOM   1281  H   HIS A 349      28.219  -6.116  -5.048  1.00  0.00           H  
ATOM   1282  HD1 HIS A 349      27.691  -7.335  -7.292  1.00  0.00           H  
ATOM   1283  N   LEU A 350      29.755  -3.081  -5.976  1.00  0.00           N  
ATOM   1284  CA  LEU A 350      30.078  -1.735  -5.502  1.00  0.00           C  
ATOM   1285  CB  LEU A 350      31.112  -1.855  -4.393  1.00  0.00           C  
ATOM   1286  CG  LEU A 350      30.494  -2.535  -3.173  1.00  0.00           C  
ATOM   1287  CD1 LEU A 350      31.475  -3.410  -2.402  1.00  0.00           C  
ATOM   1288  CD2 LEU A 350      29.792  -1.520  -2.280  1.00  0.00           C  
ATOM   1289  C   LEU A 350      30.483  -0.722  -6.594  1.00  0.00           C  
ATOM   1290  O   LEU A 350      30.151   0.454  -6.463  1.00  0.00           O  
ATOM   1291  H   LEU A 350      30.092  -3.871  -5.467  1.00  0.00           H  
ATOM   1292  N   ASN A 351      31.044  -1.143  -7.736  1.00  0.00           N  
ATOM   1293  CA  ASN A 351      31.251  -0.228  -8.864  1.00  0.00           C  
ATOM   1294  CB  ASN A 351      32.040  -0.876 -10.005  1.00  0.00           C  
ATOM   1295  CG  ASN A 351      33.500  -1.088  -9.639  1.00  0.00           C  
ATOM   1296  OD1 ASN A 351      33.987  -0.669  -8.598  1.00  0.00           O  
ATOM   1297  ND2 ASN A 351      34.191  -1.789 -10.546  1.00  0.00           N  
ATOM   1298  C   ASN A 351      29.941   0.385  -9.411  1.00  0.00           C  
ATOM   1299  O   ASN A 351      29.973   1.522  -9.874  1.00  0.00           O  
ATOM   1300  H   ASN A 351      31.234  -2.120  -7.802  1.00  0.00           H  
ATOM   1301 HD21 ASN A 351      35.153  -1.992 -10.374  1.00  0.00           H  
ATOM   1302 HD22 ASN A 351      33.809  -2.130 -11.406  1.00  0.00           H  
ATOM   1303  N   LEU A 352      28.768  -0.240  -9.224  1.00  0.00           N  
ATOM   1304  CA  LEU A 352      27.479   0.390  -9.554  1.00  0.00           C  
ATOM   1305  CB  LEU A 352      26.309  -0.581  -9.443  1.00  0.00           C  
ATOM   1306  CG  LEU A 352      26.066  -1.354 -10.733  1.00  0.00           C  
ATOM   1307  CD1 LEU A 352      27.030  -2.521 -10.917  1.00  0.00           C  
ATOM   1308  CD2 LEU A 352      24.608  -1.777 -10.859  1.00  0.00           C  
ATOM   1309  C   LEU A 352      27.182   1.633  -8.668  1.00  0.00           C  
ATOM   1310  O   LEU A 352      26.278   2.408  -8.978  1.00  0.00           O  
ATOM   1311  H   LEU A 352      28.774  -1.159  -8.831  1.00  0.00           H  
ATOM   1312  N   LEU A 353      27.929   1.850  -7.574  1.00  0.00           N  
ATOM   1313  CA  LEU A 353      27.893   3.090  -6.787  1.00  0.00           C  
ATOM   1314  CB  LEU A 353      28.049   2.752  -5.308  1.00  0.00           C  
ATOM   1315  CG  LEU A 353      26.905   1.858  -4.842  1.00  0.00           C  
ATOM   1316  CD1 LEU A 353      27.275   1.045  -3.609  1.00  0.00           C  
ATOM   1317  CD2 LEU A 353      25.614   2.652  -4.663  1.00  0.00           C  
ATOM   1318  C   LEU A 353      28.961   4.133  -7.221  1.00  0.00           C  
ATOM   1319  O   LEU A 353      29.003   5.235  -6.682  1.00  0.00           O  
ATOM   1320  H   LEU A 353      28.604   1.156  -7.329  1.00  0.00           H  
ATOM   1321  N   ASN A 354      29.840   3.809  -8.182  1.00  0.00           N  
ATOM   1322  CA  ASN A 354      30.929   4.648  -8.737  1.00  0.00           C  
ATOM   1323  CB  ASN A 354      30.371   5.833  -9.535  1.00  0.00           C  
ATOM   1324  CG  ASN A 354      29.559   5.341 -10.716  1.00  0.00           C  
ATOM   1325  OD1 ASN A 354      30.066   5.035 -11.784  1.00  0.00           O  
ATOM   1326  ND2 ASN A 354      28.244   5.276 -10.478  1.00  0.00           N  
ATOM   1327  C   ASN A 354      32.035   5.155  -7.758  1.00  0.00           C  
ATOM   1328  O   ASN A 354      33.136   5.495  -8.192  1.00  0.00           O  
ATOM   1329  H   ASN A 354      29.760   2.893  -8.572  1.00  0.00           H  
ATOM   1330 HD21 ASN A 354      27.653   4.942 -11.209  1.00  0.00           H  
ATOM   1331 HD22 ASN A 354      27.853   5.539  -9.597  1.00  0.00           H  
ATOM   1332  N   HIS A 355      31.755   5.250  -6.455  1.00  0.00           N  
ATOM   1333  CA  HIS A 355      32.636   5.807  -5.411  1.00  0.00           C  
ATOM   1334  CB  HIS A 355      31.832   5.765  -4.102  1.00  0.00           C  
ATOM   1335  CG  HIS A 355      30.926   6.961  -3.918  1.00  0.00           C  
ATOM   1336  ND1 HIS A 355      31.051   7.803  -2.878  1.00  0.00           N  
ATOM   1337  CD2 HIS A 355      29.847   7.384  -4.700  1.00  0.00           C  
ATOM   1338  NE2 HIS A 355      29.327   8.492  -4.112  1.00  0.00           N  
ATOM   1339  CE1 HIS A 355      30.069   8.748  -2.988  1.00  0.00           C  
ATOM   1340  C   HIS A 355      33.958   5.034  -5.159  1.00  0.00           C  
ATOM   1341  O   HIS A 355      34.052   3.844  -5.454  1.00  0.00           O  
ATOM   1342  H   HIS A 355      30.851   4.949  -6.161  1.00  0.00           H  
ATOM   1343  HD1 HIS A 355      31.750   7.762  -2.187  1.00  0.00           H  
ATOM   1344  N   PRO A 356      34.944   5.623  -4.449  1.00  0.00           N  
ATOM   1345  CD  PRO A 356      35.074   7.051  -4.185  1.00  0.00           C  
ATOM   1346  CA  PRO A 356      36.015   4.851  -3.828  1.00  0.00           C  
ATOM   1347  CB  PRO A 356      37.012   5.931  -3.401  1.00  0.00           C  
ATOM   1348  CG  PRO A 356      36.153   7.158  -3.120  1.00  0.00           C  
ATOM   1349  C   PRO A 356      35.491   3.996  -2.645  1.00  0.00           C  
ATOM   1350  O   PRO A 356      34.851   4.504  -1.715  1.00  0.00           O  
ATOM   1351  N   TRP A 357      35.769   2.683  -2.677  1.00  0.00           N  
ATOM   1352  CA  TRP A 357      35.233   1.721  -1.709  1.00  0.00           C  
ATOM   1353  CB  TRP A 357      34.027   0.934  -2.249  1.00  0.00           C  
ATOM   1354  CG  TRP A 357      34.230   0.271  -3.596  1.00  0.00           C  
ATOM   1355  CD2 TRP A 357      34.503  -1.119  -3.871  1.00  0.00           C  
ATOM   1356  CE2 TRP A 357      34.491  -1.286  -5.297  1.00  0.00           C  
ATOM   1357  CE3 TRP A 357      34.737  -2.233  -3.041  1.00  0.00           C  
ATOM   1358  CD1 TRP A 357      34.086   0.864  -4.861  1.00  0.00           C  
ATOM   1359  NE1 TRP A 357      34.239  -0.045  -5.862  1.00  0.00           N  
ATOM   1360  CZ2 TRP A 357      34.693  -2.563  -5.860  1.00  0.00           C  
ATOM   1361  CZ3 TRP A 357      34.945  -3.504  -3.618  1.00  0.00           C  
ATOM   1362  CH2 TRP A 357      34.915  -3.671  -5.017  1.00  0.00           C  
ATOM   1363  C   TRP A 357      36.280   0.840  -0.997  1.00  0.00           C  
ATOM   1364  O   TRP A 357      37.044   0.121  -1.643  1.00  0.00           O  
ATOM   1365  H   TRP A 357      36.314   2.351  -3.443  1.00  0.00           H  
ATOM   1366  HE1 TRP A 357      34.149   0.136  -6.829  1.00  0.00           H  
ATOM   1367  N   LEU A 358      36.254   0.820   0.344  1.00  0.00           N  
ATOM   1368  CA  LEU A 358      36.953  -0.207   1.123  1.00  0.00           C  
ATOM   1369  CB  LEU A 358      37.649   0.364   2.357  1.00  0.00           C  
ATOM   1370  CG  LEU A 358      38.437  -0.696   3.135  1.00  0.00           C  
ATOM   1371  CD1 LEU A 358      39.593  -1.273   2.315  1.00  0.00           C  
ATOM   1372  CD2 LEU A 358      38.907  -0.182   4.496  1.00  0.00           C  
ATOM   1373  C   LEU A 358      35.961  -1.299   1.562  1.00  0.00           C  
ATOM   1374  O   LEU A 358      35.015  -1.003   2.297  1.00  0.00           O  
ATOM   1375  H   LEU A 358      35.580   1.394   0.813  1.00  0.00           H  
ATOM   1376  N   VAL A 359      36.230  -2.566   1.202  1.00  0.00           N  
ATOM   1377  CA  VAL A 359      35.585  -3.726   1.838  1.00  0.00           C  
ATOM   1378  CB  VAL A 359      35.246  -4.815   0.829  1.00  0.00           C  
ATOM   1379  CG1 VAL A 359      34.532  -5.984   1.501  1.00  0.00           C  
ATOM   1380  CG2 VAL A 359      34.359  -4.231  -0.259  1.00  0.00           C  
ATOM   1381  C   VAL A 359      36.359  -4.293   3.040  1.00  0.00           C  
ATOM   1382  O   VAL A 359      37.418  -4.906   2.905  1.00  0.00           O  
ATOM   1383  H   VAL A 359      37.012  -2.723   0.598  1.00  0.00           H  
ATOM   1384  N   GLN A 360      35.817  -4.086   4.239  1.00  0.00           N  
ATOM   1385  CA  GLN A 360      36.481  -4.385   5.500  1.00  0.00           C  
ATOM   1386  CB  GLN A 360      36.465  -3.112   6.346  1.00  0.00           C  
ATOM   1387  CG  GLN A 360      37.107  -3.252   7.723  1.00  0.00           C  
ATOM   1388  CD  GLN A 360      38.589  -3.510   7.574  1.00  0.00           C  
ATOM   1389  OE1 GLN A 360      39.331  -2.699   7.030  1.00  0.00           O  
ATOM   1390  NE2 GLN A 360      38.982  -4.686   8.093  1.00  0.00           N  
ATOM   1391  C   GLN A 360      35.767  -5.543   6.240  1.00  0.00           C  
ATOM   1392  O   GLN A 360      34.649  -5.360   6.717  1.00  0.00           O  
ATOM   1393  H   GLN A 360      34.884  -3.738   4.295  1.00  0.00           H  
ATOM   1394 HE21 GLN A 360      39.943  -4.961   8.081  1.00  0.00           H  
ATOM   1395 HE22 GLN A 360      38.314  -5.301   8.523  1.00  0.00           H  
ATOM   1396  N   ASP A 361      36.391  -6.721   6.413  1.00  0.00           N  
ATOM   1397  CA  ASP A 361      35.883  -7.692   7.403  1.00  0.00           C  
ATOM   1398  CB  ASP A 361      36.591  -9.051   7.284  1.00  0.00           C  
ATOM   1399  CG  ASP A 361      35.602 -10.102   6.788  1.00  0.00           C  
ATOM   1400  OD1 ASP A 361      34.490  -9.746   6.418  1.00  0.00           O  
ATOM   1401  OD2 ASP A 361      35.903 -11.291   6.813  1.00  0.00           O1-
ATOM   1402  C   ASP A 361      35.899  -7.110   8.843  1.00  0.00           C  
ATOM   1403  O   ASP A 361      36.782  -6.311   9.179  1.00  0.00           O  
ATOM   1404  H   ASP A 361      37.272  -6.877   5.972  1.00  0.00           H  
ATOM   1405  N   THR A 362      34.857  -7.375   9.655  1.00  0.00           N  
ATOM   1406  CA  THR A 362      34.574  -6.605  10.896  1.00  0.00           C  
ATOM   1407  CB  THR A 362      33.795  -5.348  10.488  1.00  0.00           C  
ATOM   1408  OG1 THR A 362      34.338  -4.813   9.284  1.00  0.00           O  
ATOM   1409  CG2 THR A 362      33.749  -4.266  11.567  1.00  0.00           C  
ATOM   1410  C   THR A 362      33.833  -7.398  12.019  1.00  0.00           C  
ATOM   1411  O   THR A 362      33.117  -8.371  11.758  1.00  0.00           O  
ATOM   1412  H   THR A 362      34.110  -7.922   9.285  1.00  0.00           H  
ATOM   1413  HG1 THR A 362      35.279  -4.949   9.319  1.00  0.00           H  
ATOM   1414  N   GLU A 363      33.933  -6.949  13.279  1.00  0.00           N  
ATOM   1415  CA  GLU A 363      33.057  -7.348  14.396  1.00  0.00           C  
ATOM   1416  CB  GLU A 363      33.847  -8.125  15.437  1.00  0.00           C  
ATOM   1417  CG  GLU A 363      34.478  -9.384  14.856  1.00  0.00           C  
ATOM   1418  CD  GLU A 363      35.462  -9.925  15.860  1.00  0.00           C  
ATOM   1419  OE1 GLU A 363      35.166  -9.904  17.049  1.00  0.00           O  
ATOM   1420  OE2 GLU A 363      36.549 -10.319  15.461  1.00  0.00           O1-
ATOM   1421  C   GLU A 363      32.371  -6.136  15.073  1.00  0.00           C  
ATOM   1422  O   GLU A 363      33.010  -5.110  15.321  1.00  0.00           O  
ATOM   1423  H   GLU A 363      34.544  -6.188  13.506  1.00  0.00           H  
ATOM   1424  N   ALA A 364      31.093  -6.288  15.448  1.00  0.00           N  
ATOM   1425  CA  ALA A 364      30.310  -5.223  16.075  1.00  0.00           C  
ATOM   1426  CB  ALA A 364      28.813  -5.496  15.930  1.00  0.00           C  
ATOM   1427  C   ALA A 364      30.631  -5.067  17.573  1.00  0.00           C  
ATOM   1428  O   ALA A 364      30.801  -3.960  18.075  1.00  0.00           O  
ATOM   1429  H   ALA A 364      30.646  -7.177  15.321  1.00  0.00           H  
ATOM   1430  N   GLU A 365      30.678  -6.174  18.311  1.00  0.00           N  
ATOM   1431  CA  GLU A 365      30.879  -6.189  19.757  1.00  0.00           C  
ATOM   1432  CB  GLU A 365      30.440  -7.536  20.321  1.00  0.00           C  
ATOM   1433  CG  GLU A 365      30.562  -7.680  21.836  1.00  0.00           C  
ATOM   1434  CD  GLU A 365      29.861  -8.965  22.208  1.00  0.00           C  
ATOM   1435  OE1 GLU A 365      30.174  -9.550  23.241  1.00  0.00           O  
ATOM   1436  OE2 GLU A 365      28.995  -9.382  21.447  1.00  0.00           O1-
ATOM   1437  C   GLU A 365      32.339  -5.859  20.149  1.00  0.00           C  
ATOM   1438  O   GLU A 365      32.582  -4.924  20.915  1.00  0.00           O  
ATOM   1439  H   GLU A 365      30.630  -7.050  17.843  1.00  0.00           H  
ATOM   1440  N   THR A 366      33.311  -6.546  19.531  1.00  0.00           N  
ATOM   1441  CA  THR A 366      34.743  -6.494  19.879  1.00  0.00           C  
ATOM   1442  CB  THR A 366      35.232  -7.875  19.520  1.00  0.00           C  
ATOM   1443  OG1 THR A 366      34.077  -8.698  19.314  1.00  0.00           O  
ATOM   1444  CG2 THR A 366      36.176  -8.477  20.560  1.00  0.00           C  
ATOM   1445  C   THR A 366      35.521  -5.351  19.166  1.00  0.00           C  
ATOM   1446  O   THR A 366      36.748  -5.294  19.229  1.00  0.00           O  
ATOM   1447  H   THR A 366      33.044  -7.255  18.880  1.00  0.00           H  
ATOM   1448  HG1 THR A 366      34.375  -9.356  18.687  1.00  0.00           H  
ATOM   1449  N   LEU A 367      34.835  -4.511  18.378  1.00  0.00           N  
ATOM   1450  CA  LEU A 367      35.366  -3.437  17.508  1.00  0.00           C  
ATOM   1451  CB  LEU A 367      36.052  -2.350  18.338  1.00  0.00           C  
ATOM   1452  CG  LEU A 367      35.142  -1.690  19.371  1.00  0.00           C  
ATOM   1453  CD1 LEU A 367      35.952  -0.910  20.404  1.00  0.00           C  
ATOM   1454  CD2 LEU A 367      34.074  -0.819  18.712  1.00  0.00           C  
ATOM   1455  C   LEU A 367      36.336  -3.874  16.370  1.00  0.00           C  
ATOM   1456  O   LEU A 367      36.575  -3.111  15.427  1.00  0.00           O  
ATOM   1457  H   LEU A 367      33.844  -4.638  18.364  1.00  0.00           H  
ATOM   1458  N   THR A 368      36.839  -5.112  16.414  1.00  0.00           N  
ATOM   1459  CA  THR A 368      37.745  -5.749  15.461  1.00  0.00           C  
ATOM   1460  CB  THR A 368      37.681  -7.239  15.756  1.00  0.00           C  
ATOM   1461  OG1 THR A 368      36.940  -7.453  16.963  1.00  0.00           O  
ATOM   1462  CG2 THR A 368      39.070  -7.874  15.833  1.00  0.00           C  
ATOM   1463  C   THR A 368      37.429  -5.446  13.986  1.00  0.00           C  
ATOM   1464  O   THR A 368      36.286  -5.541  13.537  1.00  0.00           O  
ATOM   1465  H   THR A 368      36.661  -5.662  17.230  1.00  0.00           H  
ATOM   1466  HG1 THR A 368      36.650  -8.371  16.912  1.00  0.00           H  
ATOM   1467  N   GLY A 369      38.459  -5.103  13.205  1.00  0.00           N  
ATOM   1468  CA  GLY A 369      38.363  -4.760  11.785  1.00  0.00           C  
ATOM   1469  C   GLY A 369      37.879  -3.319  11.511  1.00  0.00           C  
ATOM   1470  O   GLY A 369      38.388  -2.665  10.599  1.00  0.00           O  
ATOM   1471  H   GLY A 369      39.343  -4.977  13.654  1.00  0.00           H  
ATOM   1472  N   PHE A 370      37.014  -2.741  12.358  1.00  0.00           N  
ATOM   1473  CA  PHE A 370      36.586  -1.353  12.189  1.00  0.00           C  
ATOM   1474  CB  PHE A 370      35.327  -1.132  13.038  1.00  0.00           C  
ATOM   1475  CG  PHE A 370      34.758   0.261  12.891  1.00  0.00           C  
ATOM   1476  CD1 PHE A 370      34.294   0.930  14.018  1.00  0.00           C  
ATOM   1477  CD2 PHE A 370      34.674   0.870  11.644  1.00  0.00           C  
ATOM   1478  CE1 PHE A 370      33.723   2.192  13.895  1.00  0.00           C  
ATOM   1479  CE2 PHE A 370      34.105   2.132  11.520  1.00  0.00           C  
ATOM   1480  CZ  PHE A 370      33.616   2.786  12.644  1.00  0.00           C  
ATOM   1481  C   PHE A 370      37.651  -0.285  12.504  1.00  0.00           C  
ATOM   1482  O   PHE A 370      37.684   0.754  11.852  1.00  0.00           O  
ATOM   1483  H   PHE A 370      36.664  -3.252  13.148  1.00  0.00           H  
ATOM   1484  N   LEU A 371      38.648  -0.596  13.344  1.00  0.00           N  
ATOM   1485  CA  LEU A 371      39.809   0.288  13.533  1.00  0.00           C  
ATOM   1486  CB  LEU A 371      40.802  -0.356  14.495  1.00  0.00           C  
ATOM   1487  CG  LEU A 371      40.423  -0.124  15.954  1.00  0.00           C  
ATOM   1488  CD1 LEU A 371      41.201  -1.040  16.898  1.00  0.00           C  
ATOM   1489  CD2 LEU A 371      40.578   1.352  16.325  1.00  0.00           C  
ATOM   1490  C   LEU A 371      40.523   0.617  12.196  1.00  0.00           C  
ATOM   1491  O   LEU A 371      40.715   1.791  11.879  1.00  0.00           O  
ATOM   1492  H   LEU A 371      38.561  -1.425  13.894  1.00  0.00           H  
ATOM   1493  N   ASN A 372      40.768  -0.385  11.340  1.00  0.00           N  
ATOM   1494  CA  ASN A 372      41.391  -0.157  10.030  1.00  0.00           C  
ATOM   1495  CB  ASN A 372      41.846  -1.449   9.354  1.00  0.00           C  
ATOM   1496  CG  ASN A 372      42.872  -2.177  10.201  1.00  0.00           C  
ATOM   1497  OD1 ASN A 372      42.835  -3.402  10.304  1.00  0.00           O  
ATOM   1498  ND2 ASN A 372      43.758  -1.389  10.838  1.00  0.00           N  
ATOM   1499  C   ASN A 372      40.458   0.635   9.098  1.00  0.00           C  
ATOM   1500  O   ASN A 372      40.904   1.495   8.336  1.00  0.00           O  
ATOM   1501  H   ASN A 372      40.521  -1.315  11.600  1.00  0.00           H  
ATOM   1502 HD21 ASN A 372      44.476  -1.721  11.444  1.00  0.00           H  
ATOM   1503 HD22 ASN A 372      43.783  -0.375  10.798  1.00  0.00           H  
ATOM   1504  N   GLY A 373      39.146   0.399   9.210  1.00  0.00           N  
ATOM   1505  CA  GLY A 373      38.161   1.159   8.456  1.00  0.00           C  
ATOM   1506  C   GLY A 373      38.056   2.630   8.903  1.00  0.00           C  
ATOM   1507  O   GLY A 373      37.966   3.522   8.057  1.00  0.00           O  
ATOM   1508  H   GLY A 373      38.843  -0.296   9.861  1.00  0.00           H  
ATOM   1509  N   ILE A 374      38.115   2.904  10.213  1.00  0.00           N  
ATOM   1510  CA  ILE A 374      38.102   4.267  10.738  1.00  0.00           C  
ATOM   1511  CB  ILE A 374      37.590   4.256  12.183  1.00  0.00           C  
ATOM   1512  CG2 ILE A 374      38.688   4.540  13.206  1.00  0.00           C  
ATOM   1513  CG1 ILE A 374      36.360   5.154  12.319  1.00  0.00           C  
ATOM   1514  CD1 ILE A 374      36.600   6.598  11.885  1.00  0.00           C  
ATOM   1515  C   ILE A 374      39.477   4.966  10.568  1.00  0.00           C  
ATOM   1516  O   ILE A 374      39.525   6.186  10.425  1.00  0.00           O  
ATOM   1517  H   ILE A 374      38.327   2.159  10.843  1.00  0.00           H  
ATOM   1518  N   GLU A 375      40.585   4.218  10.492  1.00  0.00           N  
ATOM   1519  CA  GLU A 375      41.861   4.752  10.018  1.00  0.00           C  
ATOM   1520  CB  GLU A 375      42.967   3.704  10.190  1.00  0.00           C  
ATOM   1521  CG  GLU A 375      43.342   3.288  11.615  1.00  0.00           C  
ATOM   1522  CD  GLU A 375      43.913   1.879  11.579  1.00  0.00           C  
ATOM   1523  OE1 GLU A 375      43.713   1.126  12.532  1.00  0.00           O  
ATOM   1524  OE2 GLU A 375      44.518   1.508  10.576  1.00  0.00           O1-
ATOM   1525  C   GLU A 375      41.803   5.084   8.503  1.00  0.00           C  
ATOM   1526  O   GLU A 375      42.006   6.240   8.122  1.00  0.00           O  
ATOM   1527  H   GLU A 375      40.549   3.236  10.678  1.00  0.00           H  
ATOM   1528  N   TRP A 376      41.374   4.147   7.640  1.00  0.00           N  
ATOM   1529  CA  TRP A 376      41.264   4.425   6.197  1.00  0.00           C  
ATOM   1530  CB  TRP A 376      40.869   3.132   5.479  1.00  0.00           C  
ATOM   1531  CG  TRP A 376      40.475   3.387   4.042  1.00  0.00           C  
ATOM   1532  CD2 TRP A 376      39.147   3.578   3.503  1.00  0.00           C  
ATOM   1533  CE2 TRP A 376      39.273   3.766   2.108  1.00  0.00           C  
ATOM   1534  CE3 TRP A 376      37.886   3.610   4.087  1.00  0.00           C  
ATOM   1535  CD1 TRP A 376      41.331   3.475   2.936  1.00  0.00           C  
ATOM   1536  NE1 TRP A 376      40.627   3.699   1.794  1.00  0.00           N  
ATOM   1537  CZ2 TRP A 376      38.137   3.977   1.335  1.00  0.00           C  
ATOM   1538  CZ3 TRP A 376      36.758   3.826   3.304  1.00  0.00           C  
ATOM   1539  CH2 TRP A 376      36.883   4.006   1.931  1.00  0.00           C  
ATOM   1540  C   TRP A 376      40.263   5.541   5.838  1.00  0.00           C  
ATOM   1541  O   TRP A 376      40.553   6.386   4.992  1.00  0.00           O  
ATOM   1542  H   TRP A 376      41.266   3.215   7.969  1.00  0.00           H  
ATOM   1543  HE1 TRP A 376      41.020   3.825   0.906  1.00  0.00           H  
ATOM   1544  N   ILE A 377      39.110   5.638   6.515  1.00  0.00           N  
ATOM   1545  CA  ILE A 377      38.170   6.719   6.195  1.00  0.00           C  
ATOM   1546  CB  ILE A 377      36.773   6.414   6.747  1.00  0.00           C  
ATOM   1547  CG2 ILE A 377      36.684   6.728   8.236  1.00  0.00           C  
ATOM   1548  CG1 ILE A 377      35.683   7.110   5.933  1.00  0.00           C  
ATOM   1549  CD1 ILE A 377      34.274   6.695   6.355  1.00  0.00           C  
ATOM   1550  C   ILE A 377      38.711   8.118   6.634  1.00  0.00           C  
ATOM   1551  O   ILE A 377      38.228   9.125   6.121  1.00  0.00           O  
ATOM   1552  H   ILE A 377      38.903   4.969   7.229  1.00  0.00           H  
ATOM   1553  N   LEU A 378      39.776   8.196   7.457  1.00  0.00           N  
ATOM   1554  CA  LEU A 378      40.562   9.421   7.667  1.00  0.00           C  
ATOM   1555  CB  LEU A 378      41.127   9.457   9.087  1.00  0.00           C  
ATOM   1556  CG  LEU A 378      40.072   9.817  10.134  1.00  0.00           C  
ATOM   1557  CD1 LEU A 378      40.578   9.594  11.559  1.00  0.00           C  
ATOM   1558  CD2 LEU A 378      39.566  11.247   9.938  1.00  0.00           C  
ATOM   1559  C   LEU A 378      41.708   9.583   6.633  1.00  0.00           C  
ATOM   1560  O   LEU A 378      41.934  10.704   6.168  1.00  0.00           O  
ATOM   1561  H   LEU A 378      40.168   7.355   7.835  1.00  0.00           H  
ATOM   1562  N   GLU A 379      42.364   8.502   6.174  1.00  0.00           N  
ATOM   1563  CA  GLU A 379      43.244   8.573   4.993  1.00  0.00           C  
ATOM   1564  CB  GLU A 379      43.777   7.203   4.590  1.00  0.00           C  
ATOM   1565  CG  GLU A 379      44.678   6.525   5.618  1.00  0.00           C  
ATOM   1566  CD  GLU A 379      45.169   5.228   5.013  1.00  0.00           C  
ATOM   1567  OE1 GLU A 379      46.365   4.949   5.105  1.00  0.00           O  
ATOM   1568  OE2 GLU A 379      44.356   4.518   4.423  1.00  0.00           O1-
ATOM   1569  C   GLU A 379      42.463   9.161   3.789  1.00  0.00           C  
ATOM   1570  O   GLU A 379      42.941  10.066   3.107  1.00  0.00           O  
ATOM   1571  H   GLU A 379      42.227   7.613   6.617  1.00  0.00           H  
ATOM   1572  N   GLU A 380      41.196   8.758   3.628  1.00  0.00           N  
ATOM   1573  CA  GLU A 380      40.239   9.322   2.680  1.00  0.00           C  
ATOM   1574  CB  GLU A 380      39.149   8.293   2.430  1.00  0.00           C  
ATOM   1575  CG  GLU A 380      39.598   7.237   1.420  1.00  0.00           C  
ATOM   1576  CD  GLU A 380      39.307   7.735   0.021  1.00  0.00           C  
ATOM   1577  OE1 GLU A 380      38.192   7.539  -0.455  1.00  0.00           O  
ATOM   1578  OE2 GLU A 380      40.157   8.372  -0.597  1.00  0.00           O1-
ATOM   1579  C   GLU A 380      39.660  10.704   3.082  1.00  0.00           C  
ATOM   1580  O   GLU A 380      38.728  11.174   2.435  1.00  0.00           O  
ATOM   1581  H   GLU A 380      40.889   8.017   4.222  1.00  0.00           H  
ATOM   1582  N   VAL A 381      40.201  11.401   4.083  1.00  0.00           N  
ATOM   1583  CA  VAL A 381      40.048  12.855   4.230  1.00  0.00           C  
ATOM   1584  CB  VAL A 381      39.529  13.215   5.621  1.00  0.00           C  
ATOM   1585  CG1 VAL A 381      39.464  14.732   5.799  1.00  0.00           C  
ATOM   1586  CG2 VAL A 381      38.178  12.550   5.879  1.00  0.00           C  
ATOM   1587  C   VAL A 381      41.429  13.509   3.979  1.00  0.00           C  
ATOM   1588  O   VAL A 381      41.551  14.403   3.140  1.00  0.00           O  
ATOM   1589  H   VAL A 381      40.901  10.959   4.638  1.00  0.00           H  
ATOM   1590  N   GLU A 382      42.506  12.998   4.592  1.00  0.00           N  
ATOM   1591  CA  GLU A 382      43.863  13.518   4.390  1.00  0.00           C  
ATOM   1592  CB  GLU A 382      44.784  12.855   5.425  1.00  0.00           C  
ATOM   1593  CG  GLU A 382      44.213  13.129   6.831  1.00  0.00           C  
ATOM   1594  CD  GLU A 382      45.010  12.455   7.936  1.00  0.00           C  
ATOM   1595  OE1 GLU A 382      46.219  12.298   7.779  1.00  0.00           O  
ATOM   1596  OE2 GLU A 382      44.420  12.103   8.962  1.00  0.00           O1-
ATOM   1597  C   GLU A 382      44.334  13.469   2.919  1.00  0.00           C  
ATOM   1598  O   GLU A 382      45.001  14.388   2.447  1.00  0.00           O  
ATOM   1599  H   GLU A 382      42.390  12.246   5.241  1.00  0.00           H  
ATOM   1600  N   SER A 383      43.924  12.446   2.164  1.00  0.00           N  
ATOM   1601  CA  SER A 383      44.260  12.293   0.749  1.00  0.00           C  
ATOM   1602  CB  SER A 383      44.525  10.807   0.467  1.00  0.00           C  
ATOM   1603  OG  SER A 383      45.316  10.655  -0.717  1.00  0.00           O  
ATOM   1604  C   SER A 383      43.233  12.953  -0.209  1.00  0.00           C  
ATOM   1605  O   SER A 383      43.230  12.650  -1.405  1.00  0.00           O  
ATOM   1606  H   SER A 383      43.348  11.751   2.585  1.00  0.00           H  
ATOM   1607  HG  SER A 383      44.818  11.096  -1.399  1.00  0.00           H  
ATOM   1608  N   LYS A 384      42.322  13.806   0.284  1.00  0.00           N  
ATOM   1609  CA  LYS A 384      41.359  14.535  -0.569  1.00  0.00           C  
ATOM   1610  CB  LYS A 384      39.932  14.542  -0.034  1.00  0.00           C  
ATOM   1611  CG  LYS A 384      39.289  13.193   0.237  1.00  0.00           C  
ATOM   1612  CD  LYS A 384      39.161  12.232  -0.943  1.00  0.00           C  
ATOM   1613  CE  LYS A 384      38.262  11.085  -0.488  1.00  0.00           C  
ATOM   1614  NZ  LYS A 384      38.283   9.953  -1.412  1.00  0.00           N1+
ATOM   1615  C   LYS A 384      41.776  15.995  -0.604  1.00  0.00           C  
ATOM   1616  O   LYS A 384      41.754  16.629  -1.624  1.00  0.00           O  
ATOM   1617  H   LYS A 384      42.362  14.054   1.256  1.00  0.00           H  
ATOM   1618  HZ1 LYS A 384      39.248   9.577  -1.542  1.00  0.00           H  
ATOM   1619  HZ2 LYS A 384      37.780  10.138  -2.299  1.00  0.00           H  
ATOM   1620  HZ3 LYS A 384      37.817   9.148  -0.943  1.00  0.00           H  
TER    1621      LYS A 384 
ATOM   1622  N   MET B   1      12.532  -7.373  -2.845  1.00  0.00           N1+
ATOM   1623  CA  MET B   1      12.913  -7.483  -1.436  1.00  0.00           C  
ATOM   1624  CB  MET B   1      12.412  -6.252  -0.680  1.00  0.00           C  
ATOM   1625  CG  MET B   1      12.962  -4.946  -1.257  1.00  0.00           C  
ATOM   1626  SD  MET B   1      12.274  -3.488  -0.459  1.00  0.00           S  
ATOM   1627  CE  MET B   1      13.318  -2.259  -1.261  1.00  0.00           C  
ATOM   1628  C   MET B   1      12.443  -8.764  -0.754  1.00  0.00           C  
ATOM   1629  O   MET B   1      12.250  -8.828   0.456  1.00  0.00           O  
ATOM   1630  H   MET B   1      12.852  -8.060  -3.500  1.00  0.00           H  
ATOM   1631  N   ALA B   2      12.216  -9.782  -1.599  1.00  0.00           N  
ATOM   1632  CA  ALA B   2      11.750 -11.067  -1.078  1.00  0.00           C  
ATOM   1633  CB  ALA B   2      10.263 -11.005  -0.698  1.00  0.00           C  
ATOM   1634  C   ALA B   2      11.930 -12.163  -2.106  1.00  0.00           C  
ATOM   1635  O   ALA B   2      11.039 -12.990  -2.326  1.00  0.00           O  
ATOM   1636  H   ALA B   2      12.432  -9.666  -2.571  1.00  0.00           H  
ATOM   1637  N   ASP B   3      13.097 -12.076  -2.756  1.00  0.00           N  
ATOM   1638  CA  ASP B   3      13.283 -12.736  -4.044  1.00  0.00           C  
ATOM   1639  CB  ASP B   3      13.490 -11.676  -5.133  1.00  0.00           C  
ATOM   1640  CG  ASP B   3      12.327 -10.711  -5.234  1.00  0.00           C  
ATOM   1641  OD1 ASP B   3      12.415  -9.597  -4.745  1.00  0.00           O  
ATOM   1642  OD2 ASP B   3      11.365 -10.990  -5.928  1.00  0.00           O1-
ATOM   1643  C   ASP B   3      14.462 -13.695  -4.031  1.00  0.00           C  
ATOM   1644  O   ASP B   3      14.966 -14.078  -2.984  1.00  0.00           O  
ATOM   1645  H   ASP B   3      13.831 -11.485  -2.403  1.00  0.00           H  
ATOM   1646  N   VAL B   4      14.893 -14.069  -5.251  1.00  0.00           N  
ATOM   1647  CA  VAL B   4      16.177 -14.754  -5.379  1.00  0.00           C  
ATOM   1648  CB  VAL B   4      15.977 -16.201  -5.875  1.00  0.00           C  
ATOM   1649  CG1 VAL B   4      17.291 -16.950  -6.116  1.00  0.00           C  
ATOM   1650  CG2 VAL B   4      15.093 -16.992  -4.911  1.00  0.00           C  
ATOM   1651  C   VAL B   4      17.056 -13.964  -6.335  1.00  0.00           C  
ATOM   1652  O   VAL B   4      16.638 -13.608  -7.434  1.00  0.00           O  
ATOM   1653  H   VAL B   4      14.415 -13.792  -6.082  1.00  0.00           H  
ATOM   1654  N   THR B   5      18.279 -13.699  -5.862  1.00  0.00           N  
ATOM   1655  CA  THR B   5      19.305 -13.152  -6.747  1.00  0.00           C  
ATOM   1656  CB  THR B   5      20.399 -12.558  -5.849  1.00  0.00           C  
ATOM   1657  OG1 THR B   5      19.791 -11.770  -4.812  1.00  0.00           O  
ATOM   1658  CG2 THR B   5      21.455 -11.751  -6.606  1.00  0.00           C  
ATOM   1659  C   THR B   5      19.855 -14.232  -7.676  1.00  0.00           C  
ATOM   1660  O   THR B   5      19.915 -15.395  -7.300  1.00  0.00           O  
ATOM   1661  H   THR B   5      18.540 -13.980  -4.939  1.00  0.00           H  
ATOM   1662  HG1 THR B   5      19.061 -11.301  -5.196  1.00  0.00           H  
ATOM   1663  N   VAL B   6      20.229 -13.812  -8.892  1.00  0.00           N  
ATOM   1664  CA  VAL B   6      20.859 -14.686  -9.883  1.00  0.00           C  
ATOM   1665  CB  VAL B   6      19.827 -15.338 -10.827  1.00  0.00           C  
ATOM   1666  CG1 VAL B   6      19.117 -16.534 -10.189  1.00  0.00           C  
ATOM   1667  CG2 VAL B   6      18.843 -14.312 -11.401  1.00  0.00           C  
ATOM   1668  C   VAL B   6      21.830 -13.853 -10.700  1.00  0.00           C  
ATOM   1669  O   VAL B   6      21.808 -12.629 -10.640  1.00  0.00           O  
ATOM   1670  H   VAL B   6      20.136 -12.844  -9.132  1.00  0.00           H  
ATOM   1671  N   GLU B   7      22.661 -14.550 -11.480  1.00  0.00           N  
ATOM   1672  CA  GLU B   7      23.366 -13.804 -12.516  1.00  0.00           C  
ATOM   1673  CB  GLU B   7      24.844 -14.159 -12.597  1.00  0.00           C  
ATOM   1674  CG  GLU B   7      25.682 -13.709 -11.404  1.00  0.00           C  
ATOM   1675  CD  GLU B   7      27.142 -13.694 -11.814  1.00  0.00           C  
ATOM   1676  OE1 GLU B   7      27.654 -14.686 -12.319  1.00  0.00           O  
ATOM   1677  OE2 GLU B   7      27.796 -12.678 -11.638  1.00  0.00           O1-
ATOM   1678  C   GLU B   7      22.741 -14.068 -13.863  1.00  0.00           C  
ATOM   1679  O   GLU B   7      22.306 -15.173 -14.163  1.00  0.00           O  
ATOM   1680  H   GLU B   7      22.630 -15.549 -11.507  1.00  0.00           H  
ATOM   1681  N   VAL B   8      22.707 -13.003 -14.660  1.00  0.00           N  
ATOM   1682  CA  VAL B   8      22.066 -13.057 -15.969  1.00  0.00           C  
ATOM   1683  CB  VAL B   8      20.635 -12.513 -15.875  1.00  0.00           C  
ATOM   1684  CG1 VAL B   8      19.662 -13.595 -15.423  1.00  0.00           C  
ATOM   1685  CG2 VAL B   8      20.549 -11.298 -14.947  1.00  0.00           C  
ATOM   1686  C   VAL B   8      22.885 -12.254 -16.957  1.00  0.00           C  
ATOM   1687  O   VAL B   8      23.456 -11.225 -16.619  1.00  0.00           O  
ATOM   1688  H   VAL B   8      23.087 -12.135 -14.337  1.00  0.00           H  
ATOM   1689  N   ARG B   9      22.958 -12.766 -18.190  1.00  0.00           N  
ATOM   1690  CA  ARG B   9      23.807 -12.028 -19.124  1.00  0.00           C  
ATOM   1691  CB  ARG B   9      24.289 -12.938 -20.260  1.00  0.00           C  
ATOM   1692  CG  ARG B   9      25.556 -13.672 -19.809  1.00  0.00           C  
ATOM   1693  CD  ARG B   9      26.220 -14.603 -20.832  1.00  0.00           C  
ATOM   1694  NE  ARG B   9      25.604 -15.930 -20.883  1.00  0.00           N  
ATOM   1695  CZ  ARG B   9      24.885 -16.310 -21.959  1.00  0.00           C  
ATOM   1696  NH1 ARG B   9      24.721 -15.479 -22.981  1.00  0.00           N  
ATOM   1697  NH2 ARG B   9      24.312 -17.508 -21.991  1.00  0.00           N1+
ATOM   1698  C   ARG B   9      23.264 -10.687 -19.605  1.00  0.00           C  
ATOM   1699  O   ARG B   9      22.085 -10.504 -19.917  1.00  0.00           O  
ATOM   1700  H   ARG B   9      22.489 -13.623 -18.412  1.00  0.00           H  
ATOM   1701  HE  ARG B   9      25.708 -16.530 -20.090  1.00  0.00           H  
ATOM   1702 HH11 ARG B   9      24.058 -15.731 -23.702  1.00  0.00           H  
ATOM   1703 HH12 ARG B   9      25.201 -14.608 -23.049  1.00  0.00           H  
ATOM   1704 HH21 ARG B   9      24.399 -18.209 -21.280  1.00  0.00           H  
ATOM   1705 HH22 ARG B   9      23.681 -17.730 -22.754  1.00  0.00           H  
ATOM   1706  N   GLY B  10      24.204  -9.734 -19.607  1.00  0.00           N  
ATOM   1707  CA  GLY B  10      23.869  -8.374 -20.011  1.00  0.00           C  
ATOM   1708  C   GLY B  10      24.453  -8.026 -21.362  1.00  0.00           C  
ATOM   1709  O   GLY B  10      24.943  -8.885 -22.083  1.00  0.00           O  
ATOM   1710  H   GLY B  10      25.151  -9.988 -19.392  1.00  0.00           H  
ATOM   1711  N   SER B  11      24.366  -6.724 -21.669  1.00  0.00           N  
ATOM   1712  CA  SER B  11      24.671  -6.220 -23.011  1.00  0.00           C  
ATOM   1713  CB  SER B  11      24.602  -4.693 -22.976  1.00  0.00           C  
ATOM   1714  OG  SER B  11      23.705  -4.286 -21.929  1.00  0.00           O  
ATOM   1715  C   SER B  11      25.972  -6.698 -23.641  1.00  0.00           C  
ATOM   1716  O   SER B  11      25.997  -7.331 -24.687  1.00  0.00           O  
ATOM   1717  H   SER B  11      23.995  -6.053 -21.027  1.00  0.00           H  
ATOM   1718  HG  SER B  11      24.027  -3.429 -21.663  1.00  0.00           H  
ATOM   1719  N   ASN B  12      27.060  -6.400 -22.920  1.00  0.00           N  
ATOM   1720  CA  ASN B  12      28.379  -6.831 -23.393  1.00  0.00           C  
ATOM   1721  CB  ASN B  12      29.479  -5.967 -22.767  1.00  0.00           C  
ATOM   1722  CG  ASN B  12      29.431  -6.064 -21.254  1.00  0.00           C  
ATOM   1723  OD1 ASN B  12      29.362  -7.130 -20.651  1.00  0.00           O  
ATOM   1724  ND2 ASN B  12      29.423  -4.881 -20.653  1.00  0.00           N  
ATOM   1725  C   ASN B  12      28.732  -8.307 -23.240  1.00  0.00           C  
ATOM   1726  O   ASN B  12      29.886  -8.698 -23.361  1.00  0.00           O  
ATOM   1727  H   ASN B  12      26.984  -5.790 -22.128  1.00  0.00           H  
ATOM   1728 HD21 ASN B  12      29.345  -4.056 -21.226  1.00  0.00           H  
ATOM   1729 HD22 ASN B  12      29.421  -4.755 -19.662  1.00  0.00           H  
ATOM   1730  N   GLY B  13      27.714  -9.129 -22.953  1.00  0.00           N  
ATOM   1731  CA  GLY B  13      28.021 -10.553 -22.864  1.00  0.00           C  
ATOM   1732  C   GLY B  13      28.433 -11.053 -21.491  1.00  0.00           C  
ATOM   1733  O   GLY B  13      28.306 -12.233 -21.186  1.00  0.00           O  
ATOM   1734  H   GLY B  13      26.776  -8.800 -22.838  1.00  0.00           H  
ATOM   1735  N   ALA B  14      28.927 -10.123 -20.660  1.00  0.00           N  
ATOM   1736  CA  ALA B  14      29.274 -10.554 -19.310  1.00  0.00           C  
ATOM   1737  CB  ALA B  14      30.125  -9.489 -18.624  1.00  0.00           C  
ATOM   1738  C   ALA B  14      28.050 -10.841 -18.457  1.00  0.00           C  
ATOM   1739  O   ALA B  14      26.919 -10.528 -18.819  1.00  0.00           O  
ATOM   1740  H   ALA B  14      29.023  -9.166 -20.938  1.00  0.00           H  
ATOM   1741  N   PHE B  15      28.322 -11.456 -17.298  1.00  0.00           N  
ATOM   1742  CA  PHE B  15      27.197 -11.624 -16.382  1.00  0.00           C  
ATOM   1743  CB  PHE B  15      27.396 -12.844 -15.483  1.00  0.00           C  
ATOM   1744  CG  PHE B  15      26.967 -14.112 -16.188  1.00  0.00           C  
ATOM   1745  CD1 PHE B  15      27.909 -14.856 -16.933  1.00  0.00           C  
ATOM   1746  CD2 PHE B  15      25.627 -14.541 -16.074  1.00  0.00           C  
ATOM   1747  CE1 PHE B  15      27.510 -16.060 -17.546  1.00  0.00           C  
ATOM   1748  CE2 PHE B  15      25.225 -15.743 -16.688  1.00  0.00           C  
ATOM   1749  CZ  PHE B  15      26.175 -16.497 -17.407  1.00  0.00           C  
ATOM   1750  C   PHE B  15      26.985 -10.383 -15.545  1.00  0.00           C  
ATOM   1751  O   PHE B  15      27.925  -9.685 -15.182  1.00  0.00           O  
ATOM   1752  H   PHE B  15      29.272 -11.586 -17.007  1.00  0.00           H  
ATOM   1753  N   TYR B  16      25.706 -10.127 -15.281  1.00  0.00           N  
ATOM   1754  CA  TYR B  16      25.339  -9.006 -14.427  1.00  0.00           C  
ATOM   1755  CB  TYR B  16      24.731  -7.856 -15.253  1.00  0.00           C  
ATOM   1756  CG  TYR B  16      25.791  -7.220 -16.129  1.00  0.00           C  
ATOM   1757  CD1 TYR B  16      26.433  -6.047 -15.685  1.00  0.00           C  
ATOM   1758  CE1 TYR B  16      27.536  -5.563 -16.410  1.00  0.00           C  
ATOM   1759  CD2 TYR B  16      26.138  -7.835 -17.349  1.00  0.00           C  
ATOM   1760  CE2 TYR B  16      27.252  -7.365 -18.060  1.00  0.00           C  
ATOM   1761  CZ  TYR B  16      27.980  -6.277 -17.541  1.00  0.00           C  
ATOM   1762  OH  TYR B  16      29.176  -5.927 -18.136  1.00  0.00           O  
ATOM   1763  C   TYR B  16      24.354  -9.528 -13.409  1.00  0.00           C  
ATOM   1764  O   TYR B  16      23.704 -10.543 -13.623  1.00  0.00           O  
ATOM   1765  H   TYR B  16      24.974 -10.720 -15.618  1.00  0.00           H  
ATOM   1766  HH  TYR B  16      29.349  -6.535 -18.856  1.00  0.00           H  
ATOM   1767  N   LYS B  17      24.279  -8.815 -12.285  1.00  0.00           N  
ATOM   1768  CA  LYS B  17      23.331  -9.257 -11.267  1.00  0.00           C  
ATOM   1769  CB  LYS B  17      23.672  -8.498  -9.993  1.00  0.00           C  
ATOM   1770  CG  LYS B  17      23.107  -8.957  -8.656  1.00  0.00           C  
ATOM   1771  CD  LYS B  17      23.563  -7.927  -7.628  1.00  0.00           C  
ATOM   1772  CE  LYS B  17      22.983  -8.067  -6.227  1.00  0.00           C  
ATOM   1773  NZ  LYS B  17      23.064  -6.762  -5.559  1.00  0.00           N1+
ATOM   1774  C   LYS B  17      21.891  -9.025 -11.703  1.00  0.00           C  
ATOM   1775  O   LYS B  17      21.586  -8.046 -12.377  1.00  0.00           O  
ATOM   1776  H   LYS B  17      24.832  -7.993 -12.154  1.00  0.00           H  
ATOM   1777  HZ1 LYS B  17      22.691  -6.761  -4.590  1.00  0.00           H  
ATOM   1778  HZ2 LYS B  17      24.042  -6.414  -5.555  1.00  0.00           H  
ATOM   1779  HZ3 LYS B  17      22.536  -6.047  -6.119  1.00  0.00           H  
ATOM   1780  N   GLY B  18      21.032  -9.959 -11.291  1.00  0.00           N  
ATOM   1781  CA  GLY B  18      19.617  -9.849 -11.622  1.00  0.00           C  
ATOM   1782  C   GLY B  18      18.802 -10.571 -10.575  1.00  0.00           C  
ATOM   1783  O   GLY B  18      19.349 -11.274  -9.735  1.00  0.00           O  
ATOM   1784  H   GLY B  18      21.347 -10.770 -10.790  1.00  0.00           H  
ATOM   1785  N   PHE B  19      17.484 -10.359 -10.621  1.00  0.00           N  
ATOM   1786  CA  PHE B  19      16.657 -10.972  -9.583  1.00  0.00           C  
ATOM   1787  CB  PHE B  19      16.255  -9.990  -8.474  1.00  0.00           C  
ATOM   1788  CG  PHE B  19      17.397  -9.059  -8.173  1.00  0.00           C  
ATOM   1789  CD1 PHE B  19      18.507  -9.527  -7.439  1.00  0.00           C  
ATOM   1790  CD2 PHE B  19      17.346  -7.745  -8.683  1.00  0.00           C  
ATOM   1791  CE1 PHE B  19      19.622  -8.686  -7.277  1.00  0.00           C  
ATOM   1792  CE2 PHE B  19      18.456  -6.902  -8.511  1.00  0.00           C  
ATOM   1793  CZ  PHE B  19      19.593  -7.394  -7.839  1.00  0.00           C  
ATOM   1794  C   PHE B  19      15.392 -11.488 -10.193  1.00  0.00           C  
ATOM   1795  O   PHE B  19      14.800 -10.839 -11.046  1.00  0.00           O  
ATOM   1796  H   PHE B  19      17.066  -9.788 -11.330  1.00  0.00           H  
ATOM   1797  N   ILE B  20      14.996 -12.672  -9.717  1.00  0.00           N  
ATOM   1798  CA  ILE B  20      13.757 -13.209 -10.269  1.00  0.00           C  
ATOM   1799  CB  ILE B  20      13.569 -14.684  -9.870  1.00  0.00           C  
ATOM   1800  CG2 ILE B  20      14.835 -15.468 -10.211  1.00  0.00           C  
ATOM   1801  CG1 ILE B  20      13.195 -14.902  -8.403  1.00  0.00           C  
ATOM   1802  CD1 ILE B  20      12.818 -16.357  -8.121  1.00  0.00           C  
ATOM   1803  C   ILE B  20      12.552 -12.352  -9.914  1.00  0.00           C  
ATOM   1804  O   ILE B  20      12.398 -11.908  -8.777  1.00  0.00           O  
ATOM   1805  H   ILE B  20      15.514 -13.115  -8.983  1.00  0.00           H  
ATOM   1806  N   LYS B  21      11.730 -12.107 -10.939  1.00  0.00           N  
ATOM   1807  CA  LYS B  21      10.447 -11.482 -10.636  1.00  0.00           C  
ATOM   1808  CB  LYS B  21      10.295 -10.050 -11.187  1.00  0.00           C  
ATOM   1809  CG  LYS B  21      11.481  -9.066 -11.111  1.00  0.00           C  
ATOM   1810  CD  LYS B  21      12.287  -8.986  -9.804  1.00  0.00           C  
ATOM   1811  CE  LYS B  21      11.559  -8.622  -8.509  1.00  0.00           C  
ATOM   1812  NZ  LYS B  21      12.418  -9.052  -7.398  1.00  0.00           N1+
ATOM   1813  C   LYS B  21       9.289 -12.363 -11.073  1.00  0.00           C  
ATOM   1814  O   LYS B  21       8.343 -12.592 -10.326  1.00  0.00           O  
ATOM   1815  H   LYS B  21      11.986 -12.367 -11.874  1.00  0.00           H  
ATOM   1816  HZ1 LYS B  21      12.626 -10.068  -7.519  1.00  0.00           H  
ATOM   1817  HZ2 LYS B  21      13.303  -8.507  -7.300  1.00  0.00           H  
ATOM   1818  HZ3 LYS B  21      11.931  -9.034  -6.472  1.00  0.00           H  
ATOM   1819  N   ASP B  22       9.451 -12.894 -12.294  1.00  0.00           N  
ATOM   1820  CA  ASP B  22       8.606 -14.008 -12.726  1.00  0.00           C  
ATOM   1821  CB  ASP B  22       7.595 -13.551 -13.810  1.00  0.00           C  
ATOM   1822  CG  ASP B  22       6.891 -14.711 -14.520  1.00  0.00           C  
ATOM   1823  OD1 ASP B  22       6.173 -15.475 -13.891  1.00  0.00           O  
ATOM   1824  OD2 ASP B  22       7.114 -14.918 -15.703  1.00  0.00           O1-
ATOM   1825  C   ASP B  22       9.516 -15.131 -13.195  1.00  0.00           C  
ATOM   1826  O   ASP B  22      10.700 -14.943 -13.452  1.00  0.00           O  
ATOM   1827  H   ASP B  22      10.230 -12.631 -12.871  1.00  0.00           H  
ATOM   1828  N   VAL B  23       8.919 -16.318 -13.281  1.00  0.00           N  
ATOM   1829  CA  VAL B  23       9.599 -17.331 -14.070  1.00  0.00           C  
ATOM   1830  CB  VAL B  23       9.739 -18.639 -13.285  1.00  0.00           C  
ATOM   1831  CG1 VAL B  23      10.529 -19.652 -14.112  1.00  0.00           C  
ATOM   1832  CG2 VAL B  23      10.335 -18.432 -11.891  1.00  0.00           C  
ATOM   1833  C   VAL B  23       8.790 -17.586 -15.323  1.00  0.00           C  
ATOM   1834  O   VAL B  23       7.789 -18.294 -15.265  1.00  0.00           O  
ATOM   1835  H   VAL B  23       7.933 -16.367 -13.110  1.00  0.00           H  
ATOM   1836  N   HIS B  24       9.233 -17.019 -16.451  1.00  0.00           N  
ATOM   1837  CA  HIS B  24       8.617 -17.551 -17.660  1.00  0.00           C  
ATOM   1838  CB  HIS B  24       8.548 -16.527 -18.791  1.00  0.00           C  
ATOM   1839  CG  HIS B  24       7.170 -15.909 -18.887  1.00  0.00           C  
ATOM   1840  ND1 HIS B  24       6.043 -16.603 -19.135  1.00  0.00           N  
ATOM   1841  CD2 HIS B  24       6.834 -14.557 -18.778  1.00  0.00           C  
ATOM   1842  NE2 HIS B  24       5.496 -14.450 -18.969  1.00  0.00           N  
ATOM   1843  CE1 HIS B  24       5.009 -15.711 -19.189  1.00  0.00           C  
ATOM   1844  C   HIS B  24       9.288 -18.834 -18.100  1.00  0.00           C  
ATOM   1845  O   HIS B  24      10.381 -19.198 -17.676  1.00  0.00           O  
ATOM   1846  H   HIS B  24       9.999 -16.376 -16.500  1.00  0.00           H  
ATOM   1847  HD1 HIS B  24       5.949 -17.577 -19.273  1.00  0.00           H  
ATOM   1848  N   GLU B  25       8.544 -19.548 -18.939  1.00  0.00           N  
ATOM   1849  CA  GLU B  25       8.642 -21.000 -18.846  1.00  0.00           C  
ATOM   1850  CB  GLU B  25       7.375 -21.652 -19.421  1.00  0.00           C  
ATOM   1851  CG  GLU B  25       6.068 -21.300 -18.674  1.00  0.00           C  
ATOM   1852  CD  GLU B  25       5.725 -19.823 -18.807  1.00  0.00           C  
ATOM   1853  OE1 GLU B  25       5.497 -19.362 -19.917  1.00  0.00           O  
ATOM   1854  OE2 GLU B  25       5.785 -19.094 -17.820  1.00  0.00           O1-
ATOM   1855  C   GLU B  25       9.919 -21.612 -19.391  1.00  0.00           C  
ATOM   1856  O   GLU B  25      10.327 -22.698 -18.991  1.00  0.00           O  
ATOM   1857  H   GLU B  25       7.718 -19.137 -19.331  1.00  0.00           H  
ATOM   1858  N   ASP B  26      10.547 -20.850 -20.295  1.00  0.00           N  
ATOM   1859  CA  ASP B  26      11.906 -21.213 -20.707  1.00  0.00           C  
ATOM   1860  CB  ASP B  26      11.922 -21.759 -22.137  1.00  0.00           C  
ATOM   1861  CG  ASP B  26      11.394 -23.175 -22.111  1.00  0.00           C  
ATOM   1862  OD1 ASP B  26      12.161 -24.096 -21.844  1.00  0.00           O  
ATOM   1863  OD2 ASP B  26      10.192 -23.382 -22.266  1.00  0.00           O1-
ATOM   1864  C   ASP B  26      12.889 -20.069 -20.556  1.00  0.00           C  
ATOM   1865  O   ASP B  26      14.019 -20.071 -21.039  1.00  0.00           O  
ATOM   1866  H   ASP B  26      10.075 -20.057 -20.675  1.00  0.00           H  
ATOM   1867  N   SER B  27      12.392 -19.033 -19.876  1.00  0.00           N  
ATOM   1868  CA  SER B  27      13.155 -17.799 -19.795  1.00  0.00           C  
ATOM   1869  CB  SER B  27      12.904 -16.942 -21.039  1.00  0.00           C  
ATOM   1870  OG  SER B  27      13.486 -17.562 -22.196  1.00  0.00           O  
ATOM   1871  C   SER B  27      12.805 -17.066 -18.521  1.00  0.00           C  
ATOM   1872  O   SER B  27      11.677 -16.662 -18.285  1.00  0.00           O  
ATOM   1873  H   SER B  27      11.530 -19.094 -19.368  1.00  0.00           H  
ATOM   1874  HG  SER B  27      13.627 -18.481 -21.995  1.00  0.00           H  
ATOM   1875  N   LEU B  28      13.832 -16.960 -17.682  1.00  0.00           N  
ATOM   1876  CA  LEU B  28      13.631 -16.350 -16.377  1.00  0.00           C  
ATOM   1877  CB  LEU B  28      14.857 -16.704 -15.541  1.00  0.00           C  
ATOM   1878  CG  LEU B  28      14.741 -16.442 -14.046  1.00  0.00           C  
ATOM   1879  CD1 LEU B  28      13.493 -17.074 -13.438  1.00  0.00           C  
ATOM   1880  CD2 LEU B  28      16.011 -16.894 -13.331  1.00  0.00           C  
ATOM   1881  C   LEU B  28      13.396 -14.854 -16.487  1.00  0.00           C  
ATOM   1882  O   LEU B  28      14.178 -14.128 -17.086  1.00  0.00           O  
ATOM   1883  H   LEU B  28      14.757 -17.132 -18.019  1.00  0.00           H  
ATOM   1884  N   THR B  29      12.269 -14.434 -15.915  1.00  0.00           N  
ATOM   1885  CA  THR B  29      11.899 -13.031 -16.047  1.00  0.00           C  
ATOM   1886  CB  THR B  29      10.369 -12.957 -16.022  1.00  0.00           C  
ATOM   1887  OG1 THR B  29       9.809 -14.217 -16.446  1.00  0.00           O  
ATOM   1888  CG2 THR B  29       9.807 -11.819 -16.871  1.00  0.00           C  
ATOM   1889  C   THR B  29      12.550 -12.229 -14.931  1.00  0.00           C  
ATOM   1890  O   THR B  29      12.192 -12.355 -13.760  1.00  0.00           O  
ATOM   1891  H   THR B  29      11.663 -15.011 -15.367  1.00  0.00           H  
ATOM   1892  HG1 THR B  29       8.869 -14.185 -16.257  1.00  0.00           H  
ATOM   1893  N   VAL B  30      13.604 -11.505 -15.337  1.00  0.00           N  
ATOM   1894  CA  VAL B  30      14.432 -10.859 -14.326  1.00  0.00           C  
ATOM   1895  CB  VAL B  30      15.786 -11.572 -14.164  1.00  0.00           C  
ATOM   1896  CG1 VAL B  30      15.636 -12.953 -13.534  1.00  0.00           C  
ATOM   1897  CG2 VAL B  30      16.551 -11.650 -15.482  1.00  0.00           C  
ATOM   1898  C   VAL B  30      14.666  -9.379 -14.565  1.00  0.00           C  
ATOM   1899  O   VAL B  30      15.069  -8.919 -15.632  1.00  0.00           O  
ATOM   1900  H   VAL B  30      13.750 -11.312 -16.309  1.00  0.00           H  
ATOM   1901  N   VAL B  31      14.482  -8.640 -13.466  1.00  0.00           N  
ATOM   1902  CA  VAL B  31      15.059  -7.302 -13.516  1.00  0.00           C  
ATOM   1903  CB  VAL B  31      14.293  -6.340 -12.589  1.00  0.00           C  
ATOM   1904  CG1 VAL B  31      14.635  -6.508 -11.105  1.00  0.00           C  
ATOM   1905  CG2 VAL B  31      14.455  -4.895 -13.051  1.00  0.00           C  
ATOM   1906  C   VAL B  31      16.541  -7.384 -13.189  1.00  0.00           C  
ATOM   1907  O   VAL B  31      16.972  -8.275 -12.464  1.00  0.00           O  
ATOM   1908  H   VAL B  31      14.158  -9.096 -12.638  1.00  0.00           H  
ATOM   1909  N   PHE B  32      17.319  -6.456 -13.753  1.00  0.00           N  
ATOM   1910  CA  PHE B  32      18.720  -6.496 -13.343  1.00  0.00           C  
ATOM   1911  CB  PHE B  32      19.623  -6.020 -14.484  1.00  0.00           C  
ATOM   1912  CG  PHE B  32      19.846  -7.098 -15.529  1.00  0.00           C  
ATOM   1913  CD1 PHE B  32      21.152  -7.270 -16.032  1.00  0.00           C  
ATOM   1914  CD2 PHE B  32      18.779  -7.897 -16.004  1.00  0.00           C  
ATOM   1915  CE1 PHE B  32      21.397  -8.235 -17.027  1.00  0.00           C  
ATOM   1916  CE2 PHE B  32      19.018  -8.865 -16.998  1.00  0.00           C  
ATOM   1917  CZ  PHE B  32      20.326  -9.017 -17.502  1.00  0.00           C  
ATOM   1918  C   PHE B  32      18.923  -5.694 -12.074  1.00  0.00           C  
ATOM   1919  O   PHE B  32      17.990  -5.063 -11.587  1.00  0.00           O  
ATOM   1920  H   PHE B  32      16.932  -5.698 -14.283  1.00  0.00           H  
ATOM   1921  N   GLU B  33      20.172  -5.738 -11.564  1.00  0.00           N  
ATOM   1922  CA  GLU B  33      20.524  -5.022 -10.331  1.00  0.00           C  
ATOM   1923  CB  GLU B  33      22.044  -4.910 -10.164  1.00  0.00           C  
ATOM   1924  CG  GLU B  33      22.502  -3.989  -9.019  1.00  0.00           C  
ATOM   1925  CD  GLU B  33      22.388  -4.615  -7.644  1.00  0.00           C  
ATOM   1926  OE1 GLU B  33      21.306  -4.980  -7.193  1.00  0.00           O  
ATOM   1927  OE2 GLU B  33      23.414  -4.738  -6.993  1.00  0.00           O1-
ATOM   1928  C   GLU B  33      19.876  -3.659 -10.207  1.00  0.00           C  
ATOM   1929  O   GLU B  33      20.066  -2.772 -11.030  1.00  0.00           O  
ATOM   1930  H   GLU B  33      20.832  -6.344 -12.006  1.00  0.00           H  
ATOM   1931  N   ASN B  34      19.039  -3.580  -9.164  1.00  0.00           N  
ATOM   1932  CA  ASN B  34      18.278  -2.365  -8.870  1.00  0.00           C  
ATOM   1933  CB  ASN B  34      19.064  -1.504  -7.890  1.00  0.00           C  
ATOM   1934  CG  ASN B  34      18.565  -1.854  -6.513  1.00  0.00           C  
ATOM   1935  OD1 ASN B  34      17.577  -1.309  -6.044  1.00  0.00           O  
ATOM   1936  ND2 ASN B  34      19.274  -2.802  -5.889  1.00  0.00           N  
ATOM   1937  C   ASN B  34      17.743  -1.549 -10.039  1.00  0.00           C  
ATOM   1938  O   ASN B  34      17.785  -0.326 -10.060  1.00  0.00           O  
ATOM   1939  H   ASN B  34      19.089  -4.335  -8.510  1.00  0.00           H  
ATOM   1940 HD21 ASN B  34      20.061  -3.275  -6.298  1.00  0.00           H  
ATOM   1941 HD22 ASN B  34      19.010  -3.052  -4.952  1.00  0.00           H  
ATOM   1942  N   ASN B  35      17.233  -2.304 -11.030  1.00  0.00           N  
ATOM   1943  CA  ASN B  35      16.676  -1.698 -12.244  1.00  0.00           C  
ATOM   1944  CB  ASN B  35      15.299  -1.063 -11.968  1.00  0.00           C  
ATOM   1945  CG  ASN B  35      14.476  -0.898 -13.240  1.00  0.00           C  
ATOM   1946  OD1 ASN B  35      13.781  -1.797 -13.693  1.00  0.00           O  
ATOM   1947  ND2 ASN B  35      14.511   0.326 -13.769  1.00  0.00           N  
ATOM   1948  C   ASN B  35      17.600  -0.746 -12.999  1.00  0.00           C  
ATOM   1949  O   ASN B  35      17.173   0.253 -13.561  1.00  0.00           O  
ATOM   1950  H   ASN B  35      17.295  -3.301 -10.949  1.00  0.00           H  
ATOM   1951 HD21 ASN B  35      15.224   0.959 -13.456  1.00  0.00           H  
ATOM   1952 HD22 ASN B  35      13.871   0.583 -14.487  1.00  0.00           H  
ATOM   1953  N   TRP B  36      18.893  -1.121 -13.053  1.00  0.00           N  
ATOM   1954  CA  TRP B  36      19.712  -0.428 -14.053  1.00  0.00           C  
ATOM   1955  CB  TRP B  36      21.228  -0.608 -13.818  1.00  0.00           C  
ATOM   1956  CG  TRP B  36      21.773  -1.969 -14.215  1.00  0.00           C  
ATOM   1957  CD2 TRP B  36      22.178  -2.433 -15.526  1.00  0.00           C  
ATOM   1958  CE2 TRP B  36      22.650  -3.780 -15.377  1.00  0.00           C  
ATOM   1959  CE3 TRP B  36      22.183  -1.829 -16.804  1.00  0.00           C  
ATOM   1960  CD1 TRP B  36      22.021  -3.053 -13.362  1.00  0.00           C  
ATOM   1961  NE1 TRP B  36      22.535  -4.118 -14.034  1.00  0.00           N  
ATOM   1962  CZ2 TRP B  36      23.117  -4.492 -16.504  1.00  0.00           C  
ATOM   1963  CZ3 TRP B  36      22.651  -2.551 -17.922  1.00  0.00           C  
ATOM   1964  CH2 TRP B  36      23.116  -3.876 -17.773  1.00  0.00           C  
ATOM   1965  C   TRP B  36      19.289  -0.811 -15.463  1.00  0.00           C  
ATOM   1966  O   TRP B  36      19.196  -0.021 -16.391  1.00  0.00           O  
ATOM   1967  H   TRP B  36      19.242  -1.853 -12.466  1.00  0.00           H  
ATOM   1968  HE1 TRP B  36      22.789  -4.975 -13.631  1.00  0.00           H  
ATOM   1969  N   GLN B  37      18.983  -2.110 -15.545  1.00  0.00           N  
ATOM   1970  CA  GLN B  37      18.263  -2.581 -16.710  1.00  0.00           C  
ATOM   1971  CB  GLN B  37      19.032  -3.717 -17.382  1.00  0.00           C  
ATOM   1972  CG  GLN B  37      18.478  -4.096 -18.752  1.00  0.00           C  
ATOM   1973  CD  GLN B  37      18.720  -5.567 -18.987  1.00  0.00           C  
ATOM   1974  OE1 GLN B  37      19.719  -6.007 -19.552  1.00  0.00           O  
ATOM   1975  NE2 GLN B  37      17.720  -6.332 -18.549  1.00  0.00           N  
ATOM   1976  C   GLN B  37      16.922  -3.077 -16.222  1.00  0.00           C  
ATOM   1977  O   GLN B  37      16.860  -3.960 -15.370  1.00  0.00           O  
ATOM   1978  H   GLN B  37      19.115  -2.708 -14.757  1.00  0.00           H  
ATOM   1979 HE21 GLN B  37      16.907  -5.909 -18.137  1.00  0.00           H  
ATOM   1980 HE22 GLN B  37      17.719  -7.328 -18.573  1.00  0.00           H  
ATOM   1981  N   PRO B  38      15.851  -2.474 -16.783  1.00  0.00           N  
ATOM   1982  CD  PRO B  38      15.855  -1.275 -17.614  1.00  0.00           C  
ATOM   1983  CA  PRO B  38      14.508  -3.025 -16.578  1.00  0.00           C  
ATOM   1984  CB  PRO B  38      13.629  -2.093 -17.420  1.00  0.00           C  
ATOM   1985  CG  PRO B  38      14.415  -0.788 -17.539  1.00  0.00           C  
ATOM   1986  C   PRO B  38      14.413  -4.478 -17.017  1.00  0.00           C  
ATOM   1987  O   PRO B  38      15.353  -5.039 -17.573  1.00  0.00           O  
ATOM   1988  N   GLU B  39      13.228  -5.041 -16.746  1.00  0.00           N  
ATOM   1989  CA  GLU B  39      12.956  -6.442 -17.070  1.00  0.00           C  
ATOM   1990  CB  GLU B  39      11.449  -6.691 -17.042  1.00  0.00           C  
ATOM   1991  CG  GLU B  39      10.956  -7.414 -15.785  1.00  0.00           C  
ATOM   1992  CD  GLU B  39      11.513  -8.826 -15.679  1.00  0.00           C  
ATOM   1993  OE1 GLU B  39      11.497  -9.361 -14.576  1.00  0.00           O  
ATOM   1994  OE2 GLU B  39      11.956  -9.395 -16.680  1.00  0.00           O1-
ATOM   1995  C   GLU B  39      13.508  -6.984 -18.378  1.00  0.00           C  
ATOM   1996  O   GLU B  39      13.371  -6.390 -19.445  1.00  0.00           O  
ATOM   1997  H   GLU B  39      12.545  -4.513 -16.246  1.00  0.00           H  
ATOM   1998  N   ARG B  40      14.121  -8.161 -18.243  1.00  0.00           N  
ATOM   1999  CA  ARG B  40      14.302  -8.982 -19.426  1.00  0.00           C  
ATOM   2000  CB  ARG B  40      15.681  -8.802 -20.090  1.00  0.00           C  
ATOM   2001  CG  ARG B  40      15.843  -9.654 -21.365  1.00  0.00           C  
ATOM   2002  CD  ARG B  40      17.077  -9.390 -22.240  1.00  0.00           C  
ATOM   2003  NE  ARG B  40      18.346  -9.569 -21.528  1.00  0.00           N  
ATOM   2004  CZ  ARG B  40      19.088  -8.483 -21.223  1.00  0.00           C  
ATOM   2005  NH1 ARG B  40      18.690  -7.274 -21.608  1.00  0.00           N  
ATOM   2006  NH2 ARG B  40      20.211  -8.597 -20.523  1.00  0.00           N1+
ATOM   2007  C   ARG B  40      14.037 -10.426 -19.081  1.00  0.00           C  
ATOM   2008  O   ARG B  40      14.624 -11.012 -18.182  1.00  0.00           O  
ATOM   2009  H   ARG B  40      14.169  -8.577 -17.329  1.00  0.00           H  
ATOM   2010  HE  ARG B  40      18.615 -10.492 -21.246  1.00  0.00           H  
ATOM   2011 HH11 ARG B  40      19.199  -6.469 -21.284  1.00  0.00           H  
ATOM   2012 HH12 ARG B  40      17.889  -7.140 -22.191  1.00  0.00           H  
ATOM   2013 HH21 ARG B  40      20.650  -7.763 -20.174  1.00  0.00           H  
ATOM   2014 HH22 ARG B  40      20.647  -9.482 -20.306  1.00  0.00           H  
ATOM   2015  N   GLN B  41      13.145 -10.986 -19.902  1.00  0.00           N  
ATOM   2016  CA  GLN B  41      12.968 -12.432 -19.888  1.00  0.00           C  
ATOM   2017  CB  GLN B  41      11.709 -12.747 -20.684  1.00  0.00           C  
ATOM   2018  CG  GLN B  41      10.976 -13.989 -20.200  1.00  0.00           C  
ATOM   2019  CD  GLN B  41       9.830 -14.273 -21.143  1.00  0.00           C  
ATOM   2020  OE1 GLN B  41       9.842 -15.213 -21.923  1.00  0.00           O  
ATOM   2021  NE2 GLN B  41       8.816 -13.410 -21.041  1.00  0.00           N  
ATOM   2022  C   GLN B  41      14.189 -13.148 -20.454  1.00  0.00           C  
ATOM   2023  O   GLN B  41      14.283 -13.433 -21.640  1.00  0.00           O  
ATOM   2024  H   GLN B  41      12.672 -10.408 -20.562  1.00  0.00           H  
ATOM   2025 HE21 GLN B  41       8.828 -12.668 -20.373  1.00  0.00           H  
ATOM   2026 HE22 GLN B  41       8.027 -13.549 -21.635  1.00  0.00           H  
ATOM   2027  N   VAL B  42      15.151 -13.373 -19.558  1.00  0.00           N  
ATOM   2028  CA  VAL B  42      16.417 -13.970 -19.974  1.00  0.00           C  
ATOM   2029  CB  VAL B  42      17.512 -13.537 -18.983  1.00  0.00           C  
ATOM   2030  CG1 VAL B  42      18.872 -14.157 -19.272  1.00  0.00           C  
ATOM   2031  CG2 VAL B  42      17.656 -12.017 -18.968  1.00  0.00           C  
ATOM   2032  C   VAL B  42      16.315 -15.487 -20.095  1.00  0.00           C  
ATOM   2033  O   VAL B  42      15.989 -16.186 -19.143  1.00  0.00           O  
ATOM   2034  H   VAL B  42      14.956 -13.172 -18.593  1.00  0.00           H  
ATOM   2035  N   PRO B  43      16.595 -15.993 -21.321  1.00  0.00           N  
ATOM   2036  CD  PRO B  43      16.913 -15.246 -22.533  1.00  0.00           C  
ATOM   2037  CA  PRO B  43      16.569 -17.445 -21.539  1.00  0.00           C  
ATOM   2038  CB  PRO B  43      17.070 -17.583 -22.979  1.00  0.00           C  
ATOM   2039  CG  PRO B  43      16.702 -16.260 -23.650  1.00  0.00           C  
ATOM   2040  C   PRO B  43      17.401 -18.228 -20.539  1.00  0.00           C  
ATOM   2041  O   PRO B  43      18.418 -17.754 -20.050  1.00  0.00           O  
ATOM   2042  N   PHE B  44      16.936 -19.456 -20.256  1.00  0.00           N  
ATOM   2043  CA  PHE B  44      17.599 -20.251 -19.213  1.00  0.00           C  
ATOM   2044  CB  PHE B  44      16.946 -21.637 -19.112  1.00  0.00           C  
ATOM   2045  CG  PHE B  44      15.579 -21.625 -18.445  1.00  0.00           C  
ATOM   2046  CD1 PHE B  44      15.108 -20.498 -17.727  1.00  0.00           C  
ATOM   2047  CD2 PHE B  44      14.792 -22.794 -18.539  1.00  0.00           C  
ATOM   2048  CE1 PHE B  44      13.854 -20.549 -17.088  1.00  0.00           C  
ATOM   2049  CE2 PHE B  44      13.539 -22.850 -17.899  1.00  0.00           C  
ATOM   2050  CZ  PHE B  44      13.084 -21.728 -17.175  1.00  0.00           C  
ATOM   2051  C   PHE B  44      19.122 -20.380 -19.298  1.00  0.00           C  
ATOM   2052  O   PHE B  44      19.845 -20.323 -18.310  1.00  0.00           O  
ATOM   2053  H   PHE B  44      16.062 -19.746 -20.657  1.00  0.00           H  
ATOM   2054  N   ASN B  45      19.596 -20.532 -20.546  1.00  0.00           N  
ATOM   2055  CA  ASN B  45      21.048 -20.683 -20.721  1.00  0.00           C  
ATOM   2056  CB  ASN B  45      21.395 -21.234 -22.103  1.00  0.00           C  
ATOM   2057  CG  ASN B  45      21.069 -22.705 -22.174  1.00  0.00           C  
ATOM   2058  OD1 ASN B  45      21.167 -23.447 -21.202  1.00  0.00           O  
ATOM   2059  ND2 ASN B  45      20.662 -23.106 -23.380  1.00  0.00           N  
ATOM   2060  C   ASN B  45      21.886 -19.442 -20.457  1.00  0.00           C  
ATOM   2061  O   ASN B  45      23.114 -19.477 -20.384  1.00  0.00           O  
ATOM   2062  H   ASN B  45      18.967 -20.458 -21.317  1.00  0.00           H  
ATOM   2063 HD21 ASN B  45      20.616 -22.454 -24.137  1.00  0.00           H  
ATOM   2064 HD22 ASN B  45      20.403 -24.057 -23.536  1.00  0.00           H  
ATOM   2065  N   GLU B  46      21.165 -18.331 -20.301  1.00  0.00           N  
ATOM   2066  CA  GLU B  46      21.857 -17.083 -20.029  1.00  0.00           C  
ATOM   2067  CB  GLU B  46      21.332 -15.968 -20.950  1.00  0.00           C  
ATOM   2068  CG  GLU B  46      20.721 -16.383 -22.306  1.00  0.00           C  
ATOM   2069  CD  GLU B  46      21.744 -16.997 -23.245  1.00  0.00           C  
ATOM   2070  OE1 GLU B  46      22.384 -16.264 -23.989  1.00  0.00           O  
ATOM   2071  OE2 GLU B  46      21.950 -18.206 -23.212  1.00  0.00           O1-
ATOM   2072  C   GLU B  46      21.823 -16.680 -18.562  1.00  0.00           C  
ATOM   2073  O   GLU B  46      22.275 -15.605 -18.181  1.00  0.00           O  
ATOM   2074  H   GLU B  46      20.171 -18.333 -20.382  1.00  0.00           H  
ATOM   2075  N   VAL B  47      21.265 -17.603 -17.757  1.00  0.00           N  
ATOM   2076  CA  VAL B  47      21.183 -17.390 -16.313  1.00  0.00           C  
ATOM   2077  CB  VAL B  47      19.734 -17.598 -15.834  1.00  0.00           C  
ATOM   2078  CG1 VAL B  47      19.546 -17.149 -14.383  1.00  0.00           C  
ATOM   2079  CG2 VAL B  47      18.698 -16.968 -16.766  1.00  0.00           C  
ATOM   2080  C   VAL B  47      22.075 -18.401 -15.613  1.00  0.00           C  
ATOM   2081  O   VAL B  47      22.154 -19.544 -16.045  1.00  0.00           O  
ATOM   2082  H   VAL B  47      20.934 -18.480 -18.109  1.00  0.00           H  
ATOM   2083  N   ARG B  48      22.710 -17.973 -14.516  1.00  0.00           N  
ATOM   2084  CA  ARG B  48      23.277 -18.953 -13.593  1.00  0.00           C  
ATOM   2085  CB  ARG B  48      24.774 -19.196 -13.853  1.00  0.00           C  
ATOM   2086  CG  ARG B  48      25.663 -17.959 -13.724  1.00  0.00           C  
ATOM   2087  CD  ARG B  48      27.153 -18.205 -13.994  1.00  0.00           C  
ATOM   2088  NE  ARG B  48      27.837 -16.917 -13.957  1.00  0.00           N  
ATOM   2089  CZ  ARG B  48      29.150 -16.708 -14.185  1.00  0.00           C  
ATOM   2090  NH1 ARG B  48      30.021 -17.693 -14.357  1.00  0.00           N  
ATOM   2091  NH2 ARG B  48      29.586 -15.461 -14.212  1.00  0.00           N1+
ATOM   2092  C   ARG B  48      22.997 -18.531 -12.162  1.00  0.00           C  
ATOM   2093  O   ARG B  48      22.649 -17.388 -11.892  1.00  0.00           O  
ATOM   2094  H   ARG B  48      22.639 -17.014 -14.235  1.00  0.00           H  
ATOM   2095  HE  ARG B  48      27.285 -16.115 -13.704  1.00  0.00           H  
ATOM   2096 HH11 ARG B  48      30.975 -17.456 -14.589  1.00  0.00           H  
ATOM   2097 HH12 ARG B  48      29.769 -18.656 -14.221  1.00  0.00           H  
ATOM   2098 HH21 ARG B  48      30.560 -15.280 -14.411  1.00  0.00           H  
ATOM   2099 HH22 ARG B  48      28.953 -14.708 -14.014  1.00  0.00           H  
ATOM   2100  N   LEU B  49      23.132 -19.502 -11.255  1.00  0.00           N  
ATOM   2101  CA  LEU B  49      22.854 -19.190  -9.849  1.00  0.00           C  
ATOM   2102  CB  LEU B  49      22.637 -20.516  -9.106  1.00  0.00           C  
ATOM   2103  CG  LEU B  49      21.486 -21.349  -9.684  1.00  0.00           C  
ATOM   2104  CD1 LEU B  49      21.428 -22.740  -9.053  1.00  0.00           C  
ATOM   2105  CD2 LEU B  49      20.140 -20.623  -9.602  1.00  0.00           C  
ATOM   2106  C   LEU B  49      23.950 -18.322  -9.223  1.00  0.00           C  
ATOM   2107  O   LEU B  49      25.071 -18.298  -9.721  1.00  0.00           O  
ATOM   2108  H   LEU B  49      23.472 -20.398 -11.538  1.00  0.00           H  
ATOM   2109  N   PRO B  50      23.611 -17.582  -8.135  1.00  0.00           N  
ATOM   2110  CD  PRO B  50      22.313 -17.490  -7.471  1.00  0.00           C  
ATOM   2111  CA  PRO B  50      24.635 -16.747  -7.486  1.00  0.00           C  
ATOM   2112  CB  PRO B  50      23.799 -15.931  -6.488  1.00  0.00           C  
ATOM   2113  CG  PRO B  50      22.620 -16.830  -6.134  1.00  0.00           C  
ATOM   2114  C   PRO B  50      25.728 -17.588  -6.829  1.00  0.00           C  
ATOM   2115  O   PRO B  50      25.503 -18.720  -6.407  1.00  0.00           O  
ATOM   2116  N   PRO B  51      26.955 -17.012  -6.783  1.00  0.00           N  
ATOM   2117  CD  PRO B  51      27.345 -15.711  -7.314  1.00  0.00           C  
ATOM   2118  CA  PRO B  51      28.072 -17.726  -6.152  1.00  0.00           C  
ATOM   2119  CB  PRO B  51      29.231 -16.728  -6.267  1.00  0.00           C  
ATOM   2120  CG  PRO B  51      28.859 -15.814  -7.429  1.00  0.00           C  
ATOM   2121  C   PRO B  51      27.791 -18.133  -4.711  1.00  0.00           C  
ATOM   2122  O   PRO B  51      27.255 -17.372  -3.920  1.00  0.00           O  
ATOM   2123  N   PRO B  52      28.168 -19.392  -4.392  1.00  0.00           N  
ATOM   2124  CD  PRO B  52      28.779 -20.377  -5.278  1.00  0.00           C  
ATOM   2125  CA  PRO B  52      27.939 -19.902  -3.035  1.00  0.00           C  
ATOM   2126  CB  PRO B  52      28.633 -21.269  -3.075  1.00  0.00           C  
ATOM   2127  CG  PRO B  52      28.586 -21.696  -4.541  1.00  0.00           C  
ATOM   2128  C   PRO B  52      28.459 -19.008  -1.913  1.00  0.00           C  
ATOM   2129  O   PRO B  52      29.616 -18.602  -1.889  1.00  0.00           O  
ATOM   2130  N   PRO B  53      27.554 -18.722  -0.947  1.00  0.00           N  
ATOM   2131  CD  PRO B  53      26.121 -18.991  -0.972  1.00  0.00           C  
ATOM   2132  CA  PRO B  53      27.993 -18.066   0.289  1.00  0.00           C  
ATOM   2133  CB  PRO B  53      26.710 -18.027   1.126  1.00  0.00           C  
ATOM   2134  CG  PRO B  53      25.569 -18.072   0.110  1.00  0.00           C  
ATOM   2135  C   PRO B  53      29.128 -18.819   0.971  1.00  0.00           C  
ATOM   2136  O   PRO B  53      29.281 -20.024   0.814  1.00  0.00           O  
ATOM   2137  N   ASP B  54      29.938 -18.037   1.706  1.00  0.00           N  
ATOM   2138  CA  ASP B  54      31.143 -18.576   2.354  1.00  0.00           C  
ATOM   2139  CB  ASP B  54      30.770 -19.507   3.541  1.00  0.00           C  
ATOM   2140  CG  ASP B  54      31.897 -19.727   4.555  1.00  0.00           C  
ATOM   2141  OD1 ASP B  54      32.095 -20.833   5.043  1.00  0.00           O  
ATOM   2142  OD2 ASP B  54      32.629 -18.814   4.906  1.00  0.00           O1-
ATOM   2143  C   ASP B  54      32.164 -19.183   1.387  1.00  0.00           C  
ATOM   2144  O   ASP B  54      32.965 -20.046   1.734  1.00  0.00           O  
ATOM   2145  H   ASP B  54      29.694 -17.072   1.791  1.00  0.00           H  
ATOM   2146  N   ILE B  55      32.137 -18.669   0.145  1.00  0.00           N  
ATOM   2147  CA  ILE B  55      33.198 -19.071  -0.777  1.00  0.00           C  
ATOM   2148  CB  ILE B  55      32.716 -18.949  -2.240  1.00  0.00           C  
ATOM   2149  CG2 ILE B  55      32.538 -17.492  -2.687  1.00  0.00           C  
ATOM   2150  CG1 ILE B  55      33.579 -19.764  -3.209  1.00  0.00           C  
ATOM   2151  CD1 ILE B  55      33.012 -19.795  -4.630  1.00  0.00           C  
ATOM   2152  C   ILE B  55      34.496 -18.310  -0.524  1.00  0.00           C  
ATOM   2153  O   ILE B  55      34.494 -17.136  -0.174  1.00  0.00           O  
ATOM   2154  H   ILE B  55      31.445 -18.006  -0.135  1.00  0.00           H  
ATOM   2155  N   LYS B  56      35.604 -19.047  -0.696  1.00  0.00           N  
ATOM   2156  CA  LYS B  56      36.939 -18.453  -0.638  1.00  0.00           C  
ATOM   2157  CB  LYS B  56      37.428 -18.146   0.798  1.00  0.00           C  
ATOM   2158  CG  LYS B  56      37.369 -19.262   1.859  1.00  0.00           C  
ATOM   2159  CD  LYS B  56      35.977 -19.418   2.476  1.00  0.00           C  
ATOM   2160  CE  LYS B  56      35.799 -20.562   3.476  1.00  0.00           C  
ATOM   2161  NZ  LYS B  56      34.363 -20.671   3.756  1.00  0.00           N1+
ATOM   2162  C   LYS B  56      37.904 -19.385  -1.336  1.00  0.00           C  
ATOM   2163  O   LYS B  56      37.737 -20.597  -1.275  1.00  0.00           O  
ATOM   2164  H   LYS B  56      35.539 -20.020  -0.923  1.00  0.00           H  
ATOM   2165  HZ1 LYS B  56      33.957 -19.775   4.104  1.00  0.00           H  
ATOM   2166  HZ2 LYS B  56      33.832 -20.867   2.883  1.00  0.00           H  
ATOM   2167  HZ3 LYS B  56      34.078 -21.389   4.449  1.00  0.00           H  
ATOM   2168  N   LYS B  57      38.890 -18.777  -2.008  1.00  0.00           N  
ATOM   2169  CA  LYS B  57      39.913 -19.567  -2.690  1.00  0.00           C  
ATOM   2170  CB  LYS B  57      39.413 -20.085  -4.048  1.00  0.00           C  
ATOM   2171  CG  LYS B  57      40.425 -20.993  -4.762  1.00  0.00           C  
ATOM   2172  CD  LYS B  57      40.107 -21.246  -6.237  1.00  0.00           C  
ATOM   2173  CE  LYS B  57      40.095 -19.975  -7.095  1.00  0.00           C  
ATOM   2174  NZ  LYS B  57      41.419 -19.342  -7.160  1.00  0.00           N1+
ATOM   2175  C   LYS B  57      41.119 -18.689  -2.928  1.00  0.00           C  
ATOM   2176  O   LYS B  57      40.971 -17.580  -3.423  1.00  0.00           O  
ATOM   2177  H   LYS B  57      38.955 -17.779  -2.061  1.00  0.00           H  
ATOM   2178  HZ1 LYS B  57      41.806 -19.031  -6.250  1.00  0.00           H  
ATOM   2179  HZ2 LYS B  57      42.139 -19.929  -7.632  1.00  0.00           H  
ATOM   2180  HZ3 LYS B  57      41.398 -18.534  -7.820  1.00  0.00           H  
ATOM   2181  N   GLU B  58      42.292 -19.244  -2.588  1.00  0.00           N  
ATOM   2182  CA  GLU B  58      43.540 -18.547  -2.910  1.00  0.00           C  
ATOM   2183  CB  GLU B  58      44.711 -19.351  -2.326  1.00  0.00           C  
ATOM   2184  CG  GLU B  58      46.047 -18.603  -2.249  1.00  0.00           C  
ATOM   2185  CD  GLU B  58      45.841 -17.299  -1.505  1.00  0.00           C  
ATOM   2186  OE1 GLU B  58      45.844 -17.317  -0.277  1.00  0.00           O  
ATOM   2187  OE2 GLU B  58      45.645 -16.279  -2.164  1.00  0.00           O1-
ATOM   2188  C   GLU B  58      43.690 -18.301  -4.406  1.00  0.00           C  
ATOM   2189  O   GLU B  58      43.094 -19.017  -5.212  1.00  0.00           O  
ATOM   2190  H   GLU B  58      42.326 -20.141  -2.156  1.00  0.00           H  
ATOM   2191  N   ILE B  59      44.443 -17.254  -4.754  1.00  0.00           N  
ATOM   2192  CA  ILE B  59      44.560 -16.918  -6.171  1.00  0.00           C  
ATOM   2193  CB  ILE B  59      44.098 -15.462  -6.392  1.00  0.00           C  
ATOM   2194  CG2 ILE B  59      44.130 -15.046  -7.865  1.00  0.00           C  
ATOM   2195  CG1 ILE B  59      42.698 -15.244  -5.804  1.00  0.00           C  
ATOM   2196  CD1 ILE B  59      42.203 -13.799  -5.905  1.00  0.00           C  
ATOM   2197  C   ILE B  59      45.976 -17.163  -6.678  1.00  0.00           C  
ATOM   2198  O   ILE B  59      46.951 -16.930  -5.981  1.00  0.00           O  
ATOM   2199  H   ILE B  59      44.963 -16.761  -4.046  1.00  0.00           H  
ATOM   2200  N   SER B  60      46.050 -17.655  -7.920  1.00  0.00           N  
ATOM   2201  CA  SER B  60      47.364 -17.839  -8.535  1.00  0.00           C  
ATOM   2202  CB  SER B  60      47.622 -19.350  -8.642  1.00  0.00           C  
ATOM   2203  OG  SER B  60      48.883 -19.656  -9.252  1.00  0.00           O  
ATOM   2204  C   SER B  60      47.345 -17.178  -9.899  1.00  0.00           C  
ATOM   2205  O   SER B  60      46.280 -16.950 -10.459  1.00  0.00           O  
ATOM   2206  H   SER B  60      45.218 -17.877  -8.434  1.00  0.00           H  
ATOM   2207  HG  SER B  60      48.770 -19.574 -10.198  1.00  0.00           H  
ATOM   2208  N   GLU B  61      48.527 -16.928 -10.483  1.00  0.00           N  
ATOM   2209  CA  GLU B  61      48.430 -16.791 -11.938  1.00  0.00           C  
ATOM   2210  CB  GLU B  61      49.678 -16.223 -12.629  1.00  0.00           C  
ATOM   2211  CG  GLU B  61      51.044 -16.652 -12.097  1.00  0.00           C  
ATOM   2212  CD  GLU B  61      51.406 -15.748 -10.941  1.00  0.00           C  
ATOM   2213  OE1 GLU B  61      51.829 -14.623 -11.189  1.00  0.00           O  
ATOM   2214  OE2 GLU B  61      51.235 -16.155  -9.798  1.00  0.00           O1-
ATOM   2215  C   GLU B  61      48.017 -18.105 -12.567  1.00  0.00           C  
ATOM   2216  O   GLU B  61      48.242 -19.181 -12.024  1.00  0.00           O  
ATOM   2217  H   GLU B  61      49.407 -17.013 -10.004  1.00  0.00           H  
ATOM   2218  N   GLY B  62      47.317 -17.962 -13.695  1.00  0.00           N  
ATOM   2219  CA  GLY B  62      46.637 -19.140 -14.216  1.00  0.00           C  
ATOM   2220  C   GLY B  62      45.174 -19.235 -13.809  1.00  0.00           C  
ATOM   2221  O   GLY B  62      44.366 -19.806 -14.531  1.00  0.00           O  
ATOM   2222  H   GLY B  62      47.166 -17.045 -14.063  1.00  0.00           H  
ATOM   2223  N   ASP B  63      44.871 -18.635 -12.640  1.00  0.00           N  
ATOM   2224  CA  ASP B  63      43.554 -18.790 -12.010  1.00  0.00           C  
ATOM   2225  CB  ASP B  63      43.477 -17.891 -10.777  1.00  0.00           C  
ATOM   2226  CG  ASP B  63      42.741 -18.547  -9.633  1.00  0.00           C  
ATOM   2227  OD1 ASP B  63      41.519 -18.476  -9.591  1.00  0.00           O  
ATOM   2228  OD2 ASP B  63      43.380 -19.105  -8.748  1.00  0.00           O1-
ATOM   2229  C   ASP B  63      42.339 -18.545 -12.889  1.00  0.00           C  
ATOM   2230  O   ASP B  63      42.400 -17.913 -13.946  1.00  0.00           O  
ATOM   2231  H   ASP B  63      45.579 -18.173 -12.106  1.00  0.00           H  
ATOM   2232  N   GLU B  64      41.227 -19.087 -12.388  1.00  0.00           N  
ATOM   2233  CA  GLU B  64      39.951 -18.881 -13.055  1.00  0.00           C  
ATOM   2234  CB  GLU B  64      39.111 -20.165 -13.047  1.00  0.00           C  
ATOM   2235  CG  GLU B  64      39.824 -21.445 -13.506  1.00  0.00           C  
ATOM   2236  CD  GLU B  64      40.495 -21.250 -14.852  1.00  0.00           C  
ATOM   2237  OE1 GLU B  64      41.658 -21.616 -14.992  1.00  0.00           O  
ATOM   2238  OE2 GLU B  64      39.909 -20.659 -15.758  1.00  0.00           O1-
ATOM   2239  C   GLU B  64      39.188 -17.771 -12.373  1.00  0.00           C  
ATOM   2240  O   GLU B  64      38.535 -17.975 -11.354  1.00  0.00           O  
ATOM   2241  H   GLU B  64      41.258 -19.456 -11.458  1.00  0.00           H  
ATOM   2242  N   VAL B  65      39.302 -16.575 -12.960  1.00  0.00           N  
ATOM   2243  CA  VAL B  65      38.617 -15.472 -12.294  1.00  0.00           C  
ATOM   2244  CB  VAL B  65      39.611 -14.459 -11.704  1.00  0.00           C  
ATOM   2245  CG1 VAL B  65      40.342 -15.037 -10.490  1.00  0.00           C  
ATOM   2246  CG2 VAL B  65      40.567 -13.914 -12.767  1.00  0.00           C  
ATOM   2247  C   VAL B  65      37.620 -14.781 -13.197  1.00  0.00           C  
ATOM   2248  O   VAL B  65      37.638 -14.915 -14.412  1.00  0.00           O  
ATOM   2249  H   VAL B  65      39.714 -16.457 -13.866  1.00  0.00           H  
ATOM   2250  N   GLU B  66      36.752 -14.016 -12.545  1.00  0.00           N  
ATOM   2251  CA  GLU B  66      35.942 -13.068 -13.288  1.00  0.00           C  
ATOM   2252  CB  GLU B  66      34.462 -13.470 -13.193  1.00  0.00           C  
ATOM   2253  CG  GLU B  66      34.173 -14.712 -14.059  1.00  0.00           C  
ATOM   2254  CD  GLU B  66      32.811 -15.342 -13.792  1.00  0.00           C  
ATOM   2255  OE1 GLU B  66      32.329 -15.292 -12.671  1.00  0.00           O  
ATOM   2256  OE2 GLU B  66      32.219 -15.921 -14.697  1.00  0.00           O1-
ATOM   2257  C   GLU B  66      36.266 -11.695 -12.731  1.00  0.00           C  
ATOM   2258  O   GLU B  66      36.487 -11.540 -11.534  1.00  0.00           O  
ATOM   2259  H   GLU B  66      36.761 -13.967 -11.548  1.00  0.00           H  
ATOM   2260  N   VAL B  67      36.362 -10.730 -13.653  1.00  0.00           N  
ATOM   2261  CA  VAL B  67      36.787  -9.386 -13.269  1.00  0.00           C  
ATOM   2262  CB  VAL B  67      37.966  -8.934 -14.160  1.00  0.00           C  
ATOM   2263  CG1 VAL B  67      37.597  -8.881 -15.644  1.00  0.00           C  
ATOM   2264  CG2 VAL B  67      38.601  -7.627 -13.679  1.00  0.00           C  
ATOM   2265  C   VAL B  67      35.623  -8.412 -13.305  1.00  0.00           C  
ATOM   2266  O   VAL B  67      34.738  -8.514 -14.149  1.00  0.00           O  
ATOM   2267  H   VAL B  67      36.086 -10.935 -14.591  1.00  0.00           H  
ATOM   2268  N   TYR B  68      35.648  -7.486 -12.337  1.00  0.00           N  
ATOM   2269  CA  TYR B  68      34.516  -6.576 -12.193  1.00  0.00           C  
ATOM   2270  CB  TYR B  68      34.401  -6.174 -10.719  1.00  0.00           C  
ATOM   2271  CG  TYR B  68      32.984  -5.793 -10.369  1.00  0.00           C  
ATOM   2272  CD1 TYR B  68      31.914  -6.530 -10.917  1.00  0.00           C  
ATOM   2273  CE1 TYR B  68      30.602  -6.135 -10.640  1.00  0.00           C  
ATOM   2274  CD2 TYR B  68      32.775  -4.706  -9.500  1.00  0.00           C  
ATOM   2275  CE2 TYR B  68      31.460  -4.307  -9.223  1.00  0.00           C  
ATOM   2276  CZ  TYR B  68      30.400  -5.003  -9.833  1.00  0.00           C  
ATOM   2277  OH  TYR B  68      29.120  -4.546  -9.655  1.00  0.00           O  
ATOM   2278  C   TYR B  68      34.497  -5.364 -13.118  1.00  0.00           C  
ATOM   2279  O   TYR B  68      34.656  -4.224 -12.689  1.00  0.00           O  
ATOM   2280  H   TYR B  68      36.408  -7.459 -11.682  1.00  0.00           H  
ATOM   2281  HH  TYR B  68      28.601  -4.792 -10.420  1.00  0.00           H  
ATOM   2282  N   SER B  69      34.309  -5.662 -14.407  1.00  0.00           N  
ATOM   2283  CA  SER B  69      34.546  -4.619 -15.401  1.00  0.00           C  
ATOM   2284  CB  SER B  69      35.732  -5.039 -16.271  1.00  0.00           C  
ATOM   2285  OG  SER B  69      36.262  -3.901 -16.953  1.00  0.00           O  
ATOM   2286  C   SER B  69      33.312  -4.234 -16.211  1.00  0.00           C  
ATOM   2287  O   SER B  69      32.213  -4.722 -15.968  1.00  0.00           O  
ATOM   2288  H   SER B  69      33.985  -6.581 -14.643  1.00  0.00           H  
ATOM   2289  HG  SER B  69      37.164  -4.132 -17.188  1.00  0.00           H  
ATOM   2290  N   ARG B  70      33.529  -3.322 -17.172  1.00  0.00           N  
ATOM   2291  CA  ARG B  70      32.449  -2.756 -17.985  1.00  0.00           C  
ATOM   2292  CB  ARG B  70      31.733  -1.649 -17.198  1.00  0.00           C  
ATOM   2293  CG  ARG B  70      32.696  -0.636 -16.564  1.00  0.00           C  
ATOM   2294  CD  ARG B  70      32.813   0.696 -17.304  1.00  0.00           C  
ATOM   2295  NE  ARG B  70      31.718   1.590 -16.938  1.00  0.00           N  
ATOM   2296  CZ  ARG B  70      31.913   2.925 -16.934  1.00  0.00           C  
ATOM   2297  NH1 ARG B  70      33.071   3.447 -17.323  1.00  0.00           N  
ATOM   2298  NH2 ARG B  70      30.935   3.740 -16.574  1.00  0.00           N1+
ATOM   2299  C   ARG B  70      33.047  -2.216 -19.269  1.00  0.00           C  
ATOM   2300  O   ARG B  70      34.235  -1.925 -19.303  1.00  0.00           O  
ATOM   2301  H   ARG B  70      34.471  -3.023 -17.362  1.00  0.00           H  
ATOM   2302  HE  ARG B  70      30.804   1.195 -16.789  1.00  0.00           H  
ATOM   2303 HH11 ARG B  70      33.864   2.884 -17.543  1.00  0.00           H  
ATOM   2304 HH12 ARG B  70      33.131   4.449 -17.437  1.00  0.00           H  
ATOM   2305 HH21 ARG B  70      31.044   4.746 -16.627  1.00  0.00           H  
ATOM   2306 HH22 ARG B  70      30.025   3.409 -16.321  1.00  0.00           H  
ATOM   2307  N   ALA B  71      32.212  -2.093 -20.312  1.00  0.00           N  
ATOM   2308  CA  ALA B  71      32.822  -1.530 -21.514  1.00  0.00           C  
ATOM   2309  CB  ALA B  71      32.503  -2.379 -22.750  1.00  0.00           C  
ATOM   2310  C   ALA B  71      32.422  -0.088 -21.754  1.00  0.00           C  
ATOM   2311  O   ALA B  71      33.207   0.842 -21.615  1.00  0.00           O  
ATOM   2312  H   ALA B  71      31.231  -2.289 -20.271  1.00  0.00           H  
ATOM   2313  N   ASN B  72      31.145   0.070 -22.123  1.00  0.00           N  
ATOM   2314  CA  ASN B  72      30.658   1.434 -22.318  1.00  0.00           C  
ATOM   2315  CB  ASN B  72      29.360   1.393 -23.140  1.00  0.00           C  
ATOM   2316  CG  ASN B  72      28.854   2.794 -23.424  1.00  0.00           C  
ATOM   2317  OD1 ASN B  72      29.613   3.743 -23.552  1.00  0.00           O  
ATOM   2318  ND2 ASN B  72      27.526   2.902 -23.440  1.00  0.00           N  
ATOM   2319  C   ASN B  72      30.469   2.122 -20.977  1.00  0.00           C  
ATOM   2320  O   ASN B  72      30.251   1.473 -19.962  1.00  0.00           O  
ATOM   2321  H   ASN B  72      30.518  -0.712 -22.109  1.00  0.00           H  
ATOM   2322 HD21 ASN B  72      26.922   2.109 -23.378  1.00  0.00           H  
ATOM   2323 HD22 ASN B  72      27.150   3.830 -23.519  1.00  0.00           H  
ATOM   2324  N   ASP B  73      30.535   3.461 -20.995  1.00  0.00           N  
ATOM   2325  CA  ASP B  73      30.325   4.143 -19.721  1.00  0.00           C  
ATOM   2326  CB  ASP B  73      30.738   5.617 -19.791  1.00  0.00           C  
ATOM   2327  CG  ASP B  73      31.284   6.011 -18.431  1.00  0.00           C  
ATOM   2328  OD1 ASP B  73      30.500   6.306 -17.537  1.00  0.00           O  
ATOM   2329  OD2 ASP B  73      32.492   5.935 -18.228  1.00  0.00           O1-
ATOM   2330  C   ASP B  73      28.935   3.948 -19.123  1.00  0.00           C  
ATOM   2331  O   ASP B  73      28.727   3.742 -17.932  1.00  0.00           O  
ATOM   2332  H   ASP B  73      30.677   3.949 -21.859  1.00  0.00           H  
ATOM   2333  N   GLN B  74      27.957   3.918 -20.038  1.00  0.00           N  
ATOM   2334  CA  GLN B  74      26.621   3.613 -19.522  1.00  0.00           C  
ATOM   2335  CB  GLN B  74      25.516   4.069 -20.483  1.00  0.00           C  
ATOM   2336  CG  GLN B  74      25.433   5.588 -20.697  1.00  0.00           C  
ATOM   2337  CD  GLN B  74      26.604   6.063 -21.530  1.00  0.00           C  
ATOM   2338  OE1 GLN B  74      26.877   5.547 -22.604  1.00  0.00           O  
ATOM   2339  NE2 GLN B  74      27.322   7.039 -20.969  1.00  0.00           N  
ATOM   2340  C   GLN B  74      26.391   2.170 -19.086  1.00  0.00           C  
ATOM   2341  O   GLN B  74      25.312   1.813 -18.632  1.00  0.00           O  
ATOM   2342  H   GLN B  74      28.153   4.085 -21.005  1.00  0.00           H  
ATOM   2343 HE21 GLN B  74      27.091   7.420 -20.075  1.00  0.00           H  
ATOM   2344 HE22 GLN B  74      28.125   7.384 -21.454  1.00  0.00           H  
ATOM   2345  N   GLU B  75      27.441   1.348 -19.239  1.00  0.00           N  
ATOM   2346  CA  GLU B  75      27.341   0.022 -18.649  1.00  0.00           C  
ATOM   2347  CB  GLU B  75      28.010  -1.034 -19.526  1.00  0.00           C  
ATOM   2348  CG  GLU B  75      27.350  -1.179 -20.898  1.00  0.00           C  
ATOM   2349  CD  GLU B  75      28.041  -2.288 -21.661  1.00  0.00           C  
ATOM   2350  OE1 GLU B  75      29.247  -2.195 -21.879  1.00  0.00           O  
ATOM   2351  OE2 GLU B  75      27.384  -3.267 -22.009  1.00  0.00           O1-
ATOM   2352  C   GLU B  75      27.929  -0.015 -17.252  1.00  0.00           C  
ATOM   2353  O   GLU B  75      29.076   0.342 -16.997  1.00  0.00           O  
ATOM   2354  H   GLU B  75      28.343   1.661 -19.527  1.00  0.00           H  
ATOM   2355  N   PRO B  76      27.064  -0.465 -16.320  1.00  0.00           N  
ATOM   2356  CD  PRO B  76      25.628  -0.635 -16.483  1.00  0.00           C  
ATOM   2357  CA  PRO B  76      27.532  -0.827 -14.981  1.00  0.00           C  
ATOM   2358  CB  PRO B  76      26.230  -1.230 -14.291  1.00  0.00           C  
ATOM   2359  CG  PRO B  76      25.118  -0.528 -15.058  1.00  0.00           C  
ATOM   2360  C   PRO B  76      28.532  -1.971 -15.029  1.00  0.00           C  
ATOM   2361  O   PRO B  76      28.636  -2.684 -16.017  1.00  0.00           O  
ATOM   2362  N   CYS B  77      29.269  -2.120 -13.922  1.00  0.00           N  
ATOM   2363  CA  CYS B  77      30.226  -3.222 -13.956  1.00  0.00           C  
ATOM   2364  CB  CYS B  77      31.417  -2.949 -13.047  1.00  0.00           C  
ATOM   2365  SG  CYS B  77      32.144  -1.312 -13.304  1.00  0.00           S  
ATOM   2366  C   CYS B  77      29.621  -4.559 -13.598  1.00  0.00           C  
ATOM   2367  O   CYS B  77      28.861  -4.683 -12.643  1.00  0.00           O  
ATOM   2368  H   CYS B  77      29.097  -1.583 -13.099  1.00  0.00           H  
ATOM   2369  N   GLY B  78      30.014  -5.548 -14.398  1.00  0.00           N  
ATOM   2370  CA  GLY B  78      29.640  -6.920 -14.097  1.00  0.00           C  
ATOM   2371  C   GLY B  78      30.862  -7.800 -14.147  1.00  0.00           C  
ATOM   2372  O   GLY B  78      31.989  -7.346 -13.993  1.00  0.00           O  
ATOM   2373  H   GLY B  78      30.612  -5.352 -15.178  1.00  0.00           H  
ATOM   2374  N   TRP B  79      30.585  -9.085 -14.358  1.00  0.00           N  
ATOM   2375  CA  TRP B  79      31.679 -10.039 -14.307  1.00  0.00           C  
ATOM   2376  CB  TRP B  79      31.346 -11.158 -13.329  1.00  0.00           C  
ATOM   2377  CG  TRP B  79      31.207 -10.563 -11.948  1.00  0.00           C  
ATOM   2378  CD2 TRP B  79      32.261 -10.185 -11.041  1.00  0.00           C  
ATOM   2379  CE2 TRP B  79      31.638  -9.652  -9.865  1.00  0.00           C  
ATOM   2380  CE3 TRP B  79      33.667 -10.247 -11.123  1.00  0.00           C  
ATOM   2381  CD1 TRP B  79      30.014 -10.243 -11.284  1.00  0.00           C  
ATOM   2382  NE1 TRP B  79      30.262  -9.709 -10.059  1.00  0.00           N  
ATOM   2383  CZ2 TRP B  79      32.438  -9.191  -8.799  1.00  0.00           C  
ATOM   2384  CZ3 TRP B  79      34.453  -9.784 -10.048  1.00  0.00           C  
ATOM   2385  CH2 TRP B  79      33.843  -9.258  -8.890  1.00  0.00           C  
ATOM   2386  C   TRP B  79      32.045 -10.577 -15.665  1.00  0.00           C  
ATOM   2387  O   TRP B  79      31.316 -11.341 -16.292  1.00  0.00           O  
ATOM   2388  H   TRP B  79      29.649  -9.373 -14.558  1.00  0.00           H  
ATOM   2389  HE1 TRP B  79      29.577  -9.414  -9.426  1.00  0.00           H  
ATOM   2390  N   TRP B  80      33.222 -10.109 -16.084  1.00  0.00           N  
ATOM   2391  CA  TRP B  80      33.784 -10.552 -17.354  1.00  0.00           C  
ATOM   2392  CB  TRP B  80      34.621  -9.437 -17.990  1.00  0.00           C  
ATOM   2393  CG  TRP B  80      33.805  -8.217 -18.366  1.00  0.00           C  
ATOM   2394  CD2 TRP B  80      33.795  -7.535 -19.637  1.00  0.00           C  
ATOM   2395  CE2 TRP B  80      32.895  -6.423 -19.520  1.00  0.00           C  
ATOM   2396  CE3 TRP B  80      34.475  -7.769 -20.852  1.00  0.00           C  
ATOM   2397  CD1 TRP B  80      32.916  -7.485 -17.560  1.00  0.00           C  
ATOM   2398  NE1 TRP B  80      32.376  -6.434 -18.229  1.00  0.00           N  
ATOM   2399  CZ2 TRP B  80      32.695  -5.569 -20.624  1.00  0.00           C  
ATOM   2400  CZ3 TRP B  80      34.264  -6.907 -21.948  1.00  0.00           C  
ATOM   2401  CH2 TRP B  80      33.379  -5.812 -21.833  1.00  0.00           C  
ATOM   2402  C   TRP B  80      34.676 -11.741 -17.082  1.00  0.00           C  
ATOM   2403  O   TRP B  80      35.306 -11.814 -16.036  1.00  0.00           O  
ATOM   2404  H   TRP B  80      33.750  -9.525 -15.464  1.00  0.00           H  
ATOM   2405  HE1 TRP B  80      31.728  -5.798 -17.845  1.00  0.00           H  
ATOM   2406  N   LEU B  81      34.714 -12.670 -18.042  1.00  0.00           N  
ATOM   2407  CA  LEU B  81      35.603 -13.809 -17.812  1.00  0.00           C  
ATOM   2408  CB  LEU B  81      35.228 -14.929 -18.787  1.00  0.00           C  
ATOM   2409  CG  LEU B  81      35.845 -16.296 -18.478  1.00  0.00           C  
ATOM   2410  CD1 LEU B  81      35.381 -16.836 -17.128  1.00  0.00           C  
ATOM   2411  CD2 LEU B  81      35.585 -17.302 -19.600  1.00  0.00           C  
ATOM   2412  C   LEU B  81      37.066 -13.399 -17.925  1.00  0.00           C  
ATOM   2413  O   LEU B  81      37.419 -12.584 -18.772  1.00  0.00           O  
ATOM   2414  H   LEU B  81      34.252 -12.522 -18.913  1.00  0.00           H  
ATOM   2415  N   ALA B  82      37.887 -13.967 -17.032  1.00  0.00           N  
ATOM   2416  CA  ALA B  82      39.270 -13.508 -16.960  1.00  0.00           C  
ATOM   2417  CB  ALA B  82      39.373 -12.285 -16.042  1.00  0.00           C  
ATOM   2418  C   ALA B  82      40.216 -14.581 -16.449  1.00  0.00           C  
ATOM   2419  O   ALA B  82      39.825 -15.630 -15.947  1.00  0.00           O  
ATOM   2420  H   ALA B  82      37.567 -14.616 -16.337  1.00  0.00           H  
ATOM   2421  N   LYS B  83      41.506 -14.267 -16.591  1.00  0.00           N  
ATOM   2422  CA  LYS B  83      42.503 -15.183 -16.050  1.00  0.00           C  
ATOM   2423  CB  LYS B  83      43.033 -16.076 -17.177  1.00  0.00           C  
ATOM   2424  CG  LYS B  83      44.054 -17.122 -16.726  1.00  0.00           C  
ATOM   2425  CD  LYS B  83      44.029 -18.389 -17.579  1.00  0.00           C  
ATOM   2426  CE  LYS B  83      42.681 -19.116 -17.503  1.00  0.00           C  
ATOM   2427  NZ  LYS B  83      42.351 -19.468 -16.119  1.00  0.00           N1+
ATOM   2428  C   LYS B  83      43.584 -14.382 -15.364  1.00  0.00           C  
ATOM   2429  O   LYS B  83      43.879 -13.267 -15.768  1.00  0.00           O  
ATOM   2430  H   LYS B  83      41.786 -13.412 -17.034  1.00  0.00           H  
ATOM   2431  HZ1 LYS B  83      43.069 -20.058 -15.645  1.00  0.00           H  
ATOM   2432  HZ2 LYS B  83      42.163 -18.658 -15.497  1.00  0.00           H  
ATOM   2433  HZ3 LYS B  83      41.505 -20.079 -16.097  1.00  0.00           H  
ATOM   2434  N   VAL B  84      44.146 -14.947 -14.288  1.00  0.00           N  
ATOM   2435  CA  VAL B  84      45.208 -14.143 -13.686  1.00  0.00           C  
ATOM   2436  CB  VAL B  84      45.384 -14.452 -12.194  1.00  0.00           C  
ATOM   2437  CG1 VAL B  84      46.409 -13.539 -11.514  1.00  0.00           C  
ATOM   2438  CG2 VAL B  84      44.042 -14.334 -11.480  1.00  0.00           C  
ATOM   2439  C   VAL B  84      46.518 -14.221 -14.447  1.00  0.00           C  
ATOM   2440  O   VAL B  84      47.097 -15.281 -14.660  1.00  0.00           O  
ATOM   2441  H   VAL B  84      43.909 -15.874 -13.999  1.00  0.00           H  
ATOM   2442  N   ARG B  85      46.948 -13.024 -14.844  1.00  0.00           N  
ATOM   2443  CA  ARG B  85      48.251 -12.918 -15.478  1.00  0.00           C  
ATOM   2444  CB  ARG B  85      48.251 -11.778 -16.509  1.00  0.00           C  
ATOM   2445  CG  ARG B  85      49.527 -11.559 -17.346  1.00  0.00           C  
ATOM   2446  CD  ARG B  85      50.274 -12.813 -17.835  1.00  0.00           C  
ATOM   2447  NE  ARG B  85      49.375 -13.856 -18.325  1.00  0.00           N  
ATOM   2448  CZ  ARG B  85      49.296 -15.066 -17.730  1.00  0.00           C  
ATOM   2449  NH1 ARG B  85      48.399 -15.931 -18.179  1.00  0.00           N  
ATOM   2450  NH2 ARG B  85      50.075 -15.375 -16.691  1.00  0.00           N1+
ATOM   2451  C   ARG B  85      49.415 -12.865 -14.509  1.00  0.00           C  
ATOM   2452  O   ARG B  85      50.440 -13.495 -14.745  1.00  0.00           O  
ATOM   2453  H   ARG B  85      46.406 -12.218 -14.609  1.00  0.00           H  
ATOM   2454  HE  ARG B  85      48.742 -13.668 -19.087  1.00  0.00           H  
ATOM   2455 HH11 ARG B  85      48.313 -16.874 -17.875  1.00  0.00           H  
ATOM   2456 HH12 ARG B  85      47.721 -15.577 -18.850  1.00  0.00           H  
ATOM   2457 HH21 ARG B  85      50.660 -14.673 -16.264  1.00  0.00           H  
ATOM   2458 HH22 ARG B  85      50.075 -16.281 -16.276  1.00  0.00           H  
ATOM   2459  N   MET B  86      49.200 -12.106 -13.426  1.00  0.00           N  
ATOM   2460  CA  MET B  86      50.235 -12.022 -12.401  1.00  0.00           C  
ATOM   2461  CB  MET B  86      51.234 -10.909 -12.732  1.00  0.00           C  
ATOM   2462  CG  MET B  86      52.567 -11.066 -11.998  1.00  0.00           C  
ATOM   2463  SD  MET B  86      53.593 -12.363 -12.703  1.00  0.00           S  
ATOM   2464  CE  MET B  86      54.721 -12.566 -11.316  1.00  0.00           C  
ATOM   2465  C   MET B  86      49.620 -11.768 -11.039  1.00  0.00           C  
ATOM   2466  O   MET B  86      48.945 -10.760 -10.831  1.00  0.00           O  
ATOM   2467  H   MET B  86      48.336 -11.613 -13.315  1.00  0.00           H  
ATOM   2468  N   MET B  87      49.865 -12.720 -10.135  1.00  0.00           N  
ATOM   2469  CA  MET B  87      49.350 -12.603  -8.775  1.00  0.00           C  
ATOM   2470  CB  MET B  87      49.329 -14.006  -8.161  1.00  0.00           C  
ATOM   2471  CG  MET B  87      48.517 -14.215  -6.882  1.00  0.00           C  
ATOM   2472  SD  MET B  87      49.173 -13.411  -5.414  1.00  0.00           S  
ATOM   2473  CE  MET B  87      47.978 -14.070  -4.238  1.00  0.00           C  
ATOM   2474  C   MET B  87      50.168 -11.618  -7.959  1.00  0.00           C  
ATOM   2475  O   MET B  87      51.360 -11.781  -7.742  1.00  0.00           O  
ATOM   2476  H   MET B  87      50.495 -13.473 -10.355  1.00  0.00           H  
ATOM   2477  N   LYS B  88      49.487 -10.547  -7.529  1.00  0.00           N  
ATOM   2478  CA  LYS B  88      50.244  -9.562  -6.757  1.00  0.00           C  
ATOM   2479  CB  LYS B  88      50.501  -8.290  -7.575  1.00  0.00           C  
ATOM   2480  CG  LYS B  88      51.386  -8.493  -8.803  1.00  0.00           C  
ATOM   2481  CD  LYS B  88      51.607  -7.193  -9.571  1.00  0.00           C  
ATOM   2482  CE  LYS B  88      52.571  -7.379 -10.741  1.00  0.00           C  
ATOM   2483  NZ  LYS B  88      52.729  -6.101 -11.446  1.00  0.00           N1+
ATOM   2484  C   LYS B  88      49.590  -9.207  -5.436  1.00  0.00           C  
ATOM   2485  O   LYS B  88      49.600  -8.062  -5.001  1.00  0.00           O  
ATOM   2486  H   LYS B  88      48.519 -10.393  -7.734  1.00  0.00           H  
ATOM   2487  HZ1 LYS B  88      51.807  -5.794 -11.816  1.00  0.00           H  
ATOM   2488  HZ2 LYS B  88      53.095  -5.387 -10.785  1.00  0.00           H  
ATOM   2489  HZ3 LYS B  88      53.398  -6.222 -12.234  1.00  0.00           H  
ATOM   2490  N   GLY B  89      49.017 -10.249  -4.812  1.00  0.00           N  
ATOM   2491  CA  GLY B  89      48.449 -10.087  -3.472  1.00  0.00           C  
ATOM   2492  C   GLY B  89      47.264  -9.143  -3.400  1.00  0.00           C  
ATOM   2493  O   GLY B  89      46.110  -9.519  -3.564  1.00  0.00           O  
ATOM   2494  H   GLY B  89      48.986 -11.135  -5.271  1.00  0.00           H  
ATOM   2495  N   GLU B  90      47.618  -7.879  -3.150  1.00  0.00           N  
ATOM   2496  CA  GLU B  90      46.601  -6.832  -3.177  1.00  0.00           C  
ATOM   2497  CB  GLU B  90      47.183  -5.550  -2.597  1.00  0.00           C  
ATOM   2498  CG  GLU B  90      47.764  -5.759  -1.200  1.00  0.00           C  
ATOM   2499  CD  GLU B  90      48.740  -4.642  -0.909  1.00  0.00           C  
ATOM   2500  OE1 GLU B  90      49.840  -4.675  -1.458  1.00  0.00           O  
ATOM   2501  OE2 GLU B  90      48.400  -3.748  -0.138  1.00  0.00           O1-
ATOM   2502  C   GLU B  90      46.097  -6.578  -4.583  1.00  0.00           C  
ATOM   2503  O   GLU B  90      44.911  -6.415  -4.840  1.00  0.00           O  
ATOM   2504  H   GLU B  90      48.590  -7.642  -3.107  1.00  0.00           H  
ATOM   2505  N   PHE B  91      47.069  -6.553  -5.502  1.00  0.00           N  
ATOM   2506  CA  PHE B  91      46.663  -6.356  -6.887  1.00  0.00           C  
ATOM   2507  CB  PHE B  91      47.518  -5.279  -7.559  1.00  0.00           C  
ATOM   2508  CG  PHE B  91      47.042  -3.905  -7.153  1.00  0.00           C  
ATOM   2509  CD1 PHE B  91      47.595  -3.279  -6.014  1.00  0.00           C  
ATOM   2510  CD2 PHE B  91      46.049  -3.268  -7.928  1.00  0.00           C  
ATOM   2511  CE1 PHE B  91      47.149  -1.994  -5.647  1.00  0.00           C  
ATOM   2512  CE2 PHE B  91      45.602  -1.983  -7.563  1.00  0.00           C  
ATOM   2513  CZ  PHE B  91      46.159  -1.359  -6.427  1.00  0.00           C  
ATOM   2514  C   PHE B  91      46.721  -7.637  -7.682  1.00  0.00           C  
ATOM   2515  O   PHE B  91      47.331  -8.625  -7.289  1.00  0.00           O  
ATOM   2516  H   PHE B  91      48.009  -6.785  -5.245  1.00  0.00           H  
ATOM   2517  N   TYR B  92      46.073  -7.569  -8.844  1.00  0.00           N  
ATOM   2518  CA  TYR B  92      46.151  -8.668  -9.792  1.00  0.00           C  
ATOM   2519  CB  TYR B  92      44.951  -9.613  -9.678  1.00  0.00           C  
ATOM   2520  CG  TYR B  92      44.954 -10.276  -8.325  1.00  0.00           C  
ATOM   2521  CD1 TYR B  92      45.791 -11.390  -8.117  1.00  0.00           C  
ATOM   2522  CE1 TYR B  92      45.868 -11.944  -6.832  1.00  0.00           C  
ATOM   2523  CD2 TYR B  92      44.146  -9.740  -7.302  1.00  0.00           C  
ATOM   2524  CE2 TYR B  92      44.229 -10.295  -6.017  1.00  0.00           C  
ATOM   2525  CZ  TYR B  92      45.104 -11.376  -5.796  1.00  0.00           C  
ATOM   2526  OH  TYR B  92      45.224 -11.891  -4.526  1.00  0.00           O  
ATOM   2527  C   TYR B  92      46.193  -8.101 -11.179  1.00  0.00           C  
ATOM   2528  O   TYR B  92      45.361  -7.293 -11.568  1.00  0.00           O  
ATOM   2529  H   TYR B  92      45.502  -6.776  -9.062  1.00  0.00           H  
ATOM   2530  HH  TYR B  92      45.241 -11.164  -3.907  1.00  0.00           H  
ATOM   2531  N   VAL B  93      47.214  -8.556 -11.905  1.00  0.00           N  
ATOM   2532  CA  VAL B  93      47.150  -8.272 -13.332  1.00  0.00           C  
ATOM   2533  CB  VAL B  93      48.566  -8.142 -13.906  1.00  0.00           C  
ATOM   2534  CG1 VAL B  93      48.555  -7.824 -15.402  1.00  0.00           C  
ATOM   2535  CG2 VAL B  93      49.374  -7.105 -13.125  1.00  0.00           C  
ATOM   2536  C   VAL B  93      46.405  -9.428 -13.959  1.00  0.00           C  
ATOM   2537  O   VAL B  93      46.751 -10.575 -13.705  1.00  0.00           O  
ATOM   2538  H   VAL B  93      47.804  -9.277 -11.535  1.00  0.00           H  
ATOM   2539  N   ILE B  94      45.368  -9.110 -14.733  1.00  0.00           N  
ATOM   2540  CA  ILE B  94      44.589 -10.187 -15.333  1.00  0.00           C  
ATOM   2541  CB  ILE B  94      43.224 -10.405 -14.639  1.00  0.00           C  
ATOM   2542  CG2 ILE B  94      43.395 -11.022 -13.251  1.00  0.00           C  
ATOM   2543  CG1 ILE B  94      42.320  -9.170 -14.601  1.00  0.00           C  
ATOM   2544  CD1 ILE B  94      42.535  -8.286 -13.368  1.00  0.00           C  
ATOM   2545  C   ILE B  94      44.413  -9.989 -16.824  1.00  0.00           C  
ATOM   2546  O   ILE B  94      44.391  -8.872 -17.328  1.00  0.00           O  
ATOM   2547  H   ILE B  94      45.133  -8.150 -14.894  1.00  0.00           H  
ATOM   2548  N   GLU B  95      44.318 -11.127 -17.511  1.00  0.00           N  
ATOM   2549  CA  GLU B  95      43.919 -11.117 -18.914  1.00  0.00           C  
ATOM   2550  CB  GLU B  95      44.466 -12.363 -19.603  1.00  0.00           C  
ATOM   2551  CG  GLU B  95      45.988 -12.455 -19.522  1.00  0.00           C  
ATOM   2552  CD  GLU B  95      46.421 -13.896 -19.349  1.00  0.00           C  
ATOM   2553  OE1 GLU B  95      47.196 -14.391 -20.161  1.00  0.00           O  
ATOM   2554  OE2 GLU B  95      46.057 -14.519 -18.357  1.00  0.00           O1-
ATOM   2555  C   GLU B  95      42.413 -11.150 -18.996  1.00  0.00           C  
ATOM   2556  O   GLU B  95      41.756 -11.822 -18.209  1.00  0.00           O  
ATOM   2557  H   GLU B  95      44.355 -12.005 -17.034  1.00  0.00           H  
ATOM   2558  N   TYR B  96      41.887 -10.422 -19.984  1.00  0.00           N  
ATOM   2559  CA  TYR B  96      40.477 -10.665 -20.276  1.00  0.00           C  
ATOM   2560  CB  TYR B  96      39.858  -9.465 -20.997  1.00  0.00           C  
ATOM   2561  CG  TYR B  96      39.558  -8.326 -20.046  1.00  0.00           C  
ATOM   2562  CD1 TYR B  96      38.213  -8.068 -19.709  1.00  0.00           C  
ATOM   2563  CE1 TYR B  96      37.916  -6.988 -18.862  1.00  0.00           C  
ATOM   2564  CD2 TYR B  96      40.613  -7.540 -19.538  1.00  0.00           C  
ATOM   2565  CE2 TYR B  96      40.312  -6.456 -18.698  1.00  0.00           C  
ATOM   2566  CZ  TYR B  96      38.969  -6.193 -18.365  1.00  0.00           C  
ATOM   2567  OH  TYR B  96      38.659  -5.140 -17.525  1.00  0.00           O  
ATOM   2568  C   TYR B  96      40.342 -11.908 -21.134  1.00  0.00           C  
ATOM   2569  O   TYR B  96      41.250 -12.276 -21.876  1.00  0.00           O  
ATOM   2570  H   TYR B  96      42.481  -9.909 -20.606  1.00  0.00           H  
ATOM   2571  HH  TYR B  96      39.443  -4.630 -17.288  1.00  0.00           H  
ATOM   2572  N   ALA B  97      39.178 -12.553 -21.025  1.00  0.00           N  
ATOM   2573  CA  ALA B  97      38.987 -13.685 -21.926  1.00  0.00           C  
ATOM   2574  CB  ALA B  97      37.905 -14.631 -21.414  1.00  0.00           C  
ATOM   2575  C   ALA B  97      38.640 -13.246 -23.333  1.00  0.00           C  
ATOM   2576  O   ALA B  97      37.491 -13.010 -23.678  1.00  0.00           O  
ATOM   2577  H   ALA B  97      38.462 -12.243 -20.395  1.00  0.00           H  
ATOM   2578  N   ALA B  98      39.720 -13.144 -24.124  1.00  0.00           N  
ATOM   2579  CA  ALA B  98      39.673 -12.813 -25.553  1.00  0.00           C  
ATOM   2580  CB  ALA B  98      38.755 -13.748 -26.356  1.00  0.00           C  
ATOM   2581  C   ALA B  98      39.373 -11.368 -25.917  1.00  0.00           C  
ATOM   2582  O   ALA B  98      40.075 -10.803 -26.743  1.00  0.00           O  
ATOM   2583  H   ALA B  98      40.601 -13.217 -23.652  1.00  0.00           H  
ATOM   2584  N   CYS B  99      38.334 -10.801 -25.267  1.00  0.00           N  
ATOM   2585  CA  CYS B  99      37.875  -9.413 -25.465  1.00  0.00           C  
ATOM   2586  CB  CYS B  99      37.599  -8.753 -24.115  1.00  0.00           C  
ATOM   2587  SG  CYS B  99      36.689  -9.841 -22.986  1.00  0.00           S  
ATOM   2588  C   CYS B  99      38.752  -8.504 -26.309  1.00  0.00           C  
ATOM   2589  O   CYS B  99      39.834  -8.100 -25.893  1.00  0.00           O  
ATOM   2590  H   CYS B  99      37.804 -11.381 -24.647  1.00  0.00           H  
ATOM   2591  N   ASP B 100      38.245  -8.288 -27.535  1.00  0.00           N  
ATOM   2592  CA  ASP B 100      38.965  -7.561 -28.587  1.00  0.00           C  
ATOM   2593  CB  ASP B 100      39.185  -6.079 -28.230  1.00  0.00           C  
ATOM   2594  CG  ASP B 100      37.884  -5.457 -27.764  1.00  0.00           C  
ATOM   2595  OD1 ASP B 100      37.129  -4.975 -28.603  1.00  0.00           O  
ATOM   2596  OD2 ASP B 100      37.624  -5.474 -26.562  1.00  0.00           O1-
ATOM   2597  C   ASP B 100      40.245  -8.242 -29.045  1.00  0.00           C  
ATOM   2598  O   ASP B 100      40.286  -8.906 -30.074  1.00  0.00           O  
ATOM   2599  H   ASP B 100      37.295  -8.531 -27.706  1.00  0.00           H  
ATOM   2600  N   ALA B 101      41.289  -8.071 -28.225  1.00  0.00           N  
ATOM   2601  CA  ALA B 101      42.538  -8.789 -28.478  1.00  0.00           C  
ATOM   2602  CB  ALA B 101      43.501  -7.919 -29.290  1.00  0.00           C  
ATOM   2603  C   ALA B 101      43.218  -9.202 -27.182  1.00  0.00           C  
ATOM   2604  O   ALA B 101      44.418  -9.431 -27.117  1.00  0.00           O  
ATOM   2605  H   ALA B 101      41.156  -7.527 -27.394  1.00  0.00           H  
ATOM   2606  N   THR B 102      42.368  -9.236 -26.144  1.00  0.00           N  
ATOM   2607  CA  THR B 102      42.755  -9.114 -24.742  1.00  0.00           C  
ATOM   2608  CB  THR B 102      43.240 -10.437 -24.111  1.00  0.00           C  
ATOM   2609  OG1 THR B 102      42.933 -10.429 -22.710  1.00  0.00           O  
ATOM   2610  CG2 THR B 102      44.719 -10.780 -24.327  1.00  0.00           C  
ATOM   2611  C   THR B 102      43.622  -7.916 -24.385  1.00  0.00           C  
ATOM   2612  O   THR B 102      44.235  -7.249 -25.208  1.00  0.00           O  
ATOM   2613  H   THR B 102      41.390  -9.256 -26.361  1.00  0.00           H  
ATOM   2614  HG1 THR B 102      42.732 -11.337 -22.486  1.00  0.00           H  
ATOM   2615  N   TYR B 103      43.582  -7.650 -23.078  1.00  0.00           N  
ATOM   2616  CA  TYR B 103      44.326  -6.548 -22.484  1.00  0.00           C  
ATOM   2617  CB  TYR B 103      43.681  -5.163 -22.734  1.00  0.00           C  
ATOM   2618  CG  TYR B 103      42.190  -5.226 -23.005  1.00  0.00           C  
ATOM   2619  CD1 TYR B 103      41.293  -5.336 -21.925  1.00  0.00           C  
ATOM   2620  CE1 TYR B 103      39.916  -5.423 -22.188  1.00  0.00           C  
ATOM   2621  CD2 TYR B 103      41.738  -5.168 -24.341  1.00  0.00           C  
ATOM   2622  CE2 TYR B 103      40.361  -5.256 -24.604  1.00  0.00           C  
ATOM   2623  CZ  TYR B 103      39.467  -5.396 -23.523  1.00  0.00           C  
ATOM   2624  OH  TYR B 103      38.114  -5.518 -23.761  1.00  0.00           O  
ATOM   2625  C   TYR B 103      44.479  -6.855 -21.013  1.00  0.00           C  
ATOM   2626  O   TYR B 103      43.820  -7.747 -20.487  1.00  0.00           O  
ATOM   2627  H   TYR B 103      43.096  -8.286 -22.473  1.00  0.00           H  
ATOM   2628  HH  TYR B 103      37.939  -5.397 -24.699  1.00  0.00           H  
ATOM   2629  N   ASN B 104      45.406  -6.124 -20.385  1.00  0.00           N  
ATOM   2630  CA  ASN B 104      45.656  -6.472 -18.992  1.00  0.00           C  
ATOM   2631  CB  ASN B 104      47.142  -6.670 -18.694  1.00  0.00           C  
ATOM   2632  CG  ASN B 104      47.643  -8.024 -19.165  1.00  0.00           C  
ATOM   2633  OD1 ASN B 104      48.777  -8.166 -19.597  1.00  0.00           O  
ATOM   2634  ND2 ASN B 104      46.772  -9.033 -19.061  1.00  0.00           N  
ATOM   2635  C   ASN B 104      45.082  -5.481 -18.022  1.00  0.00           C  
ATOM   2636  O   ASN B 104      45.494  -4.331 -17.960  1.00  0.00           O  
ATOM   2637  H   ASN B 104      45.849  -5.339 -20.814  1.00  0.00           H  
ATOM   2638 HD21 ASN B 104      45.842  -8.931 -18.700  1.00  0.00           H  
ATOM   2639 HD22 ASN B 104      47.075  -9.930 -19.376  1.00  0.00           H  
ATOM   2640  N   GLU B 105      44.111  -6.003 -17.275  1.00  0.00           N  
ATOM   2641  CA  GLU B 105      43.520  -5.207 -16.206  1.00  0.00           C  
ATOM   2642  CB  GLU B 105      42.101  -5.733 -15.987  1.00  0.00           C  
ATOM   2643  CG  GLU B 105      41.218  -4.962 -15.011  1.00  0.00           C  
ATOM   2644  CD  GLU B 105      41.163  -3.521 -15.446  1.00  0.00           C  
ATOM   2645  OE1 GLU B 105      41.835  -2.704 -14.819  1.00  0.00           O  
ATOM   2646  OE2 GLU B 105      40.478  -3.235 -16.425  1.00  0.00           O1-
ATOM   2647  C   GLU B 105      44.373  -5.306 -14.956  1.00  0.00           C  
ATOM   2648  O   GLU B 105      45.091  -6.287 -14.782  1.00  0.00           O  
ATOM   2649  H   GLU B 105      43.902  -6.977 -17.367  1.00  0.00           H  
ATOM   2650  N   ILE B 106      44.300  -4.274 -14.105  1.00  0.00           N  
ATOM   2651  CA  ILE B 106      45.058  -4.369 -12.857  1.00  0.00           C  
ATOM   2652  CB  ILE B 106      46.377  -3.554 -12.851  1.00  0.00           C  
ATOM   2653  CG2 ILE B 106      47.248  -4.017 -11.675  1.00  0.00           C  
ATOM   2654  CG1 ILE B 106      47.196  -3.631 -14.148  1.00  0.00           C  
ATOM   2655  CD1 ILE B 106      46.861  -2.543 -15.173  1.00  0.00           C  
ATOM   2656  C   ILE B 106      44.202  -4.011 -11.652  1.00  0.00           C  
ATOM   2657  O   ILE B 106      44.344  -2.969 -11.021  1.00  0.00           O  
ATOM   2658  H   ILE B 106      43.668  -3.516 -14.308  1.00  0.00           H  
ATOM   2659  N   VAL B 107      43.274  -4.929 -11.356  1.00  0.00           N  
ATOM   2660  CA  VAL B 107      42.417  -4.597 -10.220  1.00  0.00           C  
ATOM   2661  CB  VAL B 107      40.995  -5.153 -10.373  1.00  0.00           C  
ATOM   2662  CG1 VAL B 107      40.255  -4.468 -11.520  1.00  0.00           C  
ATOM   2663  CG2 VAL B 107      40.968  -6.679 -10.458  1.00  0.00           C  
ATOM   2664  C   VAL B 107      43.000  -5.004  -8.883  1.00  0.00           C  
ATOM   2665  O   VAL B 107      43.956  -5.762  -8.785  1.00  0.00           O  
ATOM   2666  H   VAL B 107      43.322  -5.830 -11.785  1.00  0.00           H  
ATOM   2667  N   THR B 108      42.361  -4.462  -7.846  1.00  0.00           N  
ATOM   2668  CA  THR B 108      42.663  -4.946  -6.504  1.00  0.00           C  
ATOM   2669  CB  THR B 108      42.381  -3.821  -5.511  1.00  0.00           C  
ATOM   2670  OG1 THR B 108      41.889  -2.659  -6.212  1.00  0.00           O  
ATOM   2671  CG2 THR B 108      43.589  -3.471  -4.643  1.00  0.00           C  
ATOM   2672  C   THR B 108      41.813  -6.168  -6.194  1.00  0.00           C  
ATOM   2673  O   THR B 108      40.845  -6.441  -6.897  1.00  0.00           O  
ATOM   2674  H   THR B 108      41.577  -3.861  -7.982  1.00  0.00           H  
ATOM   2675  HG1 THR B 108      42.663  -2.267  -6.607  1.00  0.00           H  
ATOM   2676  N   PHE B 109      42.198  -6.883  -5.128  1.00  0.00           N  
ATOM   2677  CA  PHE B 109      41.542  -8.149  -4.795  1.00  0.00           C  
ATOM   2678  CB  PHE B 109      42.165  -8.773  -3.531  1.00  0.00           C  
ATOM   2679  CG  PHE B 109      41.991  -7.927  -2.285  1.00  0.00           C  
ATOM   2680  CD1 PHE B 109      42.814  -6.797  -2.077  1.00  0.00           C  
ATOM   2681  CD2 PHE B 109      41.011  -8.298  -1.339  1.00  0.00           C  
ATOM   2682  CE1 PHE B 109      42.653  -6.026  -0.910  1.00  0.00           C  
ATOM   2683  CE2 PHE B 109      40.850  -7.529  -0.169  1.00  0.00           C  
ATOM   2684  CZ  PHE B 109      41.672  -6.400   0.032  1.00  0.00           C  
ATOM   2685  C   PHE B 109      40.020  -8.148  -4.758  1.00  0.00           C  
ATOM   2686  O   PHE B 109      39.370  -9.018  -5.319  1.00  0.00           O  
ATOM   2687  H   PHE B 109      43.025  -6.600  -4.641  1.00  0.00           H  
ATOM   2688  N   GLU B 110      39.472  -7.104  -4.118  1.00  0.00           N  
ATOM   2689  CA  GLU B 110      38.011  -7.025  -3.997  1.00  0.00           C  
ATOM   2690  CB  GLU B 110      37.548  -5.888  -3.071  1.00  0.00           C  
ATOM   2691  CG  GLU B 110      38.485  -5.405  -1.958  1.00  0.00           C  
ATOM   2692  CD  GLU B 110      39.343  -4.267  -2.479  1.00  0.00           C  
ATOM   2693  OE1 GLU B 110      39.015  -3.110  -2.227  1.00  0.00           O  
ATOM   2694  OE2 GLU B 110      40.318  -4.513  -3.185  1.00  0.00           O1-
ATOM   2695  C   GLU B 110      37.242  -6.902  -5.308  1.00  0.00           C  
ATOM   2696  O   GLU B 110      36.029  -7.046  -5.374  1.00  0.00           O  
ATOM   2697  H   GLU B 110      40.064  -6.397  -3.727  1.00  0.00           H  
ATOM   2698  N   ARG B 111      38.010  -6.587  -6.361  1.00  0.00           N  
ATOM   2699  CA  ARG B 111      37.395  -6.411  -7.672  1.00  0.00           C  
ATOM   2700  CB  ARG B 111      37.924  -5.095  -8.263  1.00  0.00           C  
ATOM   2701  CG  ARG B 111      37.586  -3.965  -7.284  1.00  0.00           C  
ATOM   2702  CD  ARG B 111      38.297  -2.609  -7.401  1.00  0.00           C  
ATOM   2703  NE  ARG B 111      37.852  -1.741  -6.301  1.00  0.00           N  
ATOM   2704  CZ  ARG B 111      38.393  -1.895  -5.066  1.00  0.00           C  
ATOM   2705  NH1 ARG B 111      39.537  -2.535  -4.909  1.00  0.00           N  
ATOM   2706  NH2 ARG B 111      37.788  -1.426  -3.982  1.00  0.00           N1+
ATOM   2707  C   ARG B 111      37.554  -7.625  -8.586  1.00  0.00           C  
ATOM   2708  O   ARG B 111      37.287  -7.582  -9.784  1.00  0.00           O  
ATOM   2709  H   ARG B 111      39.004  -6.550  -6.269  1.00  0.00           H  
ATOM   2710  HE  ARG B 111      37.003  -1.224  -6.429  1.00  0.00           H  
ATOM   2711 HH11 ARG B 111      39.802  -2.868  -3.986  1.00  0.00           H  
ATOM   2712 HH12 ARG B 111      40.171  -2.726  -5.661  1.00  0.00           H  
ATOM   2713 HH21 ARG B 111      38.177  -1.665  -3.078  1.00  0.00           H  
ATOM   2714 HH22 ARG B 111      36.961  -0.870  -3.997  1.00  0.00           H  
ATOM   2715  N   LEU B 112      37.991  -8.723  -7.948  1.00  0.00           N  
ATOM   2716  CA  LEU B 112      37.927 -10.025  -8.600  1.00  0.00           C  
ATOM   2717  CB  LEU B 112      39.285 -10.729  -8.603  1.00  0.00           C  
ATOM   2718  CG  LEU B 112      40.274 -10.301  -9.681  1.00  0.00           C  
ATOM   2719  CD1 LEU B 112      41.556 -11.122  -9.579  1.00  0.00           C  
ATOM   2720  CD2 LEU B 112      39.684 -10.403 -11.085  1.00  0.00           C  
ATOM   2721  C   LEU B 112      36.982 -10.925  -7.837  1.00  0.00           C  
ATOM   2722  O   LEU B 112      36.642 -10.679  -6.689  1.00  0.00           O  
ATOM   2723  H   LEU B 112      38.200  -8.718  -6.967  1.00  0.00           H  
ATOM   2724  N   ARG B 113      36.632 -12.019  -8.515  1.00  0.00           N  
ATOM   2725  CA  ARG B 113      36.128 -13.184  -7.793  1.00  0.00           C  
ATOM   2726  CB  ARG B 113      34.595 -13.132  -7.660  1.00  0.00           C  
ATOM   2727  CG  ARG B 113      33.866 -13.271  -8.994  1.00  0.00           C  
ATOM   2728  CD  ARG B 113      32.384 -13.594  -8.854  1.00  0.00           C  
ATOM   2729  NE  ARG B 113      31.860 -13.926 -10.171  1.00  0.00           N  
ATOM   2730  CZ  ARG B 113      30.592 -13.684 -10.537  1.00  0.00           C  
ATOM   2731  NH1 ARG B 113      29.676 -13.216  -9.710  1.00  0.00           N  
ATOM   2732  NH2 ARG B 113      30.235 -13.917 -11.777  1.00  0.00           N1+
ATOM   2733  C   ARG B 113      36.593 -14.405  -8.567  1.00  0.00           C  
ATOM   2734  O   ARG B 113      36.933 -14.276  -9.736  1.00  0.00           O  
ATOM   2735  H   ARG B 113      36.789 -12.079  -9.505  1.00  0.00           H  
ATOM   2736  HE  ARG B 113      32.478 -14.361 -10.837  1.00  0.00           H  
ATOM   2737 HH11 ARG B 113      28.762 -13.006 -10.083  1.00  0.00           H  
ATOM   2738 HH12 ARG B 113      29.840 -13.057  -8.736  1.00  0.00           H  
ATOM   2739 HH21 ARG B 113      29.280 -13.735 -12.053  1.00  0.00           H  
ATOM   2740 HH22 ARG B 113      30.906 -14.280 -12.429  1.00  0.00           H  
ATOM   2741  N   PRO B 114      36.608 -15.602  -7.936  1.00  0.00           N  
ATOM   2742  CD  PRO B 114      36.444 -15.906  -6.518  1.00  0.00           C  
ATOM   2743  CA  PRO B 114      36.762 -16.796  -8.777  1.00  0.00           C  
ATOM   2744  CB  PRO B 114      36.900 -17.907  -7.731  1.00  0.00           C  
ATOM   2745  CG  PRO B 114      36.158 -17.403  -6.493  1.00  0.00           C  
ATOM   2746  C   PRO B 114      35.549 -16.957  -9.685  1.00  0.00           C  
ATOM   2747  O   PRO B 114      34.476 -16.444  -9.388  1.00  0.00           O  
ATOM   2748  N   VAL B 115      35.752 -17.679 -10.800  1.00  0.00           N  
ATOM   2749  CA  VAL B 115      34.614 -17.894 -11.700  1.00  0.00           C  
ATOM   2750  CB  VAL B 115      35.011 -18.748 -12.921  1.00  0.00           C  
ATOM   2751  CG1 VAL B 115      33.834 -19.091 -13.845  1.00  0.00           C  
ATOM   2752  CG2 VAL B 115      36.091 -18.043 -13.728  1.00  0.00           C  
ATOM   2753  C   VAL B 115      33.427 -18.514 -10.990  1.00  0.00           C  
ATOM   2754  O   VAL B 115      33.530 -19.529 -10.309  1.00  0.00           O  
ATOM   2755  H   VAL B 115      36.665 -18.041 -10.987  1.00  0.00           H  
ATOM   2756  N   ASN B 116      32.284 -17.854 -11.200  1.00  0.00           N  
ATOM   2757  CA  ASN B 116      31.036 -18.437 -10.726  1.00  0.00           C  
ATOM   2758  CB  ASN B 116      29.916 -17.396 -10.825  1.00  0.00           C  
ATOM   2759  CG  ASN B 116      28.597 -17.953 -10.326  1.00  0.00           C  
ATOM   2760  OD1 ASN B 116      28.521 -19.024  -9.735  1.00  0.00           O  
ATOM   2761  ND2 ASN B 116      27.552 -17.172 -10.599  1.00  0.00           N  
ATOM   2762  C   ASN B 116      30.711 -19.715 -11.481  1.00  0.00           C  
ATOM   2763  O   ASN B 116      30.124 -19.709 -12.558  1.00  0.00           O  
ATOM   2764  H   ASN B 116      32.322 -17.037 -11.778  1.00  0.00           H  
ATOM   2765 HD21 ASN B 116      27.634 -16.289 -11.070  1.00  0.00           H  
ATOM   2766 HD22 ASN B 116      26.634 -17.469 -10.336  1.00  0.00           H  
ATOM   2767  N   GLN B 117      31.132 -20.812 -10.839  1.00  0.00           N  
ATOM   2768  CA  GLN B 117      30.948 -22.151 -11.400  1.00  0.00           C  
ATOM   2769  CB  GLN B 117      31.881 -23.140 -10.695  1.00  0.00           C  
ATOM   2770  CG  GLN B 117      33.373 -22.882 -10.929  1.00  0.00           C  
ATOM   2771  CD  GLN B 117      33.737 -23.171 -12.373  1.00  0.00           C  
ATOM   2772  OE1 GLN B 117      33.172 -24.034 -13.032  1.00  0.00           O  
ATOM   2773  NE2 GLN B 117      34.729 -22.409 -12.840  1.00  0.00           N  
ATOM   2774  C   GLN B 117      29.526 -22.691 -11.390  1.00  0.00           C  
ATOM   2775  O   GLN B 117      29.274 -23.852 -11.704  1.00  0.00           O  
ATOM   2776  H   GLN B 117      31.675 -20.661 -10.012  1.00  0.00           H  
ATOM   2777 HE21 GLN B 117      35.041 -22.552 -13.778  1.00  0.00           H  
ATOM   2778 HE22 GLN B 117      35.159 -21.710 -12.271  1.00  0.00           H  
ATOM   2779  N   ASN B 118      28.589 -21.807 -11.010  1.00  0.00           N  
ATOM   2780  CA  ASN B 118      27.197 -22.206 -11.183  1.00  0.00           C  
ATOM   2781  CB  ASN B 118      26.242 -21.199 -10.571  1.00  0.00           C  
ATOM   2782  CG  ASN B 118      26.074 -21.495  -9.103  1.00  0.00           C  
ATOM   2783  OD1 ASN B 118      25.570 -22.536  -8.708  1.00  0.00           O  
ATOM   2784  ND2 ASN B 118      26.466 -20.498  -8.314  1.00  0.00           N  
ATOM   2785  C   ASN B 118      26.854 -22.375 -12.637  1.00  0.00           C  
ATOM   2786  O   ASN B 118      27.194 -21.573 -13.497  1.00  0.00           O  
ATOM   2787  H   ASN B 118      28.811 -20.861 -10.779  1.00  0.00           H  
ATOM   2788 HD21 ASN B 118      26.250 -20.482  -7.337  1.00  0.00           H  
ATOM   2789 HD22 ASN B 118      26.953 -19.720  -8.717  1.00  0.00           H  
ATOM   2790  N   LYS B 119      26.195 -23.504 -12.876  1.00  0.00           N  
ATOM   2791  CA  LYS B 119      25.922 -23.811 -14.270  1.00  0.00           C  
ATOM   2792  CB  LYS B 119      25.992 -25.326 -14.445  1.00  0.00           C  
ATOM   2793  CG  LYS B 119      27.429 -25.725 -14.099  1.00  0.00           C  
ATOM   2794  CD  LYS B 119      27.644 -27.166 -13.649  1.00  0.00           C  
ATOM   2795  CE  LYS B 119      29.079 -27.324 -13.139  1.00  0.00           C  
ATOM   2796  NZ  LYS B 119      29.263 -28.668 -12.577  1.00  0.00           N1+
ATOM   2797  C   LYS B 119      24.628 -23.168 -14.700  1.00  0.00           C  
ATOM   2798  O   LYS B 119      23.818 -22.758 -13.876  1.00  0.00           O  
ATOM   2799  H   LYS B 119      25.813 -24.027 -12.116  1.00  0.00           H  
ATOM   2800  HZ1 LYS B 119      28.604 -28.799 -11.783  1.00  0.00           H  
ATOM   2801  HZ2 LYS B 119      29.082 -29.382 -13.310  1.00  0.00           H  
ATOM   2802  HZ3 LYS B 119      30.240 -28.755 -12.233  1.00  0.00           H  
ATOM   2803  N   THR B 120      24.491 -23.044 -16.024  1.00  0.00           N  
ATOM   2804  CA  THR B 120      23.347 -22.256 -16.456  1.00  0.00           C  
ATOM   2805  CB  THR B 120      23.551 -21.787 -17.898  1.00  0.00           C  
ATOM   2806  OG1 THR B 120      23.729 -22.898 -18.799  1.00  0.00           O  
ATOM   2807  CG2 THR B 120      24.755 -20.843 -17.972  1.00  0.00           C  
ATOM   2808  C   THR B 120      22.034 -22.981 -16.272  1.00  0.00           C  
ATOM   2809  O   THR B 120      21.951 -24.193 -16.464  1.00  0.00           O  
ATOM   2810  H   THR B 120      25.113 -23.463 -16.680  1.00  0.00           H  
ATOM   2811  HG1 THR B 120      24.118 -22.500 -19.577  1.00  0.00           H  
ATOM   2812  N   VAL B 121      21.013 -22.197 -15.914  1.00  0.00           N  
ATOM   2813  CA  VAL B 121      19.686 -22.762 -15.665  1.00  0.00           C  
ATOM   2814  CB  VAL B 121      18.727 -21.599 -15.347  1.00  0.00           C  
ATOM   2815  CG1 VAL B 121      17.251 -21.980 -15.223  1.00  0.00           C  
ATOM   2816  CG2 VAL B 121      19.204 -20.913 -14.064  1.00  0.00           C  
ATOM   2817  C   VAL B 121      19.218 -23.664 -16.806  1.00  0.00           C  
ATOM   2818  O   VAL B 121      19.575 -23.484 -17.970  1.00  0.00           O  
ATOM   2819  H   VAL B 121      21.175 -21.209 -15.872  1.00  0.00           H  
ATOM   2820  N   LYS B 122      18.486 -24.706 -16.408  1.00  0.00           N  
ATOM   2821  CA  LYS B 122      17.927 -25.629 -17.384  1.00  0.00           C  
ATOM   2822  CB  LYS B 122      18.614 -26.995 -17.263  1.00  0.00           C  
ATOM   2823  CG  LYS B 122      20.103 -26.931 -17.615  1.00  0.00           C  
ATOM   2824  CD  LYS B 122      20.354 -26.660 -19.102  1.00  0.00           C  
ATOM   2825  CE  LYS B 122      21.723 -26.027 -19.362  1.00  0.00           C  
ATOM   2826  NZ  LYS B 122      21.673 -24.615 -18.968  1.00  0.00           N1+
ATOM   2827  C   LYS B 122      16.439 -25.726 -17.136  1.00  0.00           C  
ATOM   2828  O   LYS B 122      15.902 -25.038 -16.276  1.00  0.00           O  
ATOM   2829  H   LYS B 122      18.242 -24.839 -15.444  1.00  0.00           H  
ATOM   2830  HZ1 LYS B 122      21.085 -24.070 -19.633  1.00  0.00           H  
ATOM   2831  HZ2 LYS B 122      21.246 -24.506 -18.024  1.00  0.00           H  
ATOM   2832  HZ3 LYS B 122      22.617 -24.179 -18.939  1.00  0.00           H  
ATOM   2833  N   LYS B 123      15.791 -26.618 -17.905  1.00  0.00           N  
ATOM   2834  CA  LYS B 123      14.355 -26.804 -17.685  1.00  0.00           C  
ATOM   2835  CB  LYS B 123      13.808 -27.852 -18.656  1.00  0.00           C  
ATOM   2836  CG  LYS B 123      12.290 -27.770 -18.825  1.00  0.00           C  
ATOM   2837  CD  LYS B 123      11.899 -26.415 -19.410  1.00  0.00           C  
ATOM   2838  CE  LYS B 123      10.401 -26.233 -19.640  1.00  0.00           C  
ATOM   2839  NZ  LYS B 123      10.219 -24.923 -20.260  1.00  0.00           N1+
ATOM   2840  C   LYS B 123      14.018 -27.176 -16.249  1.00  0.00           C  
ATOM   2841  O   LYS B 123      13.142 -26.628 -15.599  1.00  0.00           O  
ATOM   2842  H   LYS B 123      16.281 -27.135 -18.604  1.00  0.00           H  
ATOM   2843  HZ1 LYS B 123      10.662 -24.166 -19.701  1.00  0.00           H  
ATOM   2844  HZ2 LYS B 123      10.712 -24.851 -21.182  1.00  0.00           H  
ATOM   2845  HZ3 LYS B 123       9.245 -24.641 -20.455  1.00  0.00           H  
ATOM   2846  N   ASN B 124      14.822 -28.129 -15.771  1.00  0.00           N  
ATOM   2847  CA  ASN B 124      14.747 -28.532 -14.368  1.00  0.00           C  
ATOM   2848  CB  ASN B 124      15.261 -29.972 -14.206  1.00  0.00           C  
ATOM   2849  CG  ASN B 124      16.705 -30.091 -14.676  1.00  0.00           C  
ATOM   2850  OD1 ASN B 124      17.037 -29.800 -15.818  1.00  0.00           O  
ATOM   2851  ND2 ASN B 124      17.551 -30.539 -13.747  1.00  0.00           N  
ATOM   2852  C   ASN B 124      15.473 -27.592 -13.417  1.00  0.00           C  
ATOM   2853  O   ASN B 124      16.324 -28.004 -12.634  1.00  0.00           O  
ATOM   2854  H   ASN B 124      15.559 -28.492 -16.343  1.00  0.00           H  
ATOM   2855 HD21 ASN B 124      17.240 -30.692 -12.810  1.00  0.00           H  
ATOM   2856 HD22 ASN B 124      18.504 -30.695 -13.999  1.00  0.00           H  
ATOM   2857  N   THR B 125      15.125 -26.307 -13.523  1.00  0.00           N  
ATOM   2858  CA  THR B 125      15.756 -25.354 -12.612  1.00  0.00           C  
ATOM   2859  CB  THR B 125      17.140 -24.918 -13.122  1.00  0.00           C  
ATOM   2860  OG1 THR B 125      17.783 -25.979 -13.844  1.00  0.00           O  
ATOM   2861  CG2 THR B 125      18.052 -24.422 -11.995  1.00  0.00           C  
ATOM   2862  C   THR B 125      14.902 -24.140 -12.277  1.00  0.00           C  
ATOM   2863  O   THR B 125      15.130 -23.466 -11.282  1.00  0.00           O  
ATOM   2864  H   THR B 125      14.479 -26.022 -14.231  1.00  0.00           H  
ATOM   2865  HG1 THR B 125      17.717 -26.743 -13.272  1.00  0.00           H  
ATOM   2866  N   PHE B 126      13.911 -23.886 -13.149  1.00  0.00           N  
ATOM   2867  CA  PHE B 126      12.969 -22.806 -12.865  1.00  0.00           C  
ATOM   2868  CB  PHE B 126      13.503 -21.464 -13.385  1.00  0.00           C  
ATOM   2869  CG  PHE B 126      14.255 -20.721 -12.301  1.00  0.00           C  
ATOM   2870  CD1 PHE B 126      13.534 -20.093 -11.262  1.00  0.00           C  
ATOM   2871  CD2 PHE B 126      15.665 -20.664 -12.342  1.00  0.00           C  
ATOM   2872  CE1 PHE B 126      14.229 -19.411 -10.245  1.00  0.00           C  
ATOM   2873  CE2 PHE B 126      16.365 -19.986 -11.324  1.00  0.00           C  
ATOM   2874  CZ  PHE B 126      15.639 -19.370 -10.284  1.00  0.00           C  
ATOM   2875  C   PHE B 126      11.626 -23.140 -13.486  1.00  0.00           C  
ATOM   2876  O   PHE B 126      11.560 -23.704 -14.570  1.00  0.00           O  
ATOM   2877  H   PHE B 126      13.757 -24.415 -13.984  1.00  0.00           H  
ATOM   2878  N   PHE B 127      10.565 -22.811 -12.736  1.00  0.00           N  
ATOM   2879  CA  PHE B 127       9.220 -23.231 -13.124  1.00  0.00           C  
ATOM   2880  CB  PHE B 127       8.808 -24.523 -12.402  1.00  0.00           C  
ATOM   2881  CG  PHE B 127       9.679 -25.697 -12.789  1.00  0.00           C  
ATOM   2882  CD1 PHE B 127       9.392 -26.416 -13.969  1.00  0.00           C  
ATOM   2883  CD2 PHE B 127      10.761 -26.059 -11.957  1.00  0.00           C  
ATOM   2884  CE1 PHE B 127      10.191 -27.523 -14.316  1.00  0.00           C  
ATOM   2885  CE2 PHE B 127      11.563 -27.163 -12.304  1.00  0.00           C  
ATOM   2886  CZ  PHE B 127      11.263 -27.889 -13.475  1.00  0.00           C  
ATOM   2887  C   PHE B 127       8.175 -22.176 -12.810  1.00  0.00           C  
ATOM   2888  O   PHE B 127       8.146 -21.594 -11.729  1.00  0.00           O  
ATOM   2889  H   PHE B 127      10.695 -22.300 -11.887  1.00  0.00           H  
ATOM   2890  N   LYS B 128       7.286 -21.988 -13.798  1.00  0.00           N  
ATOM   2891  CA  LYS B 128       6.031 -21.319 -13.466  1.00  0.00           C  
ATOM   2892  CB  LYS B 128       5.530 -20.461 -14.645  1.00  0.00           C  
ATOM   2893  CG  LYS B 128       4.165 -19.787 -14.409  1.00  0.00           C  
ATOM   2894  CD  LYS B 128       3.639 -18.831 -15.493  1.00  0.00           C  
ATOM   2895  CE  LYS B 128       4.147 -17.377 -15.459  1.00  0.00           C  
ATOM   2896  NZ  LYS B 128       5.552 -17.246 -15.865  1.00  0.00           N1+
ATOM   2897  C   LYS B 128       5.003 -22.363 -13.069  1.00  0.00           C  
ATOM   2898  O   LYS B 128       4.819 -23.365 -13.748  1.00  0.00           O  
ATOM   2899  H   LYS B 128       7.378 -22.482 -14.660  1.00  0.00           H  
ATOM   2900  HZ1 LYS B 128       6.165 -17.850 -15.287  1.00  0.00           H  
ATOM   2901  HZ2 LYS B 128       5.691 -17.549 -16.853  1.00  0.00           H  
ATOM   2902  HZ3 LYS B 128       5.897 -16.267 -15.712  1.00  0.00           H  
ATOM   2903  N   CYS B 129       4.347 -22.086 -11.944  1.00  0.00           N  
ATOM   2904  CA  CYS B 129       3.202 -22.901 -11.558  1.00  0.00           C  
ATOM   2905  CB  CYS B 129       3.596 -23.836 -10.410  1.00  0.00           C  
ATOM   2906  SG  CYS B 129       2.314 -25.030  -9.947  1.00  0.00           S  
ATOM   2907  C   CYS B 129       2.087 -21.954 -11.168  1.00  0.00           C  
ATOM   2908  O   CYS B 129       2.317 -20.760 -11.022  1.00  0.00           O  
ATOM   2909  H   CYS B 129       4.587 -21.300 -11.369  1.00  0.00           H  
ATOM   2910  N   THR B 130       0.878 -22.507 -11.024  1.00  0.00           N  
ATOM   2911  CA  THR B 130      -0.250 -21.647 -10.677  1.00  0.00           C  
ATOM   2912  CB  THR B 130      -0.670 -20.795 -11.891  1.00  0.00           C  
ATOM   2913  OG1 THR B 130      -1.665 -19.837 -11.523  1.00  0.00           O  
ATOM   2914  CG2 THR B 130      -1.123 -21.635 -13.091  1.00  0.00           C  
ATOM   2915  C   THR B 130      -1.396 -22.499 -10.170  1.00  0.00           C  
ATOM   2916  O   THR B 130      -1.490 -23.673 -10.514  1.00  0.00           O  
ATOM   2917  H   THR B 130       0.700 -23.485 -11.144  1.00  0.00           H  
ATOM   2918  HG1 THR B 130      -2.068 -19.543 -12.340  1.00  0.00           H  
ATOM   2919  N   VAL B 131      -2.244 -21.870  -9.348  1.00  0.00           N  
ATOM   2920  CA  VAL B 131      -3.527 -22.486  -9.007  1.00  0.00           C  
ATOM   2921  CB  VAL B 131      -3.524 -23.146  -7.612  1.00  0.00           C  
ATOM   2922  CG1 VAL B 131      -2.725 -24.451  -7.593  1.00  0.00           C  
ATOM   2923  CG2 VAL B 131      -3.084 -22.183  -6.505  1.00  0.00           C  
ATOM   2924  C   VAL B 131      -4.609 -21.429  -9.076  1.00  0.00           C  
ATOM   2925  O   VAL B 131      -4.338 -20.251  -8.874  1.00  0.00           O  
ATOM   2926  H   VAL B 131      -2.059 -20.915  -9.097  1.00  0.00           H  
ATOM   2927  N   ASP B 132      -5.837 -21.883  -9.364  1.00  0.00           N  
ATOM   2928  CA  ASP B 132      -6.935 -20.926  -9.217  1.00  0.00           C  
ATOM   2929  CB  ASP B 132      -8.168 -21.391 -10.015  1.00  0.00           C  
ATOM   2930  CG  ASP B 132      -9.391 -20.506  -9.789  1.00  0.00           C  
ATOM   2931  OD1 ASP B 132      -9.318 -19.291  -9.968  1.00  0.00           O  
ATOM   2932  OD2 ASP B 132     -10.427 -21.034  -9.401  1.00  0.00           O1-
ATOM   2933  C   ASP B 132      -7.237 -20.717  -7.745  1.00  0.00           C  
ATOM   2934  O   ASP B 132      -7.030 -21.592  -6.909  1.00  0.00           O  
ATOM   2935  H   ASP B 132      -6.018 -22.860  -9.441  1.00  0.00           H  
ATOM   2936  N   VAL B 133      -7.685 -19.497  -7.467  1.00  0.00           N  
ATOM   2937  CA  VAL B 133      -8.058 -19.173  -6.101  1.00  0.00           C  
ATOM   2938  CB  VAL B 133      -7.517 -17.777  -5.770  1.00  0.00           C  
ATOM   2939  CG1 VAL B 133      -8.047 -17.205  -4.460  1.00  0.00           C  
ATOM   2940  CG2 VAL B 133      -5.991 -17.822  -5.761  1.00  0.00           C  
ATOM   2941  C   VAL B 133      -9.564 -19.264  -5.951  1.00  0.00           C  
ATOM   2942  O   VAL B 133     -10.315 -18.650  -6.695  1.00  0.00           O  
ATOM   2943  H   VAL B 133      -7.910 -18.892  -8.238  1.00  0.00           H  
ATOM   2944  N   PRO B 134      -9.998 -20.064  -4.949  1.00  0.00           N  
ATOM   2945  CD  PRO B 134      -9.183 -20.918  -4.094  1.00  0.00           C  
ATOM   2946  CA  PRO B 134     -11.429 -20.143  -4.638  1.00  0.00           C  
ATOM   2947  CB  PRO B 134     -11.451 -21.017  -3.380  1.00  0.00           C  
ATOM   2948  CG  PRO B 134     -10.191 -21.873  -3.472  1.00  0.00           C  
ATOM   2949  C   PRO B 134     -12.086 -18.789  -4.422  1.00  0.00           C  
ATOM   2950  O   PRO B 134     -11.491 -17.866  -3.877  1.00  0.00           O  
ATOM   2951  N   GLU B 135     -13.351 -18.740  -4.877  1.00  0.00           N  
ATOM   2952  CA  GLU B 135     -14.180 -17.529  -4.850  1.00  0.00           C  
ATOM   2953  CB  GLU B 135     -15.652 -17.949  -4.928  1.00  0.00           C  
ATOM   2954  CG  GLU B 135     -16.562 -16.983  -5.694  1.00  0.00           C  
ATOM   2955  CD  GLU B 135     -16.163 -16.973  -7.157  1.00  0.00           C  
ATOM   2956  OE1 GLU B 135     -15.682 -15.946  -7.631  1.00  0.00           O  
ATOM   2957  OE2 GLU B 135     -16.280 -18.004  -7.821  1.00  0.00           O1-
ATOM   2958  C   GLU B 135     -13.958 -16.575  -3.683  1.00  0.00           C  
ATOM   2959  O   GLU B 135     -13.612 -15.408  -3.827  1.00  0.00           O  
ATOM   2960  H   GLU B 135     -13.700 -19.540  -5.360  1.00  0.00           H  
ATOM   2961  N   ASP B 136     -14.155 -17.160  -2.495  1.00  0.00           N  
ATOM   2962  CA  ASP B 136     -14.048 -16.408  -1.245  1.00  0.00           C  
ATOM   2963  CB  ASP B 136     -14.376 -17.341  -0.064  1.00  0.00           C  
ATOM   2964  CG  ASP B 136     -13.397 -18.505   0.088  1.00  0.00           C  
ATOM   2965  OD1 ASP B 136     -13.106 -19.205  -0.887  1.00  0.00           O  
ATOM   2966  OD2 ASP B 136     -12.930 -18.727   1.203  1.00  0.00           O1-
ATOM   2967  C   ASP B 136     -12.733 -15.668  -1.038  1.00  0.00           C  
ATOM   2968  O   ASP B 136     -12.663 -14.570  -0.500  1.00  0.00           O  
ATOM   2969  H   ASP B 136     -14.257 -18.152  -2.426  1.00  0.00           H  
ATOM   2970  N   LEU B 137     -11.673 -16.319  -1.519  1.00  0.00           N  
ATOM   2971  CA  LEU B 137     -10.362 -15.724  -1.300  1.00  0.00           C  
ATOM   2972  CB  LEU B 137      -9.333 -16.824  -1.064  1.00  0.00           C  
ATOM   2973  CG  LEU B 137      -9.739 -17.780   0.052  1.00  0.00           C  
ATOM   2974  CD1 LEU B 137      -8.810 -18.988   0.120  1.00  0.00           C  
ATOM   2975  CD2 LEU B 137      -9.883 -17.051   1.387  1.00  0.00           C  
ATOM   2976  C   LEU B 137      -9.883 -14.776  -2.382  1.00  0.00           C  
ATOM   2977  O   LEU B 137      -8.799 -14.208  -2.290  1.00  0.00           O  
ATOM   2978  H   LEU B 137     -11.803 -17.192  -1.993  1.00  0.00           H  
ATOM   2979  N   ARG B 138     -10.714 -14.623  -3.427  1.00  0.00           N  
ATOM   2980  CA  ARG B 138     -10.210 -13.933  -4.616  1.00  0.00           C  
ATOM   2981  CB  ARG B 138     -11.214 -14.027  -5.762  1.00  0.00           C  
ATOM   2982  CG  ARG B 138     -11.094 -15.413  -6.390  1.00  0.00           C  
ATOM   2983  CD  ARG B 138     -12.049 -15.693  -7.548  1.00  0.00           C  
ATOM   2984  NE  ARG B 138     -11.636 -16.929  -8.212  1.00  0.00           N  
ATOM   2985  CZ  ARG B 138     -12.502 -17.782  -8.779  1.00  0.00           C  
ATOM   2986  NH1 ARG B 138     -12.051 -18.899  -9.332  1.00  0.00           N  
ATOM   2987  NH2 ARG B 138     -13.799 -17.523  -8.760  1.00  0.00           N1+
ATOM   2988  C   ARG B 138      -9.664 -12.524  -4.450  1.00  0.00           C  
ATOM   2989  O   ARG B 138      -8.753 -12.118  -5.161  1.00  0.00           O  
ATOM   2990  H   ARG B 138     -11.614 -15.066  -3.434  1.00  0.00           H  
ATOM   2991  HE  ARG B 138     -10.674 -17.220  -8.173  1.00  0.00           H  
ATOM   2992 HH11 ARG B 138     -12.639 -19.577  -9.762  1.00  0.00           H  
ATOM   2993 HH12 ARG B 138     -11.063 -19.138  -9.333  1.00  0.00           H  
ATOM   2994 HH21 ARG B 138     -14.520 -18.136  -9.088  1.00  0.00           H  
ATOM   2995 HH22 ARG B 138     -14.177 -16.685  -8.343  1.00  0.00           H  
ATOM   2996  N   GLU B 139     -10.218 -11.808  -3.462  1.00  0.00           N  
ATOM   2997  CA  GLU B 139      -9.546 -10.554  -3.117  1.00  0.00           C  
ATOM   2998  CB  GLU B 139     -10.524  -9.569  -2.484  1.00  0.00           C  
ATOM   2999  CG  GLU B 139     -11.714  -9.236  -3.383  1.00  0.00           C  
ATOM   3000  CD  GLU B 139     -12.608  -8.252  -2.660  1.00  0.00           C  
ATOM   3001  OE1 GLU B 139     -12.572  -7.071  -2.997  1.00  0.00           O  
ATOM   3002  OE2 GLU B 139     -13.333  -8.671  -1.759  1.00  0.00           O1-
ATOM   3003  C   GLU B 139      -8.356 -10.766  -2.194  1.00  0.00           C  
ATOM   3004  O   GLU B 139      -7.238 -10.315  -2.422  1.00  0.00           O  
ATOM   3005  H   GLU B 139     -11.005 -12.158  -2.955  1.00  0.00           H  
ATOM   3006  N   ALA B 140      -8.659 -11.517  -1.120  1.00  0.00           N  
ATOM   3007  CA  ALA B 140      -7.686 -11.744  -0.048  1.00  0.00           C  
ATOM   3008  CB  ALA B 140      -8.234 -12.765   0.951  1.00  0.00           C  
ATOM   3009  C   ALA B 140      -6.294 -12.189  -0.477  1.00  0.00           C  
ATOM   3010  O   ALA B 140      -5.288 -11.848   0.132  1.00  0.00           O  
ATOM   3011  H   ALA B 140      -9.592 -11.866  -1.046  1.00  0.00           H  
ATOM   3012  N   CYS B 141      -6.275 -12.958  -1.573  1.00  0.00           N  
ATOM   3013  CA  CYS B 141      -4.988 -13.476  -2.026  1.00  0.00           C  
ATOM   3014  CB  CYS B 141      -5.190 -14.682  -2.937  1.00  0.00           C  
ATOM   3015  SG  CYS B 141      -5.999 -16.042  -2.061  1.00  0.00           S  
ATOM   3016  C   CYS B 141      -3.980 -12.509  -2.635  1.00  0.00           C  
ATOM   3017  O   CYS B 141      -2.901 -12.900  -3.062  1.00  0.00           O  
ATOM   3018  H   CYS B 141      -7.135 -13.209  -2.021  1.00  0.00           H  
ATOM   3019  N   ALA B 142      -4.334 -11.218  -2.671  1.00  0.00           N  
ATOM   3020  CA  ALA B 142      -3.349 -10.298  -3.241  1.00  0.00           C  
ATOM   3021  CB  ALA B 142      -4.062  -9.102  -3.879  1.00  0.00           C  
ATOM   3022  C   ALA B 142      -2.278  -9.803  -2.272  1.00  0.00           C  
ATOM   3023  O   ALA B 142      -2.112  -8.606  -2.064  1.00  0.00           O  
ATOM   3024  H   ALA B 142      -5.209 -10.898  -2.300  1.00  0.00           H  
ATOM   3025  N   ASN B 143      -1.543 -10.757  -1.666  1.00  0.00           N  
ATOM   3026  CA  ASN B 143      -0.645 -10.282  -0.607  1.00  0.00           C  
ATOM   3027  CB  ASN B 143      -1.451 -10.021   0.672  1.00  0.00           C  
ATOM   3028  CG  ASN B 143      -0.671  -9.100   1.582  1.00  0.00           C  
ATOM   3029  OD1 ASN B 143       0.351  -9.463   2.151  1.00  0.00           O  
ATOM   3030  ND2 ASN B 143      -1.192  -7.877   1.688  1.00  0.00           N  
ATOM   3031  C   ASN B 143       0.579 -11.135  -0.289  1.00  0.00           C  
ATOM   3032  O   ASN B 143       0.502 -12.120   0.433  1.00  0.00           O  
ATOM   3033  H   ASN B 143      -1.724 -11.726  -1.852  1.00  0.00           H  
ATOM   3034 HD21 ASN B 143      -0.765  -7.195   2.279  1.00  0.00           H  
ATOM   3035 HD22 ASN B 143      -2.012  -7.637   1.167  1.00  0.00           H  
ATOM   3036  N   GLU B 144       1.748 -10.687  -0.794  1.00  0.00           N  
ATOM   3037  CA  GLU B 144       2.985 -11.440  -0.514  1.00  0.00           C  
ATOM   3038  CB  GLU B 144       4.221 -10.819  -1.191  1.00  0.00           C  
ATOM   3039  CG  GLU B 144       4.931 -11.786  -2.154  1.00  0.00           C  
ATOM   3040  CD  GLU B 144       6.392 -12.067  -1.796  1.00  0.00           C  
ATOM   3041  OE1 GLU B 144       6.690 -12.513  -0.695  1.00  0.00           O  
ATOM   3042  OE2 GLU B 144       7.261 -11.918  -2.648  1.00  0.00           O1-
ATOM   3043  C   GLU B 144       3.321 -11.714   0.950  1.00  0.00           C  
ATOM   3044  O   GLU B 144       4.102 -12.600   1.283  1.00  0.00           O  
ATOM   3045  H   GLU B 144       1.741  -9.887  -1.393  1.00  0.00           H  
ATOM   3046  N   ASN B 145       2.725 -10.913   1.842  1.00  0.00           N  
ATOM   3047  CA  ASN B 145       2.962 -11.231   3.249  1.00  0.00           C  
ATOM   3048  CB  ASN B 145       3.081  -9.975   4.111  1.00  0.00           C  
ATOM   3049  CG  ASN B 145       4.479  -9.414   3.940  1.00  0.00           C  
ATOM   3050  OD1 ASN B 145       5.335  -9.987   3.270  1.00  0.00           O  
ATOM   3051  ND2 ASN B 145       4.683  -8.259   4.577  1.00  0.00           N  
ATOM   3052  C   ASN B 145       1.990 -12.234   3.826  1.00  0.00           C  
ATOM   3053  O   ASN B 145       2.376 -13.150   4.538  1.00  0.00           O  
ATOM   3054  H   ASN B 145       2.046 -10.230   1.570  1.00  0.00           H  
ATOM   3055 HD21 ASN B 145       5.575  -7.814   4.518  1.00  0.00           H  
ATOM   3056 HD22 ASN B 145       3.961  -7.827   5.116  1.00  0.00           H  
ATOM   3057  N   ALA B 146       0.716 -12.094   3.428  1.00  0.00           N  
ATOM   3058  CA  ALA B 146      -0.240 -13.142   3.806  1.00  0.00           C  
ATOM   3059  CB  ALA B 146      -1.650 -12.792   3.328  1.00  0.00           C  
ATOM   3060  C   ALA B 146       0.126 -14.524   3.273  1.00  0.00           C  
ATOM   3061  O   ALA B 146      -0.118 -15.562   3.893  1.00  0.00           O  
ATOM   3062  H   ALA B 146       0.457 -11.322   2.844  1.00  0.00           H  
ATOM   3063  N   HIS B 147       0.768 -14.461   2.095  1.00  0.00           N  
ATOM   3064  CA  HIS B 147       1.298 -15.664   1.461  1.00  0.00           C  
ATOM   3065  CB  HIS B 147       0.904 -15.738  -0.016  1.00  0.00           C  
ATOM   3066  CG  HIS B 147      -0.558 -15.405  -0.133  1.00  0.00           C  
ATOM   3067  ND1 HIS B 147      -1.538 -16.101   0.467  1.00  0.00           N  
ATOM   3068  CD2 HIS B 147      -1.114 -14.308  -0.789  1.00  0.00           C  
ATOM   3069  NE2 HIS B 147      -2.443 -14.346  -0.562  1.00  0.00           N  
ATOM   3070  CE1 HIS B 147      -2.707 -15.444   0.205  1.00  0.00           C  
ATOM   3071  C   HIS B 147       2.794 -15.837   1.612  1.00  0.00           C  
ATOM   3072  O   HIS B 147       3.426 -16.637   0.932  1.00  0.00           O  
ATOM   3073  H   HIS B 147       0.833 -13.577   1.630  1.00  0.00           H  
ATOM   3074  HD1 HIS B 147      -1.443 -16.935   0.975  1.00  0.00           H  
ATOM   3075  N   LYS B 148       3.354 -15.108   2.590  1.00  0.00           N  
ATOM   3076  CA  LYS B 148       4.737 -15.436   2.933  1.00  0.00           C  
ATOM   3077  CB  LYS B 148       5.322 -14.403   3.900  1.00  0.00           C  
ATOM   3078  CG  LYS B 148       6.850 -14.445   4.000  1.00  0.00           C  
ATOM   3079  CD  LYS B 148       7.619 -13.938   2.769  1.00  0.00           C  
ATOM   3080  CE  LYS B 148       7.656 -12.410   2.615  1.00  0.00           C  
ATOM   3081  NZ  LYS B 148       6.489 -11.897   1.890  1.00  0.00           N1+
ATOM   3082  C   LYS B 148       4.826 -16.850   3.487  1.00  0.00           C  
ATOM   3083  O   LYS B 148       5.761 -17.598   3.245  1.00  0.00           O  
ATOM   3084  H   LYS B 148       2.819 -14.472   3.145  1.00  0.00           H  
ATOM   3085  HZ1 LYS B 148       6.699 -11.815   0.873  1.00  0.00           H  
ATOM   3086  HZ2 LYS B 148       5.662 -12.524   1.963  1.00  0.00           H  
ATOM   3087  HZ3 LYS B 148       6.219 -10.961   2.253  1.00  0.00           H  
ATOM   3088  N   ASP B 149       3.728 -17.211   4.166  1.00  0.00           N  
ATOM   3089  CA  ASP B 149       3.492 -18.610   4.522  1.00  0.00           C  
ATOM   3090  CB  ASP B 149       2.189 -18.741   5.309  1.00  0.00           C  
ATOM   3091  CG  ASP B 149       2.425 -18.257   6.719  1.00  0.00           C  
ATOM   3092  OD1 ASP B 149       2.304 -19.045   7.645  1.00  0.00           O  
ATOM   3093  OD2 ASP B 149       2.840 -17.120   6.906  1.00  0.00           O1-
ATOM   3094  C   ASP B 149       3.527 -19.602   3.379  1.00  0.00           C  
ATOM   3095  O   ASP B 149       3.996 -20.720   3.521  1.00  0.00           O  
ATOM   3096  H   ASP B 149       3.120 -16.507   4.534  1.00  0.00           H  
ATOM   3097  N   PHE B 150       3.031 -19.143   2.225  1.00  0.00           N  
ATOM   3098  CA  PHE B 150       3.113 -20.012   1.054  1.00  0.00           C  
ATOM   3099  CB  PHE B 150       2.195 -19.476  -0.043  1.00  0.00           C  
ATOM   3100  CG  PHE B 150       1.874 -20.537  -1.066  1.00  0.00           C  
ATOM   3101  CD1 PHE B 150       1.224 -21.726  -0.672  1.00  0.00           C  
ATOM   3102  CD2 PHE B 150       2.212 -20.302  -2.412  1.00  0.00           C  
ATOM   3103  CE1 PHE B 150       0.875 -22.681  -1.645  1.00  0.00           C  
ATOM   3104  CE2 PHE B 150       1.867 -21.253  -3.387  1.00  0.00           C  
ATOM   3105  CZ  PHE B 150       1.190 -22.425  -2.995  1.00  0.00           C  
ATOM   3106  C   PHE B 150       4.540 -20.181   0.568  1.00  0.00           C  
ATOM   3107  O   PHE B 150       5.005 -21.278   0.280  1.00  0.00           O  
ATOM   3108  H   PHE B 150       2.746 -18.194   2.128  1.00  0.00           H  
ATOM   3109  N   LYS B 151       5.247 -19.037   0.563  1.00  0.00           N  
ATOM   3110  CA  LYS B 151       6.685 -19.092   0.290  1.00  0.00           C  
ATOM   3111  CB  LYS B 151       7.283 -17.678   0.367  1.00  0.00           C  
ATOM   3112  CG  LYS B 151       8.701 -17.554  -0.205  1.00  0.00           C  
ATOM   3113  CD  LYS B 151       9.167 -16.108  -0.434  1.00  0.00           C  
ATOM   3114  CE  LYS B 151       8.158 -15.301  -1.259  1.00  0.00           C  
ATOM   3115  NZ  LYS B 151       8.768 -14.114  -1.876  1.00  0.00           N1+
ATOM   3116  C   LYS B 151       7.422 -20.106   1.161  1.00  0.00           C  
ATOM   3117  O   LYS B 151       8.107 -20.991   0.667  1.00  0.00           O  
ATOM   3118  H   LYS B 151       4.775 -18.171   0.742  1.00  0.00           H  
ATOM   3119  HZ1 LYS B 151       9.646 -13.793  -1.421  1.00  0.00           H  
ATOM   3120  HZ2 LYS B 151       9.045 -14.344  -2.854  1.00  0.00           H  
ATOM   3121  HZ3 LYS B 151       8.081 -13.323  -1.875  1.00  0.00           H  
ATOM   3122  N   LYS B 152       7.167 -19.972   2.473  1.00  0.00           N  
ATOM   3123  CA  LYS B 152       7.641 -20.931   3.477  1.00  0.00           C  
ATOM   3124  CB  LYS B 152       7.056 -20.549   4.847  1.00  0.00           C  
ATOM   3125  CG  LYS B 152       7.643 -19.295   5.511  1.00  0.00           C  
ATOM   3126  CD  LYS B 152       6.640 -18.529   6.394  1.00  0.00           C  
ATOM   3127  CE  LYS B 152       5.877 -19.367   7.430  1.00  0.00           C  
ATOM   3128  NZ  LYS B 152       4.832 -18.551   8.074  1.00  0.00           N1+
ATOM   3129  C   LYS B 152       7.299 -22.388   3.176  1.00  0.00           C  
ATOM   3130  O   LYS B 152       8.133 -23.283   3.194  1.00  0.00           O  
ATOM   3131  H   LYS B 152       6.629 -19.179   2.752  1.00  0.00           H  
ATOM   3132  HZ1 LYS B 152       5.153 -18.063   8.928  1.00  0.00           H  
ATOM   3133  HZ2 LYS B 152       4.417 -17.850   7.419  1.00  0.00           H  
ATOM   3134  HZ3 LYS B 152       3.992 -19.132   8.300  1.00  0.00           H  
ATOM   3135  N   ALA B 153       6.000 -22.595   2.930  1.00  0.00           N  
ATOM   3136  CA  ALA B 153       5.507 -23.969   2.895  1.00  0.00           C  
ATOM   3137  CB  ALA B 153       3.983 -23.998   3.030  1.00  0.00           C  
ATOM   3138  C   ALA B 153       5.893 -24.757   1.661  1.00  0.00           C  
ATOM   3139  O   ALA B 153       6.174 -25.953   1.719  1.00  0.00           O  
ATOM   3140  H   ALA B 153       5.378 -21.818   2.840  1.00  0.00           H  
ATOM   3141  N   VAL B 154       5.858 -24.047   0.530  1.00  0.00           N  
ATOM   3142  CA  VAL B 154       6.103 -24.778  -0.707  1.00  0.00           C  
ATOM   3143  CB  VAL B 154       4.895 -24.672  -1.658  1.00  0.00           C  
ATOM   3144  CG1 VAL B 154       3.614 -25.177  -0.988  1.00  0.00           C  
ATOM   3145  CG2 VAL B 154       4.703 -23.263  -2.209  1.00  0.00           C  
ATOM   3146  C   VAL B 154       7.403 -24.430  -1.415  1.00  0.00           C  
ATOM   3147  O   VAL B 154       7.829 -25.107  -2.342  1.00  0.00           O  
ATOM   3148  H   VAL B 154       5.637 -23.070   0.545  1.00  0.00           H  
ATOM   3149  N   GLY B 155       8.021 -23.334  -0.953  1.00  0.00           N  
ATOM   3150  CA  GLY B 155       9.172 -22.852  -1.712  1.00  0.00           C  
ATOM   3151  C   GLY B 155       8.776 -21.954  -2.872  1.00  0.00           C  
ATOM   3152  O   GLY B 155       9.393 -21.940  -3.929  1.00  0.00           O  
ATOM   3153  H   GLY B 155       7.693 -22.816  -0.162  1.00  0.00           H  
ATOM   3154  N   ALA B 156       7.697 -21.192  -2.634  1.00  0.00           N  
ATOM   3155  CA  ALA B 156       7.275 -20.271  -3.689  1.00  0.00           C  
ATOM   3156  CB  ALA B 156       5.781 -19.961  -3.587  1.00  0.00           C  
ATOM   3157  C   ALA B 156       8.047 -18.968  -3.644  1.00  0.00           C  
ATOM   3158  O   ALA B 156       7.561 -17.936  -3.195  1.00  0.00           O  
ATOM   3159  H   ALA B 156       7.293 -21.185  -1.720  1.00  0.00           H  
ATOM   3160  N   CYS B 157       9.304 -19.067  -4.103  1.00  0.00           N  
ATOM   3161  CA  CYS B 157      10.201 -17.912  -4.002  1.00  0.00           C  
ATOM   3162  CB  CYS B 157      11.562 -18.253  -4.605  1.00  0.00           C  
ATOM   3163  SG  CYS B 157      11.458 -18.964  -6.266  1.00  0.00           S  
ATOM   3164  C   CYS B 157       9.626 -16.624  -4.574  1.00  0.00           C  
ATOM   3165  O   CYS B 157       9.622 -15.562  -3.952  1.00  0.00           O  
ATOM   3166  H   CYS B 157       9.595 -19.944  -4.493  1.00  0.00           H  
ATOM   3167  N   ARG B 158       9.055 -16.784  -5.768  1.00  0.00           N  
ATOM   3168  CA  ARG B 158       8.111 -15.741  -6.125  1.00  0.00           C  
ATOM   3169  CB  ARG B 158       8.271 -15.301  -7.574  1.00  0.00           C  
ATOM   3170  CG  ARG B 158       9.475 -14.431  -7.918  1.00  0.00           C  
ATOM   3171  CD  ARG B 158       9.522 -13.114  -7.145  1.00  0.00           C  
ATOM   3172  NE  ARG B 158       8.190 -12.542  -6.946  1.00  0.00           N  
ATOM   3173  CZ  ARG B 158       7.909 -12.039  -5.724  1.00  0.00           C  
ATOM   3174  NH1 ARG B 158       6.652 -11.935  -5.313  1.00  0.00           N  
ATOM   3175  NH2 ARG B 158       8.883 -11.671  -4.896  1.00  0.00           N1+
ATOM   3176  C   ARG B 158       6.698 -16.224  -5.917  1.00  0.00           C  
ATOM   3177  O   ARG B 158       6.194 -17.062  -6.647  1.00  0.00           O  
ATOM   3178  H   ARG B 158       9.045 -17.666  -6.247  1.00  0.00           H  
ATOM   3179  HE  ARG B 158       7.527 -12.657  -7.691  1.00  0.00           H  
ATOM   3180 HH11 ARG B 158       6.475 -11.592  -4.383  1.00  0.00           H  
ATOM   3181 HH12 ARG B 158       5.856 -12.224  -5.853  1.00  0.00           H  
ATOM   3182 HH21 ARG B 158       8.669 -11.409  -3.950  1.00  0.00           H  
ATOM   3183 HH22 ARG B 158       9.846 -11.629  -5.201  1.00  0.00           H  
ATOM   3184  N   ILE B 159       6.052 -15.640  -4.910  1.00  0.00           N  
ATOM   3185  CA  ILE B 159       4.612 -15.827  -4.975  1.00  0.00           C  
ATOM   3186  CB  ILE B 159       4.055 -16.308  -3.615  1.00  0.00           C  
ATOM   3187  CG2 ILE B 159       4.354 -15.349  -2.464  1.00  0.00           C  
ATOM   3188  CG1 ILE B 159       2.576 -16.692  -3.696  1.00  0.00           C  
ATOM   3189  CD1 ILE B 159       2.316 -17.770  -4.748  1.00  0.00           C  
ATOM   3190  C   ILE B 159       3.992 -14.550  -5.513  1.00  0.00           C  
ATOM   3191  O   ILE B 159       4.466 -13.451  -5.234  1.00  0.00           O  
ATOM   3192  H   ILE B 159       6.471 -14.968  -4.306  1.00  0.00           H  
ATOM   3193  N   PHE B 160       2.966 -14.734  -6.341  1.00  0.00           N  
ATOM   3194  CA  PHE B 160       2.292 -13.568  -6.888  1.00  0.00           C  
ATOM   3195  CB  PHE B 160       2.910 -13.215  -8.252  1.00  0.00           C  
ATOM   3196  CG  PHE B 160       2.415 -11.879  -8.763  1.00  0.00           C  
ATOM   3197  CD1 PHE B 160       2.703 -10.700  -8.040  1.00  0.00           C  
ATOM   3198  CD2 PHE B 160       1.663 -11.839  -9.956  1.00  0.00           C  
ATOM   3199  CE1 PHE B 160       2.218  -9.464  -8.511  1.00  0.00           C  
ATOM   3200  CE2 PHE B 160       1.179 -10.604 -10.429  1.00  0.00           C  
ATOM   3201  CZ  PHE B 160       1.456  -9.430  -9.698  1.00  0.00           C  
ATOM   3202  C   PHE B 160       0.813 -13.869  -6.979  1.00  0.00           C  
ATOM   3203  O   PHE B 160       0.410 -15.025  -6.989  1.00  0.00           O  
ATOM   3204  H   PHE B 160       2.670 -15.652  -6.623  1.00  0.00           H  
ATOM   3205  N   TYR B 161       0.022 -12.797  -7.037  1.00  0.00           N  
ATOM   3206  CA  TYR B 161      -1.379 -13.041  -7.336  1.00  0.00           C  
ATOM   3207  CB  TYR B 161      -2.258 -12.622  -6.156  1.00  0.00           C  
ATOM   3208  CG  TYR B 161      -3.720 -12.922  -6.414  1.00  0.00           C  
ATOM   3209  CD1 TYR B 161      -4.134 -14.256  -6.604  1.00  0.00           C  
ATOM   3210  CE1 TYR B 161      -5.488 -14.520  -6.858  1.00  0.00           C  
ATOM   3211  CD2 TYR B 161      -4.631 -11.848  -6.457  1.00  0.00           C  
ATOM   3212  CE2 TYR B 161      -5.989 -12.115  -6.696  1.00  0.00           C  
ATOM   3213  CZ  TYR B 161      -6.400 -13.448  -6.895  1.00  0.00           C  
ATOM   3214  OH  TYR B 161      -7.732 -13.715  -7.125  1.00  0.00           O  
ATOM   3215  C   TYR B 161      -1.750 -12.294  -8.591  1.00  0.00           C  
ATOM   3216  O   TYR B 161      -1.513 -11.100  -8.708  1.00  0.00           O  
ATOM   3217  H   TYR B 161       0.370 -11.861  -7.032  1.00  0.00           H  
ATOM   3218  HH  TYR B 161      -8.242 -13.004  -6.741  1.00  0.00           H  
ATOM   3219  N   HIS B 162      -2.329 -13.065  -9.508  1.00  0.00           N  
ATOM   3220  CA  HIS B 162      -2.921 -12.491 -10.708  1.00  0.00           C  
ATOM   3221  CB  HIS B 162      -2.730 -13.476 -11.858  1.00  0.00           C  
ATOM   3222  CG  HIS B 162      -1.612 -13.012 -12.756  1.00  0.00           C  
ATOM   3223  ND1 HIS B 162      -1.809 -12.278 -13.863  1.00  0.00           N  
ATOM   3224  CD2 HIS B 162      -0.243 -13.246 -12.611  1.00  0.00           C  
ATOM   3225  NE2 HIS B 162       0.382 -12.640 -13.650  1.00  0.00           N  
ATOM   3226  CE1 HIS B 162      -0.584 -12.044 -14.422  1.00  0.00           C  
ATOM   3227  C   HIS B 162      -4.399 -12.243 -10.468  1.00  0.00           C  
ATOM   3228  O   HIS B 162      -5.186 -13.178 -10.389  1.00  0.00           O  
ATOM   3229  H   HIS B 162      -2.483 -14.030  -9.301  1.00  0.00           H  
ATOM   3230  HD1 HIS B 162      -2.683 -11.961 -14.202  1.00  0.00           H  
ATOM   3231  N   PRO B 163      -4.762 -10.950 -10.298  1.00  0.00           N  
ATOM   3232  CD  PRO B 163      -3.897  -9.774 -10.353  1.00  0.00           C  
ATOM   3233  CA  PRO B 163      -6.160 -10.637  -9.983  1.00  0.00           C  
ATOM   3234  CB  PRO B 163      -6.081  -9.153  -9.595  1.00  0.00           C  
ATOM   3235  CG  PRO B 163      -4.857  -8.591 -10.320  1.00  0.00           C  
ATOM   3236  C   PRO B 163      -7.144 -10.956 -11.104  1.00  0.00           C  
ATOM   3237  O   PRO B 163      -8.157 -11.613 -10.907  1.00  0.00           O  
ATOM   3238  N   GLU B 164      -6.798 -10.460 -12.299  1.00  0.00           N  
ATOM   3239  CA  GLU B 164      -7.628 -10.691 -13.484  1.00  0.00           C  
ATOM   3240  CB  GLU B 164      -7.081  -9.950 -14.721  1.00  0.00           C  
ATOM   3241  CG  GLU B 164      -5.571  -9.645 -14.805  1.00  0.00           C  
ATOM   3242  CD  GLU B 164      -4.725 -10.883 -14.562  1.00  0.00           C  
ATOM   3243  OE1 GLU B 164      -4.426 -11.612 -15.496  1.00  0.00           O  
ATOM   3244  OE2 GLU B 164      -4.371 -11.137 -13.418  1.00  0.00           O1-
ATOM   3245  C   GLU B 164      -7.862 -12.154 -13.821  1.00  0.00           C  
ATOM   3246  O   GLU B 164      -8.943 -12.559 -14.230  1.00  0.00           O  
ATOM   3247  H   GLU B 164      -5.857 -10.136 -12.401  1.00  0.00           H  
ATOM   3248  N   THR B 165      -6.806 -12.942 -13.608  1.00  0.00           N  
ATOM   3249  CA  THR B 165      -6.977 -14.362 -13.880  1.00  0.00           C  
ATOM   3250  CB  THR B 165      -5.815 -14.844 -14.747  1.00  0.00           C  
ATOM   3251  OG1 THR B 165      -4.586 -14.243 -14.325  1.00  0.00           O  
ATOM   3252  CG2 THR B 165      -6.065 -14.556 -16.228  1.00  0.00           C  
ATOM   3253  C   THR B 165      -7.166 -15.233 -12.648  1.00  0.00           C  
ATOM   3254  O   THR B 165      -7.035 -16.450 -12.705  1.00  0.00           O  
ATOM   3255  H   THR B 165      -5.916 -12.562 -13.343  1.00  0.00           H  
ATOM   3256  HG1 THR B 165      -4.580 -13.340 -14.657  1.00  0.00           H  
ATOM   3257  N   THR B 166      -7.462 -14.539 -11.533  1.00  0.00           N  
ATOM   3258  CA  THR B 166      -7.752 -15.164 -10.239  1.00  0.00           C  
ATOM   3259  CB  THR B 166      -9.221 -15.604 -10.186  1.00  0.00           C  
ATOM   3260  OG1 THR B 166      -9.531 -16.616 -11.154  1.00  0.00           O  
ATOM   3261  CG2 THR B 166     -10.125 -14.388 -10.409  1.00  0.00           C  
ATOM   3262  C   THR B 166      -6.801 -16.245  -9.745  1.00  0.00           C  
ATOM   3263  O   THR B 166      -7.184 -17.216  -9.105  1.00  0.00           O  
ATOM   3264  H   THR B 166      -7.580 -13.549 -11.597  1.00  0.00           H  
ATOM   3265  HG1 THR B 166      -9.153 -17.438 -10.829  1.00  0.00           H  
ATOM   3266  N   GLN B 167      -5.524 -16.042 -10.086  1.00  0.00           N  
ATOM   3267  CA  GLN B 167      -4.597 -17.142  -9.857  1.00  0.00           C  
ATOM   3268  CB  GLN B 167      -4.005 -17.604 -11.180  1.00  0.00           C  
ATOM   3269  CG  GLN B 167      -4.907 -18.618 -11.873  1.00  0.00           C  
ATOM   3270  CD  GLN B 167      -4.459 -18.765 -13.305  1.00  0.00           C  
ATOM   3271  OE1 GLN B 167      -3.393 -19.282 -13.616  1.00  0.00           O  
ATOM   3272  NE2 GLN B 167      -5.336 -18.273 -14.178  1.00  0.00           N  
ATOM   3273  C   GLN B 167      -3.491 -16.835  -8.883  1.00  0.00           C  
ATOM   3274  O   GLN B 167      -2.833 -15.803  -8.936  1.00  0.00           O  
ATOM   3275  H   GLN B 167      -5.253 -15.170 -10.498  1.00  0.00           H  
ATOM   3276 HE21 GLN B 167      -5.162 -18.321 -15.157  1.00  0.00           H  
ATOM   3277 HE22 GLN B 167      -6.162 -17.835 -13.810  1.00  0.00           H  
ATOM   3278  N   LEU B 168      -3.291 -17.803  -7.988  1.00  0.00           N  
ATOM   3279  CA  LEU B 168      -2.074 -17.739  -7.195  1.00  0.00           C  
ATOM   3280  CB  LEU B 168      -2.256 -18.513  -5.888  1.00  0.00           C  
ATOM   3281  CG  LEU B 168      -1.357 -18.034  -4.747  1.00  0.00           C  
ATOM   3282  CD1 LEU B 168      -1.609 -16.565  -4.395  1.00  0.00           C  
ATOM   3283  CD2 LEU B 168      -1.474 -18.939  -3.519  1.00  0.00           C  
ATOM   3284  C   LEU B 168      -0.905 -18.252  -8.013  1.00  0.00           C  
ATOM   3285  O   LEU B 168      -0.724 -19.445  -8.227  1.00  0.00           O  
ATOM   3286  H   LEU B 168      -3.846 -18.633  -8.048  1.00  0.00           H  
ATOM   3287  N   MET B 169      -0.150 -17.266  -8.502  1.00  0.00           N  
ATOM   3288  CA  MET B 169       0.978 -17.566  -9.371  1.00  0.00           C  
ATOM   3289  CB  MET B 169       1.243 -16.362 -10.278  1.00  0.00           C  
ATOM   3290  CG  MET B 169       2.106 -16.676 -11.502  1.00  0.00           C  
ATOM   3291  SD  MET B 169       1.378 -17.909 -12.595  1.00  0.00           S  
ATOM   3292  CE  MET B 169      -0.107 -17.008 -13.074  1.00  0.00           C  
ATOM   3293  C   MET B 169       2.204 -17.990  -8.583  1.00  0.00           C  
ATOM   3294  O   MET B 169       2.866 -17.208  -7.908  1.00  0.00           O  
ATOM   3295  H   MET B 169      -0.334 -16.334  -8.187  1.00  0.00           H  
ATOM   3296  N   ILE B 170       2.433 -19.301  -8.674  1.00  0.00           N  
ATOM   3297  CA  ILE B 170       3.462 -19.955  -7.872  1.00  0.00           C  
ATOM   3298  CB  ILE B 170       2.960 -21.332  -7.423  1.00  0.00           C  
ATOM   3299  CG2 ILE B 170       3.898 -21.987  -6.408  1.00  0.00           C  
ATOM   3300  CG1 ILE B 170       1.523 -21.257  -6.912  1.00  0.00           C  
ATOM   3301  CD1 ILE B 170       0.826 -22.612  -6.953  1.00  0.00           C  
ATOM   3302  C   ILE B 170       4.755 -20.101  -8.648  1.00  0.00           C  
ATOM   3303  O   ILE B 170       4.954 -21.032  -9.419  1.00  0.00           O  
ATOM   3304  H   ILE B 170       1.920 -19.812  -9.365  1.00  0.00           H  
ATOM   3305  N   LEU B 171       5.635 -19.133  -8.421  1.00  0.00           N  
ATOM   3306  CA  LEU B 171       6.886 -19.185  -9.165  1.00  0.00           C  
ATOM   3307  CB  LEU B 171       7.190 -17.808  -9.745  1.00  0.00           C  
ATOM   3308  CG  LEU B 171       5.975 -17.201 -10.441  1.00  0.00           C  
ATOM   3309  CD1 LEU B 171       6.046 -15.680 -10.554  1.00  0.00           C  
ATOM   3310  CD2 LEU B 171       5.726 -17.888 -11.773  1.00  0.00           C  
ATOM   3311  C   LEU B 171       8.029 -19.679  -8.307  1.00  0.00           C  
ATOM   3312  O   LEU B 171       8.221 -19.259  -7.168  1.00  0.00           O  
ATOM   3313  H   LEU B 171       5.459 -18.415  -7.746  1.00  0.00           H  
ATOM   3314  N   SER B 172       8.775 -20.614  -8.900  1.00  0.00           N  
ATOM   3315  CA  SER B 172       9.832 -21.223  -8.105  1.00  0.00           C  
ATOM   3316  CB  SER B 172       9.263 -22.391  -7.288  1.00  0.00           C  
ATOM   3317  OG  SER B 172      10.261 -22.960  -6.423  1.00  0.00           O  
ATOM   3318  C   SER B 172      10.984 -21.665  -8.974  1.00  0.00           C  
ATOM   3319  O   SER B 172      10.928 -21.620 -10.195  1.00  0.00           O  
ATOM   3320  H   SER B 172       8.607 -20.918  -9.843  1.00  0.00           H  
ATOM   3321  HG  SER B 172       9.793 -23.276  -5.644  1.00  0.00           H  
ATOM   3322  N   ALA B 173      12.027 -22.122  -8.277  1.00  0.00           N  
ATOM   3323  CA  ALA B 173      13.059 -22.872  -8.979  1.00  0.00           C  
ATOM   3324  CB  ALA B 173      14.386 -22.760  -8.226  1.00  0.00           C  
ATOM   3325  C   ALA B 173      12.699 -24.342  -9.129  1.00  0.00           C  
ATOM   3326  O   ALA B 173      13.098 -25.038 -10.054  1.00  0.00           O  
ATOM   3327  H   ALA B 173      11.942 -22.133  -7.280  1.00  0.00           H  
ATOM   3328  N   SER B 174      11.931 -24.819  -8.141  1.00  0.00           N  
ATOM   3329  CA  SER B 174      11.870 -26.270  -8.096  1.00  0.00           C  
ATOM   3330  CB  SER B 174      12.400 -26.762  -6.747  1.00  0.00           C  
ATOM   3331  OG  SER B 174      12.610 -28.180  -6.781  1.00  0.00           O  
ATOM   3332  C   SER B 174      10.530 -26.889  -8.426  1.00  0.00           C  
ATOM   3333  O   SER B 174       9.462 -26.441  -8.024  1.00  0.00           O  
ATOM   3334  H   SER B 174      11.457 -24.241  -7.474  1.00  0.00           H  
ATOM   3335  HG  SER B 174      13.412 -28.338  -6.293  1.00  0.00           H  
ATOM   3336  N   GLU B 175      10.667 -28.026  -9.130  1.00  0.00           N  
ATOM   3337  CA  GLU B 175       9.553 -28.965  -9.278  1.00  0.00           C  
ATOM   3338  CB  GLU B 175      10.045 -30.165 -10.102  1.00  0.00           C  
ATOM   3339  CG  GLU B 175       9.026 -31.263 -10.446  1.00  0.00           C  
ATOM   3340  CD  GLU B 175       8.680 -32.103  -9.228  1.00  0.00           C  
ATOM   3341  OE1 GLU B 175       9.577 -32.509  -8.488  1.00  0.00           O  
ATOM   3342  OE2 GLU B 175       7.502 -32.354  -8.989  1.00  0.00           O1-
ATOM   3343  C   GLU B 175       8.965 -29.363  -7.929  1.00  0.00           C  
ATOM   3344  O   GLU B 175       7.759 -29.470  -7.736  1.00  0.00           O  
ATOM   3345  H   GLU B 175      11.582 -28.261  -9.455  1.00  0.00           H  
ATOM   3346  N   ALA B 176       9.889 -29.484  -6.954  1.00  0.00           N  
ATOM   3347  CA  ALA B 176       9.452 -29.741  -5.582  1.00  0.00           C  
ATOM   3348  CB  ALA B 176      10.622 -29.649  -4.601  1.00  0.00           C  
ATOM   3349  C   ALA B 176       8.333 -28.837  -5.092  1.00  0.00           C  
ATOM   3350  O   ALA B 176       7.398 -29.294  -4.452  1.00  0.00           O  
ATOM   3351  H   ALA B 176      10.860 -29.404  -7.186  1.00  0.00           H  
ATOM   3352  N   THR B 177       8.435 -27.550  -5.459  1.00  0.00           N  
ATOM   3353  CA  THR B 177       7.345 -26.632  -5.136  1.00  0.00           C  
ATOM   3354  CB  THR B 177       7.773 -25.220  -5.534  1.00  0.00           C  
ATOM   3355  OG1 THR B 177       9.010 -24.905  -4.879  1.00  0.00           O  
ATOM   3356  CG2 THR B 177       6.721 -24.151  -5.237  1.00  0.00           C  
ATOM   3357  C   THR B 177       5.996 -27.004  -5.738  1.00  0.00           C  
ATOM   3358  O   THR B 177       4.963 -26.959  -5.081  1.00  0.00           O  
ATOM   3359  H   THR B 177       9.198 -27.211  -6.009  1.00  0.00           H  
ATOM   3360  HG1 THR B 177       8.829 -25.018  -3.945  1.00  0.00           H  
ATOM   3361  N   VAL B 178       6.050 -27.412  -7.016  1.00  0.00           N  
ATOM   3362  CA  VAL B 178       4.813 -27.842  -7.674  1.00  0.00           C  
ATOM   3363  CB  VAL B 178       5.075 -28.163  -9.155  1.00  0.00           C  
ATOM   3364  CG1 VAL B 178       3.777 -28.477  -9.908  1.00  0.00           C  
ATOM   3365  CG2 VAL B 178       5.863 -27.040  -9.837  1.00  0.00           C  
ATOM   3366  C   VAL B 178       4.172 -29.027  -6.959  1.00  0.00           C  
ATOM   3367  O   VAL B 178       2.984 -29.061  -6.650  1.00  0.00           O  
ATOM   3368  H   VAL B 178       6.941 -27.541  -7.454  1.00  0.00           H  
ATOM   3369  N   LYS B 179       5.049 -29.989  -6.645  1.00  0.00           N  
ATOM   3370  CA  LYS B 179       4.605 -31.123  -5.836  1.00  0.00           C  
ATOM   3371  CB  LYS B 179       5.792 -32.066  -5.641  1.00  0.00           C  
ATOM   3372  CG  LYS B 179       5.437 -33.481  -5.179  1.00  0.00           C  
ATOM   3373  CD  LYS B 179       6.644 -34.425  -5.047  1.00  0.00           C  
ATOM   3374  CE  LYS B 179       7.318 -34.865  -6.360  1.00  0.00           C  
ATOM   3375  NZ  LYS B 179       8.041 -33.758  -6.993  1.00  0.00           N1+
ATOM   3376  C   LYS B 179       3.979 -30.714  -4.505  1.00  0.00           C  
ATOM   3377  O   LYS B 179       2.902 -31.146  -4.115  1.00  0.00           O  
ATOM   3378  H   LYS B 179       5.986 -29.913  -6.997  1.00  0.00           H  
ATOM   3379  HZ1 LYS B 179       8.781 -33.311  -6.425  1.00  0.00           H  
ATOM   3380  HZ2 LYS B 179       8.509 -33.994  -7.897  1.00  0.00           H  
ATOM   3381  HZ3 LYS B 179       7.414 -32.998  -7.336  1.00  0.00           H  
ATOM   3382  N   ARG B 180       4.708 -29.814  -3.833  1.00  0.00           N  
ATOM   3383  CA  ARG B 180       4.253 -29.313  -2.540  1.00  0.00           C  
ATOM   3384  CB  ARG B 180       5.290 -28.357  -1.949  1.00  0.00           C  
ATOM   3385  CG  ARG B 180       6.544 -29.057  -1.423  1.00  0.00           C  
ATOM   3386  CD  ARG B 180       6.336 -29.737  -0.071  1.00  0.00           C  
ATOM   3387  NE  ARG B 180       6.270 -28.745   1.003  1.00  0.00           N  
ATOM   3388  CZ  ARG B 180       6.231 -29.108   2.300  1.00  0.00           C  
ATOM   3389  NH1 ARG B 180       6.156 -30.393   2.645  1.00  0.00           N  
ATOM   3390  NH2 ARG B 180       6.271 -28.158   3.228  1.00  0.00           N1+
ATOM   3391  C   ARG B 180       2.878 -28.674  -2.571  1.00  0.00           C  
ATOM   3392  O   ARG B 180       2.031 -28.982  -1.745  1.00  0.00           O  
ATOM   3393  H   ARG B 180       5.553 -29.475  -4.245  1.00  0.00           H  
ATOM   3394  HE  ARG B 180       6.298 -27.765   0.771  1.00  0.00           H  
ATOM   3395 HH11 ARG B 180       6.134 -30.685   3.601  1.00  0.00           H  
ATOM   3396 HH12 ARG B 180       6.120 -31.097   1.935  1.00  0.00           H  
ATOM   3397 HH21 ARG B 180       6.249 -28.341   4.210  1.00  0.00           H  
ATOM   3398 HH22 ARG B 180       6.331 -27.200   2.918  1.00  0.00           H  
ATOM   3399  N   VAL B 181       2.662 -27.799  -3.566  1.00  0.00           N  
ATOM   3400  CA  VAL B 181       1.321 -27.216  -3.640  1.00  0.00           C  
ATOM   3401  CB  VAL B 181       1.277 -25.973  -4.552  1.00  0.00           C  
ATOM   3402  CG1 VAL B 181       1.663 -26.261  -6.004  1.00  0.00           C  
ATOM   3403  CG2 VAL B 181      -0.081 -25.269  -4.453  1.00  0.00           C  
ATOM   3404  C   VAL B 181       0.221 -28.219  -3.965  1.00  0.00           C  
ATOM   3405  O   VAL B 181      -0.895 -28.126  -3.470  1.00  0.00           O  
ATOM   3406  H   VAL B 181       3.379 -27.593  -4.234  1.00  0.00           H  
ATOM   3407  N   ASN B 182       0.599 -29.225  -4.770  1.00  0.00           N  
ATOM   3408  CA  ASN B 182      -0.370 -30.293  -5.043  1.00  0.00           C  
ATOM   3409  CB  ASN B 182       0.163 -31.268  -6.094  1.00  0.00           C  
ATOM   3410  CG  ASN B 182      -0.247 -30.806  -7.477  1.00  0.00           C  
ATOM   3411  OD1 ASN B 182      -1.229 -31.249  -8.049  1.00  0.00           O  
ATOM   3412  ND2 ASN B 182       0.560 -29.887  -8.014  1.00  0.00           N  
ATOM   3413  C   ASN B 182      -0.826 -31.055  -3.810  1.00  0.00           C  
ATOM   3414  O   ASN B 182      -1.940 -31.546  -3.720  1.00  0.00           O  
ATOM   3415  H   ASN B 182       1.529 -29.253  -5.143  1.00  0.00           H  
ATOM   3416 HD21 ASN B 182       0.332 -29.548  -8.924  1.00  0.00           H  
ATOM   3417 HD22 ASN B 182       1.366 -29.543  -7.532  1.00  0.00           H  
ATOM   3418  N   ILE B 183       0.091 -31.107  -2.833  1.00  0.00           N  
ATOM   3419  CA  ILE B 183      -0.321 -31.685  -1.553  1.00  0.00           C  
ATOM   3420  CB  ILE B 183       0.903 -32.289  -0.836  1.00  0.00           C  
ATOM   3421  CG2 ILE B 183       0.522 -33.001   0.467  1.00  0.00           C  
ATOM   3422  CG1 ILE B 183       1.707 -33.209  -1.764  1.00  0.00           C  
ATOM   3423  CD1 ILE B 183       0.942 -34.452  -2.229  1.00  0.00           C  
ATOM   3424  C   ILE B 183      -1.044 -30.683  -0.654  1.00  0.00           C  
ATOM   3425  O   ILE B 183      -2.000 -30.980   0.051  1.00  0.00           O  
ATOM   3426  H   ILE B 183       1.011 -30.743  -2.985  1.00  0.00           H  
ATOM   3427  N   LEU B 184      -0.509 -29.459  -0.679  1.00  0.00           N  
ATOM   3428  CA  LEU B 184      -0.902 -28.518   0.365  1.00  0.00           C  
ATOM   3429  CB  LEU B 184       0.330 -27.798   0.921  1.00  0.00           C  
ATOM   3430  CG  LEU B 184       1.377 -28.725   1.542  1.00  0.00           C  
ATOM   3431  CD1 LEU B 184       2.670 -27.972   1.856  1.00  0.00           C  
ATOM   3432  CD2 LEU B 184       0.838 -29.473   2.763  1.00  0.00           C  
ATOM   3433  C   LEU B 184      -1.948 -27.493  -0.021  1.00  0.00           C  
ATOM   3434  O   LEU B 184      -2.094 -26.476   0.649  1.00  0.00           O  
ATOM   3435  H   LEU B 184       0.185 -29.228  -1.359  1.00  0.00           H  
ATOM   3436  N   SER B 185      -2.668 -27.775  -1.118  1.00  0.00           N  
ATOM   3437  CA  SER B 185      -3.527 -26.741  -1.704  1.00  0.00           C  
ATOM   3438  CB  SER B 185      -4.308 -27.329  -2.881  1.00  0.00           C  
ATOM   3439  OG  SER B 185      -3.600 -28.462  -3.397  1.00  0.00           O  
ATOM   3440  C   SER B 185      -4.440 -26.004  -0.730  1.00  0.00           C  
ATOM   3441  O   SER B 185      -4.203 -24.854  -0.371  1.00  0.00           O  
ATOM   3442  H   SER B 185      -2.543 -28.636  -1.615  1.00  0.00           H  
ATOM   3443  HG  SER B 185      -2.733 -28.165  -3.660  1.00  0.00           H  
ATOM   3444  N   ASP B 186      -5.463 -26.732  -0.252  1.00  0.00           N  
ATOM   3445  CA  ASP B 186      -6.299 -26.050   0.737  1.00  0.00           C  
ATOM   3446  CB  ASP B 186      -7.751 -26.539   0.736  1.00  0.00           C  
ATOM   3447  CG  ASP B 186      -8.689 -25.348   0.582  1.00  0.00           C  
ATOM   3448  OD1 ASP B 186      -8.879 -24.574   1.522  1.00  0.00           O  
ATOM   3449  OD2 ASP B 186      -9.235 -25.171  -0.500  1.00  0.00           O1-
ATOM   3450  C   ASP B 186      -5.741 -25.999   2.146  1.00  0.00           C  
ATOM   3451  O   ASP B 186      -6.371 -25.521   3.072  1.00  0.00           O  
ATOM   3452  H   ASP B 186      -5.628 -27.681  -0.517  1.00  0.00           H  
ATOM   3453  N   MET B 187      -4.491 -26.466   2.297  1.00  0.00           N  
ATOM   3454  CA  MET B 187      -3.854 -26.120   3.566  1.00  0.00           C  
ATOM   3455  CB  MET B 187      -2.637 -27.016   3.821  1.00  0.00           C  
ATOM   3456  CG  MET B 187      -1.987 -26.820   5.195  1.00  0.00           C  
ATOM   3457  SD  MET B 187      -3.090 -27.209   6.564  1.00  0.00           S  
ATOM   3458  CE  MET B 187      -3.299 -28.968   6.239  1.00  0.00           C  
ATOM   3459  C   MET B 187      -3.492 -24.643   3.589  1.00  0.00           C  
ATOM   3460  O   MET B 187      -3.800 -23.888   4.508  1.00  0.00           O  
ATOM   3461  H   MET B 187      -3.959 -26.800   1.522  1.00  0.00           H  
ATOM   3462  N   HIS B 188      -2.857 -24.232   2.477  1.00  0.00           N  
ATOM   3463  CA  HIS B 188      -2.633 -22.793   2.417  1.00  0.00           C  
ATOM   3464  CB  HIS B 188      -1.543 -22.388   1.426  1.00  0.00           C  
ATOM   3465  CG  HIS B 188      -1.130 -20.972   1.763  1.00  0.00           C  
ATOM   3466  ND1 HIS B 188      -0.474 -20.647   2.892  1.00  0.00           N  
ATOM   3467  CD2 HIS B 188      -1.385 -19.802   1.040  1.00  0.00           C  
ATOM   3468  NE2 HIS B 188      -0.877 -18.766   1.755  1.00  0.00           N  
ATOM   3469  CE1 HIS B 188      -0.320 -19.288   2.890  1.00  0.00           C  
ATOM   3470  C   HIS B 188      -3.897 -21.990   2.197  1.00  0.00           C  
ATOM   3471  O   HIS B 188      -4.100 -20.954   2.817  1.00  0.00           O  
ATOM   3472  H   HIS B 188      -2.670 -24.856   1.714  1.00  0.00           H  
ATOM   3473  HD1 HIS B 188      -0.162 -21.270   3.581  1.00  0.00           H  
ATOM   3474  N   LEU B 189      -4.767 -22.525   1.328  1.00  0.00           N  
ATOM   3475  CA  LEU B 189      -6.032 -21.813   1.151  1.00  0.00           C  
ATOM   3476  CB  LEU B 189      -6.860 -22.430   0.022  1.00  0.00           C  
ATOM   3477  CG  LEU B 189      -6.124 -22.482  -1.323  1.00  0.00           C  
ATOM   3478  CD1 LEU B 189      -6.791 -23.446  -2.304  1.00  0.00           C  
ATOM   3479  CD2 LEU B 189      -5.920 -21.099  -1.941  1.00  0.00           C  
ATOM   3480  C   LEU B 189      -6.816 -21.635   2.446  1.00  0.00           C  
ATOM   3481  O   LEU B 189      -7.242 -20.538   2.777  1.00  0.00           O  
ATOM   3482  H   LEU B 189      -4.544 -23.352   0.809  1.00  0.00           H  
ATOM   3483  N   ARG B 190      -6.892 -22.721   3.236  1.00  0.00           N  
ATOM   3484  CA  ARG B 190      -7.427 -22.572   4.594  1.00  0.00           C  
ATOM   3485  CB  ARG B 190      -7.486 -23.921   5.323  1.00  0.00           C  
ATOM   3486  CG  ARG B 190      -8.346 -23.931   6.589  1.00  0.00           C  
ATOM   3487  CD  ARG B 190      -9.778 -23.456   6.314  1.00  0.00           C  
ATOM   3488  NE  ARG B 190     -10.533 -23.237   7.549  1.00  0.00           N  
ATOM   3489  CZ  ARG B 190     -10.352 -22.118   8.290  1.00  0.00           C  
ATOM   3490  NH1 ARG B 190      -9.485 -21.183   7.913  1.00  0.00           N  
ATOM   3491  NH2 ARG B 190     -11.042 -21.958   9.416  1.00  0.00           N1+
ATOM   3492  C   ARG B 190      -6.770 -21.504   5.463  1.00  0.00           C  
ATOM   3493  O   ARG B 190      -7.459 -20.770   6.172  1.00  0.00           O  
ATOM   3494  H   ARG B 190      -6.723 -23.632   2.855  1.00  0.00           H  
ATOM   3495  HE  ARG B 190     -11.159 -23.971   7.819  1.00  0.00           H  
ATOM   3496 HH11 ARG B 190      -9.269 -20.378   8.476  1.00  0.00           H  
ATOM   3497 HH12 ARG B 190      -8.968 -21.254   7.053  1.00  0.00           H  
ATOM   3498 HH21 ARG B 190     -11.699 -22.650   9.719  1.00  0.00           H  
ATOM   3499 HH22 ARG B 190     -10.919 -21.141   9.983  1.00  0.00           H  
ATOM   3500  N   SER B 191      -5.429 -21.411   5.360  1.00  0.00           N  
ATOM   3501  CA  SER B 191      -4.726 -20.285   5.995  1.00  0.00           C  
ATOM   3502  CB  SER B 191      -3.214 -20.342   5.685  1.00  0.00           C  
ATOM   3503  OG  SER B 191      -2.453 -19.339   6.395  1.00  0.00           O  
ATOM   3504  C   SER B 191      -5.315 -18.940   5.589  1.00  0.00           C  
ATOM   3505  O   SER B 191      -5.641 -18.092   6.416  1.00  0.00           O  
ATOM   3506  H   SER B 191      -4.937 -22.094   4.812  1.00  0.00           H  
ATOM   3507  HG  SER B 191      -2.346 -19.709   7.270  1.00  0.00           H  
ATOM   3508  N   ILE B 192      -5.471 -18.801   4.264  1.00  0.00           N  
ATOM   3509  CA  ILE B 192      -6.030 -17.551   3.750  1.00  0.00           C  
ATOM   3510  CB  ILE B 192      -5.979 -17.488   2.219  1.00  0.00           C  
ATOM   3511  CG2 ILE B 192      -6.226 -16.064   1.711  1.00  0.00           C  
ATOM   3512  CG1 ILE B 192      -4.662 -18.039   1.677  1.00  0.00           C  
ATOM   3513  CD1 ILE B 192      -4.724 -18.327   0.179  1.00  0.00           C  
ATOM   3514  C   ILE B 192      -7.437 -17.281   4.256  1.00  0.00           C  
ATOM   3515  O   ILE B 192      -7.772 -16.165   4.617  1.00  0.00           O  
ATOM   3516  H   ILE B 192      -5.278 -19.575   3.656  1.00  0.00           H  
ATOM   3517  N   ARG B 193      -8.230 -18.361   4.343  1.00  0.00           N  
ATOM   3518  CA  ARG B 193      -9.581 -18.202   4.891  1.00  0.00           C  
ATOM   3519  CB  ARG B 193     -10.377 -19.515   4.829  1.00  0.00           C  
ATOM   3520  CG  ARG B 193     -10.275 -20.217   3.472  1.00  0.00           C  
ATOM   3521  CD  ARG B 193     -11.104 -21.497   3.332  1.00  0.00           C  
ATOM   3522  NE  ARG B 193     -10.658 -22.319   2.203  1.00  0.00           N  
ATOM   3523  CZ  ARG B 193     -11.028 -22.082   0.927  1.00  0.00           C  
ATOM   3524  NH1 ARG B 193     -11.801 -21.048   0.615  1.00  0.00           N  
ATOM   3525  NH2 ARG B 193     -10.603 -22.904  -0.020  1.00  0.00           N1+
ATOM   3526  C   ARG B 193      -9.608 -17.619   6.297  1.00  0.00           C  
ATOM   3527  O   ARG B 193     -10.410 -16.759   6.636  1.00  0.00           O  
ATOM   3528  H   ARG B 193      -7.899 -19.221   3.956  1.00  0.00           H  
ATOM   3529  HE  ARG B 193     -10.041 -23.105   2.343  1.00  0.00           H  
ATOM   3530 HH11 ARG B 193     -12.123 -20.805  -0.305  1.00  0.00           H  
ATOM   3531 HH12 ARG B 193     -12.126 -20.380   1.296  1.00  0.00           H  
ATOM   3532 HH21 ARG B 193     -10.008 -23.694   0.219  1.00  0.00           H  
ATOM   3533 HH22 ARG B 193     -10.836 -22.800  -0.982  1.00  0.00           H  
ATOM   3534  N   THR B 194      -8.652 -18.097   7.114  1.00  0.00           N  
ATOM   3535  CA  THR B 194      -8.533 -17.456   8.426  1.00  0.00           C  
ATOM   3536  CB  THR B 194      -7.578 -18.250   9.324  1.00  0.00           C  
ATOM   3537  OG1 THR B 194      -7.942 -19.638   9.324  1.00  0.00           O  
ATOM   3538  CG2 THR B 194      -7.535 -17.723  10.762  1.00  0.00           C  
ATOM   3539  C   THR B 194      -8.125 -15.989   8.353  1.00  0.00           C  
ATOM   3540  O   THR B 194      -8.670 -15.133   9.033  1.00  0.00           O  
ATOM   3541  H   THR B 194      -7.976 -18.759   6.784  1.00  0.00           H  
ATOM   3542  HG1 THR B 194      -7.241 -20.067   9.809  1.00  0.00           H  
ATOM   3543  N   LYS B 195      -7.152 -15.735   7.464  1.00  0.00           N  
ATOM   3544  CA  LYS B 195      -6.700 -14.355   7.273  1.00  0.00           C  
ATOM   3545  CB  LYS B 195      -5.493 -14.366   6.323  1.00  0.00           C  
ATOM   3546  CG  LYS B 195      -4.278 -15.037   6.985  1.00  0.00           C  
ATOM   3547  CD  LYS B 195      -3.208 -15.586   6.029  1.00  0.00           C  
ATOM   3548  CE  LYS B 195      -1.991 -16.128   6.796  1.00  0.00           C  
ATOM   3549  NZ  LYS B 195      -1.152 -16.987   5.945  1.00  0.00           N1+
ATOM   3550  C   LYS B 195      -7.808 -13.391   6.845  1.00  0.00           C  
ATOM   3551  O   LYS B 195      -7.894 -12.260   7.305  1.00  0.00           O  
ATOM   3552  H   LYS B 195      -6.783 -16.477   6.902  1.00  0.00           H  
ATOM   3553  HZ1 LYS B 195      -1.648 -17.894   5.793  1.00  0.00           H  
ATOM   3554  HZ2 LYS B 195      -0.952 -16.519   5.034  1.00  0.00           H  
ATOM   3555  HZ3 LYS B 195      -0.245 -17.176   6.421  1.00  0.00           H  
ATOM   3556  N   LEU B 196      -8.690 -13.929   5.987  1.00  0.00           N  
ATOM   3557  CA  LEU B 196      -9.883 -13.206   5.551  1.00  0.00           C  
ATOM   3558  CB  LEU B 196     -10.582 -14.022   4.456  1.00  0.00           C  
ATOM   3559  CG  LEU B 196     -11.815 -13.370   3.821  1.00  0.00           C  
ATOM   3560  CD1 LEU B 196     -11.479 -12.068   3.091  1.00  0.00           C  
ATOM   3561  CD2 LEU B 196     -12.563 -14.355   2.923  1.00  0.00           C  
ATOM   3562  C   LEU B 196     -10.828 -12.887   6.698  1.00  0.00           C  
ATOM   3563  O   LEU B 196     -11.239 -11.754   6.905  1.00  0.00           O  
ATOM   3564  H   LEU B 196      -8.536 -14.858   5.662  1.00  0.00           H  
ATOM   3565  N   MET B 197     -11.124 -13.948   7.472  1.00  0.00           N  
ATOM   3566  CA  MET B 197     -11.964 -13.738   8.657  1.00  0.00           C  
ATOM   3567  CB  MET B 197     -12.260 -15.067   9.355  1.00  0.00           C  
ATOM   3568  CG  MET B 197     -13.082 -16.039   8.503  1.00  0.00           C  
ATOM   3569  SD  MET B 197     -14.719 -15.415   8.079  1.00  0.00           S  
ATOM   3570  CE  MET B 197     -15.402 -15.312   9.742  1.00  0.00           C  
ATOM   3571  C   MET B 197     -11.394 -12.739   9.655  1.00  0.00           C  
ATOM   3572  O   MET B 197     -12.103 -12.006  10.330  1.00  0.00           O  
ATOM   3573  H   MET B 197     -10.777 -14.854   7.224  1.00  0.00           H  
ATOM   3574  N   LEU B 198     -10.056 -12.738   9.690  1.00  0.00           N  
ATOM   3575  CA  LEU B 198      -9.360 -11.653  10.368  1.00  0.00           C  
ATOM   3576  CB  LEU B 198      -7.987 -12.173  10.817  1.00  0.00           C  
ATOM   3577  CG  LEU B 198      -7.215 -11.312  11.824  1.00  0.00           C  
ATOM   3578  CD1 LEU B 198      -6.437 -12.186  12.808  1.00  0.00           C  
ATOM   3579  CD2 LEU B 198      -6.297 -10.286  11.154  1.00  0.00           C  
ATOM   3580  C   LEU B 198      -9.280 -10.410   9.492  1.00  0.00           C  
ATOM   3581  O   LEU B 198      -9.273  -9.275   9.958  1.00  0.00           O  
ATOM   3582  H   LEU B 198      -9.554 -13.402   9.138  1.00  0.00           H  
TER    3583      LEU B 198 
END
