# Supplementary material for: Fbxo4-mediated degradation of Fxr1 suppresses tumorigenesis in head and neck squamous cell carcinoma
Source: Nat Commun. 2017 Nov 16;8:1534. doi: 10.1038/s41467-017-01199-8 (PMC5688124; doi:10.1038/s41467-017-01199-8)
Supplement: Supplementary file 8 — Supplementary Data 5 [file 41467_2017_1199_MOESM8_ESM.txt]

HEADER    .pdb                                                        
REMARK  99                                                                      
HELIX    1   1 PRO A  184  LEU A  186  5               Generated by MOE    3
HELIX    2   2 LEU A  193  LEU A  197  1               Generated by MOE    5
HELIX    3   3 PRO A  210  ARG A  212  5               Generated by MOE    3
HELIX    4   4 ILE A  279  VAL A  285  1               Generated by MOE    7
HELIX    5   5 TRP A  303  MET A  311  1               Generated by MOE    9
HELIX    6   6 CYS A  341  GLU A  347  1               Generated by MOE    7
HELIX    7   7 LEU A  350  LEU A  353  5               Generated by MOE    4
HELIX    8   8 PHE A  370  GLU A  382  1               Generated by MOE   13
HELIX    9   9 GLU B   33  ASN B   35  5               Generated by MOE    3
HELIX   10  10 PHE B   44  GLU B   46  5               Generated by MOE    3
HELIX   11  11 PHE B  109  ARG B  111  5               Generated by MOE    3
HELIX   12  12 GLU B  135  LEU B  137  5               Generated by MOE    3
HELIX   13  13 LYS B  148  VAL B  154  1               Generated by MOE    7
HELIX   14  14 GLU B  175  MET B  197  1               Generated by MOE   23
SHEET    1       ARG A 178  PHE A 182                  Generated by MOE
SHEET    2       CYS A 204  ALA A 207                  Generated by MOE
SHEET    3       VAL A 221  GLN A 224                  Generated by MOE
SHEET    4       LYS A 230  PHE A 231                  Generated by MOE
SHEET    5       ASN A 232  ILE A 235                  Generated by MOE
SHEET    6       GLY A 288  ASN A 294                  Generated by MOE
SHEET    7       LEU A 325  ILE A 331                  Generated by MOE
SHEET    8       TRP A 357  GLU A 363                  Generated by MOE
SHEET    9       THR B   5  ARG B   9                  Generated by MOE
SHEET   10       PHE B  15  HIS B  24                  Generated by MOE
SHEET   11       SER B  27  PHE B  32                  Generated by MOE
SHEET   12       ARG B  40  PRO B  43                  Generated by MOE
SHEET   13       VAL B  47  ARG B  48                  Generated by MOE
SHEET   14       GLU B  64  SER B  69                  Generated by MOE
SHEET   15       GLY B  78  LYS B  88                  Generated by MOE
SHEET   16       PHE B  91  TYR B  96                  Generated by MOE
SHEET   17       ASN B 104  THR B 108                  Generated by MOE
SHEET   18       LEU B 112  PRO B 114                  Generated by MOE
SHEET   19       PHE B 127  ASP B 132                  Generated by MOE
SHEET   20       ARG B 158  HIS B 162                  Generated by MOE
SHEET   21       GLN B 167  SER B 172                  Generated by MOE
ATOM      1  N   PRO A 177      36.570  16.491  10.741  1.00  0.00           N1+
ATOM      2  CD  PRO A 177      37.986  16.157  10.720  1.00  0.00           C  
ATOM      3  CA  PRO A 177      35.757  15.663   9.807  1.00  0.00           C  
ATOM      4  CB  PRO A 177      36.795  14.668   9.276  1.00  0.00           C  
ATOM      5  CG  PRO A 177      38.146  15.366   9.429  1.00  0.00           C  
ATOM      6  C   PRO A 177      34.568  14.930  10.486  1.00  0.00           C  
ATOM      7  O   PRO A 177      34.654  14.496  11.645  1.00  0.00           O  
ATOM      8  N   ARG A 178      33.455  14.779   9.754  1.00  0.00           N  
ATOM      9  CA  ARG A 178      32.257  14.075  10.223  1.00  0.00           C  
ATOM     10  CB  ARG A 178      31.033  14.992  10.358  1.00  0.00           C  
ATOM     11  CG  ARG A 178      31.252  16.320  11.086  1.00  0.00           C  
ATOM     12  CD  ARG A 178      29.942  16.913  11.623  1.00  0.00           C  
ATOM     13  NE  ARG A 178      29.504  16.163  12.801  1.00  0.00           N  
ATOM     14  CZ  ARG A 178      28.470  16.597  13.584  1.00  0.00           C  
ATOM     15  NH1 ARG A 178      27.704  17.637  13.187  1.00  0.00           N  
ATOM     16  NH2 ARG A 178      28.238  15.982  14.761  1.00  0.00           N1+
ATOM     17  C   ARG A 178      31.860  12.890   9.329  1.00  0.00           C  
ATOM     18  O   ARG A 178      31.524  13.073   8.159  1.00  0.00           O  
ATOM     19  H   ARG A 178      33.474  15.075   8.792  1.00  0.00           H  
ATOM     20  HE  ARG A 178      30.040  15.338  12.993  1.00  0.00           H  
ATOM     21 HH11 ARG A 178      26.948  17.989  13.754  1.00  0.00           H  
ATOM     22 HH12 ARG A 178      27.852  18.098  12.306  1.00  0.00           H  
ATOM     23 HH21 ARG A 178      28.810  15.232  15.115  1.00  0.00           H  
ATOM     24 HH22 ARG A 178      27.478  16.274  15.359  1.00  0.00           H  
ATOM     25  N   PHE A 179      31.749  11.695   9.920  1.00  0.00           N  
ATOM     26  CA  PHE A 179      31.368  10.467   9.227  1.00  0.00           C  
ATOM     27  CB  PHE A 179      32.383   9.355   9.487  1.00  0.00           C  
ATOM     28  CG  PHE A 179      33.753   9.819   9.074  1.00  0.00           C  
ATOM     29  CD1 PHE A 179      34.777   9.856  10.011  1.00  0.00           C  
ATOM     30  CD2 PHE A 179      33.989  10.206   7.761  1.00  0.00           C  
ATOM     31  CE1 PHE A 179      36.043  10.280   9.632  1.00  0.00           C  
ATOM     32  CE2 PHE A 179      35.257  10.628   7.383  1.00  0.00           C  
ATOM     33  CZ  PHE A 179      36.282  10.667   8.320  1.00  0.00           C  
ATOM     34  C   PHE A 179      29.980  10.003   9.696  1.00  0.00           C  
ATOM     35  O   PHE A 179      29.558  10.280  10.831  1.00  0.00           O  
ATOM     36  H   PHE A 179      31.895  11.611  10.903  1.00  0.00           H  
ATOM     37  N   ALA A 180      29.272   9.248   8.850  1.00  0.00           N  
ATOM     38  CA  ALA A 180      27.939   8.764   9.203  1.00  0.00           C  
ATOM     39  CB  ALA A 180      26.876   9.482   8.395  1.00  0.00           C  
ATOM     40  C   ALA A 180      27.755   7.262   8.955  1.00  0.00           C  
ATOM     41  O   ALA A 180      28.192   6.732   7.928  1.00  0.00           O  
ATOM     42  H   ALA A 180      29.631   8.992   7.947  1.00  0.00           H  
ATOM     43  N   MET A 181      27.113   6.584   9.915  1.00  0.00           N  
ATOM     44  CA  MET A 181      27.011   5.130   9.931  1.00  0.00           C  
ATOM     45  CB  MET A 181      27.675   4.627  11.211  1.00  0.00           C  
ATOM     46  CG  MET A 181      27.734   3.107  11.298  1.00  0.00           C  
ATOM     47  SD  MET A 181      28.651   2.524  12.730  1.00  0.00           S  
ATOM     48  CE  MET A 181      27.495   3.057  13.998  1.00  0.00           C  
ATOM     49  C   MET A 181      25.566   4.631   9.826  1.00  0.00           C  
ATOM     50  O   MET A 181      24.711   5.009  10.630  1.00  0.00           O  
ATOM     51  H   MET A 181      26.667   7.083  10.659  1.00  0.00           H  
ATOM     52  N   PHE A 182      25.325   3.729   8.868  1.00  0.00           N  
ATOM     53  CA  PHE A 182      23.988   3.293   8.451  1.00  0.00           C  
ATOM     54  CB  PHE A 182      23.469   4.209   7.338  1.00  0.00           C  
ATOM     55  CG  PHE A 182      24.507   4.375   6.252  1.00  0.00           C  
ATOM     56  CD1 PHE A 182      25.300   5.517   6.224  1.00  0.00           C  
ATOM     57  CD2 PHE A 182      24.663   3.399   5.275  1.00  0.00           C  
ATOM     58  CE1 PHE A 182      26.241   5.686   5.217  1.00  0.00           C  
ATOM     59  CE2 PHE A 182      25.604   3.571   4.266  1.00  0.00           C  
ATOM     60  CZ  PHE A 182      26.392   4.714   4.237  1.00  0.00           C  
ATOM     61  C   PHE A 182      23.881   1.793   8.062  1.00  0.00           C  
ATOM     62  O   PHE A 182      24.900   1.117   7.894  1.00  0.00           O  
ATOM     63  H   PHE A 182      26.080   3.358   8.323  1.00  0.00           H  
ATOM     64  N   GLY A 183      22.667   1.288   7.806  1.00  0.00           N  
ATOM     65  CA  GLY A 183      22.467  -0.009   7.152  1.00  0.00           C  
ATOM     66  C   GLY A 183      22.040  -1.210   8.040  1.00  0.00           C  
ATOM     67  O   GLY A 183      22.219  -1.200   9.261  1.00  0.00           O  
ATOM     68  H   GLY A 183      21.841   1.795   8.059  1.00  0.00           H  
ATOM     69  N   PRO A 184      21.517  -2.298   7.429  1.00  0.00           N  
ATOM     70  CD  PRO A 184      21.464  -2.474   5.985  1.00  0.00           C  
ATOM     71  CA  PRO A 184      20.791  -3.355   8.156  1.00  0.00           C  
ATOM     72  CB  PRO A 184      20.258  -4.244   7.025  1.00  0.00           C  
ATOM     73  CG  PRO A 184      20.250  -3.368   5.774  1.00  0.00           C  
ATOM     74  C   PRO A 184      21.636  -4.165   9.162  1.00  0.00           C  
ATOM     75  O   PRO A 184      21.110  -4.709  10.141  1.00  0.00           O  
ATOM     76  N   GLY A 185      22.965  -4.167   9.006  1.00  0.00           N  
ATOM     77  CA  GLY A 185      23.862  -4.673  10.035  1.00  0.00           C  
ATOM     78  C   GLY A 185      23.753  -3.912  11.379  1.00  0.00           C  
ATOM     79  O   GLY A 185      24.277  -4.397  12.379  1.00  0.00           O  
ATOM     80  H   GLY A 185      23.367  -3.666   8.238  1.00  0.00           H  
ATOM     81  N   LEU A 186      23.048  -2.773  11.457  1.00  0.00           N  
ATOM     82  CA  LEU A 186      22.655  -2.176  12.731  1.00  0.00           C  
ATOM     83  CB  LEU A 186      22.226  -0.717  12.548  1.00  0.00           C  
ATOM     84  CG  LEU A 186      23.384   0.212  12.185  1.00  0.00           C  
ATOM     85  CD1 LEU A 186      22.899   1.632  11.885  1.00  0.00           C  
ATOM     86  CD2 LEU A 186      24.472   0.199  13.261  1.00  0.00           C  
ATOM     87  C   LEU A 186      21.566  -2.970  13.500  1.00  0.00           C  
ATOM     88  O   LEU A 186      21.468  -2.774  14.713  1.00  0.00           O  
ATOM     89  H   LEU A 186      22.566  -2.416  10.656  1.00  0.00           H  
ATOM     90  N   GLU A 187      20.797  -3.884  12.879  1.00  0.00           N  
ATOM     91  CA  GLU A 187      19.762  -4.667  13.572  1.00  0.00           C  
ATOM     92  CB  GLU A 187      18.350  -4.153  13.243  1.00  0.00           C  
ATOM     93  CG  GLU A 187      18.109  -3.657  11.811  1.00  0.00           C  
ATOM     94  CD  GLU A 187      18.713  -2.278  11.628  1.00  0.00           C  
ATOM     95  OE1 GLU A 187      18.306  -1.357  12.329  1.00  0.00           O  
ATOM     96  OE2 GLU A 187      19.614  -2.135  10.808  1.00  0.00           O1-
ATOM     97  C   GLU A 187      19.876  -6.199  13.376  1.00  0.00           C  
ATOM     98  O   GLU A 187      19.435  -6.946  14.245  1.00  0.00           O  
ATOM     99  H   GLU A 187      20.797  -3.879  11.876  1.00  0.00           H  
ATOM    100  N   GLU A 188      20.499  -6.710  12.304  1.00  0.00           N  
ATOM    101  CA  GLU A 188      20.515  -8.163  12.042  1.00  0.00           C  
ATOM    102  CB  GLU A 188      20.856  -8.454  10.585  1.00  0.00           C  
ATOM    103  CG  GLU A 188      19.899  -7.863   9.553  1.00  0.00           C  
ATOM    104  CD  GLU A 188      20.295  -8.370   8.182  1.00  0.00           C  
ATOM    105  OE1 GLU A 188      21.478  -8.576   7.932  1.00  0.00           O  
ATOM    106  OE2 GLU A 188      19.427  -8.605   7.351  1.00  0.00           O1-
ATOM    107  C   GLU A 188      21.451  -9.010  12.961  1.00  0.00           C  
ATOM    108  O   GLU A 188      21.513 -10.233  12.835  1.00  0.00           O  
ATOM    109  H   GLU A 188      20.865  -6.075  11.619  1.00  0.00           H  
ATOM    110  N   LEU A 189      22.225  -8.383  13.853  1.00  0.00           N  
ATOM    111  CA  LEU A 189      23.251  -9.018  14.692  1.00  0.00           C  
ATOM    112  CB  LEU A 189      24.521  -8.162  14.687  1.00  0.00           C  
ATOM    113  CG  LEU A 189      25.024  -7.792  13.287  1.00  0.00           C  
ATOM    114  CD1 LEU A 189      26.261  -6.900  13.352  1.00  0.00           C  
ATOM    115  CD2 LEU A 189      25.272  -9.015  12.407  1.00  0.00           C  
ATOM    116  C   LEU A 189      22.785  -9.269  16.150  1.00  0.00           C  
ATOM    117  O   LEU A 189      21.924  -8.554  16.665  1.00  0.00           O  
ATOM    118  H   LEU A 189      21.984  -7.441  14.078  1.00  0.00           H  
ATOM    119  N   ASN A 190      23.426 -10.193  16.884  1.00  0.00           N  
ATOM    120  CA  ASN A 190      23.093 -10.457  18.292  1.00  0.00           C  
ATOM    121  CB  ASN A 190      23.715 -11.812  18.664  1.00  0.00           C  
ATOM    122  CG  ASN A 190      23.681 -12.079  20.159  1.00  0.00           C  
ATOM    123  OD1 ASN A 190      22.660 -12.487  20.707  1.00  0.00           O  
ATOM    124  ND2 ASN A 190      24.868 -11.913  20.774  1.00  0.00           N  
ATOM    125  C   ASN A 190      23.647  -9.371  19.255  1.00  0.00           C  
ATOM    126  O   ASN A 190      23.354  -9.414  20.450  1.00  0.00           O  
ATOM    127  H   ASN A 190      24.208 -10.660  16.460  1.00  0.00           H  
ATOM    128 HD21 ASN A 190      25.027 -12.114  21.737  1.00  0.00           H  
ATOM    129 HD22 ASN A 190      25.697 -11.558  20.324  1.00  0.00           H  
ATOM    130  N   THR A 191      24.406  -8.380  18.763  1.00  0.00           N  
ATOM    131  CA  THR A 191      25.061  -7.363  19.604  1.00  0.00           C  
ATOM    132  CB  THR A 191      26.393  -7.906  20.100  1.00  0.00           C  
ATOM    133  OG1 THR A 191      26.421  -9.341  20.016  1.00  0.00           O  
ATOM    134  CG2 THR A 191      26.595  -7.408  21.535  1.00  0.00           C  
ATOM    135  C   THR A 191      25.177  -5.997  18.893  1.00  0.00           C  
ATOM    136  O   THR A 191      25.669  -5.911  17.769  1.00  0.00           O  
ATOM    137  H   THR A 191      24.672  -8.373  17.802  1.00  0.00           H  
ATOM    138  HG1 THR A 191      27.209  -9.610  20.505  1.00  0.00           H  
ATOM    139  N   SER A 192      24.812  -4.899  19.569  1.00  0.00           N  
ATOM    140  CA  SER A 192      24.897  -3.547  18.998  1.00  0.00           C  
ATOM    141  CB  SER A 192      23.734  -2.666  19.491  1.00  0.00           C  
ATOM    142  OG  SER A 192      23.664  -1.442  18.738  1.00  0.00           O  
ATOM    143  C   SER A 192      26.295  -2.891  19.116  1.00  0.00           C  
ATOM    144  O   SER A 192      26.739  -2.549  20.214  1.00  0.00           O  
ATOM    145  H   SER A 192      24.538  -4.986  20.525  1.00  0.00           H  
ATOM    146  HG  SER A 192      22.916  -1.494  18.139  1.00  0.00           H  
ATOM    147  N   LEU A 193      26.907  -2.533  17.975  1.00  0.00           N  
ATOM    148  CA  LEU A 193      28.174  -1.787  17.911  1.00  0.00           C  
ATOM    149  CB  LEU A 193      28.501  -1.588  16.425  1.00  0.00           C  
ATOM    150  CG  LEU A 193      29.673  -0.668  16.070  1.00  0.00           C  
ATOM    151  CD1 LEU A 193      31.013  -1.170  16.599  1.00  0.00           C  
ATOM    152  CD2 LEU A 193      29.741  -0.423  14.563  1.00  0.00           C  
ATOM    153  C   LEU A 193      28.098  -0.422  18.645  1.00  0.00           C  
ATOM    154  O   LEU A 193      29.081   0.049  19.225  1.00  0.00           O  
ATOM    155  H   LEU A 193      26.487  -2.854  17.126  1.00  0.00           H  
ATOM    156  N   VAL A 194      26.906   0.182  18.715  1.00  0.00           N  
ATOM    157  CA  VAL A 194      26.693   1.461  19.392  1.00  0.00           C  
ATOM    158  CB  VAL A 194      25.274   1.938  19.065  1.00  0.00           C  
ATOM    159  CG1 VAL A 194      24.961   3.323  19.635  1.00  0.00           C  
ATOM    160  CG2 VAL A 194      25.047   1.874  17.555  1.00  0.00           C  
ATOM    161  C   VAL A 194      26.921   1.375  20.922  1.00  0.00           C  
ATOM    162  O   VAL A 194      27.232   2.382  21.553  1.00  0.00           O  
ATOM    163  H   VAL A 194      26.111  -0.316  18.366  1.00  0.00           H  
ATOM    164  N   LEU A 195      26.883   0.171  21.514  1.00  0.00           N  
ATOM    165  CA  LEU A 195      27.243  -0.019  22.920  1.00  0.00           C  
ATOM    166  CB  LEU A 195      26.787  -1.396  23.401  1.00  0.00           C  
ATOM    167  CG  LEU A 195      25.288  -1.622  23.195  1.00  0.00           C  
ATOM    168  CD1 LEU A 195      24.890  -3.068  23.495  1.00  0.00           C  
ATOM    169  CD2 LEU A 195      24.443  -0.613  23.977  1.00  0.00           C  
ATOM    170  C   LEU A 195      28.768   0.141  23.116  1.00  0.00           C  
ATOM    171  O   LEU A 195      29.211   1.011  23.859  1.00  0.00           O  
ATOM    172  H   LEU A 195      26.739  -0.648  20.955  1.00  0.00           H  
ATOM    173  N   SER A 196      29.585  -0.609  22.367  1.00  0.00           N  
ATOM    174  CA  SER A 196      31.051  -0.505  22.408  1.00  0.00           C  
ATOM    175  CB  SER A 196      31.534  -1.643  21.526  1.00  0.00           C  
ATOM    176  OG  SER A 196      30.571  -2.699  21.649  1.00  0.00           O  
ATOM    177  C   SER A 196      31.551   0.904  21.992  1.00  0.00           C  
ATOM    178  O   SER A 196      32.489   1.437  22.589  1.00  0.00           O  
ATOM    179  H   SER A 196      29.239  -1.325  21.759  1.00  0.00           H  
ATOM    180  HG  SER A 196      31.037  -3.493  21.384  1.00  0.00           H  
ATOM    181  N   LEU A 197      30.868   1.590  21.063  1.00  0.00           N  
ATOM    182  CA  LEU A 197      31.176   2.987  20.736  1.00  0.00           C  
ATOM    183  CB  LEU A 197      30.467   3.421  19.453  1.00  0.00           C  
ATOM    184  CG  LEU A 197      30.975   2.699  18.206  1.00  0.00           C  
ATOM    185  CD1 LEU A 197      30.200   3.128  16.960  1.00  0.00           C  
ATOM    186  CD2 LEU A 197      32.485   2.867  18.022  1.00  0.00           C  
ATOM    187  C   LEU A 197      30.832   3.980  21.875  1.00  0.00           C  
ATOM    188  O   LEU A 197      31.396   5.072  21.903  1.00  0.00           O  
ATOM    189  H   LEU A 197      30.114   1.129  20.589  1.00  0.00           H  
ATOM    190  N   MET A 198      29.958   3.639  22.835  1.00  0.00           N  
ATOM    191  CA  MET A 198      29.595   4.519  23.954  1.00  0.00           C  
ATOM    192  CB  MET A 198      28.185   4.178  24.442  1.00  0.00           C  
ATOM    193  CG  MET A 198      27.483   5.345  25.137  1.00  0.00           C  
ATOM    194  SD  MET A 198      27.257   6.756  24.040  1.00  0.00           S  
ATOM    195  CE  MET A 198      26.293   5.935  22.758  1.00  0.00           C  
ATOM    196  C   MET A 198      30.636   4.484  25.109  1.00  0.00           C  
ATOM    197  O   MET A 198      30.569   5.287  26.040  1.00  0.00           O  
ATOM    198  H   MET A 198      29.555   2.722  22.831  1.00  0.00           H  
ATOM    199  N   SER A 199      31.592   3.541  25.094  1.00  0.00           N  
ATOM    200  CA  SER A 199      32.735   3.468  26.021  1.00  0.00           C  
ATOM    201  CB  SER A 199      32.259   3.119  27.440  1.00  0.00           C  
ATOM    202  OG  SER A 199      31.814   4.276  28.158  1.00  0.00           O  
ATOM    203  C   SER A 199      33.776   2.416  25.590  1.00  0.00           C  
ATOM    204  O   SER A 199      33.542   1.214  25.708  1.00  0.00           O  
ATOM    205  H   SER A 199      31.579   2.819  24.399  1.00  0.00           H  
ATOM    206  HG  SER A 199      31.269   4.776  27.561  1.00  0.00           H  
ATOM    207  N   SER A 200      34.931   2.863  25.086  1.00  0.00           N  
ATOM    208  CA  SER A 200      36.033   2.001  24.636  1.00  0.00           C  
ATOM    209  CB  SER A 200      35.593   1.356  23.336  1.00  0.00           C  
ATOM    210  OG  SER A 200      34.915   2.353  22.570  1.00  0.00           O  
ATOM    211  C   SER A 200      37.322   2.817  24.411  1.00  0.00           C  
ATOM    212  O   SER A 200      37.251   4.026  24.200  1.00  0.00           O  
ATOM    213  H   SER A 200      35.126   3.824  24.876  1.00  0.00           H  
ATOM    214  HG  SER A 200      34.001   2.284  22.806  1.00  0.00           H  
ATOM    215  N   GLU A 201      38.498   2.182  24.487  1.00  0.00           N  
ATOM    216  CA  GLU A 201      39.769   2.784  24.063  1.00  0.00           C  
ATOM    217  CB  GLU A 201      40.912   2.242  24.917  1.00  0.00           C  
ATOM    218  CG  GLU A 201      41.162   3.174  26.097  1.00  0.00           C  
ATOM    219  CD  GLU A 201      41.524   4.525  25.526  1.00  0.00           C  
ATOM    220  OE1 GLU A 201      42.299   4.560  24.572  1.00  0.00           O  
ATOM    221  OE2 GLU A 201      41.016   5.532  26.015  1.00  0.00           O1-
ATOM    222  C   GLU A 201      40.023   2.511  22.558  1.00  0.00           C  
ATOM    223  O   GLU A 201      39.181   1.897  21.900  1.00  0.00           O  
ATOM    224  H   GLU A 201      38.503   1.189  24.570  1.00  0.00           H  
ATOM    225  N   GLU A 202      41.178   2.914  22.001  1.00  0.00           N  
ATOM    226  CA  GLU A 202      41.580   2.721  20.591  1.00  0.00           C  
ATOM    227  CB  GLU A 202      41.657   1.238  20.211  1.00  0.00           C  
ATOM    228  CG  GLU A 202      42.643   0.454  21.080  1.00  0.00           C  
ATOM    229  CD  GLU A 202      42.648  -1.002  20.659  1.00  0.00           C  
ATOM    230  OE1 GLU A 202      41.572  -1.557  20.445  1.00  0.00           O  
ATOM    231  OE2 GLU A 202      43.730  -1.578  20.545  1.00  0.00           O1-
ATOM    232  C   GLU A 202      40.712   3.527  19.587  1.00  0.00           C  
ATOM    233  O   GLU A 202      41.251   4.299  18.798  1.00  0.00           O  
ATOM    234  H   GLU A 202      41.751   3.489  22.595  1.00  0.00           H  
ATOM    235  N   LEU A 203      39.384   3.494  19.733  1.00  0.00           N  
ATOM    236  CA  LEU A 203      38.489   4.605  19.416  1.00  0.00           C  
ATOM    237  CB  LEU A 203      37.163   4.134  18.807  1.00  0.00           C  
ATOM    238  CG  LEU A 203      37.272   3.353  17.497  1.00  0.00           C  
ATOM    239  CD1 LEU A 203      37.124   1.848  17.718  1.00  0.00           C  
ATOM    240  CD2 LEU A 203      36.275   3.861  16.457  1.00  0.00           C  
ATOM    241  C   LEU A 203      38.174   5.377  20.723  1.00  0.00           C  
ATOM    242  O   LEU A 203      37.096   5.215  21.292  1.00  0.00           O  
ATOM    243  H   LEU A 203      38.995   2.770  20.301  1.00  0.00           H  
ATOM    244  N   CYS A 204      39.119   6.160  21.266  1.00  0.00           N  
ATOM    245  CA  CYS A 204      38.943   6.754  22.602  1.00  0.00           C  
ATOM    246  CB  CYS A 204      40.327   7.215  23.051  1.00  0.00           C  
ATOM    247  SG  CYS A 204      41.604   6.346  22.103  1.00  0.00           S  
ATOM    248  C   CYS A 204      37.882   7.890  22.589  1.00  0.00           C  
ATOM    249  O   CYS A 204      37.883   8.692  21.641  1.00  0.00           O  
ATOM    250  H   CYS A 204      39.918   6.436  20.728  1.00  0.00           H  
ATOM    251  N   PRO A 205      36.985   8.038  23.591  1.00  0.00           N  
ATOM    252  CD  PRO A 205      37.034   7.315  24.852  1.00  0.00           C  
ATOM    253  CA  PRO A 205      35.624   8.496  23.290  1.00  0.00           C  
ATOM    254  CB  PRO A 205      34.865   7.255  23.750  1.00  0.00           C  
ATOM    255  CG  PRO A 205      35.583   6.856  25.051  1.00  0.00           C  
ATOM    256  C   PRO A 205      35.141   9.747  24.067  1.00  0.00           C  
ATOM    257  O   PRO A 205      35.581  10.041  25.181  1.00  0.00           O  
ATOM    258  N   THR A 206      34.150  10.466  23.525  1.00  0.00           N  
ATOM    259  CA  THR A 206      33.309  11.439  24.242  1.00  0.00           C  
ATOM    260  CB  THR A 206      34.076  12.765  24.325  1.00  0.00           C  
ATOM    261  OG1 THR A 206      35.490  12.536  24.334  1.00  0.00           O  
ATOM    262  CG2 THR A 206      33.640  13.599  25.533  1.00  0.00           C  
ATOM    263  C   THR A 206      31.974  11.629  23.464  1.00  0.00           C  
ATOM    264  O   THR A 206      31.919  11.396  22.253  1.00  0.00           O  
ATOM    265  H   THR A 206      33.927  10.393  22.550  1.00  0.00           H  
ATOM    266  HG1 THR A 206      35.652  11.859  24.988  1.00  0.00           H  
ATOM    267  N   ALA A 207      30.883  12.071  24.103  1.00  0.00           N  
ATOM    268  CA  ALA A 207      29.634  12.405  23.398  1.00  0.00           C  
ATOM    269  CB  ALA A 207      28.436  12.297  24.343  1.00  0.00           C  
ATOM    270  C   ALA A 207      29.656  13.827  22.774  1.00  0.00           C  
ATOM    271  O   ALA A 207      30.372  14.712  23.250  1.00  0.00           O  
ATOM    272  H   ALA A 207      30.960  12.341  25.061  1.00  0.00           H  
ATOM    273  N   GLY A 208      28.863  14.103  21.724  1.00  0.00           N  
ATOM    274  CA  GLY A 208      28.801  15.445  21.140  1.00  0.00           C  
ATOM    275  C   GLY A 208      27.729  16.349  21.768  1.00  0.00           C  
ATOM    276  O   GLY A 208      26.534  16.100  21.621  1.00  0.00           O  
ATOM    277  H   GLY A 208      28.201  13.413  21.428  1.00  0.00           H  
ATOM    278  N   LEU A 209      28.164  17.436  22.409  1.00  0.00           N  
ATOM    279  CA  LEU A 209      27.311  18.452  23.027  1.00  0.00           C  
ATOM    280  CB  LEU A 209      28.283  19.429  23.709  1.00  0.00           C  
ATOM    281  CG  LEU A 209      29.140  18.758  24.783  1.00  0.00           C  
ATOM    282  CD1 LEU A 209      30.187  19.718  25.347  1.00  0.00           C  
ATOM    283  CD2 LEU A 209      28.286  18.127  25.884  1.00  0.00           C  
ATOM    284  C   LEU A 209      26.326  19.147  22.034  1.00  0.00           C  
ATOM    285  O   LEU A 209      26.475  19.035  20.812  1.00  0.00           O  
ATOM    286  H   LEU A 209      29.154  17.558  22.443  1.00  0.00           H  
ATOM    287  N   PRO A 210      25.284  19.860  22.511  1.00  0.00           N  
ATOM    288  CD  PRO A 210      25.049  20.249  23.901  1.00  0.00           C  
ATOM    289  CA  PRO A 210      24.104  20.144  21.683  1.00  0.00           C  
ATOM    290  CB  PRO A 210      23.139  20.844  22.645  1.00  0.00           C  
ATOM    291  CG  PRO A 210      23.536  20.342  24.027  1.00  0.00           C  
ATOM    292  C   PRO A 210      24.345  20.976  20.399  1.00  0.00           C  
ATOM    293  O   PRO A 210      23.675  20.766  19.385  1.00  0.00           O  
ATOM    294  N   GLN A 211      25.360  21.845  20.388  1.00  0.00           N  
ATOM    295  CA  GLN A 211      25.756  22.623  19.210  1.00  0.00           C  
ATOM    296  CB  GLN A 211      26.577  23.862  19.592  1.00  0.00           C  
ATOM    297  CG  GLN A 211      28.043  23.614  19.982  1.00  0.00           C  
ATOM    298  CD  GLN A 211      28.161  22.978  21.352  1.00  0.00           C  
ATOM    299  OE1 GLN A 211      27.846  21.810  21.558  1.00  0.00           O  
ATOM    300  NE2 GLN A 211      28.627  23.820  22.289  1.00  0.00           N  
ATOM    301  C   GLN A 211      26.516  21.771  18.157  1.00  0.00           C  
ATOM    302  O   GLN A 211      26.864  22.276  17.092  1.00  0.00           O  
ATOM    303  H   GLN A 211      25.966  21.834  21.183  1.00  0.00           H  
ATOM    304 HE21 GLN A 211      28.772  23.539  23.237  1.00  0.00           H  
ATOM    305 HE22 GLN A 211      28.861  24.764  22.050  1.00  0.00           H  
ATOM    306  N   ARG A 212      26.781  20.487  18.438  1.00  0.00           N  
ATOM    307  CA  ARG A 212      27.398  19.530  17.514  1.00  0.00           C  
ATOM    308  CB  ARG A 212      28.575  18.787  18.146  1.00  0.00           C  
ATOM    309  CG  ARG A 212      29.561  19.669  18.912  1.00  0.00           C  
ATOM    310  CD  ARG A 212      30.926  18.993  19.084  1.00  0.00           C  
ATOM    311  NE  ARG A 212      31.671  19.017  17.822  1.00  0.00           N  
ATOM    312  CZ  ARG A 212      31.801  17.880  17.072  1.00  0.00           C  
ATOM    313  NH1 ARG A 212      31.357  16.707  17.562  1.00  0.00           N  
ATOM    314  NH2 ARG A 212      32.368  17.947  15.845  1.00  0.00           N1+
ATOM    315  C   ARG A 212      26.389  18.488  16.943  1.00  0.00           C  
ATOM    316  O   ARG A 212      26.772  17.544  16.238  1.00  0.00           O  
ATOM    317  H   ARG A 212      26.486  20.131  19.323  1.00  0.00           H  
ATOM    318  HE  ARG A 212      32.000  19.928  17.554  1.00  0.00           H  
ATOM    319 HH11 ARG A 212      31.237  15.879  16.998  1.00  0.00           H  
ATOM    320 HH12 ARG A 212      31.137  16.586  18.543  1.00  0.00           H  
ATOM    321 HH21 ARG A 212      32.692  18.818  15.462  1.00  0.00           H  
ATOM    322 HH22 ARG A 212      32.501  17.132  15.273  1.00  0.00           H  
ATOM    323  N   GLN A 213      25.096  18.625  17.257  1.00  0.00           N  
ATOM    324  CA  GLN A 213      24.033  17.768  16.728  1.00  0.00           C  
ATOM    325  CB  GLN A 213      22.713  18.038  17.444  1.00  0.00           C  
ATOM    326  CG  GLN A 213      22.740  17.741  18.939  1.00  0.00           C  
ATOM    327  CD  GLN A 213      21.368  18.046  19.492  1.00  0.00           C  
ATOM    328  OE1 GLN A 213      20.565  17.158  19.756  1.00  0.00           O  
ATOM    329  NE2 GLN A 213      21.136  19.363  19.635  1.00  0.00           N  
ATOM    330  C   GLN A 213      23.779  17.937  15.209  1.00  0.00           C  
ATOM    331  O   GLN A 213      24.134  18.952  14.615  1.00  0.00           O  
ATOM    332  H   GLN A 213      24.814  19.443  17.760  1.00  0.00           H  
ATOM    333 HE21 GLN A 213      20.266  19.715  19.979  1.00  0.00           H  
ATOM    334 HE22 GLN A 213      21.854  20.022  19.386  1.00  0.00           H  
ATOM    335  N   ILE A 214      23.067  16.988  14.596  1.00  0.00           N  
ATOM    336  CA  ILE A 214      22.191  17.238  13.445  1.00  0.00           C  
ATOM    337  CB  ILE A 214      22.446  16.209  12.334  1.00  0.00           C  
ATOM    338  CG2 ILE A 214      21.675  16.535  11.052  1.00  0.00           C  
ATOM    339  CG1 ILE A 214      23.935  16.114  12.017  1.00  0.00           C  
ATOM    340  CD1 ILE A 214      24.147  15.239  10.783  1.00  0.00           C  
ATOM    341  C   ILE A 214      20.696  17.237  13.888  1.00  0.00           C  
ATOM    342  O   ILE A 214      20.291  16.500  14.794  1.00  0.00           O  
ATOM    343  H   ILE A 214      22.862  16.140  15.080  1.00  0.00           H  
ATOM    344  N   ASP A 215      19.847  18.035  13.230  1.00  0.00           N  
ATOM    345  CA  ASP A 215      18.429  18.223  13.525  1.00  0.00           C  
ATOM    346  CB  ASP A 215      17.851  19.361  12.658  1.00  0.00           C  
ATOM    347  CG  ASP A 215      17.956  19.152  11.149  1.00  0.00           C  
ATOM    348  OD1 ASP A 215      18.789  18.388  10.667  1.00  0.00           O  
ATOM    349  OD2 ASP A 215      17.186  19.768  10.417  1.00  0.00           O1-
ATOM    350  C   ASP A 215      17.543  16.953  13.544  1.00  0.00           C  
ATOM    351  O   ASP A 215      17.252  16.369  12.501  1.00  0.00           O  
ATOM    352  H   ASP A 215      20.138  18.460  12.371  1.00  0.00           H  
ATOM    353  N   GLY A 216      17.109  16.505  14.732  1.00  0.00           N  
ATOM    354  CA  GLY A 216      16.422  15.221  14.891  1.00  0.00           C  
ATOM    355  C   GLY A 216      17.353  13.985  14.847  1.00  0.00           C  
ATOM    356  O   GLY A 216      16.885  12.867  15.049  1.00  0.00           O  
ATOM    357  H   GLY A 216      17.430  16.984  15.547  1.00  0.00           H  
ATOM    358  N   ILE A 217      18.667  14.160  14.646  1.00  0.00           N  
ATOM    359  CA  ILE A 217      19.636  13.055  14.564  1.00  0.00           C  
ATOM    360  CB  ILE A 217      20.321  13.147  13.195  1.00  0.00           C  
ATOM    361  CG2 ILE A 217      21.420  12.106  12.977  1.00  0.00           C  
ATOM    362  CG1 ILE A 217      19.234  13.069  12.118  1.00  0.00           C  
ATOM    363  CD1 ILE A 217      19.747  13.266  10.696  1.00  0.00           C  
ATOM    364  C   ILE A 217      20.630  13.083  15.759  1.00  0.00           C  
ATOM    365  O   ILE A 217      21.291  12.083  16.046  1.00  0.00           O  
ATOM    366  H   ILE A 217      19.022  15.087  14.545  1.00  0.00           H  
ATOM    367  N   GLY A 218      20.719  14.191  16.506  1.00  0.00           N  
ATOM    368  CA  GLY A 218      21.740  14.318  17.532  1.00  0.00           C  
ATOM    369  C   GLY A 218      23.171  14.318  16.942  1.00  0.00           C  
ATOM    370  O   GLY A 218      23.373  14.510  15.742  1.00  0.00           O  
ATOM    371  H   GLY A 218      20.254  15.016  16.187  1.00  0.00           H  
ATOM    372  N   SER A 219      24.198  14.217  17.791  1.00  0.00           N  
ATOM    373  CA  SER A 219      25.613  14.290  17.380  1.00  0.00           C  
ATOM    374  CB  SER A 219      26.214  15.120  18.486  1.00  0.00           C  
ATOM    375  OG  SER A 219      25.095  15.588  19.252  1.00  0.00           O  
ATOM    376  C   SER A 219      26.289  12.912  17.219  1.00  0.00           C  
ATOM    377  O   SER A 219      27.455  12.842  16.818  1.00  0.00           O  
ATOM    378  H   SER A 219      24.031  14.139  18.773  1.00  0.00           H  
ATOM    379  HG  SER A 219      25.448  15.896  20.087  1.00  0.00           H  
ATOM    380  N   GLY A 220      25.588  11.830  17.584  1.00  0.00           N  
ATOM    381  CA  GLY A 220      26.182  10.526  17.845  1.00  0.00           C  
ATOM    382  C   GLY A 220      27.323  10.588  18.888  1.00  0.00           C  
ATOM    383  O   GLY A 220      27.124  11.011  20.030  1.00  0.00           O  
ATOM    384  H   GLY A 220      24.634  11.956  17.848  1.00  0.00           H  
ATOM    385  N   VAL A 221      28.528  10.164  18.492  1.00  0.00           N  
ATOM    386  CA  VAL A 221      29.733  10.163  19.331  1.00  0.00           C  
ATOM    387  CB  VAL A 221      30.133   8.724  19.698  1.00  0.00           C  
ATOM    388  CG1 VAL A 221      30.963   8.691  20.982  1.00  0.00           C  
ATOM    389  CG2 VAL A 221      28.927   7.790  19.820  1.00  0.00           C  
ATOM    390  C   VAL A 221      30.908  10.909  18.642  1.00  0.00           C  
ATOM    391  O   VAL A 221      31.011  10.911  17.407  1.00  0.00           O  
ATOM    392  H   VAL A 221      28.659   9.912  17.530  1.00  0.00           H  
ATOM    393  N   ASN A 222      31.800  11.555  19.411  1.00  0.00           N  
ATOM    394  CA  ASN A 222      32.978  12.243  18.871  1.00  0.00           C  
ATOM    395  CB  ASN A 222      32.864  13.772  18.781  1.00  0.00           C  
ATOM    396  CG  ASN A 222      32.378  14.509  20.024  1.00  0.00           C  
ATOM    397  OD1 ASN A 222      31.714  15.533  19.870  1.00  0.00           O  
ATOM    398  ND2 ASN A 222      32.689  13.994  21.225  1.00  0.00           N  
ATOM    399  C   ASN A 222      34.282  11.820  19.570  1.00  0.00           C  
ATOM    400  O   ASN A 222      34.322  11.653  20.789  1.00  0.00           O  
ATOM    401  H   ASN A 222      31.750  11.468  20.407  1.00  0.00           H  
ATOM    402 HD21 ASN A 222      32.356  14.434  22.063  1.00  0.00           H  
ATOM    403 HD22 ASN A 222      33.232  13.157  21.358  1.00  0.00           H  
ATOM    404  N   PHE A 223      35.341  11.616  18.783  1.00  0.00           N  
ATOM    405  CA  PHE A 223      36.374  10.609  19.054  1.00  0.00           C  
ATOM    406  CB  PHE A 223      36.172   9.367  18.196  1.00  0.00           C  
ATOM    407  CG  PHE A 223      35.092   8.426  18.667  1.00  0.00           C  
ATOM    408  CD1 PHE A 223      33.918   8.300  17.935  1.00  0.00           C  
ATOM    409  CD2 PHE A 223      35.299   7.636  19.790  1.00  0.00           C  
ATOM    410  CE1 PHE A 223      32.989   7.327  18.280  1.00  0.00           C  
ATOM    411  CE2 PHE A 223      34.367   6.666  20.138  1.00  0.00           C  
ATOM    412  CZ  PHE A 223      33.229   6.488  19.361  1.00  0.00           C  
ATOM    413  C   PHE A 223      37.833  11.013  18.788  1.00  0.00           C  
ATOM    414  O   PHE A 223      38.086  11.874  17.939  1.00  0.00           O  
ATOM    415  H   PHE A 223      35.384  12.015  17.869  1.00  0.00           H  
ATOM    416  N   GLN A 224      38.801  10.280  19.361  1.00  0.00           N  
ATOM    417  CA  GLN A 224      40.203  10.335  18.936  1.00  0.00           C  
ATOM    418  CB  GLN A 224      40.974  11.295  19.835  1.00  0.00           C  
ATOM    419  CG  GLN A 224      40.805  10.978  21.318  1.00  0.00           C  
ATOM    420  CD  GLN A 224      41.363  12.134  22.113  1.00  0.00           C  
ATOM    421  OE1 GLN A 224      41.479  13.260  21.620  1.00  0.00           O  
ATOM    422  NE2 GLN A 224      41.689  11.800  23.371  1.00  0.00           N  
ATOM    423  C   GLN A 224      40.884   8.942  18.865  1.00  0.00           C  
ATOM    424  O   GLN A 224      40.582   8.057  19.669  1.00  0.00           O  
ATOM    425  H   GLN A 224      38.578   9.582  20.050  1.00  0.00           H  
ATOM    426 HE21 GLN A 224      42.014  12.424  24.077  1.00  0.00           H  
ATOM    427 HE22 GLN A 224      41.664  10.824  23.618  1.00  0.00           H  
ATOM    428  N   LEU A 225      41.809   8.765  17.907  1.00  0.00           N  
ATOM    429  CA  LEU A 225      42.619   7.538  17.778  1.00  0.00           C  
ATOM    430  CB  LEU A 225      42.869   7.216  16.302  1.00  0.00           C  
ATOM    431  CG  LEU A 225      41.592   6.999  15.495  1.00  0.00           C  
ATOM    432  CD1 LEU A 225      41.890   6.806  14.008  1.00  0.00           C  
ATOM    433  CD2 LEU A 225      40.757   5.852  16.060  1.00  0.00           C  
ATOM    434  C   LEU A 225      43.946   7.640  18.567  1.00  0.00           C  
ATOM    435  O   LEU A 225      43.949   7.579  19.793  1.00  0.00           O  
ATOM    436  H   LEU A 225      42.019   9.541  17.317  1.00  0.00           H  
ATOM    437  N   ASN A 226      45.076   7.946  17.903  1.00  0.00           N  
ATOM    438  CA  ASN A 226      46.405   8.245  18.485  1.00  0.00           C  
ATOM    439  CB  ASN A 226      47.541   8.197  17.457  1.00  0.00           C  
ATOM    440  CG  ASN A 226      47.503   9.458  16.625  1.00  0.00           C  
ATOM    441  OD1 ASN A 226      46.459  10.087  16.485  1.00  0.00           O  
ATOM    442  ND2 ASN A 226      48.680   9.773  16.053  1.00  0.00           N  
ATOM    443  C   ASN A 226      46.434   9.604  19.250  1.00  0.00           C  
ATOM    444  O   ASN A 226      47.405  10.360  19.207  1.00  0.00           O  
ATOM    445  H   ASN A 226      45.014   8.137  16.925  1.00  0.00           H  
ATOM    446 HD21 ASN A 226      48.778  10.532  15.406  1.00  0.00           H  
ATOM    447 HD22 ASN A 226      49.500   9.234  16.248  1.00  0.00           H  
ATOM    448  N   ASN A 227      45.286   9.985  19.817  1.00  0.00           N  
ATOM    449  CA  ASN A 227      44.883  11.256  20.411  1.00  0.00           C  
ATOM    450  CB  ASN A 227      45.595  11.521  21.740  1.00  0.00           C  
ATOM    451  CG  ASN A 227      44.749  11.047  22.888  1.00  0.00           C  
ATOM    452  OD1 ASN A 227      43.821  10.263  22.715  1.00  0.00           O  
ATOM    453  ND2 ASN A 227      45.128  11.519  24.079  1.00  0.00           N  
ATOM    454  C   ASN A 227      44.983  12.510  19.502  1.00  0.00           C  
ATOM    455  O   ASN A 227      44.105  13.372  19.592  1.00  0.00           O  
ATOM    456  H   ASN A 227      44.626   9.258  19.990  1.00  0.00           H  
ATOM    457 HD21 ASN A 227      44.740  11.168  24.929  1.00  0.00           H  
ATOM    458 HD22 ASN A 227      45.829  12.227  24.143  1.00  0.00           H  
ATOM    459  N   GLN A 228      45.954  12.582  18.584  1.00  0.00           N  
ATOM    460  CA  GLN A 228      46.033  13.580  17.508  1.00  0.00           C  
ATOM    461  CB  GLN A 228      47.427  13.574  16.887  1.00  0.00           C  
ATOM    462  CG  GLN A 228      48.497  13.743  17.968  1.00  0.00           C  
ATOM    463  CD  GLN A 228      48.205  14.998  18.771  1.00  0.00           C  
ATOM    464  OE1 GLN A 228      47.541  14.975  19.804  1.00  0.00           O  
ATOM    465  NE2 GLN A 228      48.745  16.106  18.232  1.00  0.00           N  
ATOM    466  C   GLN A 228      44.907  13.414  16.454  1.00  0.00           C  
ATOM    467  O   GLN A 228      44.173  14.357  16.157  1.00  0.00           O  
ATOM    468  H   GLN A 228      46.639  11.860  18.559  1.00  0.00           H  
ATOM    469 HE21 GLN A 228      48.640  17.001  18.667  1.00  0.00           H  
ATOM    470 HE22 GLN A 228      49.275  16.057  17.384  1.00  0.00           H  
ATOM    471  N   HIS A 229      44.729  12.208  15.904  1.00  0.00           N  
ATOM    472  CA  HIS A 229      43.741  11.921  14.859  1.00  0.00           C  
ATOM    473  CB  HIS A 229      44.087  10.711  13.986  1.00  0.00           C  
ATOM    474  CG  HIS A 229      45.305  11.015  13.132  1.00  0.00           C  
ATOM    475  ND1 HIS A 229      45.291  11.327  11.812  1.00  0.00           N  
ATOM    476  CD2 HIS A 229      46.634  11.037  13.566  1.00  0.00           C  
ATOM    477  NE2 HIS A 229      47.418  11.363  12.514  1.00  0.00           N  
ATOM    478  CE1 HIS A 229      46.592  11.542  11.428  1.00  0.00           C  
ATOM    479  C   HIS A 229      42.308  11.872  15.409  1.00  0.00           C  
ATOM    480  O   HIS A 229      42.031  11.089  16.318  1.00  0.00           O  
ATOM    481  H   HIS A 229      45.272  11.449  16.254  1.00  0.00           H  
ATOM    482  HD1 HIS A 229      44.545  11.408  11.165  1.00  0.00           H  
ATOM    483  N   LYS A 230      41.384  12.665  14.847  1.00  0.00           N  
ATOM    484  CA  LYS A 230      40.079  12.958  15.449  1.00  0.00           C  
ATOM    485  CB  LYS A 230      40.052  14.334  16.110  1.00  0.00           C  
ATOM    486  CG  LYS A 230      41.040  14.477  17.265  1.00  0.00           C  
ATOM    487  CD  LYS A 230      40.798  15.758  18.062  1.00  0.00           C  
ATOM    488  CE  LYS A 230      41.913  16.083  19.060  1.00  0.00           C  
ATOM    489  NZ  LYS A 230      42.237  14.912  19.880  1.00  0.00           N1+
ATOM    490  C   LYS A 230      38.893  12.863  14.468  1.00  0.00           C  
ATOM    491  O   LYS A 230      39.037  13.164  13.282  1.00  0.00           O  
ATOM    492  H   LYS A 230      41.578  13.142  13.988  1.00  0.00           H  
ATOM    493  HZ1 LYS A 230      41.444  14.525  20.436  1.00  0.00           H  
ATOM    494  HZ2 LYS A 230      43.012  15.124  20.537  1.00  0.00           H  
ATOM    495  HZ3 LYS A 230      42.617  14.143  19.289  1.00  0.00           H  
ATOM    496  N   PHE A 231      37.718  12.453  14.968  1.00  0.00           N  
ATOM    497  CA  PHE A 231      36.514  12.313  14.130  1.00  0.00           C  
ATOM    498  CB  PHE A 231      36.586  11.065  13.238  1.00  0.00           C  
ATOM    499  CG  PHE A 231      36.745   9.800  14.047  1.00  0.00           C  
ATOM    500  CD1 PHE A 231      38.012   9.373  14.426  1.00  0.00           C  
ATOM    501  CD2 PHE A 231      35.628   9.049  14.391  1.00  0.00           C  
ATOM    502  CE1 PHE A 231      38.165   8.185  15.127  1.00  0.00           C  
ATOM    503  CE2 PHE A 231      35.784   7.857  15.088  1.00  0.00           C  
ATOM    504  CZ  PHE A 231      37.053   7.418  15.448  1.00  0.00           C  
ATOM    505  C   PHE A 231      35.160  12.406  14.861  1.00  0.00           C  
ATOM    506  O   PHE A 231      35.077  12.180  16.072  1.00  0.00           O  
ATOM    507  H   PHE A 231      37.633  12.222  15.942  1.00  0.00           H  
ATOM    508  N   ASN A 232      34.069  12.645  14.122  1.00  0.00           N  
ATOM    509  CA  ASN A 232      32.704  12.427  14.612  1.00  0.00           C  
ATOM    510  CB  ASN A 232      31.887  13.668  14.281  1.00  0.00           C  
ATOM    511  CG  ASN A 232      30.635  13.806  15.124  1.00  0.00           C  
ATOM    512  OD1 ASN A 232      30.489  14.804  15.830  1.00  0.00           O  
ATOM    513  ND2 ASN A 232      29.710  12.847  14.986  1.00  0.00           N  
ATOM    514  C   ASN A 232      32.033  11.217  13.917  1.00  0.00           C  
ATOM    515  O   ASN A 232      32.013  11.163  12.684  1.00  0.00           O  
ATOM    516  H   ASN A 232      34.201  12.855  13.148  1.00  0.00           H  
ATOM    517 HD21 ASN A 232      28.919  12.739  15.602  1.00  0.00           H  
ATOM    518 HD22 ASN A 232      29.771  12.132  14.287  1.00  0.00           H  
ATOM    519  N   ILE A 233      31.356  10.340  14.678  1.00  0.00           N  
ATOM    520  CA  ILE A 233      30.416   9.345  14.135  1.00  0.00           C  
ATOM    521  CB  ILE A 233      30.700   7.935  14.654  1.00  0.00           C  
ATOM    522  CG2 ILE A 233      29.723   6.933  14.035  1.00  0.00           C  
ATOM    523  CG1 ILE A 233      32.145   7.530  14.364  1.00  0.00           C  
ATOM    524  CD1 ILE A 233      32.442   6.089  14.782  1.00  0.00           C  
ATOM    525  C   ILE A 233      28.966   9.771  14.444  1.00  0.00           C  
ATOM    526  O   ILE A 233      28.509   9.699  15.591  1.00  0.00           O  
ATOM    527  H   ILE A 233      31.390  10.415  15.675  1.00  0.00           H  
ATOM    528  N   LEU A 234      28.246  10.210  13.405  1.00  0.00           N  
ATOM    529  CA  LEU A 234      26.781  10.271  13.392  1.00  0.00           C  
ATOM    530  CB  LEU A 234      26.363  11.225  12.279  1.00  0.00           C  
ATOM    531  CG  LEU A 234      27.080  12.562  12.448  1.00  0.00           C  
ATOM    532  CD1 LEU A 234      27.297  13.280  11.116  1.00  0.00           C  
ATOM    533  CD2 LEU A 234      26.381  13.425  13.498  1.00  0.00           C  
ATOM    534  C   LEU A 234      26.170   8.865  13.147  1.00  0.00           C  
ATOM    535  O   LEU A 234      26.473   8.228  12.136  1.00  0.00           O  
ATOM    536  H   LEU A 234      28.695  10.193  12.509  1.00  0.00           H  
ATOM    537  N   ILE A 235      25.290   8.369  14.027  1.00  0.00           N  
ATOM    538  CA  ILE A 235      24.789   6.983  13.993  1.00  0.00           C  
ATOM    539  CB  ILE A 235      24.948   6.340  15.369  1.00  0.00           C  
ATOM    540  CG2 ILE A 235      24.414   4.907  15.362  1.00  0.00           C  
ATOM    541  CG1 ILE A 235      26.401   6.435  15.837  1.00  0.00           C  
ATOM    542  CD1 ILE A 235      26.622   5.863  17.236  1.00  0.00           C  
ATOM    543  C   ILE A 235      23.307   6.928  13.547  1.00  0.00           C  
ATOM    544  O   ILE A 235      22.409   7.372  14.270  1.00  0.00           O  
ATOM    545  H   ILE A 235      24.907   8.962  14.734  1.00  0.00           H  
ATOM    546  N   LEU A 236      23.037   6.385  12.352  1.00  0.00           N  
ATOM    547  CA  LEU A 236      21.765   6.603  11.661  1.00  0.00           C  
ATOM    548  CB  LEU A 236      22.006   6.937  10.189  1.00  0.00           C  
ATOM    549  CG  LEU A 236      23.020   8.061   9.989  1.00  0.00           C  
ATOM    550  CD1 LEU A 236      23.378   8.223   8.516  1.00  0.00           C  
ATOM    551  CD2 LEU A 236      22.559   9.379  10.608  1.00  0.00           C  
ATOM    552  C   LEU A 236      20.819   5.386  11.770  1.00  0.00           C  
ATOM    553  O   LEU A 236      20.553   4.696  10.787  1.00  0.00           O  
ATOM    554  H   LEU A 236      23.733   5.839  11.893  1.00  0.00           H  
ATOM    555  N   TYR A 237      20.221   5.176  12.951  1.00  0.00           N  
ATOM    556  CA  TYR A 237      19.232   4.116  13.250  1.00  0.00           C  
ATOM    557  CB  TYR A 237      18.991   3.962  14.755  1.00  0.00           C  
ATOM    558  CG  TYR A 237      19.719   2.721  15.238  1.00  0.00           C  
ATOM    559  CD1 TYR A 237      20.778   2.829  16.132  1.00  0.00           C  
ATOM    560  CE1 TYR A 237      21.441   1.689  16.578  1.00  0.00           C  
ATOM    561  CD2 TYR A 237      19.333   1.462  14.791  1.00  0.00           C  
ATOM    562  CE2 TYR A 237      19.997   0.321  15.236  1.00  0.00           C  
ATOM    563  CZ  TYR A 237      21.055   0.430  16.131  1.00  0.00           C  
ATOM    564  OH  TYR A 237      21.719  -0.703  16.574  1.00  0.00           O  
ATOM    565  C   TYR A 237      17.924   3.999  12.408  1.00  0.00           C  
ATOM    566  O   TYR A 237      16.957   3.366  12.822  1.00  0.00           O  
ATOM    567  H   TYR A 237      20.472   5.817  13.678  1.00  0.00           H  
ATOM    568  HH  TYR A 237      21.484  -1.424  15.985  1.00  0.00           H  
ATOM    569  N   SER A 238      17.848   4.605  11.222  1.00  0.00           N  
ATOM    570  CA  SER A 238      16.781   4.362  10.242  1.00  0.00           C  
ATOM    571  CB  SER A 238      15.592   5.258  10.594  1.00  0.00           C  
ATOM    572  OG  SER A 238      15.511   5.423  12.014  1.00  0.00           O  
ATOM    573  C   SER A 238      17.278   4.649   8.810  1.00  0.00           C  
ATOM    574  O   SER A 238      17.758   5.743   8.508  1.00  0.00           O  
ATOM    575  H   SER A 238      18.608   5.149  10.867  1.00  0.00           H  
ATOM    576  HG  SER A 238      15.631   4.552  12.387  1.00  0.00           H  
ATOM    577  N   THR A 239      17.328   3.589   7.985  1.00  0.00           N  
ATOM    578  CA  THR A 239      18.118   3.543   6.735  1.00  0.00           C  
ATOM    579  CB  THR A 239      17.537   4.605   5.816  1.00  0.00           C  
ATOM    580  OG1 THR A 239      16.109   4.483   5.881  1.00  0.00           O  
ATOM    581  CG2 THR A 239      18.029   4.484   4.373  1.00  0.00           C  
ATOM    582  C   THR A 239      19.586   3.718   7.105  1.00  0.00           C  
ATOM    583  O   THR A 239      20.320   2.769   7.228  1.00  0.00           O  
ATOM    584  H   THR A 239      16.935   2.729   8.302  1.00  0.00           H  
ATOM    585  HG1 THR A 239      15.908   3.652   5.465  1.00  0.00           H  
ATOM    586  N   PRO A 277      13.394  14.675   3.262  1.00  0.00           N1+
ATOM    587  CD  PRO A 277      12.254  13.925   2.746  1.00  0.00           C  
ATOM    588  CA  PRO A 277      13.453  14.668   4.742  1.00  0.00           C  
ATOM    589  CB  PRO A 277      12.601  13.443   5.086  1.00  0.00           C  
ATOM    590  CG  PRO A 277      11.519  13.452   4.002  1.00  0.00           C  
ATOM    591  C   PRO A 277      14.888  14.721   5.348  1.00  0.00           C  
ATOM    592  O   PRO A 277      15.805  15.201   4.689  1.00  0.00           O  
ATOM    593  N   GLN A 278      15.113  14.265   6.592  1.00  0.00           N  
ATOM    594  CA  GLN A 278      16.391  14.490   7.289  1.00  0.00           C  
ATOM    595  CB  GLN A 278      16.172  14.380   8.798  1.00  0.00           C  
ATOM    596  CG  GLN A 278      15.025  15.242   9.325  1.00  0.00           C  
ATOM    597  CD  GLN A 278      15.407  16.699   9.234  1.00  0.00           C  
ATOM    598  OE1 GLN A 278      15.464  17.306   8.168  1.00  0.00           O  
ATOM    599  NE2 GLN A 278      15.682  17.237  10.422  1.00  0.00           N  
ATOM    600  C   GLN A 278      17.562  13.555   6.897  1.00  0.00           C  
ATOM    601  O   GLN A 278      18.661  14.038   6.659  1.00  0.00           O  
ATOM    602  H   GLN A 278      14.375  13.796   7.072  1.00  0.00           H  
ATOM    603 HE21 GLN A 278      15.909  18.203  10.585  1.00  0.00           H  
ATOM    604 HE22 GLN A 278      15.759  16.675  11.251  1.00  0.00           H  
ATOM    605  N   ILE A 279      17.386  12.225   6.837  1.00  0.00           N  
ATOM    606  CA  ILE A 279      18.534  11.290   6.788  1.00  0.00           C  
ATOM    607  CB  ILE A 279      18.054   9.855   6.961  1.00  0.00           C  
ATOM    608  CG2 ILE A 279      19.214   8.860   7.023  1.00  0.00           C  
ATOM    609  CG1 ILE A 279      17.168   9.801   8.199  1.00  0.00           C  
ATOM    610  CD1 ILE A 279      16.085   8.732   8.118  1.00  0.00           C  
ATOM    611  C   ILE A 279      19.372  11.464   5.488  1.00  0.00           C  
ATOM    612  O   ILE A 279      20.598  11.559   5.519  1.00  0.00           O  
ATOM    613  H   ILE A 279      16.460  11.862   6.913  1.00  0.00           H  
ATOM    614  N   GLN A 280      18.708  11.663   4.345  1.00  0.00           N  
ATOM    615  CA  GLN A 280      19.318  12.126   3.103  1.00  0.00           C  
ATOM    616  CB  GLN A 280      18.467  12.050   1.830  1.00  0.00           C  
ATOM    617  CG  GLN A 280      17.075  12.647   1.882  1.00  0.00           C  
ATOM    618  CD  GLN A 280      16.215  11.749   2.731  1.00  0.00           C  
ATOM    619  OE1 GLN A 280      16.498  10.589   3.000  1.00  0.00           O  
ATOM    620  NE2 GLN A 280      15.147  12.376   3.187  1.00  0.00           N  
ATOM    621  C   GLN A 280      20.117  13.453   3.240  1.00  0.00           C  
ATOM    622  O   GLN A 280      21.122  13.602   2.550  1.00  0.00           O  
ATOM    623  H   GLN A 280      17.749  11.387   4.343  1.00  0.00           H  
ATOM    624 HE21 GLN A 280      14.434  11.921   3.715  1.00  0.00           H  
ATOM    625 HE22 GLN A 280      15.066  13.353   2.965  1.00  0.00           H  
ATOM    626  N   LYS A 281      19.813  14.347   4.197  1.00  0.00           N  
ATOM    627  CA  LYS A 281      20.631  15.545   4.429  1.00  0.00           C  
ATOM    628  CB  LYS A 281      19.851  16.503   5.337  1.00  0.00           C  
ATOM    629  CG  LYS A 281      20.558  17.779   5.801  1.00  0.00           C  
ATOM    630  CD  LYS A 281      19.919  18.294   7.092  1.00  0.00           C  
ATOM    631  CE  LYS A 281      18.405  18.429   6.951  1.00  0.00           C  
ATOM    632  NZ  LYS A 281      17.787  18.588   8.270  1.00  0.00           N1+
ATOM    633  C   LYS A 281      21.982  15.178   5.083  1.00  0.00           C  
ATOM    634  O   LYS A 281      22.959  15.921   4.963  1.00  0.00           O  
ATOM    635  H   LYS A 281      19.017  14.210   4.780  1.00  0.00           H  
ATOM    636  HZ1 LYS A 281      18.212  17.979   9.001  1.00  0.00           H  
ATOM    637  HZ2 LYS A 281      16.770  18.375   8.231  1.00  0.00           H  
ATOM    638  HZ3 LYS A 281      17.884  19.531   8.702  1.00  0.00           H  
ATOM    639  N   VAL A 282      22.107  13.988   5.688  1.00  0.00           N  
ATOM    640  CA  VAL A 282      23.412  13.515   6.123  1.00  0.00           C  
ATOM    641  CB  VAL A 282      23.316  12.324   7.066  1.00  0.00           C  
ATOM    642  CG1 VAL A 282      24.673  12.100   7.719  1.00  0.00           C  
ATOM    643  CG2 VAL A 282      22.247  12.555   8.130  1.00  0.00           C  
ATOM    644  C   VAL A 282      24.318  13.233   4.908  1.00  0.00           C  
ATOM    645  O   VAL A 282      25.469  13.656   4.907  1.00  0.00           O  
ATOM    646  H   VAL A 282      21.318  13.374   5.716  1.00  0.00           H  
ATOM    647  N   CYS A 283      23.783  12.718   3.796  1.00  0.00           N  
ATOM    648  CA  CYS A 283      24.527  12.575   2.540  1.00  0.00           C  
ATOM    649  CB  CYS A 283      23.670  11.752   1.584  1.00  0.00           C  
ATOM    650  SG  CYS A 283      22.912  10.361   2.457  1.00  0.00           S  
ATOM    651  C   CYS A 283      24.948  13.935   1.934  1.00  0.00           C  
ATOM    652  O   CYS A 283      25.967  13.990   1.236  1.00  0.00           O  
ATOM    653  H   CYS A 283      22.809  12.482   3.780  1.00  0.00           H  
ATOM    654  N   GLU A 284      24.198  15.016   2.203  1.00  0.00           N  
ATOM    655  CA  GLU A 284      24.541  16.395   1.823  1.00  0.00           C  
ATOM    656  CB  GLU A 284      23.280  17.254   1.890  1.00  0.00           C  
ATOM    657  CG  GLU A 284      22.121  16.672   1.078  1.00  0.00           C  
ATOM    658  CD  GLU A 284      20.821  17.280   1.569  1.00  0.00           C  
ATOM    659  OE1 GLU A 284      20.870  18.315   2.234  1.00  0.00           O  
ATOM    660  OE2 GLU A 284      19.766  16.693   1.329  1.00  0.00           O1-
ATOM    661  C   GLU A 284      25.640  16.992   2.733  1.00  0.00           C  
ATOM    662  O   GLU A 284      26.481  17.734   2.231  1.00  0.00           O  
ATOM    663  H   GLU A 284      23.356  14.911   2.736  1.00  0.00           H  
ATOM    664  N   VAL A 285      25.640  16.708   4.049  1.00  0.00           N  
ATOM    665  CA  VAL A 285      26.671  17.218   4.963  1.00  0.00           C  
ATOM    666  CB  VAL A 285      26.027  17.606   6.307  1.00  0.00           C  
ATOM    667  CG1 VAL A 285      25.594  16.383   7.117  1.00  0.00           C  
ATOM    668  CG2 VAL A 285      26.918  18.551   7.116  1.00  0.00           C  
ATOM    669  C   VAL A 285      27.945  16.349   5.155  1.00  0.00           C  
ATOM    670  O   VAL A 285      29.002  16.895   5.454  1.00  0.00           O  
ATOM    671  H   VAL A 285      24.898  16.135   4.404  1.00  0.00           H  
ATOM    672  N   VAL A 286      27.865  15.013   5.079  1.00  0.00           N  
ATOM    673  CA  VAL A 286      28.923  14.104   5.550  1.00  0.00           C  
ATOM    674  CB  VAL A 286      28.341  12.687   5.625  1.00  0.00           C  
ATOM    675  CG1 VAL A 286      28.244  12.015   4.256  1.00  0.00           C  
ATOM    676  CG2 VAL A 286      29.081  11.835   6.639  1.00  0.00           C  
ATOM    677  C   VAL A 286      30.280  14.132   4.783  1.00  0.00           C  
ATOM    678  O   VAL A 286      30.310  14.248   3.553  1.00  0.00           O  
ATOM    679  H   VAL A 286      27.014  14.629   4.732  1.00  0.00           H  
ATOM    680  N   ASP A 287      31.400  13.872   5.480  1.00  0.00           N  
ATOM    681  CA  ASP A 287      32.655  13.524   4.799  1.00  0.00           C  
ATOM    682  CB  ASP A 287      33.835  13.581   5.779  1.00  0.00           C  
ATOM    683  CG  ASP A 287      34.007  14.940   6.444  1.00  0.00           C  
ATOM    684  OD1 ASP A 287      35.132  15.429   6.484  1.00  0.00           O  
ATOM    685  OD2 ASP A 287      33.042  15.495   6.968  1.00  0.00           O1-
ATOM    686  C   ASP A 287      32.658  12.141   4.111  1.00  0.00           C  
ATOM    687  O   ASP A 287      33.141  12.009   2.988  1.00  0.00           O  
ATOM    688  H   ASP A 287      31.450  13.991   6.474  1.00  0.00           H  
ATOM    689  N   GLY A 288      32.099  11.113   4.772  1.00  0.00           N  
ATOM    690  CA  GLY A 288      32.175   9.727   4.308  1.00  0.00           C  
ATOM    691  C   GLY A 288      31.093   8.758   4.846  1.00  0.00           C  
ATOM    692  O   GLY A 288      30.418   9.010   5.856  1.00  0.00           O  
ATOM    693  H   GLY A 288      31.691  11.282   5.670  1.00  0.00           H  
ATOM    694  N   PHE A 289      30.937   7.631   4.139  1.00  0.00           N  
ATOM    695  CA  PHE A 289      29.790   6.737   4.217  1.00  0.00           C  
ATOM    696  CB  PHE A 289      29.215   6.486   2.820  1.00  0.00           C  
ATOM    697  CG  PHE A 289      28.736   7.768   2.192  1.00  0.00           C  
ATOM    698  CD1 PHE A 289      29.525   8.411   1.246  1.00  0.00           C  
ATOM    699  CD2 PHE A 289      27.501   8.293   2.551  1.00  0.00           C  
ATOM    700  CE1 PHE A 289      29.068   9.575   0.645  1.00  0.00           C  
ATOM    701  CE2 PHE A 289      27.044   9.457   1.946  1.00  0.00           C  
ATOM    702  CZ  PHE A 289      27.825  10.091   0.990  1.00  0.00           C  
ATOM    703  C   PHE A 289      30.083   5.371   4.861  1.00  0.00           C  
ATOM    704  O   PHE A 289      30.647   4.496   4.198  1.00  0.00           O  
ATOM    705  H   PHE A 289      31.633   7.394   3.462  1.00  0.00           H  
ATOM    706  N   ILE A 290      29.699   5.166   6.127  1.00  0.00           N  
ATOM    707  CA  ILE A 290      29.927   3.890   6.807  1.00  0.00           C  
ATOM    708  CB  ILE A 290      30.265   4.102   8.279  1.00  0.00           C  
ATOM    709  CG2 ILE A 290      30.689   2.781   8.915  1.00  0.00           C  
ATOM    710  CG1 ILE A 290      31.323   5.189   8.461  1.00  0.00           C  
ATOM    711  CD1 ILE A 290      31.641   5.449   9.935  1.00  0.00           C  
ATOM    712  C   ILE A 290      28.695   2.963   6.643  1.00  0.00           C  
ATOM    713  O   ILE A 290      27.664   3.147   7.301  1.00  0.00           O  
ATOM    714  H   ILE A 290      29.131   5.850   6.585  1.00  0.00           H  
ATOM    715  N   TYR A 291      28.821   1.940   5.786  1.00  0.00           N  
ATOM    716  CA  TYR A 291      27.777   0.930   5.603  1.00  0.00           C  
ATOM    717  CB  TYR A 291      27.703   0.515   4.133  1.00  0.00           C  
ATOM    718  CG  TYR A 291      26.519  -0.394   3.908  1.00  0.00           C  
ATOM    719  CD1 TYR A 291      26.706  -1.677   3.408  1.00  0.00           C  
ATOM    720  CE1 TYR A 291      25.607  -2.485   3.136  1.00  0.00           C  
ATOM    721  CD2 TYR A 291      25.237   0.058   4.186  1.00  0.00           C  
ATOM    722  CE2 TYR A 291      24.141  -0.750   3.916  1.00  0.00           C  
ATOM    723  CZ  TYR A 291      24.321  -2.011   3.365  1.00  0.00           C  
ATOM    724  OH  TYR A 291      23.223  -2.781   3.043  1.00  0.00           O  
ATOM    725  C   TYR A 291      28.002  -0.315   6.478  1.00  0.00           C  
ATOM    726  O   TYR A 291      28.973  -1.054   6.274  1.00  0.00           O  
ATOM    727  H   TYR A 291      29.700   1.800   5.335  1.00  0.00           H  
ATOM    728  HH  TYR A 291      23.334  -3.166   2.175  1.00  0.00           H  
ATOM    729  N   VAL A 292      27.111  -0.548   7.451  1.00  0.00           N  
ATOM    730  CA  VAL A 292      27.120  -1.776   8.251  1.00  0.00           C  
ATOM    731  CB  VAL A 292      26.558  -1.556   9.650  1.00  0.00           C  
ATOM    732  CG1 VAL A 292      26.979  -2.702  10.571  1.00  0.00           C  
ATOM    733  CG2 VAL A 292      27.031  -0.219  10.205  1.00  0.00           C  
ATOM    734  C   VAL A 292      26.419  -2.945   7.535  1.00  0.00           C  
ATOM    735  O   VAL A 292      25.185  -3.014   7.509  1.00  0.00           O  
ATOM    736  H   VAL A 292      26.318   0.053   7.517  1.00  0.00           H  
ATOM    737  N   ALA A 293      27.197  -3.882   6.971  1.00  0.00           N  
ATOM    738  CA  ALA A 293      26.685  -5.032   6.225  1.00  0.00           C  
ATOM    739  CB  ALA A 293      27.455  -5.204   4.915  1.00  0.00           C  
ATOM    740  C   ALA A 293      26.788  -6.346   7.028  1.00  0.00           C  
ATOM    741  O   ALA A 293      27.744  -6.552   7.778  1.00  0.00           O  
ATOM    742  H   ALA A 293      28.183  -3.835   7.125  1.00  0.00           H  
ATOM    743  N   ASN A 294      25.857  -7.288   6.829  1.00  0.00           N  
ATOM    744  CA  ASN A 294      25.910  -8.568   7.553  1.00  0.00           C  
ATOM    745  CB  ASN A 294      24.527  -9.200   7.516  1.00  0.00           C  
ATOM    746  CG  ASN A 294      24.444 -10.342   8.496  1.00  0.00           C  
ATOM    747  OD1 ASN A 294      25.239 -11.267   8.478  1.00  0.00           O  
ATOM    748  ND2 ASN A 294      23.428 -10.233   9.363  1.00  0.00           N  
ATOM    749  C   ASN A 294      26.986  -9.543   7.004  1.00  0.00           C  
ATOM    750  O   ASN A 294      26.990  -9.858   5.811  1.00  0.00           O  
ATOM    751  H   ASN A 294      25.166  -7.163   6.117  1.00  0.00           H  
ATOM    752 HD21 ASN A 294      23.275 -10.836  10.149  1.00  0.00           H  
ATOM    753 HD22 ASN A 294      22.750  -9.505   9.216  1.00  0.00           H  
ATOM    754  N   ALA A 295      27.780 -10.152   7.899  1.00  0.00           N  
ATOM    755  CA  ALA A 295      28.730 -11.211   7.567  1.00  0.00           C  
ATOM    756  CB  ALA A 295      30.171 -10.725   7.719  1.00  0.00           C  
ATOM    757  C   ALA A 295      28.549 -12.522   8.379  1.00  0.00           C  
ATOM    758  O   ALA A 295      29.437 -13.370   8.302  1.00  0.00           O  
ATOM    759  H   ALA A 295      27.684  -9.889   8.861  1.00  0.00           H  
ATOM    760  N   GLU A 296      27.471 -12.723   9.163  1.00  0.00           N  
ATOM    761  CA  GLU A 296      27.308 -13.947   9.968  1.00  0.00           C  
ATOM    762  CB  GLU A 296      26.315 -13.751  11.106  1.00  0.00           C  
ATOM    763  CG  GLU A 296      26.563 -12.433  11.825  1.00  0.00           C  
ATOM    764  CD  GLU A 296      26.382 -12.597  13.317  1.00  0.00           C  
ATOM    765  OE1 GLU A 296      25.259 -12.554  13.797  1.00  0.00           O  
ATOM    766  OE2 GLU A 296      27.378 -12.737  14.016  1.00  0.00           O1-
ATOM    767  C   GLU A 296      26.904 -15.169   9.115  1.00  0.00           C  
ATOM    768  O   GLU A 296      25.923 -15.115   8.375  1.00  0.00           O  
ATOM    769  H   GLU A 296      26.703 -12.091   9.103  1.00  0.00           H  
ATOM    770  N   ALA A 297      27.560 -16.324   9.295  1.00  0.00           N  
ATOM    771  CA  ALA A 297      27.341 -17.547   8.507  1.00  0.00           C  
ATOM    772  CB  ALA A 297      28.501 -18.528   8.681  1.00  0.00           C  
ATOM    773  C   ALA A 297      26.001 -18.284   8.783  1.00  0.00           C  
ATOM    774  O   ALA A 297      25.821 -19.424   8.358  1.00  0.00           O  
ATOM    775  H   ALA A 297      28.240 -16.300  10.025  1.00  0.00           H  
ATOM    776  N   HIS A 298      25.048 -17.626   9.452  1.00  0.00           N  
ATOM    777  CA  HIS A 298      23.638 -18.032   9.555  1.00  0.00           C  
ATOM    778  CB  HIS A 298      23.231 -18.177  11.027  1.00  0.00           C  
ATOM    779  CG  HIS A 298      22.780 -16.855  11.616  1.00  0.00           C  
ATOM    780  ND1 HIS A 298      23.606 -15.900  12.096  1.00  0.00           N  
ATOM    781  CD2 HIS A 298      21.460 -16.416  11.772  1.00  0.00           C  
ATOM    782  NE2 HIS A 298      21.501 -15.191  12.346  1.00  0.00           N  
ATOM    783  CE1 HIS A 298      22.820 -14.868  12.547  1.00  0.00           C  
ATOM    784  C   HIS A 298      22.682 -17.065   8.822  1.00  0.00           C  
ATOM    785  O   HIS A 298      21.523 -17.403   8.580  1.00  0.00           O  
ATOM    786  H   HIS A 298      25.254 -16.694   9.734  1.00  0.00           H  
ATOM    787  HD1 HIS A 298      24.584 -15.912  12.172  1.00  0.00           H  
ATOM    788  N   LYS A 299      23.156 -15.884   8.396  1.00  0.00           N  
ATOM    789  CA  LYS A 299      22.402 -15.043   7.471  1.00  0.00           C  
ATOM    790  CB  LYS A 299      22.940 -13.601   7.532  1.00  0.00           C  
ATOM    791  CG  LYS A 299      22.412 -12.567   6.518  1.00  0.00           C  
ATOM    792  CD  LYS A 299      20.999 -12.010   6.725  1.00  0.00           C  
ATOM    793  CE  LYS A 299      20.544 -11.079   5.582  1.00  0.00           C  
ATOM    794  NZ  LYS A 299      21.193  -9.758   5.602  1.00  0.00           N1+
ATOM    795  C   LYS A 299      22.473 -15.629   6.039  1.00  0.00           C  
ATOM    796  O   LYS A 299      23.554 -15.897   5.513  1.00  0.00           O  
ATOM    797  H   LYS A 299      24.116 -15.647   8.526  1.00  0.00           H  
ATOM    798  HZ1 LYS A 299      20.732  -9.149   6.318  1.00  0.00           H  
ATOM    799  HZ2 LYS A 299      21.127  -9.278   4.675  1.00  0.00           H  
ATOM    800  HZ3 LYS A 299      22.192  -9.789   5.856  1.00  0.00           H  
ATOM    801  N   ARG A 300      21.319 -15.774   5.378  1.00  0.00           N  
ATOM    802  CA  ARG A 300      21.209 -15.815   3.918  1.00  0.00           C  
ATOM    803  CB  ARG A 300      20.171 -16.860   3.530  1.00  0.00           C  
ATOM    804  CG  ARG A 300      20.411 -18.204   4.211  1.00  0.00           C  
ATOM    805  CD  ARG A 300      19.207 -19.118   4.026  1.00  0.00           C  
ATOM    806  NE  ARG A 300      19.381 -20.383   4.734  1.00  0.00           N  
ATOM    807  CZ  ARG A 300      18.386 -21.293   4.706  1.00  0.00           C  
ATOM    808  NH1 ARG A 300      17.215 -21.005   4.153  1.00  0.00           N  
ATOM    809  NH2 ARG A 300      18.580 -22.493   5.227  1.00  0.00           N1+
ATOM    810  C   ARG A 300      20.720 -14.434   3.424  1.00  0.00           C  
ATOM    811  O   ARG A 300      19.942 -13.778   4.115  1.00  0.00           O  
ATOM    812  H   ARG A 300      20.489 -15.591   5.900  1.00  0.00           H  
ATOM    813  HE  ARG A 300      20.264 -20.559   5.171  1.00  0.00           H  
ATOM    814 HH11 ARG A 300      16.506 -21.726   4.071  1.00  0.00           H  
ATOM    815 HH12 ARG A 300      16.996 -20.106   3.787  1.00  0.00           H  
ATOM    816 HH21 ARG A 300      19.411 -22.747   5.713  1.00  0.00           H  
ATOM    817 HH22 ARG A 300      17.858 -23.191   5.105  1.00  0.00           H  
ATOM    818  N   HIS A 301      21.200 -13.942   2.277  1.00  0.00           N  
ATOM    819  CA  HIS A 301      21.293 -12.492   2.012  1.00  0.00           C  
ATOM    820  CB  HIS A 301      22.705 -12.123   1.614  1.00  0.00           C  
ATOM    821  CG  HIS A 301      23.616 -11.955   2.790  1.00  0.00           C  
ATOM    822  ND1 HIS A 301      23.785 -10.778   3.411  1.00  0.00           N  
ATOM    823  CD2 HIS A 301      24.450 -12.916   3.364  1.00  0.00           C  
ATOM    824  NE2 HIS A 301      25.140 -12.292   4.347  1.00  0.00           N  
ATOM    825  CE1 HIS A 301      24.733 -10.982   4.372  1.00  0.00           C  
ATOM    826  C   HIS A 301      20.441 -12.030   0.802  1.00  0.00           C  
ATOM    827  O   HIS A 301      20.522 -12.592  -0.295  1.00  0.00           O  
ATOM    828  H   HIS A 301      21.672 -14.583   1.666  1.00  0.00           H  
ATOM    829  HD1 HIS A 301      23.321  -9.929   3.206  1.00  0.00           H  
ATOM    830  N   GLU A 302      19.658 -10.961   0.981  1.00  0.00           N  
ATOM    831  CA  GLU A 302      18.802 -10.353  -0.044  1.00  0.00           C  
ATOM    832  CB  GLU A 302      17.509  -9.777   0.562  1.00  0.00           C  
ATOM    833  CG  GLU A 302      16.646  -8.858  -0.328  1.00  0.00           C  
ATOM    834  CD  GLU A 302      16.434  -9.401  -1.732  1.00  0.00           C  
ATOM    835  OE1 GLU A 302      17.307  -9.230  -2.578  1.00  0.00           O  
ATOM    836  OE2 GLU A 302      15.367  -9.930  -2.018  1.00  0.00           O1-
ATOM    837  C   GLU A 302      19.616  -9.330  -0.873  1.00  0.00           C  
ATOM    838  O   GLU A 302      19.534  -8.120  -0.653  1.00  0.00           O  
ATOM    839  H   GLU A 302      19.815 -10.427   1.812  1.00  0.00           H  
ATOM    840  N   TRP A 303      20.508  -9.792  -1.763  1.00  0.00           N  
ATOM    841  CA  TRP A 303      21.518  -8.872  -2.312  1.00  0.00           C  
ATOM    842  CB  TRP A 303      22.514  -9.629  -3.182  1.00  0.00           C  
ATOM    843  CG  TRP A 303      23.374 -10.567  -2.369  1.00  0.00           C  
ATOM    844  CD2 TRP A 303      24.227 -10.258  -1.242  1.00  0.00           C  
ATOM    845  CE2 TRP A 303      24.906 -11.473  -0.901  1.00  0.00           C  
ATOM    846  CE3 TRP A 303      24.460  -9.059  -0.545  1.00  0.00           C  
ATOM    847  CD1 TRP A 303      23.574 -11.930  -2.631  1.00  0.00           C  
ATOM    848  NE1 TRP A 303      24.477 -12.468  -1.773  1.00  0.00           N  
ATOM    849  CZ2 TRP A 303      25.835 -11.460   0.148  1.00  0.00           C  
ATOM    850  CZ3 TRP A 303      25.387  -9.057   0.505  1.00  0.00           C  
ATOM    851  CH2 TRP A 303      26.055 -10.250   0.826  1.00  0.00           C  
ATOM    852  C   TRP A 303      20.954  -7.678  -3.125  1.00  0.00           C  
ATOM    853  O   TRP A 303      21.625  -6.656  -3.258  1.00  0.00           O  
ATOM    854  H   TRP A 303      20.538 -10.780  -1.919  1.00  0.00           H  
ATOM    855  HE1 TRP A 303      24.813 -13.393  -1.830  1.00  0.00           H  
ATOM    856  N   GLN A 304      19.698  -7.748  -3.583  1.00  0.00           N  
ATOM    857  CA  GLN A 304      18.986  -6.658  -4.257  1.00  0.00           C  
ATOM    858  CB  GLN A 304      17.740  -7.264  -4.905  1.00  0.00           C  
ATOM    859  CG  GLN A 304      16.512  -6.381  -5.091  1.00  0.00           C  
ATOM    860  CD  GLN A 304      15.354  -7.295  -5.443  1.00  0.00           C  
ATOM    861  OE1 GLN A 304      14.689  -7.122  -6.461  1.00  0.00           O  
ATOM    862  NE2 GLN A 304      15.151  -8.281  -4.547  1.00  0.00           N  
ATOM    863  C   GLN A 304      18.723  -5.442  -3.320  1.00  0.00           C  
ATOM    864  O   GLN A 304      19.348  -4.386  -3.491  1.00  0.00           O  
ATOM    865  H   GLN A 304      19.143  -8.528  -3.279  1.00  0.00           H  
ATOM    866 HE21 GLN A 304      14.413  -8.954  -4.593  1.00  0.00           H  
ATOM    867 HE22 GLN A 304      15.722  -8.459  -3.730  1.00  0.00           H  
ATOM    868  N   ASP A 305      17.930  -5.595  -2.245  1.00  0.00           N  
ATOM    869  CA  ASP A 305      17.865  -4.553  -1.209  1.00  0.00           C  
ATOM    870  CB  ASP A 305      16.704  -4.748  -0.236  1.00  0.00           C  
ATOM    871  CG  ASP A 305      16.568  -3.469   0.574  1.00  0.00           C  
ATOM    872  OD1 ASP A 305      16.609  -2.386  -0.012  1.00  0.00           O  
ATOM    873  OD2 ASP A 305      16.433  -3.549   1.792  1.00  0.00           O1-
ATOM    874  C   ASP A 305      19.188  -4.326  -0.439  1.00  0.00           C  
ATOM    875  O   ASP A 305      19.508  -3.193  -0.079  1.00  0.00           O  
ATOM    876  H   ASP A 305      17.533  -6.496  -2.056  1.00  0.00           H  
ATOM    877  N   GLU A 306      20.014  -5.352  -0.212  1.00  0.00           N  
ATOM    878  CA  GLU A 306      21.265  -5.177   0.527  1.00  0.00           C  
ATOM    879  CB  GLU A 306      21.813  -6.499   1.119  1.00  0.00           C  
ATOM    880  CG  GLU A 306      21.054  -6.950   2.384  1.00  0.00           C  
ATOM    881  CD  GLU A 306      21.640  -8.203   3.041  1.00  0.00           C  
ATOM    882  OE1 GLU A 306      22.552  -8.117   3.858  1.00  0.00           O  
ATOM    883  OE2 GLU A 306      21.120  -9.294   2.844  1.00  0.00           O1-
ATOM    884  C   GLU A 306      22.355  -4.394  -0.274  1.00  0.00           C  
ATOM    885  O   GLU A 306      23.069  -3.587   0.333  1.00  0.00           O  
ATOM    886  H   GLU A 306      19.737  -6.268  -0.502  1.00  0.00           H  
ATOM    887  N   PHE A 307      22.345  -4.394  -1.619  1.00  0.00           N  
ATOM    888  CA  PHE A 307      22.856  -3.259  -2.415  1.00  0.00           C  
ATOM    889  CB  PHE A 307      22.918  -3.693  -3.885  1.00  0.00           C  
ATOM    890  CG  PHE A 307      23.306  -2.541  -4.779  1.00  0.00           C  
ATOM    891  CD1 PHE A 307      24.613  -2.076  -4.791  1.00  0.00           C  
ATOM    892  CD2 PHE A 307      22.351  -1.952  -5.600  1.00  0.00           C  
ATOM    893  CE1 PHE A 307      24.967  -1.027  -5.628  1.00  0.00           C  
ATOM    894  CE2 PHE A 307      22.704  -0.898  -6.433  1.00  0.00           C  
ATOM    895  CZ  PHE A 307      24.013  -0.434  -6.446  1.00  0.00           C  
ATOM    896  C   PHE A 307      22.115  -1.902  -2.282  1.00  0.00           C  
ATOM    897  O   PHE A 307      22.721  -0.862  -1.992  1.00  0.00           O  
ATOM    898  H   PHE A 307      21.825  -5.105  -2.097  1.00  0.00           H  
ATOM    899  N   SER A 308      20.791  -1.886  -2.487  1.00  0.00           N  
ATOM    900  CA  SER A 308      20.007  -0.641  -2.533  1.00  0.00           C  
ATOM    901  CB  SER A 308      18.656  -1.030  -3.135  1.00  0.00           C  
ATOM    902  OG  SER A 308      18.938  -1.790  -4.320  1.00  0.00           O  
ATOM    903  C   SER A 308      19.940   0.124  -1.190  1.00  0.00           C  
ATOM    904  O   SER A 308      19.764   1.342  -1.195  1.00  0.00           O  
ATOM    905  H   SER A 308      20.298  -2.746  -2.630  1.00  0.00           H  
ATOM    906  HG  SER A 308      18.905  -2.710  -4.075  1.00  0.00           H  
ATOM    907  N   HIS A 309      20.217  -0.540  -0.061  1.00  0.00           N  
ATOM    908  CA  HIS A 309      20.403   0.109   1.249  1.00  0.00           C  
ATOM    909  CB  HIS A 309      19.929  -0.821   2.371  1.00  0.00           C  
ATOM    910  CG  HIS A 309      18.577  -0.347   2.843  1.00  0.00           C  
ATOM    911  ND1 HIS A 309      17.410  -0.907   2.476  1.00  0.00           N  
ATOM    912  CD2 HIS A 309      18.317   0.725   3.703  1.00  0.00           C  
ATOM    913  NE2 HIS A 309      16.972   0.810   3.854  1.00  0.00           N  
ATOM    914  CE1 HIS A 309      16.419  -0.199   3.096  1.00  0.00           C  
ATOM    915  C   HIS A 309      21.851   0.592   1.509  1.00  0.00           C  
ATOM    916  O   HIS A 309      22.103   1.235   2.530  1.00  0.00           O  
ATOM    917  H   HIS A 309      20.311  -1.535  -0.097  1.00  0.00           H  
ATOM    918  HD1 HIS A 309      17.261  -1.690   1.878  1.00  0.00           H  
ATOM    919  N   ILE A 310      22.781   0.414   0.556  1.00  0.00           N  
ATOM    920  CA  ILE A 310      23.857   1.387   0.366  1.00  0.00           C  
ATOM    921  CB  ILE A 310      25.069   0.771  -0.315  1.00  0.00           C  
ATOM    922  CG2 ILE A 310      26.281   1.673  -0.100  1.00  0.00           C  
ATOM    923  CG1 ILE A 310      25.308  -0.664   0.134  1.00  0.00           C  
ATOM    924  CD1 ILE A 310      26.435  -1.324  -0.652  1.00  0.00           C  
ATOM    925  C   ILE A 310      23.342   2.553  -0.499  1.00  0.00           C  
ATOM    926  O   ILE A 310      23.385   3.701  -0.061  1.00  0.00           O  
ATOM    927  H   ILE A 310      22.580  -0.221  -0.189  1.00  0.00           H  
ATOM    928  N   MET A 311      22.801   2.267  -1.693  1.00  0.00           N  
ATOM    929  CA  MET A 311      22.422   3.296  -2.668  1.00  0.00           C  
ATOM    930  CB  MET A 311      21.770   2.642  -3.886  1.00  0.00           C  
ATOM    931  CG  MET A 311      21.430   3.646  -4.987  1.00  0.00           C  
ATOM    932  SD  MET A 311      20.705   2.844  -6.426  1.00  0.00           S  
ATOM    933  CE  MET A 311      19.316   2.060  -5.593  1.00  0.00           C  
ATOM    934  C   MET A 311      21.506   4.398  -2.073  1.00  0.00           C  
ATOM    935  O   MET A 311      21.812   5.581  -2.228  1.00  0.00           O  
ATOM    936  H   MET A 311      22.747   1.299  -1.949  1.00  0.00           H  
ATOM    937  N   ALA A 312      20.487   4.041  -1.271  1.00  0.00           N  
ATOM    938  CA  ALA A 312      19.584   4.994  -0.599  1.00  0.00           C  
ATOM    939  CB  ALA A 312      18.429   4.247   0.069  1.00  0.00           C  
ATOM    940  C   ALA A 312      20.263   5.900   0.467  1.00  0.00           C  
ATOM    941  O   ALA A 312      19.620   6.754   1.077  1.00  0.00           O  
ATOM    942  H   ALA A 312      20.346   3.068  -1.104  1.00  0.00           H  
ATOM    943  N   MET A 313      21.561   5.704   0.716  1.00  0.00           N  
ATOM    944  CA  MET A 313      22.407   6.504   1.581  1.00  0.00           C  
ATOM    945  CB  MET A 313      22.899   5.692   2.776  1.00  0.00           C  
ATOM    946  CG  MET A 313      21.786   5.300   3.745  1.00  0.00           C  
ATOM    947  SD  MET A 313      20.931   6.732   4.425  1.00  0.00           S  
ATOM    948  CE  MET A 313      22.370   7.661   4.978  1.00  0.00           C  
ATOM    949  C   MET A 313      23.615   7.105   0.825  1.00  0.00           C  
ATOM    950  O   MET A 313      24.482   7.669   1.490  1.00  0.00           O  
ATOM    951  H   MET A 313      22.044   4.985   0.219  1.00  0.00           H  
ATOM    952  N   THR A 314      23.752   6.978  -0.514  1.00  0.00           N  
ATOM    953  CA  THR A 314      25.018   7.400  -1.159  1.00  0.00           C  
ATOM    954  CB  THR A 314      25.948   6.182  -1.065  1.00  0.00           C  
ATOM    955  OG1 THR A 314      25.782   5.562   0.214  1.00  0.00           O  
ATOM    956  CG2 THR A 314      27.425   6.497  -1.300  1.00  0.00           C  
ATOM    957  C   THR A 314      24.892   8.011  -2.584  1.00  0.00           C  
ATOM    958  O   THR A 314      25.740   7.790  -3.450  1.00  0.00           O  
ATOM    959  H   THR A 314      23.084   6.482  -1.070  1.00  0.00           H  
ATOM    960  HG1 THR A 314      25.768   6.283   0.835  1.00  0.00           H  
ATOM    961  N   ASP A 315      23.872   8.847  -2.832  1.00  0.00           N  
ATOM    962  CA  ASP A 315      23.673   9.499  -4.136  1.00  0.00           C  
ATOM    963  CB  ASP A 315      22.208   9.938  -4.208  1.00  0.00           C  
ATOM    964  CG  ASP A 315      21.944  10.693  -5.491  1.00  0.00           C  
ATOM    965  OD1 ASP A 315      22.011  11.913  -5.474  1.00  0.00           O  
ATOM    966  OD2 ASP A 315      21.689  10.065  -6.511  1.00  0.00           O1-
ATOM    967  C   ASP A 315      24.647  10.672  -4.484  1.00  0.00           C  
ATOM    968  O   ASP A 315      24.908  11.527  -3.629  1.00  0.00           O  
ATOM    969  H   ASP A 315      23.241   9.080  -2.096  1.00  0.00           H  
ATOM    970  N   PRO A 316      25.133  10.806  -5.735  1.00  0.00           N  
ATOM    971  CD  PRO A 316      24.896   9.851  -6.816  1.00  0.00           C  
ATOM    972  CA  PRO A 316      26.114  11.829  -6.101  1.00  0.00           C  
ATOM    973  CB  PRO A 316      26.730  11.243  -7.371  1.00  0.00           C  
ATOM    974  CG  PRO A 316      25.608  10.443  -8.023  1.00  0.00           C  
ATOM    975  C   PRO A 316      25.541  13.251  -6.333  1.00  0.00           C  
ATOM    976  O   PRO A 316      26.301  14.219  -6.303  1.00  0.00           O  
ATOM    977  N   ALA A 317      24.223  13.417  -6.511  1.00  0.00           N  
ATOM    978  CA  ALA A 317      23.554  14.723  -6.544  1.00  0.00           C  
ATOM    979  CB  ALA A 317      22.301  14.671  -7.420  1.00  0.00           C  
ATOM    980  C   ALA A 317      23.166  15.193  -5.121  1.00  0.00           C  
ATOM    981  O   ALA A 317      23.089  16.392  -4.863  1.00  0.00           O  
ATOM    982  H   ALA A 317      23.617  12.616  -6.458  1.00  0.00           H  
ATOM    983  N   PHE A 318      22.992  14.253  -4.186  1.00  0.00           N  
ATOM    984  CA  PHE A 318      23.085  14.503  -2.753  1.00  0.00           C  
ATOM    985  CB  PHE A 318      22.527  13.329  -1.943  1.00  0.00           C  
ATOM    986  CG  PHE A 318      21.021  13.390  -1.956  1.00  0.00           C  
ATOM    987  CD1 PHE A 318      20.378  14.606  -1.758  1.00  0.00           C  
ATOM    988  CD2 PHE A 318      20.278  12.235  -2.156  1.00  0.00           C  
ATOM    989  CE1 PHE A 318      18.989  14.665  -1.759  1.00  0.00           C  
ATOM    990  CE2 PHE A 318      18.890  12.295  -2.159  1.00  0.00           C  
ATOM    991  CZ  PHE A 318      18.244  13.510  -1.961  1.00  0.00           C  
ATOM    992  C   PHE A 318      24.490  14.878  -2.232  1.00  0.00           C  
ATOM    993  O   PHE A 318      24.638  15.871  -1.524  1.00  0.00           O  
ATOM    994  H   PHE A 318      22.926  13.303  -4.491  1.00  0.00           H  
ATOM    995  N   GLY A 319      25.557  14.209  -2.697  1.00  0.00           N  
ATOM    996  CA  GLY A 319      26.872  14.857  -2.730  1.00  0.00           C  
ATOM    997  C   GLY A 319      28.046  14.023  -3.309  1.00  0.00           C  
ATOM    998  O   GLY A 319      28.076  12.797  -3.194  1.00  0.00           O  
ATOM    999  H   GLY A 319      25.435  13.345  -3.192  1.00  0.00           H  
ATOM   1000  N   SER A 320      29.079  14.712  -3.815  1.00  0.00           N  
ATOM   1001  CA  SER A 320      30.018  14.192  -4.822  1.00  0.00           C  
ATOM   1002  CB  SER A 320      30.957  15.365  -5.082  1.00  0.00           C  
ATOM   1003  OG  SER A 320      30.162  16.551  -4.963  1.00  0.00           O  
ATOM   1004  C   SER A 320      30.742  12.851  -4.539  1.00  0.00           C  
ATOM   1005  O   SER A 320      31.158  12.539  -3.416  1.00  0.00           O  
ATOM   1006  H   SER A 320      29.076  15.706  -3.733  1.00  0.00           H  
ATOM   1007  HG  SER A 320      29.955  16.818  -5.851  1.00  0.00           H  
ATOM   1008  N   SER A 321      30.945  12.071  -5.609  1.00  0.00           N  
ATOM   1009  CA  SER A 321      31.377  10.670  -5.605  1.00  0.00           C  
ATOM   1010  CB  SER A 321      31.002  10.176  -6.984  1.00  0.00           C  
ATOM   1011  OG  SER A 321      29.948  11.038  -7.428  1.00  0.00           O  
ATOM   1012  C   SER A 321      32.863  10.470  -5.252  1.00  0.00           C  
ATOM   1013  O   SER A 321      33.294   9.337  -5.071  1.00  0.00           O  
ATOM   1014  H   SER A 321      30.692  12.426  -6.508  1.00  0.00           H  
ATOM   1015  HG  SER A 321      29.155  10.539  -7.288  1.00  0.00           H  
ATOM   1016  N   GLY A 322      33.668  11.534  -5.132  1.00  0.00           N  
ATOM   1017  CA  GLY A 322      35.042  11.415  -4.633  1.00  0.00           C  
ATOM   1018  C   GLY A 322      35.112  11.053  -3.129  1.00  0.00           C  
ATOM   1019  O   GLY A 322      36.142  10.564  -2.656  1.00  0.00           O  
ATOM   1020  H   GLY A 322      33.269  12.439  -5.252  1.00  0.00           H  
ATOM   1021  N   ARG A 323      34.011  11.260  -2.393  1.00  0.00           N  
ATOM   1022  CA  ARG A 323      33.860  10.868  -0.991  1.00  0.00           C  
ATOM   1023  CB  ARG A 323      32.580  11.490  -0.422  1.00  0.00           C  
ATOM   1024  CG  ARG A 323      32.600  13.017  -0.424  1.00  0.00           C  
ATOM   1025  CD  ARG A 323      31.342  13.596   0.226  1.00  0.00           C  
ATOM   1026  NE  ARG A 323      30.139  13.117  -0.451  1.00  0.00           N  
ATOM   1027  CZ  ARG A 323      28.928  13.335   0.146  1.00  0.00           C  
ATOM   1028  NH1 ARG A 323      28.850  13.978   1.329  1.00  0.00           N  
ATOM   1029  NH2 ARG A 323      27.801  12.914  -0.459  1.00  0.00           N1+
ATOM   1030  C   ARG A 323      33.853   9.336  -0.753  1.00  0.00           C  
ATOM   1031  O   ARG A 323      33.297   8.590  -1.559  1.00  0.00           O  
ATOM   1032  H   ARG A 323      33.177  11.560  -2.856  1.00  0.00           H  
ATOM   1033  HE  ARG A 323      30.267  12.695  -1.360  1.00  0.00           H  
ATOM   1034 HH11 ARG A 323      27.955  14.239   1.710  1.00  0.00           H  
ATOM   1035 HH12 ARG A 323      29.656  14.225   1.892  1.00  0.00           H  
ATOM   1036 HH21 ARG A 323      27.812  12.432  -1.348  1.00  0.00           H  
ATOM   1037 HH22 ARG A 323      26.898  13.100  -0.046  1.00  0.00           H  
ATOM   1038  N   PRO A 324      34.386   8.852   0.384  1.00  0.00           N  
ATOM   1039  CD  PRO A 324      34.961   9.673   1.446  1.00  0.00           C  
ATOM   1040  CA  PRO A 324      34.573   7.426   0.617  1.00  0.00           C  
ATOM   1041  CB  PRO A 324      35.619   7.409   1.729  1.00  0.00           C  
ATOM   1042  CG  PRO A 324      35.361   8.683   2.527  1.00  0.00           C  
ATOM   1043  C   PRO A 324      33.305   6.642   1.010  1.00  0.00           C  
ATOM   1044  O   PRO A 324      32.524   7.033   1.890  1.00  0.00           O  
ATOM   1045  N   LEU A 325      33.214   5.430   0.448  1.00  0.00           N  
ATOM   1046  CA  LEU A 325      32.343   4.363   0.927  1.00  0.00           C  
ATOM   1047  CB  LEU A 325      31.639   3.709  -0.259  1.00  0.00           C  
ATOM   1048  CG  LEU A 325      30.701   2.575   0.148  1.00  0.00           C  
ATOM   1049  CD1 LEU A 325      29.630   3.026   1.141  1.00  0.00           C  
ATOM   1050  CD2 LEU A 325      30.100   1.904  -1.082  1.00  0.00           C  
ATOM   1051  C   LEU A 325      33.121   3.316   1.764  1.00  0.00           C  
ATOM   1052  O   LEU A 325      33.955   2.548   1.270  1.00  0.00           O  
ATOM   1053  H   LEU A 325      33.893   5.174  -0.243  1.00  0.00           H  
ATOM   1054  N   LEU A 326      32.829   3.245   3.066  1.00  0.00           N  
ATOM   1055  CA  LEU A 326      33.362   2.217   3.956  1.00  0.00           C  
ATOM   1056  CB  LEU A 326      33.680   2.845   5.312  1.00  0.00           C  
ATOM   1057  CG  LEU A 326      34.230   1.852   6.332  1.00  0.00           C  
ATOM   1058  CD1 LEU A 326      35.447   1.099   5.798  1.00  0.00           C  
ATOM   1059  CD2 LEU A 326      34.512   2.532   7.672  1.00  0.00           C  
ATOM   1060  C   LEU A 326      32.351   1.062   4.096  1.00  0.00           C  
ATOM   1061  O   LEU A 326      31.330   1.192   4.782  1.00  0.00           O  
ATOM   1062  H   LEU A 326      32.102   3.828   3.413  1.00  0.00           H  
ATOM   1063  N   VAL A 327      32.626  -0.078   3.455  1.00  0.00           N  
ATOM   1064  CA  VAL A 327      31.819  -1.278   3.645  1.00  0.00           C  
ATOM   1065  CB  VAL A 327      31.828  -2.125   2.378  1.00  0.00           C  
ATOM   1066  CG1 VAL A 327      30.959  -3.368   2.555  1.00  0.00           C  
ATOM   1067  CG2 VAL A 327      31.415  -1.285   1.170  1.00  0.00           C  
ATOM   1068  C   VAL A 327      32.348  -2.095   4.843  1.00  0.00           C  
ATOM   1069  O   VAL A 327      33.355  -2.802   4.725  1.00  0.00           O  
ATOM   1070  H   VAL A 327      33.502  -0.170   2.981  1.00  0.00           H  
ATOM   1071  N   LEU A 328      31.642  -2.055   5.981  1.00  0.00           N  
ATOM   1072  CA  LEU A 328      31.920  -2.925   7.128  1.00  0.00           C  
ATOM   1073  CB  LEU A 328      31.473  -2.297   8.443  1.00  0.00           C  
ATOM   1074  CG  LEU A 328      32.244  -1.052   8.851  1.00  0.00           C  
ATOM   1075  CD1 LEU A 328      31.745  -0.552  10.206  1.00  0.00           C  
ATOM   1076  CD2 LEU A 328      33.755  -1.282   8.838  1.00  0.00           C  
ATOM   1077  C   LEU A 328      31.169  -4.267   7.001  1.00  0.00           C  
ATOM   1078  O   LEU A 328      29.952  -4.340   7.201  1.00  0.00           O  
ATOM   1079  H   LEU A 328      30.796  -1.519   5.998  1.00  0.00           H  
ATOM   1080  N   SER A 329      31.899  -5.340   6.679  1.00  0.00           N  
ATOM   1081  CA  SER A 329      31.380  -6.710   6.602  1.00  0.00           C  
ATOM   1082  CB  SER A 329      32.276  -7.389   5.586  1.00  0.00           C  
ATOM   1083  OG  SER A 329      32.579  -6.390   4.599  1.00  0.00           O  
ATOM   1084  C   SER A 329      31.350  -7.312   8.023  1.00  0.00           C  
ATOM   1085  O   SER A 329      32.324  -7.892   8.512  1.00  0.00           O  
ATOM   1086  H   SER A 329      32.880  -5.233   6.533  1.00  0.00           H  
ATOM   1087  HG  SER A 329      31.827  -5.813   4.571  1.00  0.00           H  
ATOM   1088  N   CYS A 330      30.251  -7.089   8.744  1.00  0.00           N  
ATOM   1089  CA  CYS A 330      30.182  -7.162  10.201  1.00  0.00           C  
ATOM   1090  CB  CYS A 330      29.541  -5.880  10.729  1.00  0.00           C  
ATOM   1091  SG  CYS A 330      30.263  -5.341  12.299  1.00  0.00           S  
ATOM   1092  C   CYS A 330      29.474  -8.443  10.705  1.00  0.00           C  
ATOM   1093  O   CYS A 330      28.371  -8.779  10.266  1.00  0.00           O  
ATOM   1094  H   CYS A 330      29.446  -6.735   8.278  1.00  0.00           H  
ATOM   1095  N   ILE A 331      30.064  -9.132  11.691  1.00  0.00           N  
ATOM   1096  CA  ILE A 331      29.335 -10.063  12.569  1.00  0.00           C  
ATOM   1097  CB  ILE A 331      30.114 -11.359  12.752  1.00  0.00           C  
ATOM   1098  CG2 ILE A 331      30.361 -11.980  11.391  1.00  0.00           C  
ATOM   1099  CG1 ILE A 331      31.413 -11.171  13.526  1.00  0.00           C  
ATOM   1100  CD1 ILE A 331      32.171 -12.491  13.657  1.00  0.00           C  
ATOM   1101  C   ILE A 331      29.047  -9.424  13.946  1.00  0.00           C  
ATOM   1102  O   ILE A 331      29.515  -8.310  14.214  1.00  0.00           O  
ATOM   1103  H   ILE A 331      30.949  -8.805  12.026  1.00  0.00           H  
ATOM   1104  N   SER A 332      28.361 -10.142  14.850  1.00  0.00           N  
ATOM   1105  CA  SER A 332      28.218  -9.731  16.251  1.00  0.00           C  
ATOM   1106  CB  SER A 332      27.185 -10.688  16.831  1.00  0.00           C  
ATOM   1107  OG  SER A 332      26.092 -10.770  15.899  1.00  0.00           O  
ATOM   1108  C   SER A 332      29.601  -9.722  16.944  1.00  0.00           C  
ATOM   1109  O   SER A 332      30.089  -8.671  17.344  1.00  0.00           O  
ATOM   1110  H   SER A 332      27.941 -11.011  14.591  1.00  0.00           H  
ATOM   1111  HG  SER A 332      26.234 -11.536  15.326  1.00  0.00           H  
ATOM   1112  N   GLN A 333      30.280 -10.871  17.017  1.00  0.00           N  
ATOM   1113  CA  GLN A 333      31.421 -11.144  17.904  1.00  0.00           C  
ATOM   1114  CB  GLN A 333      30.849 -11.397  19.294  1.00  0.00           C  
ATOM   1115  CG  GLN A 333      29.649 -12.355  19.256  1.00  0.00           C  
ATOM   1116  CD  GLN A 333      28.885 -12.274  20.559  1.00  0.00           C  
ATOM   1117  OE1 GLN A 333      27.666 -12.076  20.581  1.00  0.00           O  
ATOM   1118  NE2 GLN A 333      29.699 -12.299  21.624  1.00  0.00           N  
ATOM   1119  C   GLN A 333      32.229 -12.354  17.377  1.00  0.00           C  
ATOM   1120  O   GLN A 333      31.624 -13.294  16.858  1.00  0.00           O  
ATOM   1121  H   GLN A 333      29.952 -11.700  16.557  1.00  0.00           H  
ATOM   1122 HE21 GLN A 333      30.546 -12.844  21.556  1.00  0.00           H  
ATOM   1123 HE22 GLN A 333      29.526 -11.719  22.428  1.00  0.00           H  
ATOM   1124  N   GLY A 334      33.570 -12.352  17.450  1.00  0.00           N  
ATOM   1125  CA  GLY A 334      34.438 -13.377  16.843  1.00  0.00           C  
ATOM   1126  C   GLY A 334      34.127 -14.862  17.147  1.00  0.00           C  
ATOM   1127  O   GLY A 334      34.483 -15.737  16.360  1.00  0.00           O  
ATOM   1128  H   GLY A 334      34.024 -11.521  17.778  1.00  0.00           H  
ATOM   1129  N   ASP A 335      33.413 -15.167  18.231  1.00  0.00           N  
ATOM   1130  CA  ASP A 335      32.862 -16.473  18.572  1.00  0.00           C  
ATOM   1131  CB  ASP A 335      32.492 -16.486  20.057  1.00  0.00           C  
ATOM   1132  CG  ASP A 335      31.556 -15.332  20.377  1.00  0.00           C  
ATOM   1133  OD1 ASP A 335      30.345 -15.515  20.299  1.00  0.00           O  
ATOM   1134  OD2 ASP A 335      32.046 -14.251  20.707  1.00  0.00           O1-
ATOM   1135  C   ASP A 335      31.659 -16.950  17.720  1.00  0.00           C  
ATOM   1136  O   ASP A 335      31.400 -18.153  17.635  1.00  0.00           O  
ATOM   1137  H   ASP A 335      33.090 -14.424  18.823  1.00  0.00           H  
ATOM   1138  N   VAL A 336      30.988 -16.048  16.991  1.00  0.00           N  
ATOM   1139  CA  VAL A 336      30.063 -16.431  15.926  1.00  0.00           C  
ATOM   1140  CB  VAL A 336      28.973 -15.379  15.718  1.00  0.00           C  
ATOM   1141  CG1 VAL A 336      27.960 -15.855  14.674  1.00  0.00           C  
ATOM   1142  CG2 VAL A 336      28.289 -15.031  17.039  1.00  0.00           C  
ATOM   1143  C   VAL A 336      30.852 -16.667  14.614  1.00  0.00           C  
ATOM   1144  O   VAL A 336      31.656 -15.824  14.213  1.00  0.00           O  
ATOM   1145  H   VAL A 336      31.228 -15.087  17.117  1.00  0.00           H  
ATOM   1146  N   LYS A 337      30.568 -17.744  13.860  1.00  0.00           N  
ATOM   1147  CA  LYS A 337      31.214 -17.916  12.559  1.00  0.00           C  
ATOM   1148  CB  LYS A 337      30.993 -19.309  11.966  1.00  0.00           C  
ATOM   1149  CG  LYS A 337      31.877 -19.467  10.725  1.00  0.00           C  
ATOM   1150  CD  LYS A 337      31.627 -20.724   9.895  1.00  0.00           C  
ATOM   1151  CE  LYS A 337      32.510 -20.751   8.643  1.00  0.00           C  
ATOM   1152  NZ  LYS A 337      32.256 -19.560   7.816  1.00  0.00           N1+
ATOM   1153  C   LYS A 337      30.795 -16.834  11.528  1.00  0.00           C  
ATOM   1154  O   LYS A 337      29.636 -16.754  11.111  1.00  0.00           O  
ATOM   1155  H   LYS A 337      29.858 -18.365  14.185  1.00  0.00           H  
ATOM   1156  HZ1 LYS A 337      31.241 -19.459   7.626  1.00  0.00           H  
ATOM   1157  HZ2 LYS A 337      32.769 -19.637   6.916  1.00  0.00           H  
ATOM   1158  HZ3 LYS A 337      32.579 -18.689   8.294  1.00  0.00           H  
ATOM   1159  N   ARG A 338      31.791 -16.149  10.958  1.00  0.00           N  
ATOM   1160  CA  ARG A 338      31.614 -15.296   9.789  1.00  0.00           C  
ATOM   1161  CB  ARG A 338      32.623 -14.146   9.827  1.00  0.00           C  
ATOM   1162  CG  ARG A 338      34.107 -14.515   9.863  1.00  0.00           C  
ATOM   1163  CD  ARG A 338      34.978 -13.298  10.203  1.00  0.00           C  
ATOM   1164  NE  ARG A 338      34.676 -12.180   9.313  1.00  0.00           N  
ATOM   1165  CZ  ARG A 338      34.045 -11.069   9.784  1.00  0.00           C  
ATOM   1166  NH1 ARG A 338      33.923 -10.868  11.113  1.00  0.00           N  
ATOM   1167  NH2 ARG A 338      33.546 -10.193   8.899  1.00  0.00           N1+
ATOM   1168  C   ARG A 338      31.633 -16.042   8.427  1.00  0.00           C  
ATOM   1169  O   ARG A 338      32.355 -17.022   8.213  1.00  0.00           O  
ATOM   1170  H   ARG A 338      32.691 -16.239  11.383  1.00  0.00           H  
ATOM   1171  HE  ARG A 338      34.915 -12.253   8.332  1.00  0.00           H  
ATOM   1172 HH11 ARG A 338      33.479 -10.041  11.482  1.00  0.00           H  
ATOM   1173 HH12 ARG A 338      34.282 -11.516  11.790  1.00  0.00           H  
ATOM   1174 HH21 ARG A 338      33.751 -10.301   7.910  1.00  0.00           H  
ATOM   1175 HH22 ARG A 338      32.975  -9.396   9.124  1.00  0.00           H  
ATOM   1176  N   MET A 339      30.929 -15.478   7.444  1.00  0.00           N  
ATOM   1177  CA  MET A 339      31.276 -15.514   6.025  1.00  0.00           C  
ATOM   1178  CB  MET A 339      29.971 -15.321   5.232  1.00  0.00           C  
ATOM   1179  CG  MET A 339      30.078 -15.416   3.705  1.00  0.00           C  
ATOM   1180  SD  MET A 339      28.538 -15.047   2.851  1.00  0.00           S  
ATOM   1181  CE  MET A 339      28.408 -13.306   3.298  1.00  0.00           C  
ATOM   1182  C   MET A 339      32.315 -14.402   5.683  1.00  0.00           C  
ATOM   1183  O   MET A 339      32.218 -13.296   6.218  1.00  0.00           O  
ATOM   1184  H   MET A 339      30.289 -14.774   7.721  1.00  0.00           H  
ATOM   1185  N   PRO A 340      33.310 -14.639   4.806  1.00  0.00           N  
ATOM   1186  CD  PRO A 340      33.586 -15.926   4.172  1.00  0.00           C  
ATOM   1187  CA  PRO A 340      34.353 -13.646   4.503  1.00  0.00           C  
ATOM   1188  CB  PRO A 340      35.531 -14.531   4.096  1.00  0.00           C  
ATOM   1189  CG  PRO A 340      34.879 -15.717   3.394  1.00  0.00           C  
ATOM   1190  C   PRO A 340      33.970 -12.598   3.423  1.00  0.00           C  
ATOM   1191  O   PRO A 340      33.318 -12.893   2.415  1.00  0.00           O  
ATOM   1192  N   CYS A 341      34.485 -11.375   3.576  1.00  0.00           N  
ATOM   1193  CA  CYS A 341      34.144 -10.186   2.781  1.00  0.00           C  
ATOM   1194  CB  CYS A 341      34.933  -8.983   3.299  1.00  0.00           C  
ATOM   1195  SG  CYS A 341      36.727  -9.241   3.237  1.00  0.00           S  
ATOM   1196  C   CYS A 341      34.356 -10.294   1.254  1.00  0.00           C  
ATOM   1197  O   CYS A 341      33.707  -9.578   0.492  1.00  0.00           O  
ATOM   1198  H   CYS A 341      34.972 -11.210   4.442  1.00  0.00           H  
ATOM   1199  N   PHE A 342      35.223 -11.197   0.780  1.00  0.00           N  
ATOM   1200  CA  PHE A 342      35.520 -11.396  -0.641  1.00  0.00           C  
ATOM   1201  CB  PHE A 342      36.670 -12.404  -0.858  1.00  0.00           C  
ATOM   1202  CG  PHE A 342      36.831 -12.782  -2.322  1.00  0.00           C  
ATOM   1203  CD1 PHE A 342      36.755 -14.142  -2.685  1.00  0.00           C  
ATOM   1204  CD2 PHE A 342      37.003 -11.786  -3.310  1.00  0.00           C  
ATOM   1205  CE1 PHE A 342      36.779 -14.510  -4.043  1.00  0.00           C  
ATOM   1206  CE2 PHE A 342      37.012 -12.151  -4.671  1.00  0.00           C  
ATOM   1207  CZ  PHE A 342      36.881 -13.507  -5.026  1.00  0.00           C  
ATOM   1208  C   PHE A 342      34.324 -11.631  -1.589  1.00  0.00           C  
ATOM   1209  O   PHE A 342      34.240 -11.013  -2.649  1.00  0.00           O  
ATOM   1210  H   PHE A 342      35.679 -11.760   1.467  1.00  0.00           H  
ATOM   1211  N   TYR A 343      33.323 -12.406  -1.154  1.00  0.00           N  
ATOM   1212  CA  TYR A 343      32.085 -12.593  -1.924  1.00  0.00           C  
ATOM   1213  CB  TYR A 343      31.437 -13.901  -1.430  1.00  0.00           C  
ATOM   1214  CG  TYR A 343      29.991 -14.108  -1.829  1.00  0.00           C  
ATOM   1215  CD1 TYR A 343      28.988 -13.894  -0.861  1.00  0.00           C  
ATOM   1216  CE1 TYR A 343      27.642 -14.057  -1.226  1.00  0.00           C  
ATOM   1217  CD2 TYR A 343      29.681 -14.517  -3.139  1.00  0.00           C  
ATOM   1218  CE2 TYR A 343      28.337 -14.695  -3.503  1.00  0.00           C  
ATOM   1219  CZ  TYR A 343      27.333 -14.425  -2.551  1.00  0.00           C  
ATOM   1220  OH  TYR A 343      26.009 -14.490  -2.930  1.00  0.00           O  
ATOM   1221  C   TYR A 343      31.072 -11.430  -1.817  1.00  0.00           C  
ATOM   1222  O   TYR A 343      30.487 -10.985  -2.805  1.00  0.00           O  
ATOM   1223  H   TYR A 343      33.482 -12.889  -0.289  1.00  0.00           H  
ATOM   1224  HH  TYR A 343      25.940 -14.126  -3.820  1.00  0.00           H  
ATOM   1225  N   LEU A 344      31.006 -10.818  -0.633  1.00  0.00           N  
ATOM   1226  CA  LEU A 344      30.231  -9.613  -0.346  1.00  0.00           C  
ATOM   1227  CB  LEU A 344      30.202  -9.457   1.181  1.00  0.00           C  
ATOM   1228  CG  LEU A 344      29.507  -8.217   1.744  1.00  0.00           C  
ATOM   1229  CD1 LEU A 344      28.713  -8.546   3.009  1.00  0.00           C  
ATOM   1230  CD2 LEU A 344      30.504  -7.087   2.004  1.00  0.00           C  
ATOM   1231  C   LEU A 344      30.775  -8.367  -1.100  1.00  0.00           C  
ATOM   1232  O   LEU A 344      29.984  -7.545  -1.564  1.00  0.00           O  
ATOM   1233  H   LEU A 344      31.579 -11.201   0.091  1.00  0.00           H  
ATOM   1234  N   ALA A 345      32.090  -8.289  -1.362  1.00  0.00           N  
ATOM   1235  CA  ALA A 345      32.697  -7.288  -2.244  1.00  0.00           C  
ATOM   1236  CB  ALA A 345      34.217  -7.454  -2.249  1.00  0.00           C  
ATOM   1237  C   ALA A 345      32.219  -7.393  -3.710  1.00  0.00           C  
ATOM   1238  O   ALA A 345      32.154  -6.377  -4.406  1.00  0.00           O  
ATOM   1239  H   ALA A 345      32.677  -8.969  -0.926  1.00  0.00           H  
ATOM   1240  N   HIS A 346      31.818  -8.596  -4.156  1.00  0.00           N  
ATOM   1241  CA  HIS A 346      31.041  -8.765  -5.383  1.00  0.00           C  
ATOM   1242  CB  HIS A 346      31.253 -10.234  -5.765  1.00  0.00           C  
ATOM   1243  CG  HIS A 346      30.585 -10.673  -7.041  1.00  0.00           C  
ATOM   1244  ND1 HIS A 346      29.274 -10.930  -7.194  1.00  0.00           N  
ATOM   1245  CD2 HIS A 346      31.238 -10.973  -8.233  1.00  0.00           C  
ATOM   1246  NE2 HIS A 346      30.309 -11.427  -9.108  1.00  0.00           N  
ATOM   1247  CE1 HIS A 346      29.094 -11.395  -8.466  1.00  0.00           C  
ATOM   1248  C   HIS A 346      29.558  -8.449  -5.109  1.00  0.00           C  
ATOM   1249  O   HIS A 346      29.010  -7.585  -5.776  1.00  0.00           O  
ATOM   1250  H   HIS A 346      31.919  -9.380  -3.544  1.00  0.00           H  
ATOM   1251  HD1 HIS A 346      28.538 -10.848  -6.540  1.00  0.00           H  
ATOM   1252  N   GLU A 347      28.896  -9.058  -4.113  1.00  0.00           N  
ATOM   1253  CA  GLU A 347      27.430  -8.967  -4.014  1.00  0.00           C  
ATOM   1254  CB  GLU A 347      26.928 -10.163  -3.251  1.00  0.00           C  
ATOM   1255  CG  GLU A 347      27.432 -11.434  -3.922  1.00  0.00           C  
ATOM   1256  CD  GLU A 347      26.689 -11.777  -5.196  1.00  0.00           C  
ATOM   1257  OE1 GLU A 347      26.187 -12.891  -5.287  1.00  0.00           O  
ATOM   1258  OE2 GLU A 347      26.636 -10.962  -6.109  1.00  0.00           O1-
ATOM   1259  C   GLU A 347      26.840  -7.619  -3.557  1.00  0.00           C  
ATOM   1260  O   GLU A 347      25.654  -7.358  -3.741  1.00  0.00           O  
ATOM   1261  H   GLU A 347      29.378  -9.682  -3.503  1.00  0.00           H  
ATOM   1262  N   LEU A 348      27.643  -6.743  -2.964  1.00  0.00           N  
ATOM   1263  CA  LEU A 348      27.261  -5.340  -2.837  1.00  0.00           C  
ATOM   1264  CB  LEU A 348      27.894  -4.720  -1.598  1.00  0.00           C  
ATOM   1265  CG  LEU A 348      27.348  -5.354  -0.320  1.00  0.00           C  
ATOM   1266  CD1 LEU A 348      27.856  -4.631   0.921  1.00  0.00           C  
ATOM   1267  CD2 LEU A 348      25.822  -5.431  -0.326  1.00  0.00           C  
ATOM   1268  C   LEU A 348      27.529  -4.524  -4.131  1.00  0.00           C  
ATOM   1269  O   LEU A 348      27.303  -3.318  -4.161  1.00  0.00           O  
ATOM   1270  H   LEU A 348      28.582  -7.017  -2.759  1.00  0.00           H  
ATOM   1271  N   HIS A 349      27.971  -5.169  -5.218  1.00  0.00           N  
ATOM   1272  CA  HIS A 349      27.987  -4.698  -6.610  1.00  0.00           C  
ATOM   1273  CB  HIS A 349      26.565  -4.731  -7.177  1.00  0.00           C  
ATOM   1274  CG  HIS A 349      26.273  -6.135  -7.667  1.00  0.00           C  
ATOM   1275  ND1 HIS A 349      25.790  -7.147  -6.913  1.00  0.00           N  
ATOM   1276  CD2 HIS A 349      26.471  -6.606  -8.967  1.00  0.00           C  
ATOM   1277  NE2 HIS A 349      26.106  -7.909  -8.999  1.00  0.00           N  
ATOM   1278  CE1 HIS A 349      25.687  -8.246  -7.731  1.00  0.00           C  
ATOM   1279  C   HIS A 349      28.740  -3.350  -6.809  1.00  0.00           C  
ATOM   1280  O   HIS A 349      28.418  -2.553  -7.687  1.00  0.00           O  
ATOM   1281  H   HIS A 349      28.185  -6.131  -5.086  1.00  0.00           H  
ATOM   1282  HD1 HIS A 349      25.552  -7.139  -5.957  1.00  0.00           H  
ATOM   1283  N   LEU A 350      29.755  -3.081  -5.976  1.00  0.00           N  
ATOM   1284  CA  LEU A 350      30.078  -1.735  -5.502  1.00  0.00           C  
ATOM   1285  CB  LEU A 350      31.202  -1.833  -4.476  1.00  0.00           C  
ATOM   1286  CG  LEU A 350      30.757  -2.558  -3.213  1.00  0.00           C  
ATOM   1287  CD1 LEU A 350      31.935  -3.090  -2.407  1.00  0.00           C  
ATOM   1288  CD2 LEU A 350      29.841  -1.675  -2.375  1.00  0.00           C  
ATOM   1289  C   LEU A 350      30.483  -0.722  -6.594  1.00  0.00           C  
ATOM   1290  O   LEU A 350      30.151   0.454  -6.463  1.00  0.00           O  
ATOM   1291  H   LEU A 350      30.092  -3.862  -5.451  1.00  0.00           H  
ATOM   1292  N   ASN A 351      31.044  -1.143  -7.736  1.00  0.00           N  
ATOM   1293  CA  ASN A 351      31.251  -0.228  -8.864  1.00  0.00           C  
ATOM   1294  CB  ASN A 351      32.127  -0.795  -9.970  1.00  0.00           C  
ATOM   1295  CG  ASN A 351      33.349   0.090  -9.987  1.00  0.00           C  
ATOM   1296  OD1 ASN A 351      34.100   0.141  -9.023  1.00  0.00           O  
ATOM   1297  ND2 ASN A 351      33.515   0.804 -11.103  1.00  0.00           N  
ATOM   1298  C   ASN A 351      29.941   0.385  -9.411  1.00  0.00           C  
ATOM   1299  O   ASN A 351      29.973   1.522  -9.874  1.00  0.00           O  
ATOM   1300  H   ASN A 351      31.239  -2.118  -7.826  1.00  0.00           H  
ATOM   1301 HD21 ASN A 351      34.308   1.411 -11.133  1.00  0.00           H  
ATOM   1302 HD22 ASN A 351      32.880   0.768 -11.872  1.00  0.00           H  
ATOM   1303  N   LEU A 352      28.768  -0.240  -9.224  1.00  0.00           N  
ATOM   1304  CA  LEU A 352      27.479   0.390  -9.554  1.00  0.00           C  
ATOM   1305  CB  LEU A 352      26.322  -0.607  -9.415  1.00  0.00           C  
ATOM   1306  CG  LEU A 352      26.103  -1.596 -10.570  1.00  0.00           C  
ATOM   1307  CD1 LEU A 352      27.254  -2.583 -10.784  1.00  0.00           C  
ATOM   1308  CD2 LEU A 352      24.778  -2.338 -10.394  1.00  0.00           C  
ATOM   1309  C   LEU A 352      27.182   1.633  -8.668  1.00  0.00           C  
ATOM   1310  O   LEU A 352      26.278   2.408  -8.978  1.00  0.00           O  
ATOM   1311  H   LEU A 352      28.760  -1.136  -8.785  1.00  0.00           H  
ATOM   1312  N   LEU A 353      27.929   1.850  -7.574  1.00  0.00           N  
ATOM   1313  CA  LEU A 353      27.893   3.090  -6.787  1.00  0.00           C  
ATOM   1314  CB  LEU A 353      28.070   2.757  -5.309  1.00  0.00           C  
ATOM   1315  CG  LEU A 353      26.952   1.836  -4.837  1.00  0.00           C  
ATOM   1316  CD1 LEU A 353      27.368   1.008  -3.628  1.00  0.00           C  
ATOM   1317  CD2 LEU A 353      25.654   2.610  -4.607  1.00  0.00           C  
ATOM   1318  C   LEU A 353      28.961   4.133  -7.221  1.00  0.00           C  
ATOM   1319  O   LEU A 353      29.003   5.235  -6.682  1.00  0.00           O  
ATOM   1320  H   LEU A 353      28.639   1.190  -7.332  1.00  0.00           H  
ATOM   1321  N   ASN A 354      29.840   3.809  -8.182  1.00  0.00           N  
ATOM   1322  CA  ASN A 354      30.929   4.648  -8.737  1.00  0.00           C  
ATOM   1323  CB  ASN A 354      30.383   5.846  -9.523  1.00  0.00           C  
ATOM   1324  CG  ASN A 354      29.916   5.412 -10.895  1.00  0.00           C  
ATOM   1325  OD1 ASN A 354      30.638   5.488 -11.883  1.00  0.00           O  
ATOM   1326  ND2 ASN A 354      28.645   4.962 -10.911  1.00  0.00           N  
ATOM   1327  C   ASN A 354      32.035   5.155  -7.758  1.00  0.00           C  
ATOM   1328  O   ASN A 354      33.136   5.495  -8.192  1.00  0.00           O  
ATOM   1329  H   ASN A 354      29.778   2.884  -8.553  1.00  0.00           H  
ATOM   1330 HD21 ASN A 354      28.212   4.644 -11.753  1.00  0.00           H  
ATOM   1331 HD22 ASN A 354      28.100   4.925 -10.072  1.00  0.00           H  
ATOM   1332  N   HIS A 355      31.755   5.250  -6.455  1.00  0.00           N  
ATOM   1333  CA  HIS A 355      32.636   5.807  -5.411  1.00  0.00           C  
ATOM   1334  CB  HIS A 355      31.865   5.746  -4.080  1.00  0.00           C  
ATOM   1335  CG  HIS A 355      30.959   6.927  -3.854  1.00  0.00           C  
ATOM   1336  ND1 HIS A 355      31.076   7.736  -2.791  1.00  0.00           N  
ATOM   1337  CD2 HIS A 355      29.897   7.375  -4.640  1.00  0.00           C  
ATOM   1338  NE2 HIS A 355      29.379   8.472  -4.035  1.00  0.00           N  
ATOM   1339  CE1 HIS A 355      30.106   8.691  -2.894  1.00  0.00           C  
ATOM   1340  C   HIS A 355      33.958   5.034  -5.159  1.00  0.00           C  
ATOM   1341  O   HIS A 355      34.052   3.844  -5.454  1.00  0.00           O  
ATOM   1342  H   HIS A 355      30.855   4.942  -6.158  1.00  0.00           H  
ATOM   1343  HD1 HIS A 355      31.759   7.670  -2.088  1.00  0.00           H  
ATOM   1344  N   PRO A 356      34.944   5.623  -4.449  1.00  0.00           N  
ATOM   1345  CD  PRO A 356      35.077   7.051  -4.184  1.00  0.00           C  
ATOM   1346  CA  PRO A 356      36.015   4.851  -3.828  1.00  0.00           C  
ATOM   1347  CB  PRO A 356      37.016   5.929  -3.404  1.00  0.00           C  
ATOM   1348  CG  PRO A 356      36.162   7.161  -3.125  1.00  0.00           C  
ATOM   1349  C   PRO A 356      35.491   3.996  -2.645  1.00  0.00           C  
ATOM   1350  O   PRO A 356      34.851   4.504  -1.715  1.00  0.00           O  
ATOM   1351  N   TRP A 357      35.769   2.683  -2.677  1.00  0.00           N  
ATOM   1352  CA  TRP A 357      35.233   1.721  -1.709  1.00  0.00           C  
ATOM   1353  CB  TRP A 357      34.076   0.895  -2.314  1.00  0.00           C  
ATOM   1354  CG  TRP A 357      34.377   0.324  -3.689  1.00  0.00           C  
ATOM   1355  CD2 TRP A 357      35.018  -0.925  -4.033  1.00  0.00           C  
ATOM   1356  CE2 TRP A 357      35.040  -1.021  -5.466  1.00  0.00           C  
ATOM   1357  CE3 TRP A 357      35.569  -1.966  -3.257  1.00  0.00           C  
ATOM   1358  CD1 TRP A 357      34.050   0.904  -4.926  1.00  0.00           C  
ATOM   1359  NE1 TRP A 357      34.436   0.123  -5.972  1.00  0.00           N  
ATOM   1360  CZ2 TRP A 357      35.613  -2.150  -6.091  1.00  0.00           C  
ATOM   1361  CZ3 TRP A 357      36.137  -3.088  -3.893  1.00  0.00           C  
ATOM   1362  CH2 TRP A 357      36.161  -3.181  -5.302  1.00  0.00           C  
ATOM   1363  C   TRP A 357      36.280   0.840  -0.997  1.00  0.00           C  
ATOM   1364  O   TRP A 357      37.044   0.121  -1.643  1.00  0.00           O  
ATOM   1365  H   TRP A 357      36.313   2.344  -3.444  1.00  0.00           H  
ATOM   1366  HE1 TRP A 357      34.329   0.338  -6.929  1.00  0.00           H  
ATOM   1367  N   LEU A 358      36.254   0.820   0.344  1.00  0.00           N  
ATOM   1368  CA  LEU A 358      36.953  -0.207   1.123  1.00  0.00           C  
ATOM   1369  CB  LEU A 358      37.651   0.365   2.358  1.00  0.00           C  
ATOM   1370  CG  LEU A 358      38.351  -0.706   3.206  1.00  0.00           C  
ATOM   1371  CD1 LEU A 358      39.457  -1.434   2.439  1.00  0.00           C  
ATOM   1372  CD2 LEU A 358      38.869  -0.143   4.528  1.00  0.00           C  
ATOM   1373  C   LEU A 358      35.961  -1.299   1.562  1.00  0.00           C  
ATOM   1374  O   LEU A 358      35.015  -1.003   2.297  1.00  0.00           O  
ATOM   1375  H   LEU A 358      35.582   1.400   0.813  1.00  0.00           H  
ATOM   1376  N   VAL A 359      36.230  -2.566   1.202  1.00  0.00           N  
ATOM   1377  CA  VAL A 359      35.585  -3.726   1.838  1.00  0.00           C  
ATOM   1378  CB  VAL A 359      35.319  -4.830   0.812  1.00  0.00           C  
ATOM   1379  CG1 VAL A 359      34.316  -5.852   1.352  1.00  0.00           C  
ATOM   1380  CG2 VAL A 359      34.851  -4.243  -0.516  1.00  0.00           C  
ATOM   1381  C   VAL A 359      36.359  -4.293   3.040  1.00  0.00           C  
ATOM   1382  O   VAL A 359      37.418  -4.906   2.905  1.00  0.00           O  
ATOM   1383  H   VAL A 359      37.042  -2.705   0.638  1.00  0.00           H  
ATOM   1384  N   GLN A 360      35.817  -4.086   4.239  1.00  0.00           N  
ATOM   1385  CA  GLN A 360      36.481  -4.385   5.500  1.00  0.00           C  
ATOM   1386  CB  GLN A 360      36.462  -3.112   6.347  1.00  0.00           C  
ATOM   1387  CG  GLN A 360      37.100  -3.251   7.726  1.00  0.00           C  
ATOM   1388  CD  GLN A 360      38.583  -3.501   7.578  1.00  0.00           C  
ATOM   1389  OE1 GLN A 360      39.324  -2.677   7.055  1.00  0.00           O  
ATOM   1390  NE2 GLN A 360      38.974  -4.689   8.071  1.00  0.00           N  
ATOM   1391  C   GLN A 360      35.767  -5.543   6.240  1.00  0.00           C  
ATOM   1392  O   GLN A 360      34.649  -5.360   6.717  1.00  0.00           O  
ATOM   1393  H   GLN A 360      34.883  -3.740   4.299  1.00  0.00           H  
ATOM   1394 HE21 GLN A 360      39.934  -4.964   8.048  1.00  0.00           H  
ATOM   1395 HE22 GLN A 360      38.310  -5.313   8.492  1.00  0.00           H  
ATOM   1396  N   ASP A 361      36.391  -6.721   6.413  1.00  0.00           N  
ATOM   1397  CA  ASP A 361      35.883  -7.692   7.403  1.00  0.00           C  
ATOM   1398  CB  ASP A 361      36.605  -9.042   7.277  1.00  0.00           C  
ATOM   1399  CG  ASP A 361      35.630 -10.112   6.798  1.00  0.00           C  
ATOM   1400  OD1 ASP A 361      34.523  -9.783   6.387  1.00  0.00           O  
ATOM   1401  OD2 ASP A 361      35.940 -11.294   6.883  1.00  0.00           O1-
ATOM   1402  C   ASP A 361      35.899  -7.110   8.843  1.00  0.00           C  
ATOM   1403  O   ASP A 361      36.782  -6.311   9.179  1.00  0.00           O  
ATOM   1404  H   ASP A 361      37.248  -6.885   5.930  1.00  0.00           H  
ATOM   1405  N   THR A 362      34.857  -7.375   9.655  1.00  0.00           N  
ATOM   1406  CA  THR A 362      34.574  -6.605  10.896  1.00  0.00           C  
ATOM   1407  CB  THR A 362      33.795  -5.348  10.487  1.00  0.00           C  
ATOM   1408  OG1 THR A 362      34.339  -4.814   9.283  1.00  0.00           O  
ATOM   1409  CG2 THR A 362      33.749  -4.266  11.567  1.00  0.00           C  
ATOM   1410  C   THR A 362      33.833  -7.398  12.019  1.00  0.00           C  
ATOM   1411  O   THR A 362      33.117  -8.371  11.758  1.00  0.00           O  
ATOM   1412  H   THR A 362      34.111  -7.922   9.286  1.00  0.00           H  
ATOM   1413  HG1 THR A 362      35.281  -4.942   9.324  1.00  0.00           H  
ATOM   1414  N   GLU A 363      33.933  -6.949  13.279  1.00  0.00           N  
ATOM   1415  CA  GLU A 363      33.057  -7.348  14.396  1.00  0.00           C  
ATOM   1416  CB  GLU A 363      33.843  -8.126  15.439  1.00  0.00           C  
ATOM   1417  CG  GLU A 363      34.475  -9.379  14.846  1.00  0.00           C  
ATOM   1418  CD  GLU A 363      35.457  -9.935  15.842  1.00  0.00           C  
ATOM   1419  OE1 GLU A 363      35.168  -9.910  17.033  1.00  0.00           O  
ATOM   1420  OE2 GLU A 363      36.539 -10.336  15.434  1.00  0.00           O1-
ATOM   1421  C   GLU A 363      32.371  -6.136  15.073  1.00  0.00           C  
ATOM   1422  O   GLU A 363      33.010  -5.110  15.321  1.00  0.00           O  
ATOM   1423  H   GLU A 363      34.544  -6.188  13.505  1.00  0.00           H  
ATOM   1424  N   ALA A 364      31.093  -6.288  15.448  1.00  0.00           N  
ATOM   1425  CA  ALA A 364      30.310  -5.223  16.075  1.00  0.00           C  
ATOM   1426  CB  ALA A 364      28.813  -5.496  15.930  1.00  0.00           C  
ATOM   1427  C   ALA A 364      30.631  -5.067  17.573  1.00  0.00           C  
ATOM   1428  O   ALA A 364      30.801  -3.960  18.075  1.00  0.00           O  
ATOM   1429  H   ALA A 364      30.645  -7.176  15.320  1.00  0.00           H  
ATOM   1430  N   GLU A 365      30.678  -6.174  18.311  1.00  0.00           N  
ATOM   1431  CA  GLU A 365      30.879  -6.189  19.757  1.00  0.00           C  
ATOM   1432  CB  GLU A 365      30.430  -7.543  20.322  1.00  0.00           C  
ATOM   1433  CG  GLU A 365      30.570  -7.695  21.835  1.00  0.00           C  
ATOM   1434  CD  GLU A 365      29.868  -8.976  22.218  1.00  0.00           C  
ATOM   1435  OE1 GLU A 365      30.181  -9.551  23.254  1.00  0.00           O  
ATOM   1436  OE2 GLU A 365      28.993  -9.397  21.472  1.00  0.00           O1-
ATOM   1437  C   GLU A 365      32.339  -5.859  20.149  1.00  0.00           C  
ATOM   1438  O   GLU A 365      32.582  -4.924  20.915  1.00  0.00           O  
ATOM   1439  H   GLU A 365      30.638  -7.051  17.844  1.00  0.00           H  
ATOM   1440  N   THR A 366      33.311  -6.546  19.531  1.00  0.00           N  
ATOM   1441  CA  THR A 366      34.743  -6.494  19.879  1.00  0.00           C  
ATOM   1442  CB  THR A 366      35.234  -7.877  19.518  1.00  0.00           C  
ATOM   1443  OG1 THR A 366      34.079  -8.699  19.297  1.00  0.00           O  
ATOM   1444  CG2 THR A 366      36.167  -8.483  20.568  1.00  0.00           C  
ATOM   1445  C   THR A 366      35.521  -5.351  19.166  1.00  0.00           C  
ATOM   1446  O   THR A 366      36.748  -5.294  19.229  1.00  0.00           O  
ATOM   1447  H   THR A 366      33.035  -7.251  18.879  1.00  0.00           H  
ATOM   1448  HG1 THR A 366      34.375  -9.354  18.667  1.00  0.00           H  
ATOM   1449  N   LEU A 367      34.835  -4.511  18.378  1.00  0.00           N  
ATOM   1450  CA  LEU A 367      35.366  -3.437  17.508  1.00  0.00           C  
ATOM   1451  CB  LEU A 367      36.051  -2.348  18.339  1.00  0.00           C  
ATOM   1452  CG  LEU A 367      35.141  -1.687  19.370  1.00  0.00           C  
ATOM   1453  CD1 LEU A 367      35.952  -0.907  20.400  1.00  0.00           C  
ATOM   1454  CD2 LEU A 367      34.075  -0.816  18.711  1.00  0.00           C  
ATOM   1455  C   LEU A 367      36.336  -3.874  16.370  1.00  0.00           C  
ATOM   1456  O   LEU A 367      36.575  -3.111  15.427  1.00  0.00           O  
ATOM   1457  H   LEU A 367      33.844  -4.638  18.365  1.00  0.00           H  
ATOM   1458  N   THR A 368      36.839  -5.112  16.414  1.00  0.00           N  
ATOM   1459  CA  THR A 368      37.745  -5.749  15.461  1.00  0.00           C  
ATOM   1460  CB  THR A 368      37.682  -7.239  15.759  1.00  0.00           C  
ATOM   1461  OG1 THR A 368      36.937  -7.455  16.965  1.00  0.00           O  
ATOM   1462  CG2 THR A 368      39.069  -7.878  15.834  1.00  0.00           C  
ATOM   1463  C   THR A 368      37.429  -5.446  13.986  1.00  0.00           C  
ATOM   1464  O   THR A 368      36.286  -5.541  13.537  1.00  0.00           O  
ATOM   1465  H   THR A 368      36.663  -5.657  17.232  1.00  0.00           H  
ATOM   1466  HG1 THR A 368      36.650  -8.375  16.915  1.00  0.00           H  
ATOM   1467  N   GLY A 369      38.459  -5.103  13.205  1.00  0.00           N  
ATOM   1468  CA  GLY A 369      38.363  -4.760  11.785  1.00  0.00           C  
ATOM   1469  C   GLY A 369      37.879  -3.319  11.511  1.00  0.00           C  
ATOM   1470  O   GLY A 369      38.388  -2.665  10.599  1.00  0.00           O  
ATOM   1471  H   GLY A 369      39.343  -4.974  13.653  1.00  0.00           H  
ATOM   1472  N   PHE A 370      37.014  -2.741  12.358  1.00  0.00           N  
ATOM   1473  CA  PHE A 370      36.586  -1.353  12.189  1.00  0.00           C  
ATOM   1474  CB  PHE A 370      35.335  -1.127  13.043  1.00  0.00           C  
ATOM   1475  CG  PHE A 370      34.760   0.263  12.887  1.00  0.00           C  
ATOM   1476  CD1 PHE A 370      34.292   0.929  14.014  1.00  0.00           C  
ATOM   1477  CD2 PHE A 370      34.673   0.871  11.639  1.00  0.00           C  
ATOM   1478  CE1 PHE A 370      33.720   2.189  13.894  1.00  0.00           C  
ATOM   1479  CE2 PHE A 370      34.103   2.133  11.518  1.00  0.00           C  
ATOM   1480  CZ  PHE A 370      33.616   2.787  12.644  1.00  0.00           C  
ATOM   1481  C   PHE A 370      37.651  -0.285  12.504  1.00  0.00           C  
ATOM   1482  O   PHE A 370      37.684   0.754  11.852  1.00  0.00           O  
ATOM   1483  H   PHE A 370      36.666  -3.251  13.149  1.00  0.00           H  
ATOM   1484  N   LEU A 371      38.648  -0.596  13.344  1.00  0.00           N  
ATOM   1485  CA  LEU A 371      39.809   0.288  13.533  1.00  0.00           C  
ATOM   1486  CB  LEU A 371      40.802  -0.359  14.496  1.00  0.00           C  
ATOM   1487  CG  LEU A 371      40.433  -0.116  15.956  1.00  0.00           C  
ATOM   1488  CD1 LEU A 371      41.218  -1.026  16.900  1.00  0.00           C  
ATOM   1489  CD2 LEU A 371      40.593   1.362  16.316  1.00  0.00           C  
ATOM   1490  C   LEU A 371      40.523   0.617  12.196  1.00  0.00           C  
ATOM   1491  O   LEU A 371      40.715   1.791  11.879  1.00  0.00           O  
ATOM   1492  H   LEU A 371      38.566  -1.429  13.889  1.00  0.00           H  
ATOM   1493  N   ASN A 372      40.768  -0.385  11.340  1.00  0.00           N  
ATOM   1494  CA  ASN A 372      41.391  -0.157  10.030  1.00  0.00           C  
ATOM   1495  CB  ASN A 372      41.862  -1.450   9.368  1.00  0.00           C  
ATOM   1496  CG  ASN A 372      42.864  -2.165  10.252  1.00  0.00           C  
ATOM   1497  OD1 ASN A 372      42.764  -3.374  10.454  1.00  0.00           O  
ATOM   1498  ND2 ASN A 372      43.795  -1.373  10.813  1.00  0.00           N  
ATOM   1499  C   ASN A 372      40.458   0.635   9.098  1.00  0.00           C  
ATOM   1500  O   ASN A 372      40.904   1.495   8.336  1.00  0.00           O  
ATOM   1501  H   ASN A 372      40.544  -1.318  11.611  1.00  0.00           H  
ATOM   1502 HD21 ASN A 372      44.488  -1.681  11.460  1.00  0.00           H  
ATOM   1503 HD22 ASN A 372      43.851  -0.364  10.715  1.00  0.00           H  
ATOM   1504  N   GLY A 373      39.146   0.399   9.210  1.00  0.00           N  
ATOM   1505  CA  GLY A 373      38.161   1.159   8.456  1.00  0.00           C  
ATOM   1506  C   GLY A 373      38.056   2.630   8.903  1.00  0.00           C  
ATOM   1507  O   GLY A 373      37.966   3.522   8.057  1.00  0.00           O  
ATOM   1508  H   GLY A 373      38.845  -0.294   9.864  1.00  0.00           H  
ATOM   1509  N   ILE A 374      38.115   2.904  10.213  1.00  0.00           N  
ATOM   1510  CA  ILE A 374      38.102   4.267  10.738  1.00  0.00           C  
ATOM   1511  CB  ILE A 374      37.590   4.256  12.183  1.00  0.00           C  
ATOM   1512  CG2 ILE A 374      38.687   4.537  13.206  1.00  0.00           C  
ATOM   1513  CG1 ILE A 374      36.360   5.155  12.320  1.00  0.00           C  
ATOM   1514  CD1 ILE A 374      36.600   6.599  11.886  1.00  0.00           C  
ATOM   1515  C   ILE A 374      39.477   4.966  10.568  1.00  0.00           C  
ATOM   1516  O   ILE A 374      39.525   6.186  10.425  1.00  0.00           O  
ATOM   1517  H   ILE A 374      38.336   2.160  10.842  1.00  0.00           H  
ATOM   1518  N   GLU A 375      40.585   4.218  10.492  1.00  0.00           N  
ATOM   1519  CA  GLU A 375      41.861   4.752  10.018  1.00  0.00           C  
ATOM   1520  CB  GLU A 375      42.961   3.696  10.179  1.00  0.00           C  
ATOM   1521  CG  GLU A 375      43.320   3.261  11.600  1.00  0.00           C  
ATOM   1522  CD  GLU A 375      43.878   1.840  11.550  1.00  0.00           C  
ATOM   1523  OE1 GLU A 375      43.479   1.015  12.366  1.00  0.00           O  
ATOM   1524  OE2 GLU A 375      44.691   1.529  10.683  1.00  0.00           O1-
ATOM   1525  C   GLU A 375      41.803   5.084   8.503  1.00  0.00           C  
ATOM   1526  O   GLU A 375      42.006   6.240   8.122  1.00  0.00           O  
ATOM   1527  H   GLU A 375      40.548   3.235  10.673  1.00  0.00           H  
ATOM   1528  N   TRP A 376      41.374   4.147   7.640  1.00  0.00           N  
ATOM   1529  CA  TRP A 376      41.264   4.425   6.197  1.00  0.00           C  
ATOM   1530  CB  TRP A 376      40.884   3.115   5.483  1.00  0.00           C  
ATOM   1531  CG  TRP A 376      40.601   3.293   4.004  1.00  0.00           C  
ATOM   1532  CD2 TRP A 376      39.326   3.540   3.368  1.00  0.00           C  
ATOM   1533  CE2 TRP A 376      39.560   3.606   1.953  1.00  0.00           C  
ATOM   1534  CE3 TRP A 376      38.017   3.712   3.870  1.00  0.00           C  
ATOM   1535  CD1 TRP A 376      41.528   3.229   2.953  1.00  0.00           C  
ATOM   1536  NE1 TRP A 376      40.922   3.411   1.747  1.00  0.00           N  
ATOM   1537  CZ2 TRP A 376      38.482   3.840   1.072  1.00  0.00           C  
ATOM   1538  CZ3 TRP A 376      36.948   3.947   2.980  1.00  0.00           C  
ATOM   1539  CH2 TRP A 376      37.179   4.011   1.588  1.00  0.00           C  
ATOM   1540  C   TRP A 376      40.263   5.541   5.838  1.00  0.00           C  
ATOM   1541  O   TRP A 376      40.553   6.386   4.992  1.00  0.00           O  
ATOM   1542  H   TRP A 376      41.268   3.214   7.967  1.00  0.00           H  
ATOM   1543  HE1 TRP A 376      41.381   3.421   0.881  1.00  0.00           H  
ATOM   1544  N   ILE A 377      39.110   5.638   6.515  1.00  0.00           N  
ATOM   1545  CA  ILE A 377      38.170   6.719   6.195  1.00  0.00           C  
ATOM   1546  CB  ILE A 377      36.773   6.413   6.747  1.00  0.00           C  
ATOM   1547  CG2 ILE A 377      36.684   6.725   8.236  1.00  0.00           C  
ATOM   1548  CG1 ILE A 377      35.683   7.113   5.935  1.00  0.00           C  
ATOM   1549  CD1 ILE A 377      34.275   6.699   6.359  1.00  0.00           C  
ATOM   1550  C   ILE A 377      38.711   8.118   6.634  1.00  0.00           C  
ATOM   1551  O   ILE A 377      38.228   9.125   6.121  1.00  0.00           O  
ATOM   1552  H   ILE A 377      38.913   4.966   7.227  1.00  0.00           H  
ATOM   1553  N   LEU A 378      39.776   8.196   7.457  1.00  0.00           N  
ATOM   1554  CA  LEU A 378      40.562   9.421   7.667  1.00  0.00           C  
ATOM   1555  CB  LEU A 378      41.127   9.457   9.089  1.00  0.00           C  
ATOM   1556  CG  LEU A 378      40.071   9.818  10.133  1.00  0.00           C  
ATOM   1557  CD1 LEU A 378      40.576   9.595  11.558  1.00  0.00           C  
ATOM   1558  CD2 LEU A 378      39.565  11.247   9.936  1.00  0.00           C  
ATOM   1559  C   LEU A 378      41.708   9.583   6.633  1.00  0.00           C  
ATOM   1560  O   LEU A 378      41.934  10.704   6.168  1.00  0.00           O  
ATOM   1561  H   LEU A 378      40.166   7.354   7.835  1.00  0.00           H  
ATOM   1562  N   GLU A 379      42.364   8.502   6.174  1.00  0.00           N  
ATOM   1563  CA  GLU A 379      43.244   8.573   4.993  1.00  0.00           C  
ATOM   1564  CB  GLU A 379      43.784   7.205   4.584  1.00  0.00           C  
ATOM   1565  CG  GLU A 379      44.664   6.506   5.618  1.00  0.00           C  
ATOM   1566  CD  GLU A 379      45.195   5.225   5.006  1.00  0.00           C  
ATOM   1567  OE1 GLU A 379      46.368   5.190   4.640  1.00  0.00           O  
ATOM   1568  OE2 GLU A 379      44.430   4.270   4.882  1.00  0.00           O1-
ATOM   1569  C   GLU A 379      42.463   9.161   3.789  1.00  0.00           C  
ATOM   1570  O   GLU A 379      42.941  10.066   3.107  1.00  0.00           O  
ATOM   1571  H   GLU A 379      42.228   7.614   6.620  1.00  0.00           H  
ATOM   1572  N   GLU A 380      41.196   8.758   3.628  1.00  0.00           N  
ATOM   1573  CA  GLU A 380      40.239   9.322   2.680  1.00  0.00           C  
ATOM   1574  CB  GLU A 380      39.154   8.284   2.428  1.00  0.00           C  
ATOM   1575  CG  GLU A 380      39.594   7.229   1.410  1.00  0.00           C  
ATOM   1576  CD  GLU A 380      39.323   7.732   0.010  1.00  0.00           C  
ATOM   1577  OE1 GLU A 380      38.223   7.527  -0.489  1.00  0.00           O  
ATOM   1578  OE2 GLU A 380      40.167   8.396  -0.583  1.00  0.00           O1-
ATOM   1579  C   GLU A 380      39.660  10.704   3.082  1.00  0.00           C  
ATOM   1580  O   GLU A 380      38.728  11.174   2.435  1.00  0.00           O  
ATOM   1581  H   GLU A 380      40.915   7.997   4.209  1.00  0.00           H  
ATOM   1582  N   VAL A 381      40.201  11.401   4.083  1.00  0.00           N  
ATOM   1583  CA  VAL A 381      40.048  12.855   4.230  1.00  0.00           C  
ATOM   1584  CB  VAL A 381      39.529  13.214   5.621  1.00  0.00           C  
ATOM   1585  CG1 VAL A 381      39.463  14.732   5.800  1.00  0.00           C  
ATOM   1586  CG2 VAL A 381      38.178  12.551   5.880  1.00  0.00           C  
ATOM   1587  C   VAL A 381      41.429  13.509   3.979  1.00  0.00           C  
ATOM   1588  O   VAL A 381      41.551  14.403   3.140  1.00  0.00           O  
ATOM   1589  H   VAL A 381      40.900  10.958   4.639  1.00  0.00           H  
ATOM   1590  N   GLU A 382      42.506  12.998   4.592  1.00  0.00           N  
ATOM   1591  CA  GLU A 382      43.863  13.518   4.390  1.00  0.00           C  
ATOM   1592  CB  GLU A 382      44.783  12.855   5.424  1.00  0.00           C  
ATOM   1593  CG  GLU A 382      44.215  13.126   6.833  1.00  0.00           C  
ATOM   1594  CD  GLU A 382      45.007  12.446   7.940  1.00  0.00           C  
ATOM   1595  OE1 GLU A 382      46.216  12.291   7.787  1.00  0.00           O  
ATOM   1596  OE2 GLU A 382      44.412  12.090   8.963  1.00  0.00           O1-
ATOM   1597  C   GLU A 382      44.334  13.469   2.919  1.00  0.00           C  
ATOM   1598  O   GLU A 382      45.001  14.388   2.447  1.00  0.00           O  
ATOM   1599  H   GLU A 382      42.388  12.249   5.244  1.00  0.00           H  
ATOM   1600  N   SER A 383      43.924  12.446   2.164  1.00  0.00           N  
ATOM   1601  CA  SER A 383      44.260  12.293   0.749  1.00  0.00           C  
ATOM   1602  CB  SER A 383      44.503  10.813   0.426  1.00  0.00           C  
ATOM   1603  OG  SER A 383      45.092  10.680  -0.875  1.00  0.00           O  
ATOM   1604  C   SER A 383      43.233  12.953  -0.209  1.00  0.00           C  
ATOM   1605  O   SER A 383      43.230  12.650  -1.405  1.00  0.00           O  
ATOM   1606  H   SER A 383      43.376  11.744   2.614  1.00  0.00           H  
ATOM   1607  HG  SER A 383      44.475  11.091  -1.472  1.00  0.00           H  
ATOM   1608  N   LYS A 384      42.322  13.806   0.284  1.00  0.00           N  
ATOM   1609  CA  LYS A 384      41.359  14.535  -0.569  1.00  0.00           C  
ATOM   1610  CB  LYS A 384      39.935  14.552  -0.031  1.00  0.00           C  
ATOM   1611  CG  LYS A 384      39.279  13.208   0.237  1.00  0.00           C  
ATOM   1612  CD  LYS A 384      39.137  12.232  -0.933  1.00  0.00           C  
ATOM   1613  CE  LYS A 384      38.231  11.094  -0.465  1.00  0.00           C  
ATOM   1614  NZ  LYS A 384      38.251   9.949  -1.372  1.00  0.00           N1+
ATOM   1615  C   LYS A 384      41.776  15.995  -0.604  1.00  0.00           C  
ATOM   1616  O   LYS A 384      41.754  16.629  -1.624  1.00  0.00           O  
ATOM   1617  H   LYS A 384      42.366  14.045   1.256  1.00  0.00           H  
ATOM   1618  HZ1 LYS A 384      39.213   9.565  -1.499  1.00  0.00           H  
ATOM   1619  HZ2 LYS A 384      37.754  10.113  -2.266  1.00  0.00           H  
ATOM   1620  HZ3 LYS A 384      37.782   9.157  -0.884  1.00  0.00           H  
TER    1621      LYS A 384 
ATOM   1622  N   MET B   1      41.564   0.463  -5.347  1.00  0.00           N1+
ATOM   1623  CA  MET B   1      40.708   1.507  -4.777  1.00  0.00           C  
ATOM   1624  CB  MET B   1      41.301   2.050  -3.478  1.00  0.00           C  
ATOM   1625  CG  MET B   1      41.419   0.991  -2.383  1.00  0.00           C  
ATOM   1626  SD  MET B   1      42.128   1.664  -0.873  1.00  0.00           S  
ATOM   1627  CE  MET B   1      42.127   0.150   0.099  1.00  0.00           C  
ATOM   1628  C   MET B   1      40.417   2.650  -5.733  1.00  0.00           C  
ATOM   1629  O   MET B   1      39.315   3.174  -5.810  1.00  0.00           O  
ATOM   1630  H   MET B   1      42.392   0.691  -5.863  1.00  0.00           H  
ATOM   1631  N   ALA B   2      41.466   3.006  -6.488  1.00  0.00           N  
ATOM   1632  CA  ALA B   2      41.237   4.011  -7.523  1.00  0.00           C  
ATOM   1633  CB  ALA B   2      42.151   5.219  -7.307  1.00  0.00           C  
ATOM   1634  C   ALA B   2      41.493   3.431  -8.900  1.00  0.00           C  
ATOM   1635  O   ALA B   2      41.910   4.117  -9.836  1.00  0.00           O  
ATOM   1636  H   ALA B   2      42.340   2.519  -6.428  1.00  0.00           H  
ATOM   1637  N   ASP B   3      41.275   2.110  -8.940  1.00  0.00           N  
ATOM   1638  CA  ASP B   3      41.908   1.262  -9.944  1.00  0.00           C  
ATOM   1639  CB  ASP B   3      43.079   0.475  -9.333  1.00  0.00           C  
ATOM   1640  CG  ASP B   3      43.961   1.300  -8.407  1.00  0.00           C  
ATOM   1641  OD1 ASP B   3      43.855   1.164  -7.192  1.00  0.00           O  
ATOM   1642  OD2 ASP B   3      44.862   1.989  -8.870  1.00  0.00           O1-
ATOM   1643  C   ASP B   3      40.887   0.265 -10.452  1.00  0.00           C  
ATOM   1644  O   ASP B   3      39.784   0.179  -9.931  1.00  0.00           O  
ATOM   1645  H   ASP B   3      40.732   1.667  -8.227  1.00  0.00           H  
ATOM   1646  N   VAL B   4      41.289  -0.504 -11.476  1.00  0.00           N  
ATOM   1647  CA  VAL B   4      40.401  -1.605 -11.859  1.00  0.00           C  
ATOM   1648  CB  VAL B   4      40.659  -2.000 -13.329  1.00  0.00           C  
ATOM   1649  CG1 VAL B   4      39.909  -3.251 -13.803  1.00  0.00           C  
ATOM   1650  CG2 VAL B   4      40.327  -0.822 -14.243  1.00  0.00           C  
ATOM   1651  C   VAL B   4      40.588  -2.776 -10.905  1.00  0.00           C  
ATOM   1652  O   VAL B   4      41.688  -3.047 -10.435  1.00  0.00           O  
ATOM   1653  H   VAL B   4      42.234  -0.467 -11.793  1.00  0.00           H  
ATOM   1654  N   THR B   5      39.469  -3.448 -10.630  1.00  0.00           N  
ATOM   1655  CA  THR B   5      39.594  -4.702  -9.904  1.00  0.00           C  
ATOM   1656  CB  THR B   5      38.686  -4.651  -8.678  1.00  0.00           C  
ATOM   1657  OG1 THR B   5      38.709  -3.342  -8.095  1.00  0.00           O  
ATOM   1658  CG2 THR B   5      39.086  -5.694  -7.643  1.00  0.00           C  
ATOM   1659  C   THR B   5      39.248  -5.872 -10.810  1.00  0.00           C  
ATOM   1660  O   THR B   5      38.332  -5.788 -11.618  1.00  0.00           O  
ATOM   1661  H   THR B   5      38.579  -3.165 -10.983  1.00  0.00           H  
ATOM   1662  HG1 THR B   5      39.595  -3.012  -8.179  1.00  0.00           H  
ATOM   1663  N   VAL B   6      40.032  -6.945 -10.671  1.00  0.00           N  
ATOM   1664  CA  VAL B   6      39.826  -8.121 -11.514  1.00  0.00           C  
ATOM   1665  CB  VAL B   6      40.965  -8.250 -12.536  1.00  0.00           C  
ATOM   1666  CG1 VAL B   6      40.839  -7.230 -13.670  1.00  0.00           C  
ATOM   1667  CG2 VAL B   6      42.332  -8.174 -11.850  1.00  0.00           C  
ATOM   1668  C   VAL B   6      39.741  -9.374 -10.662  1.00  0.00           C  
ATOM   1669  O   VAL B   6      40.021  -9.342  -9.467  1.00  0.00           O  
ATOM   1670  H   VAL B   6      40.749  -6.961  -9.973  1.00  0.00           H  
ATOM   1671  N   GLU B   7      39.359 -10.475 -11.325  1.00  0.00           N  
ATOM   1672  CA  GLU B   7      39.500 -11.750 -10.629  1.00  0.00           C  
ATOM   1673  CB  GLU B   7      38.321 -12.682 -10.897  1.00  0.00           C  
ATOM   1674  CG  GLU B   7      37.047 -12.343 -10.123  1.00  0.00           C  
ATOM   1675  CD  GLU B   7      35.990 -13.404 -10.379  1.00  0.00           C  
ATOM   1676  OE1 GLU B   7      36.297 -14.592 -10.386  1.00  0.00           O  
ATOM   1677  OE2 GLU B   7      34.832 -13.060 -10.571  1.00  0.00           O1-
ATOM   1678  C   GLU B   7      40.775 -12.436 -11.058  1.00  0.00           C  
ATOM   1679  O   GLU B   7      40.953 -12.803 -12.211  1.00  0.00           O  
ATOM   1680  H   GLU B   7      39.198 -10.461 -12.315  1.00  0.00           H  
ATOM   1681  N   VAL B   8      41.675 -12.578 -10.093  1.00  0.00           N  
ATOM   1682  CA  VAL B   8      42.940 -13.223 -10.422  1.00  0.00           C  
ATOM   1683  CB  VAL B   8      44.110 -12.310 -10.055  1.00  0.00           C  
ATOM   1684  CG1 VAL B   8      44.284 -11.224 -11.107  1.00  0.00           C  
ATOM   1685  CG2 VAL B   8      43.941 -11.705  -8.660  1.00  0.00           C  
ATOM   1686  C   VAL B   8      43.072 -14.557  -9.729  1.00  0.00           C  
ATOM   1687  O   VAL B   8      42.600 -14.746  -8.614  1.00  0.00           O  
ATOM   1688  H   VAL B   8      41.422 -12.347  -9.153  1.00  0.00           H  
ATOM   1689  N   ARG B   9      43.739 -15.488 -10.420  1.00  0.00           N  
ATOM   1690  CA  ARG B   9      43.962 -16.747  -9.720  1.00  0.00           C  
ATOM   1691  CB  ARG B   9      44.254 -17.892 -10.697  1.00  0.00           C  
ATOM   1692  CG  ARG B   9      42.927 -18.486 -11.183  1.00  0.00           C  
ATOM   1693  CD  ARG B   9      43.005 -19.709 -12.108  1.00  0.00           C  
ATOM   1694  NE  ARG B   9      43.310 -19.364 -13.497  1.00  0.00           N  
ATOM   1695  CZ  ARG B   9      44.491 -19.718 -14.044  1.00  0.00           C  
ATOM   1696  NH1 ARG B   9      45.401 -20.358 -13.319  1.00  0.00           N  
ATOM   1697  NH2 ARG B   9      44.768 -19.405 -15.305  1.00  0.00           N1+
ATOM   1698  C   ARG B   9      44.955 -16.659  -8.572  1.00  0.00           C  
ATOM   1699  O   ARG B   9      46.096 -16.204  -8.675  1.00  0.00           O  
ATOM   1700  H   ARG B   9      44.072 -15.308 -11.347  1.00  0.00           H  
ATOM   1701  HE  ARG B   9      42.630 -18.844 -14.015  1.00  0.00           H  
ATOM   1702 HH11 ARG B   9      46.326 -20.479 -13.707  1.00  0.00           H  
ATOM   1703 HH12 ARG B   9      45.215 -20.695 -12.399  1.00  0.00           H  
ATOM   1704 HH21 ARG B   9      44.139 -18.946 -15.936  1.00  0.00           H  
ATOM   1705 HH22 ARG B   9      45.703 -19.575 -15.661  1.00  0.00           H  
ATOM   1706  N   GLY B  10      44.421 -17.098  -7.431  1.00  0.00           N  
ATOM   1707  CA  GLY B  10      45.235 -17.178  -6.230  1.00  0.00           C  
ATOM   1708  C   GLY B  10      46.119 -18.396  -6.249  1.00  0.00           C  
ATOM   1709  O   GLY B  10      46.051 -19.238  -7.135  1.00  0.00           O  
ATOM   1710  H   GLY B  10      43.495 -17.475  -7.456  1.00  0.00           H  
ATOM   1711  N   SER B  11      46.966 -18.453  -5.218  1.00  0.00           N  
ATOM   1712  CA  SER B  11      47.949 -19.535  -5.187  1.00  0.00           C  
ATOM   1713  CB  SER B  11      48.908 -19.266  -4.030  1.00  0.00           C  
ATOM   1714  OG  SER B  11      49.225 -17.858  -4.014  1.00  0.00           O  
ATOM   1715  C   SER B  11      47.407 -20.964  -5.173  1.00  0.00           C  
ATOM   1716  O   SER B  11      48.102 -21.911  -5.508  1.00  0.00           O  
ATOM   1717  H   SER B  11      47.001 -17.743  -4.514  1.00  0.00           H  
ATOM   1718  HG  SER B  11      49.253 -17.622  -3.090  1.00  0.00           H  
ATOM   1719  N   ASN B  12      46.128 -21.072  -4.778  1.00  0.00           N  
ATOM   1720  CA  ASN B  12      45.516 -22.402  -4.757  1.00  0.00           C  
ATOM   1721  CB  ASN B  12      44.686 -22.602  -3.482  1.00  0.00           C  
ATOM   1722  CG  ASN B  12      43.495 -21.659  -3.427  1.00  0.00           C  
ATOM   1723  OD1 ASN B  12      43.064 -21.059  -4.408  1.00  0.00           O  
ATOM   1724  ND2 ASN B  12      42.993 -21.526  -2.210  1.00  0.00           N  
ATOM   1725  C   ASN B  12      44.700 -22.766  -5.989  1.00  0.00           C  
ATOM   1726  O   ASN B  12      44.030 -23.788  -6.034  1.00  0.00           O  
ATOM   1727  H   ASN B  12      45.572 -20.272  -4.565  1.00  0.00           H  
ATOM   1728 HD21 ASN B  12      43.431 -21.967  -1.416  1.00  0.00           H  
ATOM   1729 HD22 ASN B  12      42.210 -20.962  -1.944  1.00  0.00           H  
ATOM   1730  N   GLY B  13      44.766 -21.883  -6.995  1.00  0.00           N  
ATOM   1731  CA  GLY B  13      44.029 -22.217  -8.210  1.00  0.00           C  
ATOM   1732  C   GLY B  13      42.674 -21.548  -8.350  1.00  0.00           C  
ATOM   1733  O   GLY B  13      42.205 -21.295  -9.452  1.00  0.00           O  
ATOM   1734  H   GLY B  13      45.269 -21.023  -6.918  1.00  0.00           H  
ATOM   1735  N   ALA B  14      42.053 -21.265  -7.196  1.00  0.00           N  
ATOM   1736  CA  ALA B  14      40.759 -20.593  -7.286  1.00  0.00           C  
ATOM   1737  CB  ALA B  14      40.015 -20.709  -5.959  1.00  0.00           C  
ATOM   1738  C   ALA B  14      40.898 -19.125  -7.647  1.00  0.00           C  
ATOM   1739  O   ALA B  14      41.975 -18.545  -7.557  1.00  0.00           O  
ATOM   1740  H   ALA B  14      42.497 -21.427  -6.314  1.00  0.00           H  
ATOM   1741  N   PHE B  15      39.767 -18.536  -8.055  1.00  0.00           N  
ATOM   1742  CA  PHE B  15      39.821 -17.091  -8.272  1.00  0.00           C  
ATOM   1743  CB  PHE B  15      38.795 -16.651  -9.316  1.00  0.00           C  
ATOM   1744  CG  PHE B  15      39.299 -16.909 -10.717  1.00  0.00           C  
ATOM   1745  CD1 PHE B  15      38.933 -18.096 -11.389  1.00  0.00           C  
ATOM   1746  CD2 PHE B  15      40.120 -15.943 -11.338  1.00  0.00           C  
ATOM   1747  CE1 PHE B  15      39.375 -18.307 -12.710  1.00  0.00           C  
ATOM   1748  CE2 PHE B  15      40.566 -16.153 -12.657  1.00  0.00           C  
ATOM   1749  CZ  PHE B  15      40.179 -17.329 -13.334  1.00  0.00           C  
ATOM   1750  C   PHE B  15      39.626 -16.302  -6.994  1.00  0.00           C  
ATOM   1751  O   PHE B  15      38.864 -16.681  -6.110  1.00  0.00           O  
ATOM   1752  H   PHE B  15      38.914 -19.060  -8.074  1.00  0.00           H  
ATOM   1753  N   TYR B  16      40.364 -15.188  -6.944  1.00  0.00           N  
ATOM   1754  CA  TYR B  16      40.273 -14.244  -5.836  1.00  0.00           C  
ATOM   1755  CB  TYR B  16      41.419 -14.423  -4.824  1.00  0.00           C  
ATOM   1756  CG  TYR B  16      41.387 -15.805  -4.215  1.00  0.00           C  
ATOM   1757  CD1 TYR B  16      40.610 -16.052  -3.063  1.00  0.00           C  
ATOM   1758  CE1 TYR B  16      40.519 -17.368  -2.577  1.00  0.00           C  
ATOM   1759  CD2 TYR B  16      42.130 -16.822  -4.842  1.00  0.00           C  
ATOM   1760  CE2 TYR B  16      42.029 -18.134  -4.365  1.00  0.00           C  
ATOM   1761  CZ  TYR B  16      41.191 -18.398  -3.267  1.00  0.00           C  
ATOM   1762  OH  TYR B  16      41.012 -19.711  -2.883  1.00  0.00           O  
ATOM   1763  C   TYR B  16      40.284 -12.838  -6.399  1.00  0.00           C  
ATOM   1764  O   TYR B  16      40.378 -12.634  -7.602  1.00  0.00           O  
ATOM   1765  H   TYR B  16      40.966 -14.960  -7.710  1.00  0.00           H  
ATOM   1766  HH  TYR B  16      41.481 -20.269  -3.502  1.00  0.00           H  
ATOM   1767  N   LYS B  17      40.174 -11.872  -5.485  1.00  0.00           N  
ATOM   1768  CA  LYS B  17      40.126 -10.484  -5.935  1.00  0.00           C  
ATOM   1769  CB  LYS B  17      39.298  -9.718  -4.914  1.00  0.00           C  
ATOM   1770  CG  LYS B  17      38.857  -8.299  -5.233  1.00  0.00           C  
ATOM   1771  CD  LYS B  17      38.169  -7.750  -3.992  1.00  0.00           C  
ATOM   1772  CE  LYS B  17      37.812  -6.269  -4.022  1.00  0.00           C  
ATOM   1773  NZ  LYS B  17      37.711  -5.801  -2.634  1.00  0.00           N1+
ATOM   1774  C   LYS B  17      41.514  -9.890  -6.035  1.00  0.00           C  
ATOM   1775  O   LYS B  17      42.349 -10.129  -5.169  1.00  0.00           O  
ATOM   1776  H   LYS B  17      40.186 -12.090  -4.512  1.00  0.00           H  
ATOM   1777  HZ1 LYS B  17      37.205  -6.494  -2.038  1.00  0.00           H  
ATOM   1778  HZ2 LYS B  17      38.654  -5.820  -2.185  1.00  0.00           H  
ATOM   1779  HZ3 LYS B  17      37.302  -4.858  -2.529  1.00  0.00           H  
ATOM   1780  N   GLY B  18      41.704  -9.091  -7.090  1.00  0.00           N  
ATOM   1781  CA  GLY B  18      42.957  -8.351  -7.181  1.00  0.00           C  
ATOM   1782  C   GLY B  18      42.740  -6.931  -7.659  1.00  0.00           C  
ATOM   1783  O   GLY B  18      42.095  -6.686  -8.671  1.00  0.00           O  
ATOM   1784  H   GLY B  18      41.022  -9.028  -7.823  1.00  0.00           H  
ATOM   1785  N   PHE B  19      43.288  -5.993  -6.879  1.00  0.00           N  
ATOM   1786  CA  PHE B  19      43.338  -4.628  -7.394  1.00  0.00           C  
ATOM   1787  CB  PHE B  19      43.432  -3.599  -6.264  1.00  0.00           C  
ATOM   1788  CG  PHE B  19      42.197  -3.587  -5.393  1.00  0.00           C  
ATOM   1789  CD1 PHE B  19      41.069  -2.846  -5.806  1.00  0.00           C  
ATOM   1790  CD2 PHE B  19      42.203  -4.293  -4.170  1.00  0.00           C  
ATOM   1791  CE1 PHE B  19      39.939  -2.781  -4.967  1.00  0.00           C  
ATOM   1792  CE2 PHE B  19      41.074  -4.229  -3.330  1.00  0.00           C  
ATOM   1793  CZ  PHE B  19      39.962  -3.459  -3.730  1.00  0.00           C  
ATOM   1794  C   PHE B  19      44.559  -4.474  -8.269  1.00  0.00           C  
ATOM   1795  O   PHE B  19      45.668  -4.813  -7.870  1.00  0.00           O  
ATOM   1796  H   PHE B  19      43.877  -6.277  -6.122  1.00  0.00           H  
ATOM   1797  N   ILE B  20      44.323  -3.952  -9.478  1.00  0.00           N  
ATOM   1798  CA  ILE B  20      45.493  -3.816 -10.340  1.00  0.00           C  
ATOM   1799  CB  ILE B  20      45.100  -3.666 -11.823  1.00  0.00           C  
ATOM   1800  CG2 ILE B  20      44.062  -4.723 -12.201  1.00  0.00           C  
ATOM   1801  CG1 ILE B  20      44.621  -2.268 -12.220  1.00  0.00           C  
ATOM   1802  CD1 ILE B  20      44.548  -2.114 -13.737  1.00  0.00           C  
ATOM   1803  C   ILE B  20      46.424  -2.708  -9.880  1.00  0.00           C  
ATOM   1804  O   ILE B  20      45.994  -1.611  -9.525  1.00  0.00           O  
ATOM   1805  H   ILE B  20      43.409  -3.646  -9.746  1.00  0.00           H  
ATOM   1806  N   LYS B  21      47.717  -3.031  -9.866  1.00  0.00           N  
ATOM   1807  CA  LYS B  21      48.643  -1.931  -9.636  1.00  0.00           C  
ATOM   1808  CB  LYS B  21      49.535  -2.111  -8.396  1.00  0.00           C  
ATOM   1809  CG  LYS B  21      48.856  -2.438  -7.051  1.00  0.00           C  
ATOM   1810  CD  LYS B  21      47.532  -1.724  -6.728  1.00  0.00           C  
ATOM   1811  CE  LYS B  21      47.503  -0.198  -6.855  1.00  0.00           C  
ATOM   1812  NZ  LYS B  21      46.241   0.150  -7.517  1.00  0.00           N1+
ATOM   1813  C   LYS B  21      49.455  -1.561 -10.856  1.00  0.00           C  
ATOM   1814  O   LYS B  21      49.538  -0.393 -11.213  1.00  0.00           O  
ATOM   1815  H   LYS B  21      48.023  -3.967 -10.049  1.00  0.00           H  
ATOM   1816  HZ1 LYS B  21      46.071  -0.460  -8.341  1.00  0.00           H  
ATOM   1817  HZ2 LYS B  21      45.397   0.075  -6.910  1.00  0.00           H  
ATOM   1818  HZ3 LYS B  21      46.182   1.125  -7.878  1.00  0.00           H  
ATOM   1819  N   ASP B  22      50.007  -2.598 -11.498  1.00  0.00           N  
ATOM   1820  CA  ASP B  22      50.646  -2.330 -12.784  1.00  0.00           C  
ATOM   1821  CB  ASP B  22      52.189  -2.376 -12.679  1.00  0.00           C  
ATOM   1822  CG  ASP B  22      52.872  -2.345 -14.048  1.00  0.00           C  
ATOM   1823  OD1 ASP B  22      52.670  -1.411 -14.814  1.00  0.00           O  
ATOM   1824  OD2 ASP B  22      53.552  -3.297 -14.398  1.00  0.00           O1-
ATOM   1825  C   ASP B  22      50.117  -3.281 -13.832  1.00  0.00           C  
ATOM   1826  O   ASP B  22      49.711  -4.403 -13.555  1.00  0.00           O  
ATOM   1827  H   ASP B  22      49.889  -3.540 -11.174  1.00  0.00           H  
ATOM   1828  N   VAL B  23      50.138  -2.775 -15.063  1.00  0.00           N  
ATOM   1829  CA  VAL B  23      50.003  -3.728 -16.149  1.00  0.00           C  
ATOM   1830  CB  VAL B  23      49.127  -3.167 -17.270  1.00  0.00           C  
ATOM   1831  CG1 VAL B  23      48.895  -4.250 -18.323  1.00  0.00           C  
ATOM   1832  CG2 VAL B  23      47.825  -2.549 -16.755  1.00  0.00           C  
ATOM   1833  C   VAL B  23      51.380  -4.019 -16.701  1.00  0.00           C  
ATOM   1834  O   VAL B  23      51.885  -3.242 -17.505  1.00  0.00           O  
ATOM   1835  H   VAL B  23      50.601  -1.897 -15.190  1.00  0.00           H  
ATOM   1836  N   HIS B  24      51.975  -5.140 -16.274  1.00  0.00           N  
ATOM   1837  CA  HIS B  24      53.116  -5.526 -17.094  1.00  0.00           C  
ATOM   1838  CB  HIS B  24      54.205  -6.260 -16.308  1.00  0.00           C  
ATOM   1839  CG  HIS B  24      55.434  -5.383 -16.162  1.00  0.00           C  
ATOM   1840  ND1 HIS B  24      56.085  -4.795 -17.185  1.00  0.00           N  
ATOM   1841  CD2 HIS B  24      56.109  -5.054 -14.983  1.00  0.00           C  
ATOM   1842  NE2 HIS B  24      57.165  -4.270 -15.310  1.00  0.00           N  
ATOM   1843  CE1 HIS B  24      57.150  -4.111 -16.669  1.00  0.00           C  
ATOM   1844  C   HIS B  24      52.629  -6.317 -18.284  1.00  0.00           C  
ATOM   1845  O   HIS B  24      51.513  -6.824 -18.318  1.00  0.00           O  
ATOM   1846  H   HIS B  24      51.554  -5.791 -15.641  1.00  0.00           H  
ATOM   1847  HD1 HIS B  24      55.874  -4.822 -18.148  1.00  0.00           H  
ATOM   1848  N   GLU B  25      53.490  -6.354 -19.296  1.00  0.00           N  
ATOM   1849  CA  GLU B  25      52.910  -6.419 -20.633  1.00  0.00           C  
ATOM   1850  CB  GLU B  25      53.887  -5.838 -21.667  1.00  0.00           C  
ATOM   1851  CG  GLU B  25      54.257  -4.354 -21.447  1.00  0.00           C  
ATOM   1852  CD  GLU B  25      55.069  -4.166 -20.173  1.00  0.00           C  
ATOM   1853  OE1 GLU B  25      56.152  -4.728 -20.073  1.00  0.00           O  
ATOM   1854  OE2 GLU B  25      54.585  -3.551 -19.226  1.00  0.00           O1-
ATOM   1855  C   GLU B  25      52.341  -7.763 -21.049  1.00  0.00           C  
ATOM   1856  O   GLU B  25      51.600  -7.866 -22.022  1.00  0.00           O  
ATOM   1857  H   GLU B  25      54.417  -5.995 -19.180  1.00  0.00           H  
ATOM   1858  N   ASP B  26      52.693  -8.779 -20.249  1.00  0.00           N  
ATOM   1859  CA  ASP B  26      51.993 -10.061 -20.364  1.00  0.00           C  
ATOM   1860  CB  ASP B  26      52.876 -11.118 -21.035  1.00  0.00           C  
ATOM   1861  CG  ASP B  26      52.974 -10.804 -22.511  1.00  0.00           C  
ATOM   1862  OD1 ASP B  26      52.061 -11.147 -23.259  1.00  0.00           O  
ATOM   1863  OD2 ASP B  26      53.920 -10.141 -22.932  1.00  0.00           O1-
ATOM   1864  C   ASP B  26      51.469 -10.572 -19.034  1.00  0.00           C  
ATOM   1865  O   ASP B  26      50.979 -11.691 -18.887  1.00  0.00           O  
ATOM   1866  H   ASP B  26      53.433  -8.647 -19.593  1.00  0.00           H  
ATOM   1867  N   SER B  27      51.610  -9.707 -18.025  1.00  0.00           N  
ATOM   1868  CA  SER B  27      51.275 -10.134 -16.674  1.00  0.00           C  
ATOM   1869  CB  SER B  27      52.461 -10.865 -16.038  1.00  0.00           C  
ATOM   1870  OG  SER B  27      52.839 -11.995 -16.839  1.00  0.00           O  
ATOM   1871  C   SER B  27      50.814  -8.967 -15.826  1.00  0.00           C  
ATOM   1872  O   SER B  27      51.500  -7.972 -15.639  1.00  0.00           O  
ATOM   1873  H   SER B  27      51.880  -8.755 -18.175  1.00  0.00           H  
ATOM   1874  HG  SER B  27      52.154 -12.136 -17.482  1.00  0.00           H  
ATOM   1875  N   LEU B  28      49.583  -9.128 -15.347  1.00  0.00           N  
ATOM   1876  CA  LEU B  28      48.978  -8.074 -14.550  1.00  0.00           C  
ATOM   1877  CB  LEU B  28      47.465  -8.241 -14.682  1.00  0.00           C  
ATOM   1878  CG  LEU B  28      46.606  -7.056 -14.257  1.00  0.00           C  
ATOM   1879  CD1 LEU B  28      47.018  -5.754 -14.935  1.00  0.00           C  
ATOM   1880  CD2 LEU B  28      45.134  -7.357 -14.514  1.00  0.00           C  
ATOM   1881  C   LEU B  28      49.462  -8.109 -13.110  1.00  0.00           C  
ATOM   1882  O   LEU B  28      49.206  -9.045 -12.364  1.00  0.00           O  
ATOM   1883  H   LEU B  28      49.132 -10.018 -15.407  1.00  0.00           H  
ATOM   1884  N   THR B  29      50.200  -7.054 -12.769  1.00  0.00           N  
ATOM   1885  CA  THR B  29      50.702  -6.892 -11.407  1.00  0.00           C  
ATOM   1886  CB  THR B  29      51.792  -5.810 -11.471  1.00  0.00           C  
ATOM   1887  OG1 THR B  29      52.506  -5.894 -12.723  1.00  0.00           O  
ATOM   1888  CG2 THR B  29      52.774  -5.853 -10.303  1.00  0.00           C  
ATOM   1889  C   THR B  29      49.555  -6.504 -10.480  1.00  0.00           C  
ATOM   1890  O   THR B  29      48.984  -5.425 -10.628  1.00  0.00           O  
ATOM   1891  H   THR B  29      50.348  -6.296 -13.404  1.00  0.00           H  
ATOM   1892  HG1 THR B  29      52.757  -5.003 -12.972  1.00  0.00           H  
ATOM   1893  N   VAL B  30      49.178  -7.452  -9.606  1.00  0.00           N  
ATOM   1894  CA  VAL B  30      47.994  -7.227  -8.777  1.00  0.00           C  
ATOM   1895  CB  VAL B  30      46.772  -8.005  -9.295  1.00  0.00           C  
ATOM   1896  CG1 VAL B  30      46.220  -7.427 -10.592  1.00  0.00           C  
ATOM   1897  CG2 VAL B  30      47.071  -9.493  -9.442  1.00  0.00           C  
ATOM   1898  C   VAL B  30      48.193  -7.548  -7.305  1.00  0.00           C  
ATOM   1899  O   VAL B  30      48.635  -8.622  -6.902  1.00  0.00           O  
ATOM   1900  H   VAL B  30      49.760  -8.248  -9.430  1.00  0.00           H  
ATOM   1901  N   VAL B  31      47.761  -6.576  -6.493  1.00  0.00           N  
ATOM   1902  CA  VAL B  31      47.657  -6.925  -5.081  1.00  0.00           C  
ATOM   1903  CB  VAL B  31      47.875  -5.682  -4.196  1.00  0.00           C  
ATOM   1904  CG1 VAL B  31      46.773  -4.631  -4.354  1.00  0.00           C  
ATOM   1905  CG2 VAL B  31      48.102  -6.068  -2.735  1.00  0.00           C  
ATOM   1906  C   VAL B  31      46.327  -7.613  -4.818  1.00  0.00           C  
ATOM   1907  O   VAL B  31      45.303  -7.248  -5.385  1.00  0.00           O  
ATOM   1908  H   VAL B  31      47.377  -5.745  -6.895  1.00  0.00           H  
ATOM   1909  N   PHE B  32      46.367  -8.648  -3.973  1.00  0.00           N  
ATOM   1910  CA  PHE B  32      45.083  -9.303  -3.738  1.00  0.00           C  
ATOM   1911  CB  PHE B  32      45.292 -10.760  -3.320  1.00  0.00           C  
ATOM   1912  CG  PHE B  32      45.597 -11.655  -4.504  1.00  0.00           C  
ATOM   1913  CD1 PHE B  32      44.872 -12.859  -4.625  1.00  0.00           C  
ATOM   1914  CD2 PHE B  32      46.586 -11.306  -5.454  1.00  0.00           C  
ATOM   1915  CE1 PHE B  32      45.147 -13.731  -5.693  1.00  0.00           C  
ATOM   1916  CE2 PHE B  32      46.860 -12.175  -6.527  1.00  0.00           C  
ATOM   1917  CZ  PHE B  32      46.146 -13.386  -6.627  1.00  0.00           C  
ATOM   1918  C   PHE B  32      44.245  -8.550  -2.725  1.00  0.00           C  
ATOM   1919  O   PHE B  32      44.719  -7.618  -2.085  1.00  0.00           O  
ATOM   1920  H   PHE B  32      47.193  -8.884  -3.459  1.00  0.00           H  
ATOM   1921  N   GLU B  33      42.983  -9.005  -2.596  1.00  0.00           N  
ATOM   1922  CA  GLU B  33      42.070  -8.414  -1.608  1.00  0.00           C  
ATOM   1923  CB  GLU B  33      40.814  -9.280  -1.422  1.00  0.00           C  
ATOM   1924  CG  GLU B  33      39.809  -8.797  -0.353  1.00  0.00           C  
ATOM   1925  CD  GLU B  33      39.122  -7.492  -0.734  1.00  0.00           C  
ATOM   1926  OE1 GLU B  33      39.785  -6.519  -1.093  1.00  0.00           O  
ATOM   1927  OE2 GLU B  33      37.895  -7.445  -0.715  1.00  0.00           O1-
ATOM   1928  C   GLU B  33      42.709  -8.144  -0.259  1.00  0.00           C  
ATOM   1929  O   GLU B  33      43.231  -9.043   0.390  1.00  0.00           O  
ATOM   1930  H   GLU B  33      42.675  -9.681  -3.266  1.00  0.00           H  
ATOM   1931  N   ASN B  34      42.691  -6.849   0.093  1.00  0.00           N  
ATOM   1932  CA  ASN B  34      43.312  -6.365   1.334  1.00  0.00           C  
ATOM   1933  CB  ASN B  34      42.329  -6.458   2.505  1.00  0.00           C  
ATOM   1934  CG  ASN B  34      41.173  -5.509   2.273  1.00  0.00           C  
ATOM   1935  OD1 ASN B  34      41.344  -4.346   1.935  1.00  0.00           O  
ATOM   1936  ND2 ASN B  34      39.977  -6.067   2.462  1.00  0.00           N  
ATOM   1937  C   ASN B  34      44.655  -6.977   1.718  1.00  0.00           C  
ATOM   1938  O   ASN B  34      44.960  -7.200   2.882  1.00  0.00           O  
ATOM   1939  H   ASN B  34      42.091  -6.258  -0.449  1.00  0.00           H  
ATOM   1940 HD21 ASN B  34      39.856  -7.032   2.679  1.00  0.00           H  
ATOM   1941 HD22 ASN B  34      39.154  -5.505   2.366  1.00  0.00           H  
ATOM   1942  N   ASN B  35      45.449  -7.256   0.666  1.00  0.00           N  
ATOM   1943  CA  ASN B  35      46.751  -7.912   0.824  1.00  0.00           C  
ATOM   1944  CB  ASN B  35      47.822  -6.907   1.287  1.00  0.00           C  
ATOM   1945  CG  ASN B  35      49.233  -7.377   0.950  1.00  0.00           C  
ATOM   1946  OD1 ASN B  35      49.754  -7.161  -0.135  1.00  0.00           O  
ATOM   1947  ND2 ASN B  35      49.877  -7.967   1.958  1.00  0.00           N  
ATOM   1948  C   ASN B  35      46.767  -9.187   1.666  1.00  0.00           C  
ATOM   1949  O   ASN B  35      47.695  -9.444   2.422  1.00  0.00           O  
ATOM   1950  H   ASN B  35      45.109  -7.043  -0.251  1.00  0.00           H  
ATOM   1951 HD21 ASN B  35      49.342  -8.262   2.754  1.00  0.00           H  
ATOM   1952 HD22 ASN B  35      50.855  -8.146   1.901  1.00  0.00           H  
ATOM   1953  N   TRP B  36      45.720 -10.015   1.479  1.00  0.00           N  
ATOM   1954  CA  TRP B  36      45.822 -11.344   2.094  1.00  0.00           C  
ATOM   1955  CB  TRP B  36      44.465 -12.084   2.115  1.00  0.00           C  
ATOM   1956  CG  TRP B  36      44.068 -12.665   0.770  1.00  0.00           C  
ATOM   1957  CD2 TRP B  36      44.410 -13.962   0.228  1.00  0.00           C  
ATOM   1958  CE2 TRP B  36      43.819 -14.049  -1.077  1.00  0.00           C  
ATOM   1959  CE3 TRP B  36      45.161 -15.048   0.732  1.00  0.00           C  
ATOM   1960  CD1 TRP B  36      43.296 -12.049  -0.226  1.00  0.00           C  
ATOM   1961  NE1 TRP B  36      43.148 -12.854  -1.313  1.00  0.00           N  
ATOM   1962  CZ2 TRP B  36      43.993 -15.216  -1.851  1.00  0.00           C  
ATOM   1963  CZ3 TRP B  36      45.326 -16.209  -0.052  1.00  0.00           C  
ATOM   1964  CH2 TRP B  36      44.745 -16.293  -1.336  1.00  0.00           C  
ATOM   1965  C   TRP B  36      46.931 -12.171   1.455  1.00  0.00           C  
ATOM   1966  O   TRP B  36      47.740 -12.839   2.083  1.00  0.00           O  
ATOM   1967  H   TRP B  36      44.921  -9.715   0.957  1.00  0.00           H  
ATOM   1968  HE1 TRP B  36      42.647 -12.629  -2.123  1.00  0.00           H  
ATOM   1969  N   GLN B  37      46.945 -12.030   0.125  1.00  0.00           N  
ATOM   1970  CA  GLN B  37      48.128 -12.443  -0.601  1.00  0.00           C  
ATOM   1971  CB  GLN B  37      47.740 -13.328  -1.787  1.00  0.00           C  
ATOM   1972  CG  GLN B  37      48.929 -14.060  -2.411  1.00  0.00           C  
ATOM   1973  CD  GLN B  37      48.688 -14.234  -3.893  1.00  0.00           C  
ATOM   1974  OE1 GLN B  37      48.150 -15.227  -4.380  1.00  0.00           O  
ATOM   1975  NE2 GLN B  37      49.147 -13.205  -4.608  1.00  0.00           N  
ATOM   1976  C   GLN B  37      48.771 -11.163  -1.083  1.00  0.00           C  
ATOM   1977  O   GLN B  37      48.117 -10.348  -1.726  1.00  0.00           O  
ATOM   1978  H   GLN B  37      46.244 -11.478  -0.324  1.00  0.00           H  
ATOM   1979 HE21 GLN B  37      49.596 -12.423  -4.161  1.00  0.00           H  
ATOM   1980 HE22 GLN B  37      49.043 -13.128  -5.596  1.00  0.00           H  
ATOM   1981  N   PRO B  38      50.065 -10.999  -0.734  1.00  0.00           N  
ATOM   1982  CD  PRO B  38      50.844 -11.817   0.187  1.00  0.00           C  
ATOM   1983  CA  PRO B  38      50.826  -9.883  -1.298  1.00  0.00           C  
ATOM   1984  CB  PRO B  38      52.231 -10.113  -0.729  1.00  0.00           C  
ATOM   1985  CG  PRO B  38      52.019 -10.920   0.551  1.00  0.00           C  
ATOM   1986  C   PRO B  38      50.797  -9.863  -2.817  1.00  0.00           C  
ATOM   1987  O   PRO B  38      50.434 -10.847  -3.459  1.00  0.00           O  
ATOM   1988  N   GLU B  39      51.212  -8.696  -3.335  1.00  0.00           N  
ATOM   1989  CA  GLU B  39      51.359  -8.494  -4.779  1.00  0.00           C  
ATOM   1990  CB  GLU B  39      52.258  -7.281  -5.031  1.00  0.00           C  
ATOM   1991  CG  GLU B  39      51.580  -6.070  -5.687  1.00  0.00           C  
ATOM   1992  CD  GLU B  39      51.188  -6.306  -7.141  1.00  0.00           C  
ATOM   1993  OE1 GLU B  39      50.547  -5.426  -7.709  1.00  0.00           O  
ATOM   1994  OE2 GLU B  39      51.511  -7.349  -7.714  1.00  0.00           O1-
ATOM   1995  C   GLU B  39      51.910  -9.684  -5.549  1.00  0.00           C  
ATOM   1996  O   GLU B  39      52.918 -10.282  -5.183  1.00  0.00           O  
ATOM   1997  H   GLU B  39      51.387  -7.939  -2.708  1.00  0.00           H  
ATOM   1998  N   ARG B  40      51.192 -10.006  -6.625  1.00  0.00           N  
ATOM   1999  CA  ARG B  40      51.764 -10.941  -7.576  1.00  0.00           C  
ATOM   2000  CB  ARG B  40      51.287 -12.385  -7.339  1.00  0.00           C  
ATOM   2001  CG  ARG B  40      51.932 -13.401  -8.300  1.00  0.00           C  
ATOM   2002  CD  ARG B  40      51.600 -14.875  -8.037  1.00  0.00           C  
ATOM   2003  NE  ARG B  40      50.160 -15.129  -8.078  1.00  0.00           N  
ATOM   2004  CZ  ARG B  40      49.547 -15.731  -7.038  1.00  0.00           C  
ATOM   2005  NH1 ARG B  40      50.244 -16.211  -6.009  1.00  0.00           N  
ATOM   2006  NH2 ARG B  40      48.227 -15.833  -7.025  1.00  0.00           N1+
ATOM   2007  C   ARG B  40      51.452 -10.483  -8.977  1.00  0.00           C  
ATOM   2008  O   ARG B  40      50.316 -10.216  -9.344  1.00  0.00           O  
ATOM   2009  H   ARG B  40      50.422  -9.415  -6.885  1.00  0.00           H  
ATOM   2010  HE  ARG B  40      49.641 -14.809  -8.874  1.00  0.00           H  
ATOM   2011 HH11 ARG B  40      49.777 -16.666  -5.237  1.00  0.00           H  
ATOM   2012 HH12 ARG B  40      51.239 -16.138  -5.979  1.00  0.00           H  
ATOM   2013 HH21 ARG B  40      47.786 -16.049  -6.150  1.00  0.00           H  
ATOM   2014 HH22 ARG B  40      47.640 -15.689  -7.833  1.00  0.00           H  
ATOM   2015  N   GLN B  41      52.526 -10.457  -9.767  1.00  0.00           N  
ATOM   2016  CA  GLN B  41      52.334 -10.243 -11.193  1.00  0.00           C  
ATOM   2017  CB  GLN B  41      53.673  -9.813 -11.776  1.00  0.00           C  
ATOM   2018  CG  GLN B  41      53.564  -9.105 -13.117  1.00  0.00           C  
ATOM   2019  CD  GLN B  41      54.913  -8.509 -13.429  1.00  0.00           C  
ATOM   2020  OE1 GLN B  41      55.799  -9.132 -13.995  1.00  0.00           O  
ATOM   2021  NE2 GLN B  41      55.044  -7.262 -12.983  1.00  0.00           N  
ATOM   2022  C   GLN B  41      51.738 -11.464 -11.881  1.00  0.00           C  
ATOM   2023  O   GLN B  41      52.428 -12.346 -12.374  1.00  0.00           O  
ATOM   2024  H   GLN B  41      53.425 -10.647  -9.378  1.00  0.00           H  
ATOM   2025 HE21 GLN B  41      54.241  -6.787 -12.613  1.00  0.00           H  
ATOM   2026 HE22 GLN B  41      55.924  -6.800 -13.047  1.00  0.00           H  
ATOM   2027  N   VAL B  42      50.405 -11.497 -11.841  1.00  0.00           N  
ATOM   2028  CA  VAL B  42      49.677 -12.646 -12.370  1.00  0.00           C  
ATOM   2029  CB  VAL B  42      48.296 -12.695 -11.691  1.00  0.00           C  
ATOM   2030  CG1 VAL B  42      47.420 -13.843 -12.173  1.00  0.00           C  
ATOM   2031  CG2 VAL B  42      48.444 -12.790 -10.175  1.00  0.00           C  
ATOM   2032  C   VAL B  42      49.579 -12.600 -13.892  1.00  0.00           C  
ATOM   2033  O   VAL B  42      49.061 -11.656 -14.474  1.00  0.00           O  
ATOM   2034  H   VAL B  42      49.922 -10.685 -11.499  1.00  0.00           H  
ATOM   2035  N   PRO B  43      50.123 -13.654 -14.549  1.00  0.00           N  
ATOM   2036  CD  PRO B  43      50.836 -14.785 -13.967  1.00  0.00           C  
ATOM   2037  CA  PRO B  43      50.055 -13.717 -16.016  1.00  0.00           C  
ATOM   2038  CB  PRO B  43      50.672 -15.084 -16.327  1.00  0.00           C  
ATOM   2039  CG  PRO B  43      51.597 -15.377 -15.146  1.00  0.00           C  
ATOM   2040  C   PRO B  43      48.650 -13.559 -16.575  1.00  0.00           C  
ATOM   2041  O   PRO B  43      47.668 -13.916 -15.939  1.00  0.00           O  
ATOM   2042  N   PHE B  44      48.587 -13.019 -17.804  1.00  0.00           N  
ATOM   2043  CA  PHE B  44      47.277 -12.725 -18.400  1.00  0.00           C  
ATOM   2044  CB  PHE B  44      47.451 -12.154 -19.815  1.00  0.00           C  
ATOM   2045  CG  PHE B  44      47.901 -10.702 -19.846  1.00  0.00           C  
ATOM   2046  CD1 PHE B  44      47.972  -9.914 -18.671  1.00  0.00           C  
ATOM   2047  CD2 PHE B  44      48.230 -10.148 -21.103  1.00  0.00           C  
ATOM   2048  CE1 PHE B  44      48.368  -8.565 -18.756  1.00  0.00           C  
ATOM   2049  CE2 PHE B  44      48.623  -8.798 -21.192  1.00  0.00           C  
ATOM   2050  CZ  PHE B  44      48.690  -8.021 -20.017  1.00  0.00           C  
ATOM   2051  C   PHE B  44      46.268 -13.870 -18.420  1.00  0.00           C  
ATOM   2052  O   PHE B  44      45.075 -13.704 -18.197  1.00  0.00           O  
ATOM   2053  H   PHE B  44      49.433 -12.722 -18.253  1.00  0.00           H  
ATOM   2054  N   ASN B  45      46.809 -15.074 -18.669  1.00  0.00           N  
ATOM   2055  CA  ASN B  45      45.916 -16.240 -18.698  1.00  0.00           C  
ATOM   2056  CB  ASN B  45      46.590 -17.447 -19.345  1.00  0.00           C  
ATOM   2057  CG  ASN B  45      46.639 -17.262 -20.842  1.00  0.00           C  
ATOM   2058  OD1 ASN B  45      45.797 -16.607 -21.448  1.00  0.00           O  
ATOM   2059  ND2 ASN B  45      47.682 -17.859 -21.423  1.00  0.00           N  
ATOM   2060  C   ASN B  45      45.316 -16.648 -17.363  1.00  0.00           C  
ATOM   2061  O   ASN B  45      44.379 -17.440 -17.277  1.00  0.00           O  
ATOM   2062  H   ASN B  45      47.800 -15.153 -18.763  1.00  0.00           H  
ATOM   2063 HD21 ASN B  45      48.326 -18.392 -20.874  1.00  0.00           H  
ATOM   2064 HD22 ASN B  45      47.827 -17.780 -22.407  1.00  0.00           H  
ATOM   2065  N   GLU B  46      45.888 -16.048 -16.317  1.00  0.00           N  
ATOM   2066  CA  GLU B  46      45.390 -16.329 -14.982  1.00  0.00           C  
ATOM   2067  CB  GLU B  46      46.561 -16.654 -14.040  1.00  0.00           C  
ATOM   2068  CG  GLU B  46      47.829 -17.277 -14.662  1.00  0.00           C  
ATOM   2069  CD  GLU B  46      47.574 -18.660 -15.232  1.00  0.00           C  
ATOM   2070  OE1 GLU B  46      47.680 -19.636 -14.500  1.00  0.00           O  
ATOM   2071  OE2 GLU B  46      47.215 -18.777 -16.400  1.00  0.00           O1-
ATOM   2072  C   GLU B  46      44.487 -15.238 -14.422  1.00  0.00           C  
ATOM   2073  O   GLU B  46      44.006 -15.315 -13.297  1.00  0.00           O  
ATOM   2074  H   GLU B  46      46.664 -15.432 -16.427  1.00  0.00           H  
ATOM   2075  N   VAL B  47      44.276 -14.211 -15.263  1.00  0.00           N  
ATOM   2076  CA  VAL B  47      43.408 -13.104 -14.865  1.00  0.00           C  
ATOM   2077  CB  VAL B  47      44.113 -11.767 -15.148  1.00  0.00           C  
ATOM   2078  CG1 VAL B  47      43.292 -10.580 -14.645  1.00  0.00           C  
ATOM   2079  CG2 VAL B  47      45.547 -11.731 -14.623  1.00  0.00           C  
ATOM   2080  C   VAL B  47      42.132 -13.152 -15.682  1.00  0.00           C  
ATOM   2081  O   VAL B  47      42.194 -13.338 -16.888  1.00  0.00           O  
ATOM   2082  H   VAL B  47      44.647 -14.204 -16.193  1.00  0.00           H  
ATOM   2083  N   ARG B  48      40.989 -12.949 -15.023  1.00  0.00           N  
ATOM   2084  CA  ARG B  48      39.806 -12.642 -15.817  1.00  0.00           C  
ATOM   2085  CB  ARG B  48      38.782 -13.785 -15.803  1.00  0.00           C  
ATOM   2086  CG  ARG B  48      38.181 -14.082 -14.431  1.00  0.00           C  
ATOM   2087  CD  ARG B  48      37.119 -15.179 -14.471  1.00  0.00           C  
ATOM   2088  NE  ARG B  48      36.725 -15.532 -13.111  1.00  0.00           N  
ATOM   2089  CZ  ARG B  48      35.991 -16.628 -12.844  1.00  0.00           C  
ATOM   2090  NH1 ARG B  48      35.445 -17.361 -13.807  1.00  0.00           N  
ATOM   2091  NH2 ARG B  48      35.796 -16.969 -11.583  1.00  0.00           N1+
ATOM   2092  C   ARG B  48      39.179 -11.324 -15.407  1.00  0.00           C  
ATOM   2093  O   ARG B  48      39.396 -10.795 -14.320  1.00  0.00           O  
ATOM   2094  H   ARG B  48      40.977 -12.840 -14.031  1.00  0.00           H  
ATOM   2095  HE  ARG B  48      37.009 -14.951 -12.338  1.00  0.00           H  
ATOM   2096 HH11 ARG B  48      34.970 -18.212 -13.542  1.00  0.00           H  
ATOM   2097 HH12 ARG B  48      35.458 -17.088 -14.772  1.00  0.00           H  
ATOM   2098 HH21 ARG B  48      35.242 -17.788 -11.367  1.00  0.00           H  
ATOM   2099 HH22 ARG B  48      36.181 -16.402 -10.846  1.00  0.00           H  
ATOM   2100  N   LEU B  49      38.397 -10.809 -16.360  1.00  0.00           N  
ATOM   2101  CA  LEU B  49      37.744  -9.519 -16.145  1.00  0.00           C  
ATOM   2102  CB  LEU B  49      37.231  -9.019 -17.503  1.00  0.00           C  
ATOM   2103  CG  LEU B  49      38.337  -8.848 -18.549  1.00  0.00           C  
ATOM   2104  CD1 LEU B  49      37.754  -8.597 -19.940  1.00  0.00           C  
ATOM   2105  CD2 LEU B  49      39.356  -7.777 -18.151  1.00  0.00           C  
ATOM   2106  C   LEU B  49      36.640  -9.577 -15.087  1.00  0.00           C  
ATOM   2107  O   LEU B  49      36.064 -10.633 -14.829  1.00  0.00           O  
ATOM   2108  H   LEU B  49      38.243 -11.338 -17.193  1.00  0.00           H  
ATOM   2109  N   PRO B  50      36.365  -8.400 -14.460  1.00  0.00           N  
ATOM   2110  CD  PRO B  50      37.038  -7.114 -14.628  1.00  0.00           C  
ATOM   2111  CA  PRO B  50      35.265  -8.330 -13.487  1.00  0.00           C  
ATOM   2112  CB  PRO B  50      35.316  -6.865 -13.022  1.00  0.00           C  
ATOM   2113  CG  PRO B  50      36.021  -6.097 -14.137  1.00  0.00           C  
ATOM   2114  C   PRO B  50      33.917  -8.755 -14.066  1.00  0.00           C  
ATOM   2115  O   PRO B  50      33.583  -8.489 -15.216  1.00  0.00           O  
ATOM   2116  N   PRO B  51      33.158  -9.481 -13.213  1.00  0.00           N  
ATOM   2117  CD  PRO B  51      33.489  -9.830 -11.837  1.00  0.00           C  
ATOM   2118  CA  PRO B  51      31.876 -10.045 -13.647  1.00  0.00           C  
ATOM   2119  CB  PRO B  51      31.364 -10.767 -12.398  1.00  0.00           C  
ATOM   2120  CG  PRO B  51      32.600 -11.025 -11.553  1.00  0.00           C  
ATOM   2121  C   PRO B  51      30.865  -9.022 -14.129  1.00  0.00           C  
ATOM   2122  O   PRO B  51      30.729  -7.935 -13.578  1.00  0.00           O  
ATOM   2123  N   PRO B  52      30.114  -9.439 -15.175  1.00  0.00           N  
ATOM   2124  CD  PRO B  52      30.331 -10.620 -16.003  1.00  0.00           C  
ATOM   2125  CA  PRO B  52      28.908  -8.692 -15.545  1.00  0.00           C  
ATOM   2126  CB  PRO B  52      28.314  -9.551 -16.670  1.00  0.00           C  
ATOM   2127  CG  PRO B  52      29.484 -10.352 -17.238  1.00  0.00           C  
ATOM   2128  C   PRO B  52      27.962  -8.557 -14.358  1.00  0.00           C  
ATOM   2129  O   PRO B  52      27.683  -9.525 -13.658  1.00  0.00           O  
ATOM   2130  N   PRO B  53      27.498  -7.306 -14.136  1.00  0.00           N  
ATOM   2131  CD  PRO B  53      27.845  -6.094 -14.867  1.00  0.00           C  
ATOM   2132  CA  PRO B  53      26.555  -7.066 -13.041  1.00  0.00           C  
ATOM   2133  CB  PRO B  53      26.226  -5.578 -13.199  1.00  0.00           C  
ATOM   2134  CG  PRO B  53      27.435  -4.978 -13.916  1.00  0.00           C  
ATOM   2135  C   PRO B  53      25.325  -7.950 -13.120  1.00  0.00           C  
ATOM   2136  O   PRO B  53      24.807  -8.216 -14.198  1.00  0.00           O  
ATOM   2137  N   ASP B  54      24.911  -8.396 -11.924  1.00  0.00           N  
ATOM   2138  CA  ASP B  54      23.721  -9.240 -11.796  1.00  0.00           C  
ATOM   2139  CB  ASP B  54      22.438  -8.397 -11.870  1.00  0.00           C  
ATOM   2140  CG  ASP B  54      21.306  -9.070 -11.109  1.00  0.00           C  
ATOM   2141  OD1 ASP B  54      20.147  -8.917 -11.489  1.00  0.00           O  
ATOM   2142  OD2 ASP B  54      21.561  -9.754 -10.118  1.00  0.00           O1-
ATOM   2143  C   ASP B  54      23.675 -10.466 -12.701  1.00  0.00           C  
ATOM   2144  O   ASP B  54      22.713 -10.776 -13.394  1.00  0.00           O  
ATOM   2145  H   ASP B  54      25.407  -8.124 -11.098  1.00  0.00           H  
ATOM   2146  N   ILE B  55      24.800 -11.195 -12.640  1.00  0.00           N  
ATOM   2147  CA  ILE B  55      24.910 -12.422 -13.433  1.00  0.00           C  
ATOM   2148  CB  ILE B  55      26.409 -12.673 -13.735  1.00  0.00           C  
ATOM   2149  CG2 ILE B  55      27.218 -12.960 -12.461  1.00  0.00           C  
ATOM   2150  CG1 ILE B  55      26.630 -13.693 -14.862  1.00  0.00           C  
ATOM   2151  CD1 ILE B  55      28.105 -13.919 -15.209  1.00  0.00           C  
ATOM   2152  C   ILE B  55      24.173 -13.642 -12.846  1.00  0.00           C  
ATOM   2153  O   ILE B  55      24.662 -14.766 -12.791  1.00  0.00           O  
ATOM   2154  H   ILE B  55      25.547 -10.859 -12.069  1.00  0.00           H  
ATOM   2155  N   LYS B  56      22.947 -13.381 -12.374  1.00  0.00           N  
ATOM   2156  CA  LYS B  56      22.253 -14.503 -11.758  1.00  0.00           C  
ATOM   2157  CB  LYS B  56      21.532 -14.090 -10.468  1.00  0.00           C  
ATOM   2158  CG  LYS B  56      20.430 -13.039 -10.622  1.00  0.00           C  
ATOM   2159  CD  LYS B  56      19.705 -12.798  -9.297  1.00  0.00           C  
ATOM   2160  CE  LYS B  56      18.611 -11.731  -9.380  1.00  0.00           C  
ATOM   2161  NZ  LYS B  56      19.204 -10.441  -9.735  1.00  0.00           N1+
ATOM   2162  C   LYS B  56      21.346 -15.269 -12.698  1.00  0.00           C  
ATOM   2163  O   LYS B  56      20.438 -14.749 -13.333  1.00  0.00           O  
ATOM   2164  H   LYS B  56      22.496 -12.510 -12.576  1.00  0.00           H  
ATOM   2165  HZ1 LYS B  56      20.063 -10.211  -9.190  1.00  0.00           H  
ATOM   2166  HZ2 LYS B  56      19.614 -10.433 -10.697  1.00  0.00           H  
ATOM   2167  HZ3 LYS B  56      18.567  -9.626  -9.714  1.00  0.00           H  
ATOM   2168  N   LYS B  57      21.644 -16.566 -12.742  1.00  0.00           N  
ATOM   2169  CA  LYS B  57      20.783 -17.484 -13.473  1.00  0.00           C  
ATOM   2170  CB  LYS B  57      21.542 -18.079 -14.666  1.00  0.00           C  
ATOM   2171  CG  LYS B  57      20.814 -19.268 -15.310  1.00  0.00           C  
ATOM   2172  CD  LYS B  57      21.761 -20.373 -15.784  1.00  0.00           C  
ATOM   2173  CE  LYS B  57      22.763 -20.854 -14.723  1.00  0.00           C  
ATOM   2174  NZ  LYS B  57      22.119 -21.349 -13.496  1.00  0.00           N1+
ATOM   2175  C   LYS B  57      20.399 -18.595 -12.527  1.00  0.00           C  
ATOM   2176  O   LYS B  57      21.281 -19.262 -11.991  1.00  0.00           O  
ATOM   2177  H   LYS B  57      22.410 -16.905 -12.198  1.00  0.00           H  
ATOM   2178  HZ1 LYS B  57      21.948 -20.616 -12.781  1.00  0.00           H  
ATOM   2179  HZ2 LYS B  57      21.220 -21.853 -13.647  1.00  0.00           H  
ATOM   2180  HZ3 LYS B  57      22.737 -22.074 -13.068  1.00  0.00           H  
ATOM   2181  N   GLU B  58      19.078 -18.787 -12.396  1.00  0.00           N  
ATOM   2182  CA  GLU B  58      18.565 -19.827 -11.503  1.00  0.00           C  
ATOM   2183  CB  GLU B  58      17.040 -19.923 -11.649  1.00  0.00           C  
ATOM   2184  CG  GLU B  58      16.337 -20.460 -10.396  1.00  0.00           C  
ATOM   2185  CD  GLU B  58      16.826 -19.682  -9.188  1.00  0.00           C  
ATOM   2186  OE1 GLU B  58      16.375 -18.557  -8.989  1.00  0.00           O  
ATOM   2187  OE2 GLU B  58      17.695 -20.191  -8.482  1.00  0.00           O1-
ATOM   2188  C   GLU B  58      19.252 -21.182 -11.606  1.00  0.00           C  
ATOM   2189  O   GLU B  58      19.748 -21.567 -12.666  1.00  0.00           O  
ATOM   2190  H   GLU B  58      18.437 -18.155 -12.826  1.00  0.00           H  
ATOM   2191  N   ILE B  59      19.342 -21.827 -10.441  1.00  0.00           N  
ATOM   2192  CA  ILE B  59      20.232 -22.975 -10.321  1.00  0.00           C  
ATOM   2193  CB  ILE B  59      20.992 -22.863  -8.985  1.00  0.00           C  
ATOM   2194  CG2 ILE B  59      22.016 -23.979  -8.782  1.00  0.00           C  
ATOM   2195  CG1 ILE B  59      21.662 -21.487  -8.872  1.00  0.00           C  
ATOM   2196  CD1 ILE B  59      22.341 -21.240  -7.522  1.00  0.00           C  
ATOM   2197  C   ILE B  59      19.507 -24.306 -10.481  1.00  0.00           C  
ATOM   2198  O   ILE B  59      18.396 -24.501 -10.008  1.00  0.00           O  
ATOM   2199  H   ILE B  59      18.788 -21.505  -9.663  1.00  0.00           H  
ATOM   2200  N   SER B  60      20.192 -25.212 -11.185  1.00  0.00           N  
ATOM   2201  CA  SER B  60      19.675 -26.566 -11.375  1.00  0.00           C  
ATOM   2202  CB  SER B  60      19.267 -26.701 -12.850  1.00  0.00           C  
ATOM   2203  OG  SER B  60      18.793 -28.014 -13.175  1.00  0.00           O  
ATOM   2204  C   SER B  60      20.791 -27.527 -11.021  1.00  0.00           C  
ATOM   2205  O   SER B  60      21.955 -27.141 -11.009  1.00  0.00           O  
ATOM   2206  H   SER B  60      21.083 -24.965 -11.574  1.00  0.00           H  
ATOM   2207  HG  SER B  60      19.558 -28.578 -13.279  1.00  0.00           H  
ATOM   2208  N   GLU B  61      20.458 -28.807 -10.793  1.00  0.00           N  
ATOM   2209  CA  GLU B  61      21.592 -29.721 -10.941  1.00  0.00           C  
ATOM   2210  CB  GLU B  61      21.359 -31.144 -10.414  1.00  0.00           C  
ATOM   2211  CG  GLU B  61      20.041 -31.825 -10.773  1.00  0.00           C  
ATOM   2212  CD  GLU B  61      19.000 -31.388  -9.769  1.00  0.00           C  
ATOM   2213  OE1 GLU B  61      19.028 -31.886  -8.648  1.00  0.00           O  
ATOM   2214  OE2 GLU B  61      18.190 -30.530 -10.100  1.00  0.00           O1-
ATOM   2215  C   GLU B  61      22.080 -29.743 -12.375  1.00  0.00           C  
ATOM   2216  O   GLU B  61      21.343 -29.456 -13.312  1.00  0.00           O  
ATOM   2217  H   GLU B  61      19.507 -29.132 -10.745  1.00  0.00           H  
ATOM   2218  N   GLY B  62      23.384 -30.009 -12.492  1.00  0.00           N  
ATOM   2219  CA  GLY B  62      23.997 -29.789 -13.796  1.00  0.00           C  
ATOM   2220  C   GLY B  62      24.689 -28.442 -13.935  1.00  0.00           C  
ATOM   2221  O   GLY B  62      25.638 -28.309 -14.698  1.00  0.00           O  
ATOM   2222  H   GLY B  62      23.916 -30.220 -11.672  1.00  0.00           H  
ATOM   2223  N   ASP B  63      24.193 -27.466 -13.150  1.00  0.00           N  
ATOM   2224  CA  ASP B  63      24.606 -26.065 -13.300  1.00  0.00           C  
ATOM   2225  CB  ASP B  63      24.010 -25.238 -12.165  1.00  0.00           C  
ATOM   2226  CG  ASP B  63      23.455 -23.933 -12.679  1.00  0.00           C  
ATOM   2227  OD1 ASP B  63      24.214 -22.990 -12.872  1.00  0.00           O  
ATOM   2228  OD2 ASP B  63      22.250 -23.832 -12.878  1.00  0.00           O1-
ATOM   2229  C   ASP B  63      26.093 -25.764 -13.407  1.00  0.00           C  
ATOM   2230  O   ASP B  63      26.956 -26.540 -12.993  1.00  0.00           O  
ATOM   2231  H   ASP B  63      23.412 -27.644 -12.550  1.00  0.00           H  
ATOM   2232  N   GLU B  64      26.341 -24.586 -13.988  1.00  0.00           N  
ATOM   2233  CA  GLU B  64      27.708 -24.096 -14.099  1.00  0.00           C  
ATOM   2234  CB  GLU B  64      27.967 -23.461 -15.472  1.00  0.00           C  
ATOM   2235  CG  GLU B  64      27.555 -24.301 -16.690  1.00  0.00           C  
ATOM   2236  CD  GLU B  64      28.143 -25.700 -16.627  1.00  0.00           C  
ATOM   2237  OE1 GLU B  64      27.416 -26.657 -16.875  1.00  0.00           O  
ATOM   2238  OE2 GLU B  64      29.303 -25.871 -16.257  1.00  0.00           O1-
ATOM   2239  C   GLU B  64      27.992 -23.089 -13.009  1.00  0.00           C  
ATOM   2240  O   GLU B  64      27.781 -21.888 -13.160  1.00  0.00           O  
ATOM   2241  H   GLU B  64      25.566 -23.975 -14.158  1.00  0.00           H  
ATOM   2242  N   VAL B  65      28.459 -23.630 -11.881  1.00  0.00           N  
ATOM   2243  CA  VAL B  65      28.626 -22.717 -10.757  1.00  0.00           C  
ATOM   2244  CB  VAL B  65      27.677 -23.072  -9.604  1.00  0.00           C  
ATOM   2245  CG1 VAL B  65      26.231 -22.701  -9.940  1.00  0.00           C  
ATOM   2246  CG2 VAL B  65      27.822 -24.536  -9.181  1.00  0.00           C  
ATOM   2247  C   VAL B  65      30.053 -22.641 -10.266  1.00  0.00           C  
ATOM   2248  O   VAL B  65      30.855 -23.550 -10.427  1.00  0.00           O  
ATOM   2249  H   VAL B  65      28.765 -24.583 -11.834  1.00  0.00           H  
ATOM   2250  N   GLU B  66      30.327 -21.507  -9.631  1.00  0.00           N  
ATOM   2251  CA  GLU B  66      31.545 -21.418  -8.848  1.00  0.00           C  
ATOM   2252  CB  GLU B  66      32.328 -20.167  -9.261  1.00  0.00           C  
ATOM   2253  CG  GLU B  66      32.774 -20.302 -10.722  1.00  0.00           C  
ATOM   2254  CD  GLU B  66      33.450 -19.058 -11.272  1.00  0.00           C  
ATOM   2255  OE1 GLU B  66      33.106 -17.943 -10.900  1.00  0.00           O  
ATOM   2256  OE2 GLU B  66      34.328 -19.191 -12.115  1.00  0.00           O1-
ATOM   2257  C   GLU B  66      31.160 -21.443  -7.385  1.00  0.00           C  
ATOM   2258  O   GLU B  66      30.244 -20.751  -6.951  1.00  0.00           O  
ATOM   2259  H   GLU B  66      29.642 -20.786  -9.561  1.00  0.00           H  
ATOM   2260  N   VAL B  67      31.857 -22.328  -6.664  1.00  0.00           N  
ATOM   2261  CA  VAL B  67      31.585 -22.471  -5.238  1.00  0.00           C  
ATOM   2262  CB  VAL B  67      31.641 -23.959  -4.822  1.00  0.00           C  
ATOM   2263  CG1 VAL B  67      33.005 -24.603  -5.085  1.00  0.00           C  
ATOM   2264  CG2 VAL B  67      31.182 -24.177  -3.378  1.00  0.00           C  
ATOM   2265  C   VAL B  67      32.519 -21.608  -4.415  1.00  0.00           C  
ATOM   2266  O   VAL B  67      33.719 -21.541  -4.659  1.00  0.00           O  
ATOM   2267  H   VAL B  67      32.645 -22.769  -7.093  1.00  0.00           H  
ATOM   2268  N   TYR B  68      31.903 -20.947  -3.432  1.00  0.00           N  
ATOM   2269  CA  TYR B  68      32.677 -20.086  -2.549  1.00  0.00           C  
ATOM   2270  CB  TYR B  68      31.737 -18.992  -2.029  1.00  0.00           C  
ATOM   2271  CG  TYR B  68      32.516 -17.819  -1.496  1.00  0.00           C  
ATOM   2272  CD1 TYR B  68      33.404 -17.145  -2.357  1.00  0.00           C  
ATOM   2273  CE1 TYR B  68      34.186 -16.108  -1.837  1.00  0.00           C  
ATOM   2274  CD2 TYR B  68      32.336 -17.444  -0.150  1.00  0.00           C  
ATOM   2275  CE2 TYR B  68      33.119 -16.402   0.368  1.00  0.00           C  
ATOM   2276  CZ  TYR B  68      34.059 -15.776  -0.473  1.00  0.00           C  
ATOM   2277  OH  TYR B  68      34.899 -14.820   0.052  1.00  0.00           O  
ATOM   2278  C   TYR B  68      33.405 -20.826  -1.429  1.00  0.00           C  
ATOM   2279  O   TYR B  68      33.042 -20.736  -0.262  1.00  0.00           O  
ATOM   2280  H   TYR B  68      30.910 -21.030  -3.319  1.00  0.00           H  
ATOM   2281  HH  TYR B  68      35.770 -14.989  -0.309  1.00  0.00           H  
ATOM   2282  N   SER B  69      34.438 -21.574  -1.833  1.00  0.00           N  
ATOM   2283  CA  SER B  69      35.093 -22.445  -0.854  1.00  0.00           C  
ATOM   2284  CB  SER B  69      34.880 -23.907  -1.255  1.00  0.00           C  
ATOM   2285  OG  SER B  69      35.203 -24.764  -0.158  1.00  0.00           O  
ATOM   2286  C   SER B  69      36.561 -22.093  -0.647  1.00  0.00           C  
ATOM   2287  O   SER B  69      37.040 -21.112  -1.201  1.00  0.00           O  
ATOM   2288  H   SER B  69      34.759 -21.478  -2.779  1.00  0.00           H  
ATOM   2289  HG  SER B  69      34.757 -25.596  -0.330  1.00  0.00           H  
ATOM   2290  N   ARG B  70      37.268 -22.887   0.173  1.00  0.00           N  
ATOM   2291  CA  ARG B  70      38.665 -22.561   0.478  1.00  0.00           C  
ATOM   2292  CB  ARG B  70      38.741 -21.401   1.485  1.00  0.00           C  
ATOM   2293  CG  ARG B  70      38.035 -21.685   2.816  1.00  0.00           C  
ATOM   2294  CD  ARG B  70      38.984 -22.158   3.916  1.00  0.00           C  
ATOM   2295  NE  ARG B  70      39.778 -21.038   4.405  1.00  0.00           N  
ATOM   2296  CZ  ARG B  70      40.353 -21.087   5.618  1.00  0.00           C  
ATOM   2297  NH1 ARG B  70      40.457 -22.232   6.284  1.00  0.00           N  
ATOM   2298  NH2 ARG B  70      40.823 -19.971   6.151  1.00  0.00           N1+
ATOM   2299  C   ARG B  70      39.408 -23.772   1.001  1.00  0.00           C  
ATOM   2300  O   ARG B  70      38.798 -24.784   1.317  1.00  0.00           O  
ATOM   2301  H   ARG B  70      36.858 -23.731   0.535  1.00  0.00           H  
ATOM   2302  HE  ARG B  70      39.894 -20.207   3.852  1.00  0.00           H  
ATOM   2303 HH11 ARG B  70      40.209 -23.107   5.869  1.00  0.00           H  
ATOM   2304 HH12 ARG B  70      40.828 -22.210   7.223  1.00  0.00           H  
ATOM   2305 HH21 ARG B  70      41.218 -19.970   7.084  1.00  0.00           H  
ATOM   2306 HH22 ARG B  70      40.831 -19.116   5.624  1.00  0.00           H  
ATOM   2307  N   ALA B  71      40.732 -23.613   1.123  1.00  0.00           N  
ATOM   2308  CA  ALA B  71      41.465 -24.682   1.790  1.00  0.00           C  
ATOM   2309  CB  ALA B  71      42.382 -25.405   0.794  1.00  0.00           C  
ATOM   2310  C   ALA B  71      42.252 -24.193   2.999  1.00  0.00           C  
ATOM   2311  O   ALA B  71      41.836 -24.341   4.146  1.00  0.00           O  
ATOM   2312  H   ALA B  71      41.211 -22.783   0.825  1.00  0.00           H  
ATOM   2313  N   ASN B  72      43.427 -23.623   2.695  1.00  0.00           N  
ATOM   2314  CA  ASN B  72      44.366 -23.249   3.751  1.00  0.00           C  
ATOM   2315  CB  ASN B  72      45.727 -22.962   3.096  1.00  0.00           C  
ATOM   2316  CG  ASN B  72      46.753 -22.467   4.093  1.00  0.00           C  
ATOM   2317  OD1 ASN B  72      46.857 -22.947   5.214  1.00  0.00           O  
ATOM   2318  ND2 ASN B  72      47.465 -21.431   3.653  1.00  0.00           N  
ATOM   2319  C   ASN B  72      43.848 -22.097   4.600  1.00  0.00           C  
ATOM   2320  O   ASN B  72      43.027 -21.290   4.181  1.00  0.00           O  
ATOM   2321  H   ASN B  72      43.565 -23.273   1.763  1.00  0.00           H  
ATOM   2322 HD21 ASN B  72      47.350 -21.092   2.720  1.00  0.00           H  
ATOM   2323 HD22 ASN B  72      48.117 -21.003   4.285  1.00  0.00           H  
ATOM   2324  N   ASP B  73      44.345 -22.051   5.843  1.00  0.00           N  
ATOM   2325  CA  ASP B  73      43.717 -21.086   6.735  1.00  0.00           C  
ATOM   2326  CB  ASP B  73      43.897 -21.452   8.205  1.00  0.00           C  
ATOM   2327  CG  ASP B  73      42.685 -20.934   8.958  1.00  0.00           C  
ATOM   2328  OD1 ASP B  73      42.866 -20.201   9.919  1.00  0.00           O  
ATOM   2329  OD2 ASP B  73      41.560 -21.237   8.555  1.00  0.00           O1-
ATOM   2330  C   ASP B  73      43.962 -19.612   6.456  1.00  0.00           C  
ATOM   2331  O   ASP B  73      43.140 -18.745   6.722  1.00  0.00           O  
ATOM   2332  H   ASP B  73      45.090 -22.658   6.126  1.00  0.00           H  
ATOM   2333  N   GLN B  74      45.110 -19.349   5.815  1.00  0.00           N  
ATOM   2334  CA  GLN B  74      45.300 -17.949   5.426  1.00  0.00           C  
ATOM   2335  CB  GLN B  74      46.774 -17.630   5.141  1.00  0.00           C  
ATOM   2336  CG  GLN B  74      47.705 -17.750   6.357  1.00  0.00           C  
ATOM   2337  CD  GLN B  74      47.941 -19.206   6.696  1.00  0.00           C  
ATOM   2338  OE1 GLN B  74      48.445 -19.979   5.895  1.00  0.00           O  
ATOM   2339  NE2 GLN B  74      47.521 -19.567   7.912  1.00  0.00           N  
ATOM   2340  C   GLN B  74      44.417 -17.469   4.279  1.00  0.00           C  
ATOM   2341  O   GLN B  74      44.392 -16.298   3.926  1.00  0.00           O  
ATOM   2342  H   GLN B  74      45.746 -20.083   5.580  1.00  0.00           H  
ATOM   2343 HE21 GLN B  74      47.084 -18.921   8.536  1.00  0.00           H  
ATOM   2344 HE22 GLN B  74      47.641 -20.519   8.189  1.00  0.00           H  
ATOM   2345  N   GLU B  75      43.699 -18.435   3.693  1.00  0.00           N  
ATOM   2346  CA  GLU B  75      42.827 -18.071   2.587  1.00  0.00           C  
ATOM   2347  CB  GLU B  75      42.746 -19.233   1.602  1.00  0.00           C  
ATOM   2348  CG  GLU B  75      44.120 -19.792   1.216  1.00  0.00           C  
ATOM   2349  CD  GLU B  75      43.993 -21.164   0.579  1.00  0.00           C  
ATOM   2350  OE1 GLU B  75      42.913 -21.754   0.588  1.00  0.00           O  
ATOM   2351  OE2 GLU B  75      44.983 -21.664   0.056  1.00  0.00           O1-
ATOM   2352  C   GLU B  75      41.428 -17.715   3.054  1.00  0.00           C  
ATOM   2353  O   GLU B  75      40.776 -18.448   3.799  1.00  0.00           O  
ATOM   2354  H   GLU B  75      43.652 -19.372   4.039  1.00  0.00           H  
ATOM   2355  N   PRO B  76      40.951 -16.551   2.555  1.00  0.00           N  
ATOM   2356  CD  PRO B  76      41.707 -15.457   1.966  1.00  0.00           C  
ATOM   2357  CA  PRO B  76      39.504 -16.335   2.509  1.00  0.00           C  
ATOM   2358  CB  PRO B  76      39.383 -14.906   1.963  1.00  0.00           C  
ATOM   2359  CG  PRO B  76      40.766 -14.269   2.108  1.00  0.00           C  
ATOM   2360  C   PRO B  76      38.901 -17.343   1.546  1.00  0.00           C  
ATOM   2361  O   PRO B  76      39.609 -17.990   0.787  1.00  0.00           O  
ATOM   2362  N   CYS B  77      37.572 -17.457   1.585  1.00  0.00           N  
ATOM   2363  CA  CYS B  77      37.026 -18.318   0.540  1.00  0.00           C  
ATOM   2364  CB  CYS B  77      35.620 -18.780   0.910  1.00  0.00           C  
ATOM   2365  SG  CYS B  77      35.463 -19.254   2.653  1.00  0.00           S  
ATOM   2366  C   CYS B  77      37.052 -17.607  -0.799  1.00  0.00           C  
ATOM   2367  O   CYS B  77      36.994 -16.382  -0.840  1.00  0.00           O  
ATOM   2368  H   CYS B  77      37.006 -16.860   2.146  1.00  0.00           H  
ATOM   2369  N   GLY B  78      37.151 -18.404  -1.863  1.00  0.00           N  
ATOM   2370  CA  GLY B  78      37.204 -17.859  -3.210  1.00  0.00           C  
ATOM   2371  C   GLY B  78      36.402 -18.710  -4.163  1.00  0.00           C  
ATOM   2372  O   GLY B  78      35.601 -19.540  -3.752  1.00  0.00           O  
ATOM   2373  H   GLY B  78      37.227 -19.392  -1.750  1.00  0.00           H  
ATOM   2374  N   TRP B  79      36.648 -18.456  -5.452  1.00  0.00           N  
ATOM   2375  CA  TRP B  79      35.854 -19.151  -6.459  1.00  0.00           C  
ATOM   2376  CB  TRP B  79      35.489 -18.201  -7.599  1.00  0.00           C  
ATOM   2377  CG  TRP B  79      34.646 -17.076  -7.053  1.00  0.00           C  
ATOM   2378  CD2 TRP B  79      33.334 -17.164  -6.461  1.00  0.00           C  
ATOM   2379  CE2 TRP B  79      32.947 -15.835  -6.089  1.00  0.00           C  
ATOM   2380  CE3 TRP B  79      32.465 -18.247  -6.211  1.00  0.00           C  
ATOM   2381  CD1 TRP B  79      34.983 -15.716  -7.011  1.00  0.00           C  
ATOM   2382  NE1 TRP B  79      33.987 -14.982  -6.446  1.00  0.00           N  
ATOM   2383  CZ2 TRP B  79      31.695 -15.617  -5.479  1.00  0.00           C  
ATOM   2384  CZ3 TRP B  79      31.217 -18.018  -5.598  1.00  0.00           C  
ATOM   2385  CH2 TRP B  79      30.835 -16.711  -5.235  1.00  0.00           C  
ATOM   2386  C   TRP B  79      36.518 -20.390  -7.009  1.00  0.00           C  
ATOM   2387  O   TRP B  79      37.413 -20.323  -7.847  1.00  0.00           O  
ATOM   2388  H   TRP B  79      37.388 -17.829  -5.699  1.00  0.00           H  
ATOM   2389  HE1 TRP B  79      34.009 -14.012  -6.303  1.00  0.00           H  
ATOM   2390  N   TRP B  80      36.030 -21.523  -6.501  1.00  0.00           N  
ATOM   2391  CA  TRP B  80      36.443 -22.790  -7.098  1.00  0.00           C  
ATOM   2392  CB  TRP B  80      36.578 -23.893  -6.039  1.00  0.00           C  
ATOM   2393  CG  TRP B  80      37.570 -23.525  -4.959  1.00  0.00           C  
ATOM   2394  CD2 TRP B  80      38.872 -24.098  -4.706  1.00  0.00           C  
ATOM   2395  CE2 TRP B  80      39.420 -23.422  -3.563  1.00  0.00           C  
ATOM   2396  CE3 TRP B  80      39.614 -25.115  -5.343  1.00  0.00           C  
ATOM   2397  CD1 TRP B  80      37.408 -22.547  -3.967  1.00  0.00           C  
ATOM   2398  NE1 TRP B  80      38.487 -22.479  -3.148  1.00  0.00           N  
ATOM   2399  CZ2 TRP B  80      40.696 -23.779  -3.081  1.00  0.00           C  
ATOM   2400  CZ3 TRP B  80      40.891 -25.462  -4.851  1.00  0.00           C  
ATOM   2401  CH2 TRP B  80      41.428 -24.799  -3.726  1.00  0.00           C  
ATOM   2402  C   TRP B  80      35.398 -23.191  -8.114  1.00  0.00           C  
ATOM   2403  O   TRP B  80      34.260 -22.747  -8.041  1.00  0.00           O  
ATOM   2404  H   TRP B  80      35.282 -21.477  -5.835  1.00  0.00           H  
ATOM   2405  HE1 TRP B  80      38.578 -21.852  -2.394  1.00  0.00           H  
ATOM   2406  N   LEU B  81      35.804 -24.032  -9.068  1.00  0.00           N  
ATOM   2407  CA  LEU B  81      34.779 -24.445 -10.024  1.00  0.00           C  
ATOM   2408  CB  LEU B  81      35.445 -24.777 -11.362  1.00  0.00           C  
ATOM   2409  CG  LEU B  81      34.483 -24.927 -12.544  1.00  0.00           C  
ATOM   2410  CD1 LEU B  81      33.698 -23.643 -12.800  1.00  0.00           C  
ATOM   2411  CD2 LEU B  81      35.200 -25.415 -13.803  1.00  0.00           C  
ATOM   2412  C   LEU B  81      33.951 -25.596  -9.474  1.00  0.00           C  
ATOM   2413  O   LEU B  81      34.461 -26.440  -8.743  1.00  0.00           O  
ATOM   2414  H   LEU B  81      36.707 -24.455  -9.035  1.00  0.00           H  
ATOM   2415  N   ALA B  82      32.662 -25.588  -9.835  1.00  0.00           N  
ATOM   2416  CA  ALA B  82      31.757 -26.591  -9.288  1.00  0.00           C  
ATOM   2417  CB  ALA B  82      31.165 -26.109  -7.961  1.00  0.00           C  
ATOM   2418  C   ALA B  82      30.612 -26.904 -10.229  1.00  0.00           C  
ATOM   2419  O   ALA B  82      30.375 -26.238 -11.232  1.00  0.00           O  
ATOM   2420  H   ALA B  82      32.272 -24.866 -10.413  1.00  0.00           H  
ATOM   2421  N   LYS B  83      29.891 -27.961  -9.848  1.00  0.00           N  
ATOM   2422  CA  LYS B  83      28.685 -28.299 -10.589  1.00  0.00           C  
ATOM   2423  CB  LYS B  83      29.013 -29.380 -11.624  1.00  0.00           C  
ATOM   2424  CG  LYS B  83      27.838 -29.755 -12.528  1.00  0.00           C  
ATOM   2425  CD  LYS B  83      28.276 -30.237 -13.910  1.00  0.00           C  
ATOM   2426  CE  LYS B  83      29.023 -29.157 -14.704  1.00  0.00           C  
ATOM   2427  NZ  LYS B  83      28.200 -27.953 -14.861  1.00  0.00           N1+
ATOM   2428  C   LYS B  83      27.630 -28.716  -9.593  1.00  0.00           C  
ATOM   2429  O   LYS B  83      27.951 -29.235  -8.534  1.00  0.00           O  
ATOM   2430  H   LYS B  83      30.141 -28.495  -9.036  1.00  0.00           H  
ATOM   2431  HZ1 LYS B  83      27.260 -28.126 -15.278  1.00  0.00           H  
ATOM   2432  HZ2 LYS B  83      28.052 -27.414 -13.986  1.00  0.00           H  
ATOM   2433  HZ3 LYS B  83      28.637 -27.306 -15.554  1.00  0.00           H  
ATOM   2434  N   VAL B  84      26.363 -28.430  -9.916  1.00  0.00           N  
ATOM   2435  CA  VAL B  84      25.395 -28.837  -8.901  1.00  0.00           C  
ATOM   2436  CB  VAL B  84      24.171 -27.914  -8.896  1.00  0.00           C  
ATOM   2437  CG1 VAL B  84      23.175 -28.234  -7.777  1.00  0.00           C  
ATOM   2438  CG2 VAL B  84      24.632 -26.465  -8.781  1.00  0.00           C  
ATOM   2439  C   VAL B  84      25.017 -30.302  -8.991  1.00  0.00           C  
ATOM   2440  O   VAL B  84      24.613 -30.817 -10.029  1.00  0.00           O  
ATOM   2441  H   VAL B  84      26.119 -28.040 -10.802  1.00  0.00           H  
ATOM   2442  N   ARG B  85      25.173 -30.939  -7.829  1.00  0.00           N  
ATOM   2443  CA  ARG B  85      24.745 -32.322  -7.718  1.00  0.00           C  
ATOM   2444  CB  ARG B  85      25.692 -33.106  -6.798  1.00  0.00           C  
ATOM   2445  CG  ARG B  85      25.490 -34.631  -6.703  1.00  0.00           C  
ATOM   2446  CD  ARG B  85      25.106 -35.378  -7.996  1.00  0.00           C  
ATOM   2447  NE  ARG B  85      25.845 -34.914  -9.168  1.00  0.00           N  
ATOM   2448  CZ  ARG B  85      25.222 -34.327 -10.214  1.00  0.00           C  
ATOM   2449  NH1 ARG B  85      25.964 -33.832 -11.194  1.00  0.00           N  
ATOM   2450  NH2 ARG B  85      23.892 -34.208 -10.246  1.00  0.00           N1+
ATOM   2451  C   ARG B  85      23.279 -32.510  -7.390  1.00  0.00           C  
ATOM   2452  O   ARG B  85      22.628 -33.383  -7.956  1.00  0.00           O  
ATOM   2453  H   ARG B  85      25.497 -30.423  -7.038  1.00  0.00           H  
ATOM   2454  HE  ARG B  85      26.852 -34.951  -9.185  1.00  0.00           H  
ATOM   2455 HH11 ARG B  85      25.610 -33.454 -12.042  1.00  0.00           H  
ATOM   2456 HH12 ARG B  85      26.967 -33.798 -11.031  1.00  0.00           H  
ATOM   2457 HH21 ARG B  85      23.339 -34.459  -9.442  1.00  0.00           H  
ATOM   2458 HH22 ARG B  85      23.408 -33.829 -11.031  1.00  0.00           H  
ATOM   2459  N   MET B  86      22.801 -31.655  -6.478  1.00  0.00           N  
ATOM   2460  CA  MET B  86      21.387 -31.722  -6.123  1.00  0.00           C  
ATOM   2461  CB  MET B  86      21.172 -32.687  -4.951  1.00  0.00           C  
ATOM   2462  CG  MET B  86      19.696 -32.962  -4.654  1.00  0.00           C  
ATOM   2463  SD  MET B  86      18.874 -33.872  -5.967  1.00  0.00           S  
ATOM   2464  CE  MET B  86      17.235 -33.155  -5.774  1.00  0.00           C  
ATOM   2465  C   MET B  86      20.842 -30.350  -5.784  1.00  0.00           C  
ATOM   2466  O   MET B  86      21.320 -29.681  -4.868  1.00  0.00           O  
ATOM   2467  H   MET B  86      23.400 -30.977  -6.053  1.00  0.00           H  
ATOM   2468  N   MET B  87      19.827 -29.969  -6.564  1.00  0.00           N  
ATOM   2469  CA  MET B  87      19.121 -28.715  -6.334  1.00  0.00           C  
ATOM   2470  CB  MET B  87      18.317 -28.393  -7.598  1.00  0.00           C  
ATOM   2471  CG  MET B  87      17.744 -26.983  -7.760  1.00  0.00           C  
ATOM   2472  SD  MET B  87      16.439 -26.552  -6.601  1.00  0.00           S  
ATOM   2473  CE  MET B  87      16.076 -24.923  -7.277  1.00  0.00           C  
ATOM   2474  C   MET B  87      18.246 -28.790  -5.097  1.00  0.00           C  
ATOM   2475  O   MET B  87      17.324 -29.589  -5.003  1.00  0.00           O  
ATOM   2476  H   MET B  87      19.476 -30.596  -7.267  1.00  0.00           H  
ATOM   2477  N   LYS B  88      18.582 -27.936  -4.120  1.00  0.00           N  
ATOM   2478  CA  LYS B  88      17.726 -27.924  -2.936  1.00  0.00           C  
ATOM   2479  CB  LYS B  88      18.404 -28.607  -1.742  1.00  0.00           C  
ATOM   2480  CG  LYS B  88      18.658 -30.105  -1.902  1.00  0.00           C  
ATOM   2481  CD  LYS B  88      19.323 -30.700  -0.663  1.00  0.00           C  
ATOM   2482  CE  LYS B  88      19.502 -32.213  -0.773  1.00  0.00           C  
ATOM   2483  NZ  LYS B  88      20.171 -32.707   0.438  1.00  0.00           N1+
ATOM   2484  C   LYS B  88      17.271 -26.532  -2.540  1.00  0.00           C  
ATOM   2485  O   LYS B  88      17.073 -26.232  -1.367  1.00  0.00           O  
ATOM   2486  H   LYS B  88      19.386 -27.343  -4.170  1.00  0.00           H  
ATOM   2487  HZ1 LYS B  88      21.102 -32.253   0.528  1.00  0.00           H  
ATOM   2488  HZ2 LYS B  88      19.591 -32.476   1.269  1.00  0.00           H  
ATOM   2489  HZ3 LYS B  88      20.290 -33.738   0.368  1.00  0.00           H  
ATOM   2490  N   GLY B  89      17.107 -25.681  -3.565  1.00  0.00           N  
ATOM   2491  CA  GLY B  89      16.562 -24.345  -3.314  1.00  0.00           C  
ATOM   2492  C   GLY B  89      17.452 -23.447  -2.472  1.00  0.00           C  
ATOM   2493  O   GLY B  89      18.314 -22.723  -2.951  1.00  0.00           O  
ATOM   2494  H   GLY B  89      17.383 -25.943  -4.488  1.00  0.00           H  
ATOM   2495  N   GLU B  90      17.189 -23.547  -1.165  1.00  0.00           N  
ATOM   2496  CA  GLU B  90      18.025 -22.816  -0.218  1.00  0.00           C  
ATOM   2497  CB  GLU B  90      17.291 -22.634   1.110  1.00  0.00           C  
ATOM   2498  CG  GLU B  90      16.760 -23.925   1.749  1.00  0.00           C  
ATOM   2499  CD  GLU B  90      16.235 -23.609   3.130  1.00  0.00           C  
ATOM   2500  OE1 GLU B  90      16.771 -24.129   4.099  1.00  0.00           O  
ATOM   2501  OE2 GLU B  90      15.349 -22.770   3.259  1.00  0.00           O1-
ATOM   2502  C   GLU B  90      19.402 -23.418  -0.008  1.00  0.00           C  
ATOM   2503  O   GLU B  90      20.356 -22.744   0.366  1.00  0.00           O  
ATOM   2504  H   GLU B  90      16.550 -24.264  -0.882  1.00  0.00           H  
ATOM   2505  N   PHE B  91      19.467 -24.728  -0.265  1.00  0.00           N  
ATOM   2506  CA  PHE B  91      20.775 -25.363  -0.245  1.00  0.00           C  
ATOM   2507  CB  PHE B  91      20.818 -26.507   0.769  1.00  0.00           C  
ATOM   2508  CG  PHE B  91      20.873 -25.989   2.187  1.00  0.00           C  
ATOM   2509  CD1 PHE B  91      19.693 -25.941   2.961  1.00  0.00           C  
ATOM   2510  CD2 PHE B  91      22.112 -25.573   2.721  1.00  0.00           C  
ATOM   2511  CE1 PHE B  91      19.755 -25.475   4.288  1.00  0.00           C  
ATOM   2512  CE2 PHE B  91      22.177 -25.106   4.047  1.00  0.00           C  
ATOM   2513  CZ  PHE B  91      20.997 -25.065   4.818  1.00  0.00           C  
ATOM   2514  C   PHE B  91      21.121 -25.898  -1.612  1.00  0.00           C  
ATOM   2515  O   PHE B  91      20.253 -26.125  -2.447  1.00  0.00           O  
ATOM   2516  H   PHE B  91      18.656 -25.232  -0.567  1.00  0.00           H  
ATOM   2517  N   TYR B  92      22.422 -26.119  -1.799  1.00  0.00           N  
ATOM   2518  CA  TYR B  92      22.851 -26.866  -2.972  1.00  0.00           C  
ATOM   2519  CB  TYR B  92      23.351 -25.953  -4.096  1.00  0.00           C  
ATOM   2520  CG  TYR B  92      22.172 -25.200  -4.653  1.00  0.00           C  
ATOM   2521  CD1 TYR B  92      21.264 -25.891  -5.478  1.00  0.00           C  
ATOM   2522  CE1 TYR B  92      20.080 -25.248  -5.865  1.00  0.00           C  
ATOM   2523  CD2 TYR B  92      21.982 -23.851  -4.293  1.00  0.00           C  
ATOM   2524  CE2 TYR B  92      20.798 -23.211  -4.688  1.00  0.00           C  
ATOM   2525  CZ  TYR B  92      19.844 -23.932  -5.430  1.00  0.00           C  
ATOM   2526  OH  TYR B  92      18.631 -23.350  -5.726  1.00  0.00           O  
ATOM   2527  C   TYR B  92      23.922 -27.842  -2.590  1.00  0.00           C  
ATOM   2528  O   TYR B  92      24.910 -27.502  -1.950  1.00  0.00           O  
ATOM   2529  H   TYR B  92      23.090 -25.829  -1.111  1.00  0.00           H  
ATOM   2530  HH  TYR B  92      18.526 -22.557  -5.206  1.00  0.00           H  
ATOM   2531  N   VAL B  93      23.664 -29.082  -3.008  1.00  0.00           N  
ATOM   2532  CA  VAL B  93      24.750 -30.043  -2.892  1.00  0.00           C  
ATOM   2533  CB  VAL B  93      24.177 -31.442  -2.636  1.00  0.00           C  
ATOM   2534  CG1 VAL B  93      25.267 -32.510  -2.550  1.00  0.00           C  
ATOM   2535  CG2 VAL B  93      23.303 -31.437  -1.381  1.00  0.00           C  
ATOM   2536  C   VAL B  93      25.524 -29.984  -4.186  1.00  0.00           C  
ATOM   2537  O   VAL B  93      24.930 -30.117  -5.248  1.00  0.00           O  
ATOM   2538  H   VAL B  93      22.869 -29.253  -3.595  1.00  0.00           H  
ATOM   2539  N   ILE B  94      26.830 -29.736  -4.083  1.00  0.00           N  
ATOM   2540  CA  ILE B  94      27.591 -29.610  -5.322  1.00  0.00           C  
ATOM   2541  CB  ILE B  94      28.031 -28.159  -5.624  1.00  0.00           C  
ATOM   2542  CG2 ILE B  94      26.825 -27.252  -5.870  1.00  0.00           C  
ATOM   2543  CG1 ILE B  94      29.013 -27.567  -4.609  1.00  0.00           C  
ATOM   2544  CD1 ILE B  94      28.316 -26.879  -3.438  1.00  0.00           C  
ATOM   2545  C   ILE B  94      28.780 -30.544  -5.384  1.00  0.00           C  
ATOM   2546  O   ILE B  94      29.357 -30.925  -4.372  1.00  0.00           O  
ATOM   2547  H   ILE B  94      27.260 -29.652  -3.182  1.00  0.00           H  
ATOM   2548  N   GLU B  95      29.113 -30.897  -6.628  1.00  0.00           N  
ATOM   2549  CA  GLU B  95      30.407 -31.508  -6.904  1.00  0.00           C  
ATOM   2550  CB  GLU B  95      30.334 -32.270  -8.225  1.00  0.00           C  
ATOM   2551  CG  GLU B  95      29.248 -33.343  -8.230  1.00  0.00           C  
ATOM   2552  CD  GLU B  95      28.530 -33.358  -9.566  1.00  0.00           C  
ATOM   2553  OE1 GLU B  95      28.504 -34.396 -10.220  1.00  0.00           O  
ATOM   2554  OE2 GLU B  95      27.917 -32.360  -9.933  1.00  0.00           O1-
ATOM   2555  C   GLU B  95      31.444 -30.418  -7.043  1.00  0.00           C  
ATOM   2556  O   GLU B  95      31.182 -29.360  -7.605  1.00  0.00           O  
ATOM   2557  H   GLU B  95      28.576 -30.564  -7.403  1.00  0.00           H  
ATOM   2558  N   TYR B  96      32.639 -30.717  -6.532  1.00  0.00           N  
ATOM   2559  CA  TYR B  96      33.738 -29.837  -6.918  1.00  0.00           C  
ATOM   2560  CB  TYR B  96      34.870 -29.906  -5.891  1.00  0.00           C  
ATOM   2561  CG  TYR B  96      34.556 -29.113  -4.641  1.00  0.00           C  
ATOM   2562  CD1 TYR B  96      35.275 -27.923  -4.405  1.00  0.00           C  
ATOM   2563  CE1 TYR B  96      35.038 -27.205  -3.220  1.00  0.00           C  
ATOM   2564  CD2 TYR B  96      33.585 -29.585  -3.734  1.00  0.00           C  
ATOM   2565  CE2 TYR B  96      33.357 -28.870  -2.548  1.00  0.00           C  
ATOM   2566  CZ  TYR B  96      34.085 -27.689  -2.300  1.00  0.00           C  
ATOM   2567  OH  TYR B  96      33.866 -26.975  -1.137  1.00  0.00           O  
ATOM   2568  C   TYR B  96      34.253 -30.252  -8.281  1.00  0.00           C  
ATOM   2569  O   TYR B  96      34.134 -31.406  -8.685  1.00  0.00           O  
ATOM   2570  H   TYR B  96      32.792 -31.612  -6.110  1.00  0.00           H  
ATOM   2571  HH  TYR B  96      33.336 -27.481  -0.508  1.00  0.00           H  
ATOM   2572  N   ALA B  97      34.843 -29.282  -8.986  1.00  0.00           N  
ATOM   2573  CA  ALA B  97      35.456 -29.691 -10.245  1.00  0.00           C  
ATOM   2574  CB  ALA B  97      35.678 -28.500 -11.173  1.00  0.00           C  
ATOM   2575  C   ALA B  97      36.773 -30.410 -10.033  1.00  0.00           C  
ATOM   2576  O   ALA B  97      37.827 -29.807  -9.889  1.00  0.00           O  
ATOM   2577  H   ALA B  97      34.916 -28.347  -8.632  1.00  0.00           H  
ATOM   2578  N   ALA B  98      36.637 -31.746 -10.015  1.00  0.00           N  
ATOM   2579  CA  ALA B  98      37.751 -32.691  -9.884  1.00  0.00           C  
ATOM   2580  CB  ALA B  98      38.847 -32.482 -10.941  1.00  0.00           C  
ATOM   2581  C   ALA B  98      38.382 -32.813  -8.506  1.00  0.00           C  
ATOM   2582  O   ALA B  98      38.509 -33.920  -8.003  1.00  0.00           O  
ATOM   2583  H   ALA B  98      35.691 -32.075  -9.987  1.00  0.00           H  
ATOM   2584  N   CYS B  99      38.750 -31.650  -7.926  1.00  0.00           N  
ATOM   2585  CA  CYS B  99      39.384 -31.535  -6.600  1.00  0.00           C  
ATOM   2586  CB  CYS B  99      38.692 -30.452  -5.774  1.00  0.00           C  
ATOM   2587  SG  CYS B  99      38.402 -28.936  -6.726  1.00  0.00           S  
ATOM   2588  C   CYS B  99      39.516 -32.803  -5.774  1.00  0.00           C  
ATOM   2589  O   CYS B  99      38.540 -33.320  -5.238  1.00  0.00           O  
ATOM   2590  H   CYS B  99      38.619 -30.810  -8.454  1.00  0.00           H  
ATOM   2591  N   ASP B 100      40.767 -33.294  -5.779  1.00  0.00           N  
ATOM   2592  CA  ASP B 100      41.135 -34.568  -5.153  1.00  0.00           C  
ATOM   2593  CB  ASP B 100      40.965 -34.539  -3.622  1.00  0.00           C  
ATOM   2594  CG  ASP B 100      41.608 -33.289  -3.052  1.00  0.00           C  
ATOM   2595  OD1 ASP B 100      42.804 -33.315  -2.777  1.00  0.00           O  
ATOM   2596  OD2 ASP B 100      40.910 -32.288  -2.903  1.00  0.00           O1-
ATOM   2597  C   ASP B 100      40.476 -35.783  -5.786  1.00  0.00           C  
ATOM   2598  O   ASP B 100      41.073 -36.493  -6.587  1.00  0.00           O  
ATOM   2599  H   ASP B 100      41.503 -32.712  -6.113  1.00  0.00           H  
ATOM   2600  N   ALA B 101      39.206 -35.983  -5.415  1.00  0.00           N  
ATOM   2601  CA  ALA B 101      38.420 -37.037  -6.055  1.00  0.00           C  
ATOM   2602  CB  ALA B 101      38.470 -38.322  -5.223  1.00  0.00           C  
ATOM   2603  C   ALA B 101      36.969 -36.624  -6.237  1.00  0.00           C  
ATOM   2604  O   ALA B 101      36.068 -37.441  -6.373  1.00  0.00           O  
ATOM   2605  H   ALA B 101      38.791 -35.336  -4.771  1.00  0.00           H  
ATOM   2606  N   THR B 102      36.802 -35.293  -6.182  1.00  0.00           N  
ATOM   2607  CA  THR B 102      35.553 -34.624  -5.833  1.00  0.00           C  
ATOM   2608  CB  THR B 102      34.567 -34.499  -7.015  1.00  0.00           C  
ATOM   2609  OG1 THR B 102      33.797 -33.299  -6.859  1.00  0.00           O  
ATOM   2610  CG2 THR B 102      33.639 -35.698  -7.247  1.00  0.00           C  
ATOM   2611  C   THR B 102      34.895 -35.067  -4.535  1.00  0.00           C  
ATOM   2612  O   THR B 102      35.170 -36.110  -3.956  1.00  0.00           O  
ATOM   2613  H   THR B 102      37.618 -34.726  -6.310  1.00  0.00           H  
ATOM   2614  HG1 THR B 102      33.687 -32.950  -7.743  1.00  0.00           H  
ATOM   2615  N   TYR B 103      34.030 -34.159  -4.076  1.00  0.00           N  
ATOM   2616  CA  TYR B 103      33.275 -34.374  -2.849  1.00  0.00           C  
ATOM   2617  CB  TYR B 103      34.094 -34.103  -1.563  1.00  0.00           C  
ATOM   2618  CG  TYR B 103      35.294 -33.202  -1.780  1.00  0.00           C  
ATOM   2619  CD1 TYR B 103      35.118 -31.805  -1.788  1.00  0.00           C  
ATOM   2620  CE1 TYR B 103      36.230 -30.977  -2.018  1.00  0.00           C  
ATOM   2621  CD2 TYR B 103      36.565 -33.788  -1.965  1.00  0.00           C  
ATOM   2622  CE2 TYR B 103      37.677 -32.961  -2.197  1.00  0.00           C  
ATOM   2623  CZ  TYR B 103      37.492 -31.564  -2.233  1.00  0.00           C  
ATOM   2624  OH  TYR B 103      38.563 -30.734  -2.491  1.00  0.00           O  
ATOM   2625  C   TYR B 103      32.031 -33.522  -2.928  1.00  0.00           C  
ATOM   2626  O   TYR B 103      31.918 -32.659  -3.793  1.00  0.00           O  
ATOM   2627  H   TYR B 103      33.824 -33.358  -4.643  1.00  0.00           H  
ATOM   2628  HH  TYR B 103      39.371 -31.255  -2.523  1.00  0.00           H  
ATOM   2629  N   ASN B 104      31.085 -33.829  -2.036  1.00  0.00           N  
ATOM   2630  CA  ASN B 104      29.820 -33.115  -2.173  1.00  0.00           C  
ATOM   2631  CB  ASN B 104      28.632 -34.068  -2.290  1.00  0.00           C  
ATOM   2632  CG  ASN B 104      28.384 -34.526  -3.720  1.00  0.00           C  
ATOM   2633  OD1 ASN B 104      27.682 -35.500  -3.948  1.00  0.00           O  
ATOM   2634  ND2 ASN B 104      28.964 -33.811  -4.692  1.00  0.00           N  
ATOM   2635  C   ASN B 104      29.578 -32.109  -1.086  1.00  0.00           C  
ATOM   2636  O   ASN B 104      29.238 -32.443   0.041  1.00  0.00           O  
ATOM   2637  H   ASN B 104      31.245 -34.467  -1.285  1.00  0.00           H  
ATOM   2638 HD21 ASN B 104      29.517 -32.985  -4.556  1.00  0.00           H  
ATOM   2639 HD22 ASN B 104      28.829 -34.140  -5.625  1.00  0.00           H  
ATOM   2640  N   GLU B 105      29.786 -30.857  -1.496  1.00  0.00           N  
ATOM   2641  CA  GLU B 105      29.600 -29.757  -0.557  1.00  0.00           C  
ATOM   2642  CB  GLU B 105      30.393 -28.563  -1.085  1.00  0.00           C  
ATOM   2643  CG  GLU B 105      30.539 -27.364  -0.152  1.00  0.00           C  
ATOM   2644  CD  GLU B 105      31.188 -27.836   1.123  1.00  0.00           C  
ATOM   2645  OE1 GLU B 105      30.463 -28.049   2.092  1.00  0.00           O  
ATOM   2646  OE2 GLU B 105      32.405 -28.017   1.121  1.00  0.00           O1-
ATOM   2647  C   GLU B 105      28.132 -29.424  -0.383  1.00  0.00           C  
ATOM   2648  O   GLU B 105      27.333 -29.679  -1.280  1.00  0.00           O  
ATOM   2649  H   GLU B 105      29.960 -30.690  -2.468  1.00  0.00           H  
ATOM   2650  N   ILE B 106      27.793 -28.864   0.786  1.00  0.00           N  
ATOM   2651  CA  ILE B 106      26.394 -28.474   0.968  1.00  0.00           C  
ATOM   2652  CB  ILE B 106      25.630 -29.348   1.991  1.00  0.00           C  
ATOM   2653  CG2 ILE B 106      24.127 -29.045   1.902  1.00  0.00           C  
ATOM   2654  CG1 ILE B 106      25.863 -30.856   1.822  1.00  0.00           C  
ATOM   2655  CD1 ILE B 106      27.022 -31.413   2.657  1.00  0.00           C  
ATOM   2656  C   ILE B 106      26.262 -26.998   1.310  1.00  0.00           C  
ATOM   2657  O   ILE B 106      26.147 -26.585   2.458  1.00  0.00           O  
ATOM   2658  H   ILE B 106      28.516 -28.662   1.458  1.00  0.00           H  
ATOM   2659  N   VAL B 107      26.301 -26.200   0.239  1.00  0.00           N  
ATOM   2660  CA  VAL B 107      26.257 -24.763   0.502  1.00  0.00           C  
ATOM   2661  CB  VAL B 107      27.017 -23.987  -0.576  1.00  0.00           C  
ATOM   2662  CG1 VAL B 107      28.509 -24.308  -0.533  1.00  0.00           C  
ATOM   2663  CG2 VAL B 107      26.400 -24.172  -1.965  1.00  0.00           C  
ATOM   2664  C   VAL B 107      24.851 -24.211   0.643  1.00  0.00           C  
ATOM   2665  O   VAL B 107      23.870 -24.852   0.287  1.00  0.00           O  
ATOM   2666  H   VAL B 107      26.208 -26.604  -0.673  1.00  0.00           H  
ATOM   2667  N   THR B 108      24.797 -22.968   1.141  1.00  0.00           N  
ATOM   2668  CA  THR B 108      23.555 -22.225   0.938  1.00  0.00           C  
ATOM   2669  CB  THR B 108      23.431 -21.133   1.999  1.00  0.00           C  
ATOM   2670  OG1 THR B 108      24.707 -20.870   2.616  1.00  0.00           O  
ATOM   2671  CG2 THR B 108      22.394 -21.508   3.055  1.00  0.00           C  
ATOM   2672  C   THR B 108      23.552 -21.628  -0.457  1.00  0.00           C  
ATOM   2673  O   THR B 108      24.601 -21.534  -1.084  1.00  0.00           O  
ATOM   2674  H   THR B 108      25.639 -22.477   1.354  1.00  0.00           H  
ATOM   2675  HG1 THR B 108      24.845 -21.597   3.216  1.00  0.00           H  
ATOM   2676  N   PHE B 109      22.357 -21.242  -0.926  1.00  0.00           N  
ATOM   2677  CA  PHE B 109      22.255 -20.737  -2.297  1.00  0.00           C  
ATOM   2678  CB  PHE B 109      20.796 -20.407  -2.667  1.00  0.00           C  
ATOM   2679  CG  PHE B 109      20.144 -19.321  -1.836  1.00  0.00           C  
ATOM   2680  CD1 PHE B 109      19.805 -19.559  -0.486  1.00  0.00           C  
ATOM   2681  CD2 PHE B 109      19.850 -18.086  -2.454  1.00  0.00           C  
ATOM   2682  CE1 PHE B 109      19.153 -18.554   0.254  1.00  0.00           C  
ATOM   2683  CE2 PHE B 109      19.195 -17.081  -1.717  1.00  0.00           C  
ATOM   2684  CZ  PHE B 109      18.850 -17.327  -0.371  1.00  0.00           C  
ATOM   2685  C   PHE B 109      23.236 -19.638  -2.680  1.00  0.00           C  
ATOM   2686  O   PHE B 109      23.939 -19.717  -3.678  1.00  0.00           O  
ATOM   2687  H   PHE B 109      21.541 -21.406  -0.370  1.00  0.00           H  
ATOM   2688  N   GLU B 110      23.315 -18.643  -1.792  1.00  0.00           N  
ATOM   2689  CA  GLU B 110      24.275 -17.566  -2.031  1.00  0.00           C  
ATOM   2690  CB  GLU B 110      23.756 -16.217  -1.498  1.00  0.00           C  
ATOM   2691  CG  GLU B 110      22.476 -16.201  -0.648  1.00  0.00           C  
ATOM   2692  CD  GLU B 110      22.727 -16.802   0.723  1.00  0.00           C  
ATOM   2693  OE1 GLU B 110      23.152 -16.073   1.609  1.00  0.00           O  
ATOM   2694  OE2 GLU B 110      22.531 -17.999   0.919  1.00  0.00           O1-
ATOM   2695  C   GLU B 110      25.709 -17.847  -1.587  1.00  0.00           C  
ATOM   2696  O   GLU B 110      26.500 -16.972  -1.254  1.00  0.00           O  
ATOM   2697  H   GLU B 110      22.773 -18.675  -0.951  1.00  0.00           H  
ATOM   2698  N   ARG B 111      26.042 -19.142  -1.584  1.00  0.00           N  
ATOM   2699  CA  ARG B 111      27.464 -19.466  -1.618  1.00  0.00           C  
ATOM   2700  CB  ARG B 111      27.827 -20.504  -0.556  1.00  0.00           C  
ATOM   2701  CG  ARG B 111      28.470 -20.024   0.753  1.00  0.00           C  
ATOM   2702  CD  ARG B 111      27.549 -19.340   1.770  1.00  0.00           C  
ATOM   2703  NE  ARG B 111      27.256 -17.955   1.415  1.00  0.00           N  
ATOM   2704  CZ  ARG B 111      26.035 -17.423   1.630  1.00  0.00           C  
ATOM   2705  NH1 ARG B 111      25.036 -18.154   2.109  1.00  0.00           N  
ATOM   2706  NH2 ARG B 111      25.820 -16.152   1.319  1.00  0.00           N1+
ATOM   2707  C   ARG B 111      27.896 -19.960  -2.994  1.00  0.00           C  
ATOM   2708  O   ARG B 111      29.033 -20.368  -3.205  1.00  0.00           O  
ATOM   2709  H   ARG B 111      25.365 -19.856  -1.760  1.00  0.00           H  
ATOM   2710  HE  ARG B 111      27.961 -17.395   0.978  1.00  0.00           H  
ATOM   2711 HH11 ARG B 111      24.109 -17.744   2.130  1.00  0.00           H  
ATOM   2712 HH12 ARG B 111      25.133 -19.107   2.410  1.00  0.00           H  
ATOM   2713 HH21 ARG B 111      24.905 -15.763   1.485  1.00  0.00           H  
ATOM   2714 HH22 ARG B 111      26.515 -15.578   0.891  1.00  0.00           H  
ATOM   2715  N   LEU B 112      26.931 -19.916  -3.924  1.00  0.00           N  
ATOM   2716  CA  LEU B 112      27.291 -20.152  -5.314  1.00  0.00           C  
ATOM   2717  CB  LEU B 112      26.407 -21.225  -5.948  1.00  0.00           C  
ATOM   2718  CG  LEU B 112      26.521 -22.623  -5.354  1.00  0.00           C  
ATOM   2719  CD1 LEU B 112      25.483 -23.552  -5.977  1.00  0.00           C  
ATOM   2720  CD2 LEU B 112      27.931 -23.196  -5.481  1.00  0.00           C  
ATOM   2721  C   LEU B 112      27.065 -18.884  -6.093  1.00  0.00           C  
ATOM   2722  O   LEU B 112      26.320 -18.009  -5.677  1.00  0.00           O  
ATOM   2723  H   LEU B 112      26.006 -19.571  -3.753  1.00  0.00           H  
ATOM   2724  N   ARG B 113      27.690 -18.864  -7.268  1.00  0.00           N  
ATOM   2725  CA  ARG B 113      27.198 -17.984  -8.323  1.00  0.00           C  
ATOM   2726  CB  ARG B 113      27.955 -16.644  -8.332  1.00  0.00           C  
ATOM   2727  CG  ARG B 113      29.438 -16.816  -8.653  1.00  0.00           C  
ATOM   2728  CD  ARG B 113      30.161 -15.532  -9.036  1.00  0.00           C  
ATOM   2729  NE  ARG B 113      31.496 -15.899  -9.490  1.00  0.00           N  
ATOM   2730  CZ  ARG B 113      32.486 -15.010  -9.661  1.00  0.00           C  
ATOM   2731  NH1 ARG B 113      32.317 -13.707  -9.489  1.00  0.00           N  
ATOM   2732  NH2 ARG B 113      33.665 -15.464 -10.026  1.00  0.00           N1+
ATOM   2733  C   ARG B 113      27.403 -18.737  -9.623  1.00  0.00           C  
ATOM   2734  O   ARG B 113      28.243 -19.626  -9.673  1.00  0.00           O  
ATOM   2735  H   ARG B 113      28.420 -19.526  -7.461  1.00  0.00           H  
ATOM   2736  HE  ARG B 113      31.673 -16.861  -9.728  1.00  0.00           H  
ATOM   2737 HH11 ARG B 113      33.105 -13.102  -9.666  1.00  0.00           H  
ATOM   2738 HH12 ARG B 113      31.441 -13.307  -9.212  1.00  0.00           H  
ATOM   2739 HH21 ARG B 113      34.454 -14.840 -10.141  1.00  0.00           H  
ATOM   2740 HH22 ARG B 113      33.778 -16.446 -10.201  1.00  0.00           H  
ATOM   2741  N   PRO B 114      26.642 -18.398 -10.686  1.00  0.00           N  
ATOM   2742  CD  PRO B 114      25.426 -17.598 -10.725  1.00  0.00           C  
ATOM   2743  CA  PRO B 114      27.056 -18.886 -12.007  1.00  0.00           C  
ATOM   2744  CB  PRO B 114      26.001 -18.277 -12.936  1.00  0.00           C  
ATOM   2745  CG  PRO B 114      24.790 -18.025 -12.040  1.00  0.00           C  
ATOM   2746  C   PRO B 114      28.477 -18.450 -12.350  1.00  0.00           C  
ATOM   2747  O   PRO B 114      28.939 -17.399 -11.918  1.00  0.00           O  
ATOM   2748  N   VAL B 115      29.153 -19.308 -13.129  1.00  0.00           N  
ATOM   2749  CA  VAL B 115      30.543 -19.011 -13.501  1.00  0.00           C  
ATOM   2750  CB  VAL B 115      31.064 -20.076 -14.487  1.00  0.00           C  
ATOM   2751  CG1 VAL B 115      32.501 -19.828 -14.962  1.00  0.00           C  
ATOM   2752  CG2 VAL B 115      30.943 -21.473 -13.888  1.00  0.00           C  
ATOM   2753  C   VAL B 115      30.729 -17.621 -14.098  1.00  0.00           C  
ATOM   2754  O   VAL B 115      30.035 -17.239 -15.035  1.00  0.00           O  
ATOM   2755  H   VAL B 115      28.697 -20.164 -13.379  1.00  0.00           H  
ATOM   2756  N   ASN B 116      31.724 -16.893 -13.554  1.00  0.00           N  
ATOM   2757  CA  ASN B 116      32.103 -15.662 -14.258  1.00  0.00           C  
ATOM   2758  CB  ASN B 116      33.054 -14.797 -13.406  1.00  0.00           C  
ATOM   2759  CG  ASN B 116      33.551 -13.560 -14.153  1.00  0.00           C  
ATOM   2760  OD1 ASN B 116      33.079 -13.208 -15.228  1.00  0.00           O  
ATOM   2761  ND2 ASN B 116      34.565 -12.929 -13.555  1.00  0.00           N  
ATOM   2762  C   ASN B 116      32.676 -15.959 -15.641  1.00  0.00           C  
ATOM   2763  O   ASN B 116      33.833 -16.332 -15.804  1.00  0.00           O  
ATOM   2764  H   ASN B 116      32.225 -17.281 -12.774  1.00  0.00           H  
ATOM   2765 HD21 ASN B 116      34.864 -13.169 -12.626  1.00  0.00           H  
ATOM   2766 HD22 ASN B 116      35.054 -12.177 -14.003  1.00  0.00           H  
ATOM   2767  N   GLN B 117      31.781 -15.758 -16.622  1.00  0.00           N  
ATOM   2768  CA  GLN B 117      32.045 -16.040 -18.037  1.00  0.00           C  
ATOM   2769  CB  GLN B 117      30.717 -16.106 -18.793  1.00  0.00           C  
ATOM   2770  CG  GLN B 117      29.852 -17.311 -18.418  1.00  0.00           C  
ATOM   2771  CD  GLN B 117      30.531 -18.582 -18.883  1.00  0.00           C  
ATOM   2772  OE1 GLN B 117      31.139 -18.638 -19.947  1.00  0.00           O  
ATOM   2773  NE2 GLN B 117      30.404 -19.601 -18.029  1.00  0.00           N  
ATOM   2774  C   GLN B 117      33.005 -15.120 -18.781  1.00  0.00           C  
ATOM   2775  O   GLN B 117      33.125 -15.164 -20.013  1.00  0.00           O  
ATOM   2776  H   GLN B 117      30.860 -15.527 -16.305  1.00  0.00           H  
ATOM   2777 HE21 GLN B 117      30.800 -20.489 -18.253  1.00  0.00           H  
ATOM   2778 HE22 GLN B 117      29.913 -19.484 -17.165  1.00  0.00           H  
ATOM   2779  N   ASN B 118      33.681 -14.279 -17.983  1.00  0.00           N  
ATOM   2780  CA  ASN B 118      34.793 -13.531 -18.555  1.00  0.00           C  
ATOM   2781  CB  ASN B 118      35.271 -12.437 -17.614  1.00  0.00           C  
ATOM   2782  CG  ASN B 118      34.447 -11.197 -17.837  1.00  0.00           C  
ATOM   2783  OD1 ASN B 118      34.471 -10.589 -18.897  1.00  0.00           O  
ATOM   2784  ND2 ASN B 118      33.760 -10.817 -16.764  1.00  0.00           N  
ATOM   2785  C   ASN B 118      35.952 -14.438 -18.864  1.00  0.00           C  
ATOM   2786  O   ASN B 118      36.364 -15.272 -18.067  1.00  0.00           O  
ATOM   2787  H   ASN B 118      33.553 -14.286 -16.990  1.00  0.00           H  
ATOM   2788 HD21 ASN B 118      33.358  -9.901 -16.710  1.00  0.00           H  
ATOM   2789 HD22 ASN B 118      33.674 -11.441 -15.986  1.00  0.00           H  
ATOM   2790  N   LYS B 119      36.441 -14.256 -20.091  1.00  0.00           N  
ATOM   2791  CA  LYS B 119      37.612 -15.055 -20.431  1.00  0.00           C  
ATOM   2792  CB  LYS B 119      37.745 -15.294 -21.947  1.00  0.00           C  
ATOM   2793  CG  LYS B 119      36.698 -16.256 -22.546  1.00  0.00           C  
ATOM   2794  CD  LYS B 119      35.307 -15.627 -22.723  1.00  0.00           C  
ATOM   2795  CE  LYS B 119      34.157 -16.619 -22.934  1.00  0.00           C  
ATOM   2796  NZ  LYS B 119      32.882 -15.907 -22.836  1.00  0.00           N1+
ATOM   2797  C   LYS B 119      38.855 -14.422 -19.846  1.00  0.00           C  
ATOM   2798  O   LYS B 119      38.824 -13.311 -19.326  1.00  0.00           O  
ATOM   2799  H   LYS B 119      36.133 -13.464 -20.613  1.00  0.00           H  
ATOM   2800  HZ1 LYS B 119      32.862 -15.382 -21.938  1.00  0.00           H  
ATOM   2801  HZ2 LYS B 119      32.770 -15.260 -23.633  1.00  0.00           H  
ATOM   2802  HZ3 LYS B 119      32.103 -16.592 -22.837  1.00  0.00           H  
ATOM   2803  N   THR B 120      39.945 -15.187 -19.929  1.00  0.00           N  
ATOM   2804  CA  THR B 120      41.139 -14.612 -19.337  1.00  0.00           C  
ATOM   2805  CB  THR B 120      42.085 -15.734 -18.916  1.00  0.00           C  
ATOM   2806  OG1 THR B 120      42.457 -16.570 -20.031  1.00  0.00           O  
ATOM   2807  CG2 THR B 120      41.419 -16.572 -17.819  1.00  0.00           C  
ATOM   2808  C   THR B 120      41.801 -13.605 -20.249  1.00  0.00           C  
ATOM   2809  O   THR B 120      41.765 -13.750 -21.470  1.00  0.00           O  
ATOM   2810  H   THR B 120      39.977 -16.061 -20.407  1.00  0.00           H  
ATOM   2811  HG1 THR B 120      42.839 -17.341 -19.611  1.00  0.00           H  
ATOM   2812  N   VAL B 121      42.412 -12.595 -19.621  1.00  0.00           N  
ATOM   2813  CA  VAL B 121      43.061 -11.514 -20.364  1.00  0.00           C  
ATOM   2814  CB  VAL B 121      43.754 -10.578 -19.353  1.00  0.00           C  
ATOM   2815  CG1 VAL B 121      44.520  -9.413 -19.983  1.00  0.00           C  
ATOM   2816  CG2 VAL B 121      42.714 -10.046 -18.365  1.00  0.00           C  
ATOM   2817  C   VAL B 121      44.001 -12.039 -21.446  1.00  0.00           C  
ATOM   2818  O   VAL B 121      44.570 -13.125 -21.342  1.00  0.00           O  
ATOM   2819  H   VAL B 121      42.455 -12.636 -18.622  1.00  0.00           H  
ATOM   2820  N   LYS B 122      44.061 -11.267 -22.531  1.00  0.00           N  
ATOM   2821  CA  LYS B 122      44.913 -11.613 -23.659  1.00  0.00           C  
ATOM   2822  CB  LYS B 122      44.054 -12.095 -24.837  1.00  0.00           C  
ATOM   2823  CG  LYS B 122      43.286 -13.384 -24.528  1.00  0.00           C  
ATOM   2824  CD  LYS B 122      44.191 -14.613 -24.388  1.00  0.00           C  
ATOM   2825  CE  LYS B 122      43.550 -15.730 -23.559  1.00  0.00           C  
ATOM   2826  NZ  LYS B 122      43.632 -15.377 -22.137  1.00  0.00           N1+
ATOM   2827  C   LYS B 122      45.729 -10.391 -24.025  1.00  0.00           C  
ATOM   2828  O   LYS B 122      45.677  -9.368 -23.354  1.00  0.00           O  
ATOM   2829  H   LYS B 122      43.569 -10.394 -22.563  1.00  0.00           H  
ATOM   2830  HZ1 LYS B 122      44.616 -15.448 -21.805  1.00  0.00           H  
ATOM   2831  HZ2 LYS B 122      43.328 -14.392 -21.982  1.00  0.00           H  
ATOM   2832  HZ3 LYS B 122      43.042 -15.989 -21.537  1.00  0.00           H  
ATOM   2833  N   LYS B 123      46.475 -10.521 -25.134  1.00  0.00           N  
ATOM   2834  CA  LYS B 123      47.352  -9.415 -25.525  1.00  0.00           C  
ATOM   2835  CB  LYS B 123      48.194  -9.834 -26.735  1.00  0.00           C  
ATOM   2836  CG  LYS B 123      49.507  -9.054 -26.850  1.00  0.00           C  
ATOM   2837  CD  LYS B 123      50.356  -9.255 -25.597  1.00  0.00           C  
ATOM   2838  CE  LYS B 123      51.658  -8.459 -25.584  1.00  0.00           C  
ATOM   2839  NZ  LYS B 123      52.336  -8.765 -24.327  1.00  0.00           N1+
ATOM   2840  C   LYS B 123      46.675  -8.069 -25.771  1.00  0.00           C  
ATOM   2841  O   LYS B 123      47.275  -7.010 -25.676  1.00  0.00           O  
ATOM   2842  H   LYS B 123      46.490 -11.384 -25.634  1.00  0.00           H  
ATOM   2843  HZ1 LYS B 123      51.719  -8.608 -23.504  1.00  0.00           H  
ATOM   2844  HZ2 LYS B 123      52.580  -9.780 -24.243  1.00  0.00           H  
ATOM   2845  HZ3 LYS B 123      53.227  -8.270 -24.154  1.00  0.00           H  
ATOM   2846  N   ASN B 124      45.383  -8.164 -26.110  1.00  0.00           N  
ATOM   2847  CA  ASN B 124      44.652  -6.932 -26.396  1.00  0.00           C  
ATOM   2848  CB  ASN B 124      43.688  -7.140 -27.576  1.00  0.00           C  
ATOM   2849  CG  ASN B 124      42.519  -8.030 -27.174  1.00  0.00           C  
ATOM   2850  OD1 ASN B 124      42.599  -8.831 -26.249  1.00  0.00           O  
ATOM   2851  ND2 ASN B 124      41.417  -7.850 -27.905  1.00  0.00           N  
ATOM   2852  C   ASN B 124      43.892  -6.349 -25.215  1.00  0.00           C  
ATOM   2853  O   ASN B 124      43.103  -5.427 -25.376  1.00  0.00           O  
ATOM   2854  H   ASN B 124      44.891  -9.032 -26.068  1.00  0.00           H  
ATOM   2855 HD21 ASN B 124      41.389  -7.172 -28.638  1.00  0.00           H  
ATOM   2856 HD22 ASN B 124      40.610  -8.402 -27.702  1.00  0.00           H  
ATOM   2857  N   THR B 125      44.091  -6.964 -24.044  1.00  0.00           N  
ATOM   2858  CA  THR B 125      43.110  -6.634 -23.018  1.00  0.00           C  
ATOM   2859  CB  THR B 125      42.387  -7.907 -22.568  1.00  0.00           C  
ATOM   2860  OG1 THR B 125      42.638  -8.995 -23.476  1.00  0.00           O  
ATOM   2861  CG2 THR B 125      40.884  -7.678 -22.395  1.00  0.00           C  
ATOM   2862  C   THR B 125      43.612  -5.832 -21.828  1.00  0.00           C  
ATOM   2863  O   THR B 125      42.843  -5.422 -20.968  1.00  0.00           O  
ATOM   2864  H   THR B 125      44.758  -7.696 -23.899  1.00  0.00           H  
ATOM   2865  HG1 THR B 125      42.357  -8.711 -24.346  1.00  0.00           H  
ATOM   2866  N   PHE B 126      44.941  -5.642 -21.812  1.00  0.00           N  
ATOM   2867  CA  PHE B 126      45.557  -4.816 -20.777  1.00  0.00           C  
ATOM   2868  CB  PHE B 126      45.842  -5.644 -19.517  1.00  0.00           C  
ATOM   2869  CG  PHE B 126      44.778  -5.427 -18.463  1.00  0.00           C  
ATOM   2870  CD1 PHE B 126      44.790  -4.240 -17.700  1.00  0.00           C  
ATOM   2871  CD2 PHE B 126      43.791  -6.414 -18.251  1.00  0.00           C  
ATOM   2872  CE1 PHE B 126      43.798  -4.029 -16.724  1.00  0.00           C  
ATOM   2873  CE2 PHE B 126      42.796  -6.206 -17.276  1.00  0.00           C  
ATOM   2874  CZ  PHE B 126      42.807  -5.013 -16.524  1.00  0.00           C  
ATOM   2875  C   PHE B 126      46.832  -4.224 -21.342  1.00  0.00           C  
ATOM   2876  O   PHE B 126      47.533  -4.882 -22.100  1.00  0.00           O  
ATOM   2877  H   PHE B 126      45.537  -5.998 -22.531  1.00  0.00           H  
ATOM   2878  N   PHE B 127      47.084  -2.957 -20.984  1.00  0.00           N  
ATOM   2879  CA  PHE B 127      48.197  -2.240 -21.605  1.00  0.00           C  
ATOM   2880  CB  PHE B 127      47.724  -1.396 -22.796  1.00  0.00           C  
ATOM   2881  CG  PHE B 127      47.356  -2.269 -23.972  1.00  0.00           C  
ATOM   2882  CD1 PHE B 127      48.376  -2.759 -24.817  1.00  0.00           C  
ATOM   2883  CD2 PHE B 127      46.000  -2.579 -24.207  1.00  0.00           C  
ATOM   2884  CE1 PHE B 127      48.033  -3.570 -25.916  1.00  0.00           C  
ATOM   2885  CE2 PHE B 127      45.656  -3.390 -25.304  1.00  0.00           C  
ATOM   2886  CZ  PHE B 127      46.676  -3.874 -26.150  1.00  0.00           C  
ATOM   2887  C   PHE B 127      48.949  -1.331 -20.651  1.00  0.00           C  
ATOM   2888  O   PHE B 127      48.376  -0.563 -19.884  1.00  0.00           O  
ATOM   2889  H   PHE B 127      46.497  -2.490 -20.324  1.00  0.00           H  
ATOM   2890  N   LYS B 128      50.281  -1.432 -20.776  1.00  0.00           N  
ATOM   2891  CA  LYS B 128      51.112  -0.369 -20.219  1.00  0.00           C  
ATOM   2892  CB  LYS B 128      52.454  -0.934 -19.717  1.00  0.00           C  
ATOM   2893  CG  LYS B 128      53.423   0.125 -19.160  1.00  0.00           C  
ATOM   2894  CD  LYS B 128      54.765  -0.376 -18.600  1.00  0.00           C  
ATOM   2895  CE  LYS B 128      54.780  -0.872 -17.142  1.00  0.00           C  
ATOM   2896  NZ  LYS B 128      54.084  -2.150 -16.959  1.00  0.00           N1+
ATOM   2897  C   LYS B 128      51.327   0.706 -21.268  1.00  0.00           C  
ATOM   2898  O   LYS B 128      51.810   0.441 -22.361  1.00  0.00           O  
ATOM   2899  H   LYS B 128      50.677  -2.096 -21.408  1.00  0.00           H  
ATOM   2900  HZ1 LYS B 128      53.099  -2.084 -17.279  1.00  0.00           H  
ATOM   2901  HZ2 LYS B 128      54.521  -2.912 -17.521  1.00  0.00           H  
ATOM   2902  HZ3 LYS B 128      54.016  -2.405 -15.943  1.00  0.00           H  
ATOM   2903  N   CYS B 129      50.949   1.928 -20.895  1.00  0.00           N  
ATOM   2904  CA  CYS B 129      51.320   3.049 -21.750  1.00  0.00           C  
ATOM   2905  CB  CYS B 129      50.067   3.661 -22.381  1.00  0.00           C  
ATOM   2906  SG  CYS B 129      50.414   4.910 -23.648  1.00  0.00           S  
ATOM   2907  C   CYS B 129      52.083   4.050 -20.908  1.00  0.00           C  
ATOM   2908  O   CYS B 129      52.069   3.961 -19.686  1.00  0.00           O  
ATOM   2909  H   CYS B 129      50.490   2.110 -20.023  1.00  0.00           H  
ATOM   2910  N   THR B 130      52.758   4.984 -21.590  1.00  0.00           N  
ATOM   2911  CA  THR B 130      53.527   5.995 -20.869  1.00  0.00           C  
ATOM   2912  CB  THR B 130      54.782   5.368 -20.222  1.00  0.00           C  
ATOM   2913  OG1 THR B 130      55.467   6.315 -19.399  1.00  0.00           O  
ATOM   2914  CG2 THR B 130      55.731   4.730 -21.243  1.00  0.00           C  
ATOM   2915  C   THR B 130      53.892   7.110 -21.831  1.00  0.00           C  
ATOM   2916  O   THR B 130      53.975   6.880 -23.033  1.00  0.00           O  
ATOM   2917  H   THR B 130      52.764   5.028 -22.590  1.00  0.00           H  
ATOM   2918  HG1 THR B 130      56.370   6.006 -19.327  1.00  0.00           H  
ATOM   2919  N   VAL B 131      54.091   8.307 -21.263  1.00  0.00           N  
ATOM   2920  CA  VAL B 131      54.680   9.409 -22.028  1.00  0.00           C  
ATOM   2921  CB  VAL B 131      53.625  10.401 -22.565  1.00  0.00           C  
ATOM   2922  CG1 VAL B 131      52.816   9.818 -23.726  1.00  0.00           C  
ATOM   2923  CG2 VAL B 131      52.722  10.955 -21.461  1.00  0.00           C  
ATOM   2924  C   VAL B 131      55.670  10.134 -21.136  1.00  0.00           C  
ATOM   2925  O   VAL B 131      55.608  10.003 -19.922  1.00  0.00           O  
ATOM   2926  H   VAL B 131      53.970   8.392 -20.270  1.00  0.00           H  
ATOM   2927  N   ASP B 132      56.577  10.897 -21.761  1.00  0.00           N  
ATOM   2928  CA  ASP B 132      57.417  11.740 -20.907  1.00  0.00           C  
ATOM   2929  CB  ASP B 132      58.734  12.081 -21.630  1.00  0.00           C  
ATOM   2930  CG  ASP B 132      59.598  13.079 -20.864  1.00  0.00           C  
ATOM   2931  OD1 ASP B 132      59.932  12.846 -19.703  1.00  0.00           O  
ATOM   2932  OD2 ASP B 132      59.918  14.119 -21.427  1.00  0.00           O1-
ATOM   2933  C   ASP B 132      56.646  12.975 -20.468  1.00  0.00           C  
ATOM   2934  O   ASP B 132      55.723  13.429 -21.138  1.00  0.00           O  
ATOM   2935  H   ASP B 132      56.537  11.047 -22.745  1.00  0.00           H  
ATOM   2936  N   VAL B 133      57.039  13.465 -19.293  1.00  0.00           N  
ATOM   2937  CA  VAL B 133      56.440  14.695 -18.799  1.00  0.00           C  
ATOM   2938  CB  VAL B 133      56.171  14.550 -17.295  1.00  0.00           C  
ATOM   2939  CG1 VAL B 133      55.732  15.848 -16.623  1.00  0.00           C  
ATOM   2940  CG2 VAL B 133      55.136  13.455 -17.066  1.00  0.00           C  
ATOM   2941  C   VAL B 133      57.346  15.876 -19.096  1.00  0.00           C  
ATOM   2942  O   VAL B 133      58.511  15.891 -18.727  1.00  0.00           O  
ATOM   2943  H   VAL B 133      57.862  13.069 -18.871  1.00  0.00           H  
ATOM   2944  N   PRO B 134      56.768  16.896 -19.774  1.00  0.00           N  
ATOM   2945  CD  PRO B 134      55.435  16.913 -20.363  1.00  0.00           C  
ATOM   2946  CA  PRO B 134      57.500  18.149 -19.983  1.00  0.00           C  
ATOM   2947  CB  PRO B 134      56.449  19.049 -20.640  1.00  0.00           C  
ATOM   2948  CG  PRO B 134      55.481  18.090 -21.327  1.00  0.00           C  
ATOM   2949  C   PRO B 134      58.065  18.750 -18.705  1.00  0.00           C  
ATOM   2950  O   PRO B 134      57.452  18.702 -17.645  1.00  0.00           O  
ATOM   2951  N   GLU B 135      59.267  19.327 -18.884  1.00  0.00           N  
ATOM   2952  CA  GLU B 135      60.054  19.921 -17.797  1.00  0.00           C  
ATOM   2953  CB  GLU B 135      61.054  20.910 -18.407  1.00  0.00           C  
ATOM   2954  CG  GLU B 135      62.405  20.988 -17.688  1.00  0.00           C  
ATOM   2955  CD  GLU B 135      63.138  19.670 -17.846  1.00  0.00           C  
ATOM   2956  OE1 GLU B 135      63.338  18.982 -16.848  1.00  0.00           O  
ATOM   2957  OE2 GLU B 135      63.467  19.295 -18.973  1.00  0.00           O1-
ATOM   2958  C   GLU B 135      59.277  20.580 -16.664  1.00  0.00           C  
ATOM   2959  O   GLU B 135      59.385  20.241 -15.492  1.00  0.00           O  
ATOM   2960  H   GLU B 135      59.692  19.240 -19.782  1.00  0.00           H  
ATOM   2961  N   ASP B 136      58.454  21.546 -17.092  1.00  0.00           N  
ATOM   2962  CA  ASP B 136      57.672  22.345 -16.148  1.00  0.00           C  
ATOM   2963  CB  ASP B 136      56.879  23.414 -16.922  1.00  0.00           C  
ATOM   2964  CG  ASP B 136      55.832  22.822 -17.863  1.00  0.00           C  
ATOM   2965  OD1 ASP B 136      56.157  21.960 -18.686  1.00  0.00           O  
ATOM   2966  OD2 ASP B 136      54.679  23.236 -17.779  1.00  0.00           O1-
ATOM   2967  C   ASP B 136      56.781  21.552 -15.202  1.00  0.00           C  
ATOM   2968  O   ASP B 136      56.605  21.864 -14.031  1.00  0.00           O  
ATOM   2969  H   ASP B 136      58.263  21.663 -18.066  1.00  0.00           H  
ATOM   2970  N   LEU B 137      56.236  20.470 -15.763  1.00  0.00           N  
ATOM   2971  CA  LEU B 137      55.329  19.682 -14.941  1.00  0.00           C  
ATOM   2972  CB  LEU B 137      54.206  19.115 -15.804  1.00  0.00           C  
ATOM   2973  CG  LEU B 137      53.437  20.196 -16.555  1.00  0.00           C  
ATOM   2974  CD1 LEU B 137      52.482  19.590 -17.578  1.00  0.00           C  
ATOM   2975  CD2 LEU B 137      52.746  21.169 -15.599  1.00  0.00           C  
ATOM   2976  C   LEU B 137      55.977  18.585 -14.119  1.00  0.00           C  
ATOM   2977  O   LEU B 137      55.305  17.863 -13.389  1.00  0.00           O  
ATOM   2978  H   LEU B 137      56.457  20.241 -16.713  1.00  0.00           H  
ATOM   2979  N   ARG B 138      57.308  18.466 -14.255  1.00  0.00           N  
ATOM   2980  CA  ARG B 138      57.957  17.293 -13.666  1.00  0.00           C  
ATOM   2981  CB  ARG B 138      59.412  17.185 -14.117  1.00  0.00           C  
ATOM   2982  CG  ARG B 138      59.456  16.618 -15.534  1.00  0.00           C  
ATOM   2983  CD  ARG B 138      60.860  16.413 -16.095  1.00  0.00           C  
ATOM   2984  NE  ARG B 138      60.774  15.677 -17.355  1.00  0.00           N  
ATOM   2985  CZ  ARG B 138      61.583  15.928 -18.398  1.00  0.00           C  
ATOM   2986  NH1 ARG B 138      61.428  15.249 -19.525  1.00  0.00           N  
ATOM   2987  NH2 ARG B 138      62.510  16.868 -18.308  1.00  0.00           N1+
ATOM   2988  C   ARG B 138      57.819  17.074 -12.169  1.00  0.00           C  
ATOM   2989  O   ARG B 138      57.908  15.948 -11.693  1.00  0.00           O  
ATOM   2990  H   ARG B 138      57.830  19.113 -14.816  1.00  0.00           H  
ATOM   2991  HE  ARG B 138      60.028  15.022 -17.507  1.00  0.00           H  
ATOM   2992 HH11 ARG B 138      61.992  15.389 -20.333  1.00  0.00           H  
ATOM   2993 HH12 ARG B 138      60.700  14.549 -19.638  1.00  0.00           H  
ATOM   2994 HH21 ARG B 138      63.101  17.175 -19.056  1.00  0.00           H  
ATOM   2995 HH22 ARG B 138      62.652  17.410 -17.469  1.00  0.00           H  
ATOM   2996  N   GLU B 139      57.558  18.173 -11.447  1.00  0.00           N  
ATOM   2997  CA  GLU B 139      57.120  17.948 -10.069  1.00  0.00           C  
ATOM   2998  CB  GLU B 139      57.523  19.112  -9.168  1.00  0.00           C  
ATOM   2999  CG  GLU B 139      59.029  19.368  -9.136  1.00  0.00           C  
ATOM   3000  CD  GLU B 139      59.302  20.521  -8.194  1.00  0.00           C  
ATOM   3001  OE1 GLU B 139      59.758  20.272  -7.080  1.00  0.00           O  
ATOM   3002  OE2 GLU B 139      59.049  21.662  -8.575  1.00  0.00           O1-
ATOM   3003  C   GLU B 139      55.621  17.717  -9.972  1.00  0.00           C  
ATOM   3004  O   GLU B 139      55.128  16.721  -9.452  1.00  0.00           O  
ATOM   3005  H   GLU B 139      57.580  19.078 -11.869  1.00  0.00           H  
ATOM   3006  N   ALA B 140      54.905  18.705 -10.541  1.00  0.00           N  
ATOM   3007  CA  ALA B 140      53.440  18.750 -10.461  1.00  0.00           C  
ATOM   3008  CB  ALA B 140      52.898  19.813 -11.417  1.00  0.00           C  
ATOM   3009  C   ALA B 140      52.701  17.447 -10.731  1.00  0.00           C  
ATOM   3010  O   ALA B 140      51.692  17.127 -10.113  1.00  0.00           O  
ATOM   3011  H   ALA B 140      55.411  19.463 -10.948  1.00  0.00           H  
ATOM   3012  N   CYS B 141      53.267  16.694 -11.683  1.00  0.00           N  
ATOM   3013  CA  CYS B 141      52.613  15.455 -12.092  1.00  0.00           C  
ATOM   3014  CB  CYS B 141      53.270  14.908 -13.356  1.00  0.00           C  
ATOM   3015  SG  CYS B 141      52.943  15.970 -14.784  1.00  0.00           S  
ATOM   3016  C   CYS B 141      52.417  14.351 -11.063  1.00  0.00           C  
ATOM   3017  O   CYS B 141      51.689  13.391 -11.294  1.00  0.00           O  
ATOM   3018  H   CYS B 141      54.091  17.025 -12.143  1.00  0.00           H  
ATOM   3019  N   ALA B 142      53.081  14.491  -9.907  1.00  0.00           N  
ATOM   3020  CA  ALA B 142      52.918  13.428  -8.915  1.00  0.00           C  
ATOM   3021  CB  ALA B 142      54.151  13.369  -8.009  1.00  0.00           C  
ATOM   3022  C   ALA B 142      51.655  13.512  -8.061  1.00  0.00           C  
ATOM   3023  O   ALA B 142      51.708  13.583  -6.839  1.00  0.00           O  
ATOM   3024  H   ALA B 142      53.616  15.316  -9.710  1.00  0.00           H  
ATOM   3025  N   ASN B 143      50.494  13.495  -8.743  1.00  0.00           N  
ATOM   3026  CA  ASN B 143      49.259  13.692  -7.982  1.00  0.00           C  
ATOM   3027  CB  ASN B 143      49.084  15.183  -7.656  1.00  0.00           C  
ATOM   3028  CG  ASN B 143      48.017  15.368  -6.599  1.00  0.00           C  
ATOM   3029  OD1 ASN B 143      46.854  15.028  -6.778  1.00  0.00           O  
ATOM   3030  ND2 ASN B 143      48.466  15.921  -5.471  1.00  0.00           N  
ATOM   3031  C   ASN B 143      48.013  13.166  -8.677  1.00  0.00           C  
ATOM   3032  O   ASN B 143      47.453  13.827  -9.540  1.00  0.00           O  
ATOM   3033  H   ASN B 143      50.503  13.467  -9.745  1.00  0.00           H  
ATOM   3034 HD21 ASN B 143      47.840  16.098  -4.715  1.00  0.00           H  
ATOM   3035 HD22 ASN B 143      49.434  16.157  -5.378  1.00  0.00           H  
ATOM   3036  N   GLU B 144      47.548  11.970  -8.257  1.00  0.00           N  
ATOM   3037  CA  GLU B 144      46.361  11.439  -8.951  1.00  0.00           C  
ATOM   3038  CB  GLU B 144      46.017   9.980  -8.589  1.00  0.00           C  
ATOM   3039  CG  GLU B 144      45.341   9.289  -9.788  1.00  0.00           C  
ATOM   3040  CD  GLU B 144      44.283   8.259  -9.416  1.00  0.00           C  
ATOM   3041  OE1 GLU B 144      43.109   8.599  -9.319  1.00  0.00           O  
ATOM   3042  OE2 GLU B 144      44.583   7.076  -9.338  1.00  0.00           O1-
ATOM   3043  C   GLU B 144      45.081  12.267  -8.847  1.00  0.00           C  
ATOM   3044  O   GLU B 144      44.121  12.071  -9.586  1.00  0.00           O  
ATOM   3045  H   GLU B 144      48.034  11.468  -7.543  1.00  0.00           H  
ATOM   3046  N   ASN B 145      45.055  13.191  -7.882  1.00  0.00           N  
ATOM   3047  CA  ASN B 145      43.835  13.995  -7.832  1.00  0.00           C  
ATOM   3048  CB  ASN B 145      43.523  14.479  -6.413  1.00  0.00           C  
ATOM   3049  CG  ASN B 145      43.057  13.289  -5.592  1.00  0.00           C  
ATOM   3050  OD1 ASN B 145      42.708  12.234  -6.123  1.00  0.00           O  
ATOM   3051  ND2 ASN B 145      43.101  13.494  -4.271  1.00  0.00           N  
ATOM   3052  C   ASN B 145      43.828  15.099  -8.868  1.00  0.00           C  
ATOM   3053  O   ASN B 145      42.884  15.254  -9.631  1.00  0.00           O  
ATOM   3054  H   ASN B 145      45.867  13.429  -7.346  1.00  0.00           H  
ATOM   3055 HD21 ASN B 145      42.896  12.785  -3.593  1.00  0.00           H  
ATOM   3056 HD22 ASN B 145      43.358  14.384  -3.896  1.00  0.00           H  
ATOM   3057  N   ALA B 146      44.970  15.799  -8.940  1.00  0.00           N  
ATOM   3058  CA  ALA B 146      45.153  16.741 -10.050  1.00  0.00           C  
ATOM   3059  CB  ALA B 146      46.501  17.454  -9.923  1.00  0.00           C  
ATOM   3060  C   ALA B 146      45.077  16.080 -11.424  1.00  0.00           C  
ATOM   3061  O   ALA B 146      44.571  16.623 -12.406  1.00  0.00           O  
ATOM   3062  H   ALA B 146      45.692  15.631  -8.265  1.00  0.00           H  
ATOM   3063  N   HIS B 147      45.589  14.843 -11.419  1.00  0.00           N  
ATOM   3064  CA  HIS B 147      45.591  14.013 -12.619  1.00  0.00           C  
ATOM   3065  CB  HIS B 147      46.787  13.067 -12.621  1.00  0.00           C  
ATOM   3066  CG  HIS B 147      48.027  13.830 -12.999  1.00  0.00           C  
ATOM   3067  ND1 HIS B 147      48.694  13.613 -14.143  1.00  0.00           N  
ATOM   3068  CD2 HIS B 147      48.654  14.859 -12.292  1.00  0.00           C  
ATOM   3069  NE2 HIS B 147      49.707  15.261 -13.033  1.00  0.00           N  
ATOM   3070  CE1 HIS B 147      49.734  14.494 -14.166  1.00  0.00           C  
ATOM   3071  C   HIS B 147      44.333  13.214 -12.871  1.00  0.00           C  
ATOM   3072  O   HIS B 147      44.280  12.389 -13.777  1.00  0.00           O  
ATOM   3073  H   HIS B 147      46.031  14.512 -10.585  1.00  0.00           H  
ATOM   3074  HD1 HIS B 147      48.462  12.989 -14.862  1.00  0.00           H  
ATOM   3075  N   LYS B 148      43.280  13.510 -12.084  1.00  0.00           N  
ATOM   3076  CA  LYS B 148      42.018  12.842 -12.401  1.00  0.00           C  
ATOM   3077  CB  LYS B 148      40.931  13.228 -11.398  1.00  0.00           C  
ATOM   3078  CG  LYS B 148      40.008  12.049 -11.078  1.00  0.00           C  
ATOM   3079  CD  LYS B 148      40.728  10.976 -10.258  1.00  0.00           C  
ATOM   3080  CE  LYS B 148      40.991  11.442  -8.824  1.00  0.00           C  
ATOM   3081  NZ  LYS B 148      42.182  10.772  -8.293  1.00  0.00           N1+
ATOM   3082  C   LYS B 148      41.552  13.072 -13.832  1.00  0.00           C  
ATOM   3083  O   LYS B 148      40.907  12.248 -14.463  1.00  0.00           O  
ATOM   3084  H   LYS B 148      43.336  14.138 -11.307  1.00  0.00           H  
ATOM   3085  HZ1 LYS B 148      42.116   9.733  -8.336  1.00  0.00           H  
ATOM   3086  HZ2 LYS B 148      42.989  11.019  -8.900  1.00  0.00           H  
ATOM   3087  HZ3 LYS B 148      42.379  11.088  -7.320  1.00  0.00           H  
ATOM   3088  N   ASP B 149      41.989  14.228 -14.348  1.00  0.00           N  
ATOM   3089  CA  ASP B 149      41.824  14.524 -15.767  1.00  0.00           C  
ATOM   3090  CB  ASP B 149      42.512  15.848 -16.099  1.00  0.00           C  
ATOM   3091  CG  ASP B 149      41.681  17.000 -15.564  1.00  0.00           C  
ATOM   3092  OD1 ASP B 149      41.265  17.849 -16.336  1.00  0.00           O  
ATOM   3093  OD2 ASP B 149      41.368  17.043 -14.380  1.00  0.00           O1-
ATOM   3094  C   ASP B 149      42.181  13.434 -16.763  1.00  0.00           C  
ATOM   3095  O   ASP B 149      41.477  13.244 -17.744  1.00  0.00           O  
ATOM   3096  H   ASP B 149      42.360  14.929 -13.739  1.00  0.00           H  
ATOM   3097  N   PHE B 150      43.264  12.696 -16.486  1.00  0.00           N  
ATOM   3098  CA  PHE B 150      43.503  11.611 -17.437  1.00  0.00           C  
ATOM   3099  CB  PHE B 150      44.982  11.252 -17.540  1.00  0.00           C  
ATOM   3100  CG  PHE B 150      45.504  11.421 -18.954  1.00  0.00           C  
ATOM   3101  CD1 PHE B 150      44.748  12.092 -19.946  1.00  0.00           C  
ATOM   3102  CD2 PHE B 150      46.784  10.907 -19.249  1.00  0.00           C  
ATOM   3103  CE1 PHE B 150      45.283  12.265 -21.235  1.00  0.00           C  
ATOM   3104  CE2 PHE B 150      47.324  11.081 -20.536  1.00  0.00           C  
ATOM   3105  CZ  PHE B 150      46.570  11.764 -21.513  1.00  0.00           C  
ATOM   3106  C   PHE B 150      42.655  10.375 -17.245  1.00  0.00           C  
ATOM   3107  O   PHE B 150      42.336   9.654 -18.183  1.00  0.00           O  
ATOM   3108  H   PHE B 150      43.799  12.810 -15.649  1.00  0.00           H  
ATOM   3109  N   LYS B 151      42.242  10.183 -15.984  1.00  0.00           N  
ATOM   3110  CA  LYS B 151      41.252   9.130 -15.757  1.00  0.00           C  
ATOM   3111  CB  LYS B 151      41.056   8.955 -14.243  1.00  0.00           C  
ATOM   3112  CG  LYS B 151      40.358   7.661 -13.811  1.00  0.00           C  
ATOM   3113  CD  LYS B 151      40.713   7.241 -12.375  1.00  0.00           C  
ATOM   3114  CE  LYS B 151      42.219   6.994 -12.238  1.00  0.00           C  
ATOM   3115  NZ  LYS B 151      42.586   6.316 -10.986  1.00  0.00           N1+
ATOM   3116  C   LYS B 151      39.971   9.394 -16.550  1.00  0.00           C  
ATOM   3117  O   LYS B 151      39.482   8.556 -17.293  1.00  0.00           O  
ATOM   3118  H   LYS B 151      42.510  10.825 -15.265  1.00  0.00           H  
ATOM   3119  HZ1 LYS B 151      41.842   5.693 -10.612  1.00  0.00           H  
ATOM   3120  HZ2 LYS B 151      43.390   5.686 -11.187  1.00  0.00           H  
ATOM   3121  HZ3 LYS B 151      42.894   6.994 -10.250  1.00  0.00           H  
ATOM   3122  N   LYS B 152      39.538  10.663 -16.430  1.00  0.00           N  
ATOM   3123  CA  LYS B 152      38.471  11.223 -17.268  1.00  0.00           C  
ATOM   3124  CB  LYS B 152      38.337  12.725 -16.977  1.00  0.00           C  
ATOM   3125  CG  LYS B 152      37.774  13.114 -15.606  1.00  0.00           C  
ATOM   3126  CD  LYS B 152      38.284  14.478 -15.107  1.00  0.00           C  
ATOM   3127  CE  LYS B 152      38.231  15.630 -16.123  1.00  0.00           C  
ATOM   3128  NZ  LYS B 152      38.922  16.810 -15.577  1.00  0.00           N1+
ATOM   3129  C   LYS B 152      38.671  11.042 -18.772  1.00  0.00           C  
ATOM   3130  O   LYS B 152      37.815  10.569 -19.506  1.00  0.00           O  
ATOM   3131  H   LYS B 152      39.984  11.229 -15.739  1.00  0.00           H  
ATOM   3132  HZ1 LYS B 152      38.269  17.445 -15.084  1.00  0.00           H  
ATOM   3133  HZ2 LYS B 152      39.688  16.536 -14.922  1.00  0.00           H  
ATOM   3134  HZ3 LYS B 152      39.439  17.333 -16.322  1.00  0.00           H  
ATOM   3135  N   ALA B 153      39.847  11.505 -19.214  1.00  0.00           N  
ATOM   3136  CA  ALA B 153      40.021  11.679 -20.653  1.00  0.00           C  
ATOM   3137  CB  ALA B 153      41.123  12.699 -20.947  1.00  0.00           C  
ATOM   3138  C   ALA B 153      40.317  10.415 -21.432  1.00  0.00           C  
ATOM   3139  O   ALA B 153      39.825  10.211 -22.540  1.00  0.00           O  
ATOM   3140  H   ALA B 153      40.535  11.818 -18.561  1.00  0.00           H  
ATOM   3141  N   VAL B 154      41.177   9.589 -20.827  1.00  0.00           N  
ATOM   3142  CA  VAL B 154      41.619   8.417 -21.577  1.00  0.00           C  
ATOM   3143  CB  VAL B 154      43.140   8.453 -21.816  1.00  0.00           C  
ATOM   3144  CG1 VAL B 154      43.531   9.704 -22.595  1.00  0.00           C  
ATOM   3145  CG2 VAL B 154      43.964   8.334 -20.533  1.00  0.00           C  
ATOM   3146  C   VAL B 154      41.193   7.078 -21.000  1.00  0.00           C  
ATOM   3147  O   VAL B 154      41.373   6.035 -21.617  1.00  0.00           O  
ATOM   3148  H   VAL B 154      41.519   9.789 -19.909  1.00  0.00           H  
ATOM   3149  N   GLY B 155      40.636   7.136 -19.780  1.00  0.00           N  
ATOM   3150  CA  GLY B 155      40.367   5.857 -19.127  1.00  0.00           C  
ATOM   3151  C   GLY B 155      41.632   5.193 -18.615  1.00  0.00           C  
ATOM   3152  O   GLY B 155      41.872   4.004 -18.787  1.00  0.00           O  
ATOM   3153  H   GLY B 155      40.460   7.994 -19.295  1.00  0.00           H  
ATOM   3154  N   ALA B 156      42.453   6.036 -17.975  1.00  0.00           N  
ATOM   3155  CA  ALA B 156      43.617   5.447 -17.322  1.00  0.00           C  
ATOM   3156  CB  ALA B 156      44.790   6.426 -17.304  1.00  0.00           C  
ATOM   3157  C   ALA B 156      43.280   5.084 -15.896  1.00  0.00           C  
ATOM   3158  O   ALA B 156      42.960   5.942 -15.083  1.00  0.00           O  
ATOM   3159  H   ALA B 156      42.187   6.988 -17.828  1.00  0.00           H  
ATOM   3160  N   CYS B 157      43.350   3.779 -15.611  1.00  0.00           N  
ATOM   3161  CA  CYS B 157      43.063   3.403 -14.227  1.00  0.00           C  
ATOM   3162  CB  CYS B 157      42.745   1.915 -14.134  1.00  0.00           C  
ATOM   3163  SG  CYS B 157      43.940   0.879 -15.011  1.00  0.00           S  
ATOM   3164  C   CYS B 157      44.195   3.798 -13.301  1.00  0.00           C  
ATOM   3165  O   CYS B 157      44.033   4.492 -12.296  1.00  0.00           O  
ATOM   3166  H   CYS B 157      43.749   3.145 -16.277  1.00  0.00           H  
ATOM   3167  N   ARG B 158      45.388   3.390 -13.741  1.00  0.00           N  
ATOM   3168  CA  ARG B 158      46.495   4.137 -13.178  1.00  0.00           C  
ATOM   3169  CB  ARG B 158      47.746   3.294 -12.952  1.00  0.00           C  
ATOM   3170  CG  ARG B 158      47.710   2.233 -11.849  1.00  0.00           C  
ATOM   3171  CD  ARG B 158      47.451   2.746 -10.429  1.00  0.00           C  
ATOM   3172  NE  ARG B 158      47.840   4.144 -10.242  1.00  0.00           N  
ATOM   3173  CZ  ARG B 158      46.913   5.011  -9.777  1.00  0.00           C  
ATOM   3174  NH1 ARG B 158      47.144   6.315  -9.812  1.00  0.00           N  
ATOM   3175  NH2 ARG B 158      45.743   4.590  -9.305  1.00  0.00           N1+
ATOM   3176  C   ARG B 158      46.853   5.284 -14.080  1.00  0.00           C  
ATOM   3177  O   ARG B 158      47.496   5.119 -15.104  1.00  0.00           O  
ATOM   3178  H   ARG B 158      45.492   2.859 -14.586  1.00  0.00           H  
ATOM   3179  HE  ARG B 158      48.757   4.425 -10.533  1.00  0.00           H  
ATOM   3180 HH11 ARG B 158      46.445   6.936  -9.439  1.00  0.00           H  
ATOM   3181 HH12 ARG B 158      47.954   6.734 -10.235  1.00  0.00           H  
ATOM   3182 HH21 ARG B 158      45.068   5.267  -8.991  1.00  0.00           H  
ATOM   3183 HH22 ARG B 158      45.491   3.615  -9.251  1.00  0.00           H  
ATOM   3184  N   ILE B 159      46.445   6.469 -13.631  1.00  0.00           N  
ATOM   3185  CA  ILE B 159      47.316   7.548 -14.062  1.00  0.00           C  
ATOM   3186  CB  ILE B 159      46.514   8.799 -14.468  1.00  0.00           C  
ATOM   3187  CG2 ILE B 159      45.559   9.296 -13.384  1.00  0.00           C  
ATOM   3188  CG1 ILE B 159      47.437   9.884 -15.021  1.00  0.00           C  
ATOM   3189  CD1 ILE B 159      48.191   9.387 -16.255  1.00  0.00           C  
ATOM   3190  C   ILE B 159      48.337   7.761 -12.959  1.00  0.00           C  
ATOM   3191  O   ILE B 159      48.006   7.837 -11.778  1.00  0.00           O  
ATOM   3192  H   ILE B 159      45.846   6.558 -12.839  1.00  0.00           H  
ATOM   3193  N   PHE B 160      49.598   7.734 -13.375  1.00  0.00           N  
ATOM   3194  CA  PHE B 160      50.640   7.668 -12.365  1.00  0.00           C  
ATOM   3195  CB  PHE B 160      50.975   6.191 -12.095  1.00  0.00           C  
ATOM   3196  CG  PHE B 160      51.868   6.030 -10.886  1.00  0.00           C  
ATOM   3197  CD1 PHE B 160      51.360   6.314  -9.599  1.00  0.00           C  
ATOM   3198  CD2 PHE B 160      53.200   5.600 -11.069  1.00  0.00           C  
ATOM   3199  CE1 PHE B 160      52.203   6.181  -8.479  1.00  0.00           C  
ATOM   3200  CE2 PHE B 160      54.044   5.467  -9.949  1.00  0.00           C  
ATOM   3201  CZ  PHE B 160      53.538   5.765  -8.666  1.00  0.00           C  
ATOM   3202  C   PHE B 160      51.838   8.458 -12.831  1.00  0.00           C  
ATOM   3203  O   PHE B 160      52.032   8.668 -14.020  1.00  0.00           O  
ATOM   3204  H   PHE B 160      49.843   7.638 -14.344  1.00  0.00           H  
ATOM   3205  N   TYR B 161      52.625   8.894 -11.848  1.00  0.00           N  
ATOM   3206  CA  TYR B 161      53.863   9.535 -12.248  1.00  0.00           C  
ATOM   3207  CB  TYR B 161      53.851  11.000 -11.809  1.00  0.00           C  
ATOM   3208  CG  TYR B 161      55.105  11.732 -12.232  1.00  0.00           C  
ATOM   3209  CD1 TYR B 161      55.451  11.803 -13.597  1.00  0.00           C  
ATOM   3210  CE1 TYR B 161      56.609  12.502 -13.969  1.00  0.00           C  
ATOM   3211  CD2 TYR B 161      55.893  12.333 -11.231  1.00  0.00           C  
ATOM   3212  CE2 TYR B 161      57.045  13.039 -11.606  1.00  0.00           C  
ATOM   3213  CZ  TYR B 161      57.384  13.122 -12.971  1.00  0.00           C  
ATOM   3214  OH  TYR B 161      58.502  13.838 -13.341  1.00  0.00           O  
ATOM   3215  C   TYR B 161      55.035   8.781 -11.673  1.00  0.00           C  
ATOM   3216  O   TYR B 161      55.119   8.550 -10.474  1.00  0.00           O  
ATOM   3217  H   TYR B 161      52.456   8.699 -10.884  1.00  0.00           H  
ATOM   3218  HH  TYR B 161      58.674  14.481 -12.656  1.00  0.00           H  
ATOM   3219  N   HIS B 162      55.914   8.414 -12.600  1.00  0.00           N  
ATOM   3220  CA  HIS B 162      57.219   7.868 -12.256  1.00  0.00           C  
ATOM   3221  CB  HIS B 162      57.615   6.868 -13.339  1.00  0.00           C  
ATOM   3222  CG  HIS B 162      57.454   5.459 -12.829  1.00  0.00           C  
ATOM   3223  ND1 HIS B 162      58.462   4.747 -12.299  1.00  0.00           N  
ATOM   3224  CD2 HIS B 162      56.295   4.680 -12.813  1.00  0.00           C  
ATOM   3225  NE2 HIS B 162      56.622   3.485 -12.264  1.00  0.00           N  
ATOM   3226  CE1 HIS B 162      57.957   3.526 -11.947  1.00  0.00           C  
ATOM   3227  C   HIS B 162      58.223   9.005 -12.198  1.00  0.00           C  
ATOM   3228  O   HIS B 162      58.595   9.568 -13.221  1.00  0.00           O  
ATOM   3229  H   HIS B 162      55.732   8.660 -13.550  1.00  0.00           H  
ATOM   3230  HD1 HIS B 162      59.393   5.060 -12.178  1.00  0.00           H  
ATOM   3231  N   PRO B 163      58.622   9.376 -10.959  1.00  0.00           N  
ATOM   3232  CD  PRO B 163      58.231   8.772  -9.688  1.00  0.00           C  
ATOM   3233  CA  PRO B 163      59.514  10.531 -10.811  1.00  0.00           C  
ATOM   3234  CB  PRO B 163      59.494  10.766  -9.294  1.00  0.00           C  
ATOM   3235  CG  PRO B 163      59.154   9.415  -8.661  1.00  0.00           C  
ATOM   3236  C   PRO B 163      60.903  10.338 -11.412  1.00  0.00           C  
ATOM   3237  O   PRO B 163      61.400  11.159 -12.170  1.00  0.00           O  
ATOM   3238  N   GLU B 164      61.511   9.205 -11.038  1.00  0.00           N  
ATOM   3239  CA  GLU B 164      62.844   8.863 -11.541  1.00  0.00           C  
ATOM   3240  CB  GLU B 164      63.377   7.557 -10.915  1.00  0.00           C  
ATOM   3241  CG  GLU B 164      62.370   6.496 -10.424  1.00  0.00           C  
ATOM   3242  CD  GLU B 164      61.347   6.144 -11.489  1.00  0.00           C  
ATOM   3243  OE1 GLU B 164      61.582   5.253 -12.292  1.00  0.00           O  
ATOM   3244  OE2 GLU B 164      60.301   6.777 -11.531  1.00  0.00           O1-
ATOM   3245  C   GLU B 164      62.955   8.791 -13.055  1.00  0.00           C  
ATOM   3246  O   GLU B 164      63.944   9.197 -13.651  1.00  0.00           O  
ATOM   3247  H   GLU B 164      60.942   8.505 -10.604  1.00  0.00           H  
ATOM   3248  N   THR B 165      61.882   8.275 -13.658  1.00  0.00           N  
ATOM   3249  CA  THR B 165      61.918   8.198 -15.112  1.00  0.00           C  
ATOM   3250  CB  THR B 165      61.513   6.788 -15.540  1.00  0.00           C  
ATOM   3251  OG1 THR B 165      60.437   6.304 -14.726  1.00  0.00           O  
ATOM   3252  CG2 THR B 165      62.698   5.823 -15.485  1.00  0.00           C  
ATOM   3253  C   THR B 165      61.106   9.262 -15.833  1.00  0.00           C  
ATOM   3254  O   THR B 165      60.810   9.138 -17.016  1.00  0.00           O  
ATOM   3255  H   THR B 165      61.120   7.891 -13.131  1.00  0.00           H  
ATOM   3256  HG1 THR B 165      60.815   6.031 -13.885  1.00  0.00           H  
ATOM   3257  N   THR B 166      60.743  10.295 -15.047  1.00  0.00           N  
ATOM   3258  CA  THR B 166      59.960  11.443 -15.516  1.00  0.00           C  
ATOM   3259  CB  THR B 166      60.877  12.485 -16.174  1.00  0.00           C  
ATOM   3260  OG1 THR B 166      61.511  11.991 -17.362  1.00  0.00           O  
ATOM   3261  CG2 THR B 166      61.939  12.944 -15.172  1.00  0.00           C  
ATOM   3262  C   THR B 166      58.717  11.156 -16.346  1.00  0.00           C  
ATOM   3263  O   THR B 166      58.325  11.910 -17.229  1.00  0.00           O  
ATOM   3264  H   THR B 166      61.076  10.325 -14.105  1.00  0.00           H  
ATOM   3265  HG1 THR B 166      60.850  12.016 -18.060  1.00  0.00           H  
ATOM   3266  N   GLN B 167      58.107  10.008 -16.031  1.00  0.00           N  
ATOM   3267  CA  GLN B 167      57.082   9.541 -16.953  1.00  0.00           C  
ATOM   3268  CB  GLN B 167      57.445   8.166 -17.489  1.00  0.00           C  
ATOM   3269  CG  GLN B 167      58.296   8.283 -18.747  1.00  0.00           C  
ATOM   3270  CD  GLN B 167      58.900   6.935 -19.044  1.00  0.00           C  
ATOM   3271  OE1 GLN B 167      58.242   5.994 -19.472  1.00  0.00           O  
ATOM   3272  NE2 GLN B 167      60.206   6.884 -18.786  1.00  0.00           N  
ATOM   3273  C   GLN B 167      55.683   9.527 -16.403  1.00  0.00           C  
ATOM   3274  O   GLN B 167      55.403   9.109 -15.287  1.00  0.00           O  
ATOM   3275  H   GLN B 167      58.380   9.507 -15.209  1.00  0.00           H  
ATOM   3276 HE21 GLN B 167      60.725   6.051 -18.954  1.00  0.00           H  
ATOM   3277 HE22 GLN B 167      60.635   7.706 -18.401  1.00  0.00           H  
ATOM   3278  N   LEU B 168      54.792   9.989 -17.273  1.00  0.00           N  
ATOM   3279  CA  LEU B 168      53.382   9.786 -17.001  1.00  0.00           C  
ATOM   3280  CB  LEU B 168      52.574  10.844 -17.742  1.00  0.00           C  
ATOM   3281  CG  LEU B 168      51.251  11.190 -17.073  1.00  0.00           C  
ATOM   3282  CD1 LEU B 168      51.443  11.632 -15.620  1.00  0.00           C  
ATOM   3283  CD2 LEU B 168      50.487  12.226 -17.892  1.00  0.00           C  
ATOM   3284  C   LEU B 168      52.965   8.380 -17.379  1.00  0.00           C  
ATOM   3285  O   LEU B 168      52.673   8.066 -18.528  1.00  0.00           O  
ATOM   3286  H   LEU B 168      55.115  10.293 -18.168  1.00  0.00           H  
ATOM   3287  N   MET B 169      52.988   7.541 -16.341  1.00  0.00           N  
ATOM   3288  CA  MET B 169      52.600   6.151 -16.526  1.00  0.00           C  
ATOM   3289  CB  MET B 169      53.201   5.304 -15.401  1.00  0.00           C  
ATOM   3290  CG  MET B 169      53.151   3.795 -15.655  1.00  0.00           C  
ATOM   3291  SD  MET B 169      54.064   3.290 -17.124  1.00  0.00           S  
ATOM   3292  CE  MET B 169      55.711   3.802 -16.606  1.00  0.00           C  
ATOM   3293  C   MET B 169      51.094   5.994 -16.622  1.00  0.00           C  
ATOM   3294  O   MET B 169      50.337   6.318 -15.714  1.00  0.00           O  
ATOM   3295  H   MET B 169      53.158   7.933 -15.436  1.00  0.00           H  
ATOM   3296  N   ILE B 170      50.704   5.510 -17.801  1.00  0.00           N  
ATOM   3297  CA  ILE B 170      49.292   5.393 -18.147  1.00  0.00           C  
ATOM   3298  CB  ILE B 170      49.031   6.153 -19.457  1.00  0.00           C  
ATOM   3299  CG2 ILE B 170      47.557   6.157 -19.869  1.00  0.00           C  
ATOM   3300  CG1 ILE B 170      49.587   7.574 -19.370  1.00  0.00           C  
ATOM   3301  CD1 ILE B 170      49.956   8.140 -20.735  1.00  0.00           C  
ATOM   3302  C   ILE B 170      48.899   3.931 -18.264  1.00  0.00           C  
ATOM   3303  O   ILE B 170      48.989   3.303 -19.313  1.00  0.00           O  
ATOM   3304  H   ILE B 170      51.411   5.220 -18.446  1.00  0.00           H  
ATOM   3305  N   LEU B 171      48.473   3.400 -17.119  1.00  0.00           N  
ATOM   3306  CA  LEU B 171      48.048   2.005 -17.136  1.00  0.00           C  
ATOM   3307  CB  LEU B 171      48.504   1.299 -15.862  1.00  0.00           C  
ATOM   3308  CG  LEU B 171      50.013   1.416 -15.655  1.00  0.00           C  
ATOM   3309  CD1 LEU B 171      50.451   1.051 -14.241  1.00  0.00           C  
ATOM   3310  CD2 LEU B 171      50.770   0.614 -16.702  1.00  0.00           C  
ATOM   3311  C   LEU B 171      46.552   1.874 -17.309  1.00  0.00           C  
ATOM   3312  O   LEU B 171      45.764   2.581 -16.682  1.00  0.00           O  
ATOM   3313  H   LEU B 171      48.361   3.989 -16.320  1.00  0.00           H  
ATOM   3314  N   SER B 172      46.201   0.939 -18.197  1.00  0.00           N  
ATOM   3315  CA  SER B 172      44.788   0.730 -18.487  1.00  0.00           C  
ATOM   3316  CB  SER B 172      44.306   1.775 -19.504  1.00  0.00           C  
ATOM   3317  OG  SER B 172      42.904   1.628 -19.782  1.00  0.00           O  
ATOM   3318  C   SER B 172      44.571  -0.679 -18.992  1.00  0.00           C  
ATOM   3319  O   SER B 172      45.503  -1.454 -19.152  1.00  0.00           O  
ATOM   3320  H   SER B 172      46.889   0.390 -18.684  1.00  0.00           H  
ATOM   3321  HG  SER B 172      42.576   2.509 -19.986  1.00  0.00           H  
ATOM   3322  N   ALA B 173      43.294  -0.971 -19.255  1.00  0.00           N  
ATOM   3323  CA  ALA B 173      43.008  -2.181 -20.012  1.00  0.00           C  
ATOM   3324  CB  ALA B 173      41.611  -2.697 -19.664  1.00  0.00           C  
ATOM   3325  C   ALA B 173      43.094  -1.956 -21.512  1.00  0.00           C  
ATOM   3326  O   ALA B 173      43.451  -2.827 -22.293  1.00  0.00           O  
ATOM   3327  H   ALA B 173      42.614  -0.248 -19.126  1.00  0.00           H  
ATOM   3328  N   SER B 174      42.710  -0.735 -21.905  1.00  0.00           N  
ATOM   3329  CA  SER B 174      42.402  -0.651 -23.324  1.00  0.00           C  
ATOM   3330  CB  SER B 174      41.036   0.011 -23.516  1.00  0.00           C  
ATOM   3331  OG  SER B 174      40.556  -0.229 -24.846  1.00  0.00           O  
ATOM   3332  C   SER B 174      43.449  -0.010 -24.209  1.00  0.00           C  
ATOM   3333  O   SER B 174      44.056   1.011 -23.902  1.00  0.00           O  
ATOM   3334  H   SER B 174      42.625   0.049 -21.287  1.00  0.00           H  
ATOM   3335  HG  SER B 174      39.898  -0.913 -24.770  1.00  0.00           H  
ATOM   3336  N   GLU B 175      43.552  -0.632 -25.396  1.00  0.00           N  
ATOM   3337  CA  GLU B 175      44.208   0.023 -26.531  1.00  0.00           C  
ATOM   3338  CB  GLU B 175      44.132  -0.918 -27.742  1.00  0.00           C  
ATOM   3339  CG  GLU B 175      44.895  -0.505 -29.011  1.00  0.00           C  
ATOM   3340  CD  GLU B 175      44.213   0.651 -29.723  1.00  0.00           C  
ATOM   3341  OE1 GLU B 175      42.997   0.623 -29.910  1.00  0.00           O  
ATOM   3342  OE2 GLU B 175      44.889   1.606 -30.097  1.00  0.00           O1-
ATOM   3343  C   GLU B 175      43.619   1.401 -26.811  1.00  0.00           C  
ATOM   3344  O   GLU B 175      44.312   2.378 -27.073  1.00  0.00           O  
ATOM   3345  H   GLU B 175      43.107  -1.520 -25.503  1.00  0.00           H  
ATOM   3346  N   ALA B 176      42.282   1.463 -26.646  1.00  0.00           N  
ATOM   3347  CA  ALA B 176      41.608   2.754 -26.784  1.00  0.00           C  
ATOM   3348  CB  ALA B 176      40.125   2.644 -26.427  1.00  0.00           C  
ATOM   3349  C   ALA B 176      42.229   3.876 -25.969  1.00  0.00           C  
ATOM   3350  O   ALA B 176      42.398   4.987 -26.452  1.00  0.00           O  
ATOM   3351  H   ALA B 176      41.771   0.631 -26.427  1.00  0.00           H  
ATOM   3352  N   THR B 177      42.619   3.527 -24.732  1.00  0.00           N  
ATOM   3353  CA  THR B 177      43.363   4.483 -23.914  1.00  0.00           C  
ATOM   3354  CB  THR B 177      43.620   3.848 -22.546  1.00  0.00           C  
ATOM   3355  OG1 THR B 177      42.376   3.425 -21.972  1.00  0.00           O  
ATOM   3356  CG2 THR B 177      44.380   4.762 -21.583  1.00  0.00           C  
ATOM   3357  C   THR B 177      44.655   4.986 -24.552  1.00  0.00           C  
ATOM   3358  O   THR B 177      44.947   6.176 -24.568  1.00  0.00           O  
ATOM   3359  H   THR B 177      42.470   2.607 -24.372  1.00  0.00           H  
ATOM   3360  HG1 THR B 177      41.869   4.228 -21.841  1.00  0.00           H  
ATOM   3361  N   VAL B 178      45.408   4.026 -25.111  1.00  0.00           N  
ATOM   3362  CA  VAL B 178      46.663   4.395 -25.773  1.00  0.00           C  
ATOM   3363  CB  VAL B 178      47.426   3.135 -26.216  1.00  0.00           C  
ATOM   3364  CG1 VAL B 178      48.808   3.471 -26.785  1.00  0.00           C  
ATOM   3365  CG2 VAL B 178      47.525   2.116 -25.077  1.00  0.00           C  
ATOM   3366  C   VAL B 178      46.447   5.353 -26.943  1.00  0.00           C  
ATOM   3367  O   VAL B 178      47.104   6.377 -27.104  1.00  0.00           O  
ATOM   3368  H   VAL B 178      45.054   3.090 -25.158  1.00  0.00           H  
ATOM   3369  N   LYS B 179      45.430   4.999 -27.739  1.00  0.00           N  
ATOM   3370  CA  LYS B 179      45.032   5.902 -28.819  1.00  0.00           C  
ATOM   3371  CB  LYS B 179      43.886   5.249 -29.588  1.00  0.00           C  
ATOM   3372  CG  LYS B 179      43.600   5.843 -30.968  1.00  0.00           C  
ATOM   3373  CD  LYS B 179      42.486   5.122 -31.744  1.00  0.00           C  
ATOM   3374  CE  LYS B 179      42.819   3.715 -32.274  1.00  0.00           C  
ATOM   3375  NZ  LYS B 179      42.954   2.742 -31.186  1.00  0.00           N1+
ATOM   3376  C   LYS B 179      44.663   7.299 -28.330  1.00  0.00           C  
ATOM   3377  O   LYS B 179      45.109   8.325 -28.829  1.00  0.00           O  
ATOM   3378  H   LYS B 179      44.988   4.113 -27.585  1.00  0.00           H  
ATOM   3379  HZ1 LYS B 179      43.776   2.918 -30.568  1.00  0.00           H  
ATOM   3380  HZ2 LYS B 179      42.133   2.626 -30.567  1.00  0.00           H  
ATOM   3381  HZ3 LYS B 179      43.188   1.769 -31.484  1.00  0.00           H  
ATOM   3382  N   ARG B 180      43.839   7.280 -27.276  1.00  0.00           N  
ATOM   3383  CA  ARG B 180      43.384   8.529 -26.677  1.00  0.00           C  
ATOM   3384  CB  ARG B 180      42.356   8.228 -25.587  1.00  0.00           C  
ATOM   3385  CG  ARG B 180      40.986   7.822 -26.132  1.00  0.00           C  
ATOM   3386  CD  ARG B 180      40.128   9.016 -26.546  1.00  0.00           C  
ATOM   3387  NE  ARG B 180      39.604   9.710 -25.368  1.00  0.00           N  
ATOM   3388  CZ  ARG B 180      38.590  10.594 -25.465  1.00  0.00           C  
ATOM   3389  NH1 ARG B 180      38.082  10.917 -26.654  1.00  0.00           N  
ATOM   3390  NH2 ARG B 180      38.104  11.136 -24.354  1.00  0.00           N1+
ATOM   3391  C   ARG B 180      44.498   9.433 -26.178  1.00  0.00           C  
ATOM   3392  O   ARG B 180      44.486  10.627 -26.441  1.00  0.00           O  
ATOM   3393  H   ARG B 180      43.558   6.401 -26.893  1.00  0.00           H  
ATOM   3394  HE  ARG B 180      39.995   9.510 -24.463  1.00  0.00           H  
ATOM   3395 HH11 ARG B 180      37.327  11.566 -26.748  1.00  0.00           H  
ATOM   3396 HH12 ARG B 180      38.459  10.506 -27.485  1.00  0.00           H  
ATOM   3397 HH21 ARG B 180      37.354  11.795 -24.340  1.00  0.00           H  
ATOM   3398 HH22 ARG B 180      38.517  10.862 -23.475  1.00  0.00           H  
ATOM   3399  N   VAL B 181      45.490   8.839 -25.489  1.00  0.00           N  
ATOM   3400  CA  VAL B 181      46.607   9.696 -25.074  1.00  0.00           C  
ATOM   3401  CB  VAL B 181      47.525   9.019 -24.028  1.00  0.00           C  
ATOM   3402  CG1 VAL B 181      48.060   7.656 -24.455  1.00  0.00           C  
ATOM   3403  CG2 VAL B 181      48.677   9.941 -23.614  1.00  0.00           C  
ATOM   3404  C   VAL B 181      47.391  10.295 -26.235  1.00  0.00           C  
ATOM   3405  O   VAL B 181      47.814  11.445 -26.195  1.00  0.00           O  
ATOM   3406  H   VAL B 181      45.461   7.857 -25.299  1.00  0.00           H  
ATOM   3407  N   ASN B 182      47.511   9.486 -27.300  1.00  0.00           N  
ATOM   3408  CA  ASN B 182      48.180  10.012 -28.495  1.00  0.00           C  
ATOM   3409  CB  ASN B 182      48.366   8.917 -29.547  1.00  0.00           C  
ATOM   3410  CG  ASN B 182      49.664   8.177 -29.295  1.00  0.00           C  
ATOM   3411  OD1 ASN B 182      50.704   8.476 -29.859  1.00  0.00           O  
ATOM   3412  ND2 ASN B 182      49.568   7.171 -28.422  1.00  0.00           N  
ATOM   3413  C   ASN B 182      47.507  11.226 -29.116  1.00  0.00           C  
ATOM   3414  O   ASN B 182      48.130  12.065 -29.748  1.00  0.00           O  
ATOM   3415  H   ASN B 182      47.120   8.564 -27.281  1.00  0.00           H  
ATOM   3416 HD21 ASN B 182      50.399   6.658 -28.218  1.00  0.00           H  
ATOM   3417 HD22 ASN B 182      48.706   6.928 -27.977  1.00  0.00           H  
ATOM   3418  N   ILE B 183      46.188  11.301 -28.879  1.00  0.00           N  
ATOM   3419  CA  ILE B 183      45.497  12.518 -29.304  1.00  0.00           C  
ATOM   3420  CB  ILE B 183      44.037  12.187 -29.671  1.00  0.00           C  
ATOM   3421  CG2 ILE B 183      43.292  13.401 -30.237  1.00  0.00           C  
ATOM   3422  CG1 ILE B 183      43.947  10.979 -30.614  1.00  0.00           C  
ATOM   3423  CD1 ILE B 183      44.591  11.208 -31.986  1.00  0.00           C  
ATOM   3424  C   ILE B 183      45.562  13.633 -28.261  1.00  0.00           C  
ATOM   3425  O   ILE B 183      45.699  14.815 -28.548  1.00  0.00           O  
ATOM   3426  H   ILE B 183      45.717  10.560 -28.401  1.00  0.00           H  
ATOM   3427  N   LEU B 184      45.414  13.200 -27.005  1.00  0.00           N  
ATOM   3428  CA  LEU B 184      45.119  14.184 -25.969  1.00  0.00           C  
ATOM   3429  CB  LEU B 184      43.996  13.674 -25.062  1.00  0.00           C  
ATOM   3430  CG  LEU B 184      42.679  13.401 -25.792  1.00  0.00           C  
ATOM   3431  CD1 LEU B 184      41.687  12.664 -24.895  1.00  0.00           C  
ATOM   3432  CD2 LEU B 184      42.075  14.672 -26.394  1.00  0.00           C  
ATOM   3433  C   LEU B 184      46.291  14.627 -25.118  1.00  0.00           C  
ATOM   3434  O   LEU B 184      46.103  15.167 -24.032  1.00  0.00           O  
ATOM   3435  H   LEU B 184      45.452  12.223 -26.804  1.00  0.00           H  
ATOM   3436  N   SER B 185      47.506  14.384 -25.629  1.00  0.00           N  
ATOM   3437  CA  SER B 185      48.690  14.577 -24.786  1.00  0.00           C  
ATOM   3438  CB  SER B 185      49.949  14.306 -25.611  1.00  0.00           C  
ATOM   3439  OG  SER B 185      49.621  13.434 -26.701  1.00  0.00           O  
ATOM   3440  C   SER B 185      48.768  15.909 -24.044  1.00  0.00           C  
ATOM   3441  O   SER B 185      48.604  15.981 -22.830  1.00  0.00           O  
ATOM   3442  H   SER B 185      47.616  13.968 -26.533  1.00  0.00           H  
ATOM   3443  HG  SER B 185      49.234  12.641 -26.337  1.00  0.00           H  
ATOM   3444  N   ASP B 186      48.955  16.985 -24.829  1.00  0.00           N  
ATOM   3445  CA  ASP B 186      48.955  18.271 -24.130  1.00  0.00           C  
ATOM   3446  CB  ASP B 186      49.820  19.334 -24.817  1.00  0.00           C  
ATOM   3447  CG  ASP B 186      50.807  19.915 -23.811  1.00  0.00           C  
ATOM   3448  OD1 ASP B 186      50.429  20.699 -22.939  1.00  0.00           O  
ATOM   3449  OD2 ASP B 186      51.981  19.570 -23.882  1.00  0.00           O1-
ATOM   3450  C   ASP B 186      47.590  18.829 -23.776  1.00  0.00           C  
ATOM   3451  O   ASP B 186      47.458  19.908 -23.228  1.00  0.00           O  
ATOM   3452  H   ASP B 186      49.056  16.919 -25.821  1.00  0.00           H  
ATOM   3453  N   MET B 187      46.540  18.040 -24.058  1.00  0.00           N  
ATOM   3454  CA  MET B 187      45.285  18.449 -23.426  1.00  0.00           C  
ATOM   3455  CB  MET B 187      44.094  17.760 -24.100  1.00  0.00           C  
ATOM   3456  CG  MET B 187      42.727  18.254 -23.616  1.00  0.00           C  
ATOM   3457  SD  MET B 187      42.447  20.004 -23.941  1.00  0.00           S  
ATOM   3458  CE  MET B 187      42.483  19.945 -25.741  1.00  0.00           C  
ATOM   3459  C   MET B 187      45.335  18.179 -21.928  1.00  0.00           C  
ATOM   3460  O   MET B 187      45.025  19.011 -21.080  1.00  0.00           O  
ATOM   3461  H   MET B 187      46.657  17.132 -24.452  1.00  0.00           H  
ATOM   3462  N   HIS B 188      45.824  16.962 -21.634  1.00  0.00           N  
ATOM   3463  CA  HIS B 188      46.087  16.686 -20.225  1.00  0.00           C  
ATOM   3464  CB  HIS B 188      46.434  15.219 -19.993  1.00  0.00           C  
ATOM   3465  CG  HIS B 188      46.529  14.917 -18.513  1.00  0.00           C  
ATOM   3466  ND1 HIS B 188      45.705  15.428 -17.578  1.00  0.00           N  
ATOM   3467  CD2 HIS B 188      47.452  14.082 -17.881  1.00  0.00           C  
ATOM   3468  NE2 HIS B 188      47.173  14.094 -16.556  1.00  0.00           N  
ATOM   3469  CE1 HIS B 188      46.101  14.923 -16.369  1.00  0.00           C  
ATOM   3470  C   HIS B 188      47.173  17.566 -19.644  1.00  0.00           C  
ATOM   3471  O   HIS B 188      47.010  18.167 -18.589  1.00  0.00           O  
ATOM   3472  H   HIS B 188      46.090  16.325 -22.363  1.00  0.00           H  
ATOM   3473  HD1 HIS B 188      44.973  16.059 -17.731  1.00  0.00           H  
ATOM   3474  N   LEU B 189      48.282  17.633 -20.396  1.00  0.00           N  
ATOM   3475  CA  LEU B 189      49.390  18.431 -19.882  1.00  0.00           C  
ATOM   3476  CB  LEU B 189      50.636  18.253 -20.754  1.00  0.00           C  
ATOM   3477  CG  LEU B 189      51.062  16.787 -20.915  1.00  0.00           C  
ATOM   3478  CD1 LEU B 189      51.995  16.586 -22.108  1.00  0.00           C  
ATOM   3479  CD2 LEU B 189      51.647  16.194 -19.633  1.00  0.00           C  
ATOM   3480  C   LEU B 189      49.018  19.883 -19.619  1.00  0.00           C  
ATOM   3481  O   LEU B 189      49.231  20.400 -18.531  1.00  0.00           O  
ATOM   3482  H   LEU B 189      48.359  17.113 -21.249  1.00  0.00           H  
ATOM   3483  N   ARG B 190      48.347  20.497 -20.608  1.00  0.00           N  
ATOM   3484  CA  ARG B 190      47.766  21.819 -20.354  1.00  0.00           C  
ATOM   3485  CB  ARG B 190      47.069  22.372 -21.604  1.00  0.00           C  
ATOM   3486  CG  ARG B 190      46.765  23.871 -21.558  1.00  0.00           C  
ATOM   3487  CD  ARG B 190      48.028  24.696 -21.284  1.00  0.00           C  
ATOM   3488  NE  ARG B 190      47.725  26.099 -20.999  1.00  0.00           N  
ATOM   3489  CZ  ARG B 190      47.267  26.481 -19.782  1.00  0.00           C  
ATOM   3490  NH1 ARG B 190      47.082  25.589 -18.814  1.00  0.00           N  
ATOM   3491  NH2 ARG B 190      46.988  27.762 -19.555  1.00  0.00           N1+
ATOM   3492  C   ARG B 190      46.878  21.949 -19.120  1.00  0.00           C  
ATOM   3493  O   ARG B 190      46.974  22.936 -18.392  1.00  0.00           O  
ATOM   3494  H   ARG B 190      48.363  20.115 -21.535  1.00  0.00           H  
ATOM   3495  HE  ARG B 190      47.852  26.740 -21.759  1.00  0.00           H  
ATOM   3496 HH11 ARG B 190      46.669  25.823 -17.926  1.00  0.00           H  
ATOM   3497 HH12 ARG B 190      47.312  24.618 -18.931  1.00  0.00           H  
ATOM   3498 HH21 ARG B 190      47.119  28.450 -20.269  1.00  0.00           H  
ATOM   3499 HH22 ARG B 190      46.641  28.064 -18.665  1.00  0.00           H  
ATOM   3500  N   SER B 191      46.044  20.920 -18.886  1.00  0.00           N  
ATOM   3501  CA  SER B 191      45.287  20.868 -17.629  1.00  0.00           C  
ATOM   3502  CB  SER B 191      44.409  19.598 -17.629  1.00  0.00           C  
ATOM   3503  OG  SER B 191      43.646  19.423 -16.419  1.00  0.00           O  
ATOM   3504  C   SER B 191      46.185  20.973 -16.398  1.00  0.00           C  
ATOM   3505  O   SER B 191      45.963  21.776 -15.494  1.00  0.00           O  
ATOM   3506  H   SER B 191      45.969  20.177 -19.557  1.00  0.00           H  
ATOM   3507  HG  SER B 191      42.773  19.135 -16.708  1.00  0.00           H  
ATOM   3508  N   ILE B 192      47.246  20.149 -16.418  1.00  0.00           N  
ATOM   3509  CA  ILE B 192      48.183  20.192 -15.292  1.00  0.00           C  
ATOM   3510  CB  ILE B 192      49.253  19.100 -15.399  1.00  0.00           C  
ATOM   3511  CG2 ILE B 192      50.032  18.934 -14.089  1.00  0.00           C  
ATOM   3512  CG1 ILE B 192      48.654  17.772 -15.847  1.00  0.00           C  
ATOM   3513  CD1 ILE B 192      49.701  16.909 -16.543  1.00  0.00           C  
ATOM   3514  C   ILE B 192      48.833  21.556 -15.110  1.00  0.00           C  
ATOM   3515  O   ILE B 192      48.927  22.072 -14.007  1.00  0.00           O  
ATOM   3516  H   ILE B 192      47.415  19.581 -17.229  1.00  0.00           H  
ATOM   3517  N   ARG B 193      49.216  22.154 -16.251  1.00  0.00           N  
ATOM   3518  CA  ARG B 193      49.807  23.497 -16.205  1.00  0.00           C  
ATOM   3519  CB  ARG B 193      50.169  24.007 -17.610  1.00  0.00           C  
ATOM   3520  CG  ARG B 193      50.932  22.990 -18.467  1.00  0.00           C  
ATOM   3521  CD  ARG B 193      51.319  23.484 -19.865  1.00  0.00           C  
ATOM   3522  NE  ARG B 193      51.616  22.380 -20.787  1.00  0.00           N  
ATOM   3523  CZ  ARG B 193      52.818  21.769 -20.832  1.00  0.00           C  
ATOM   3524  NH1 ARG B 193      53.784  22.088 -19.980  1.00  0.00           N  
ATOM   3525  NH2 ARG B 193      53.023  20.837 -21.749  1.00  0.00           N1+
ATOM   3526  C   ARG B 193      48.951  24.522 -15.470  1.00  0.00           C  
ATOM   3527  O   ARG B 193      49.423  25.323 -14.673  1.00  0.00           O  
ATOM   3528  H   ARG B 193      49.162  21.616 -17.092  1.00  0.00           H  
ATOM   3529  HE  ARG B 193      50.927  22.042 -21.441  1.00  0.00           H  
ATOM   3530 HH11 ARG B 193      54.706  21.689 -19.954  1.00  0.00           H  
ATOM   3531 HH12 ARG B 193      53.669  22.768 -19.244  1.00  0.00           H  
ATOM   3532 HH21 ARG B 193      52.286  20.593 -22.406  1.00  0.00           H  
ATOM   3533 HH22 ARG B 193      53.883  20.343 -21.845  1.00  0.00           H  
ATOM   3534  N   THR B 194      47.635  24.442 -15.740  1.00  0.00           N  
ATOM   3535  CA  THR B 194      46.751  25.311 -14.961  1.00  0.00           C  
ATOM   3536  CB  THR B 194      45.320  25.217 -15.500  1.00  0.00           C  
ATOM   3537  OG1 THR B 194      45.316  25.417 -16.920  1.00  0.00           O  
ATOM   3538  CG2 THR B 194      44.364  26.211 -14.835  1.00  0.00           C  
ATOM   3539  C   THR B 194      46.786  25.052 -13.458  1.00  0.00           C  
ATOM   3540  O   THR B 194      46.824  25.966 -12.647  1.00  0.00           O  
ATOM   3541  H   THR B 194      47.260  23.734 -16.342  1.00  0.00           H  
ATOM   3542  HG1 THR B 194      44.437  25.162 -17.190  1.00  0.00           H  
ATOM   3543  N   LYS B 195      46.792  23.753 -13.127  1.00  0.00           N  
ATOM   3544  CA  LYS B 195      46.829  23.376 -11.712  1.00  0.00           C  
ATOM   3545  CB  LYS B 195      46.571  21.872 -11.601  1.00  0.00           C  
ATOM   3546  CG  LYS B 195      45.169  21.558 -12.137  1.00  0.00           C  
ATOM   3547  CD  LYS B 195      45.009  20.132 -12.668  1.00  0.00           C  
ATOM   3548  CE  LYS B 195      43.584  19.846 -13.152  1.00  0.00           C  
ATOM   3549  NZ  LYS B 195      43.555  18.611 -13.944  1.00  0.00           N1+
ATOM   3550  C   LYS B 195      48.095  23.823 -10.995  1.00  0.00           C  
ATOM   3551  O   LYS B 195      48.073  24.255  -9.850  1.00  0.00           O  
ATOM   3552  H   LYS B 195      46.828  23.057 -13.846  1.00  0.00           H  
ATOM   3553  HZ1 LYS B 195      43.952  18.791 -14.889  1.00  0.00           H  
ATOM   3554  HZ2 LYS B 195      44.067  17.837 -13.472  1.00  0.00           H  
ATOM   3555  HZ3 LYS B 195      42.569  18.305 -14.093  1.00  0.00           H  
ATOM   3556  N   LEU B 196      49.194  23.757 -11.761  1.00  0.00           N  
ATOM   3557  CA  LEU B 196      50.473  24.255 -11.262  1.00  0.00           C  
ATOM   3558  CB  LEU B 196      51.584  23.891 -12.256  1.00  0.00           C  
ATOM   3559  CG  LEU B 196      53.010  24.228 -11.802  1.00  0.00           C  
ATOM   3560  CD1 LEU B 196      53.393  23.554 -10.480  1.00  0.00           C  
ATOM   3561  CD2 LEU B 196      54.025  23.940 -12.908  1.00  0.00           C  
ATOM   3562  C   LEU B 196      50.447  25.744 -10.957  1.00  0.00           C  
ATOM   3563  O   LEU B 196      50.887  26.200  -9.911  1.00  0.00           O  
ATOM   3564  H   LEU B 196      49.123  23.367 -12.678  1.00  0.00           H  
ATOM   3565  N   MET B 197      49.855  26.484 -11.910  1.00  0.00           N  
ATOM   3566  CA  MET B 197      49.664  27.914 -11.650  1.00  0.00           C  
ATOM   3567  CB  MET B 197      49.157  28.632 -12.902  1.00  0.00           C  
ATOM   3568  CG  MET B 197      50.128  28.571 -14.085  1.00  0.00           C  
ATOM   3569  SD  MET B 197      51.722  29.333 -13.738  1.00  0.00           S  
ATOM   3570  CE  MET B 197      51.145  31.020 -13.491  1.00  0.00           C  
ATOM   3571  C   MET B 197      48.752  28.209 -10.467  1.00  0.00           C  
ATOM   3572  O   MET B 197      48.922  29.167  -9.726  1.00  0.00           O  
ATOM   3573  H   MET B 197      49.550  26.047 -12.758  1.00  0.00           H  
ATOM   3574  N   LEU B 198      47.775  27.307 -10.319  1.00  0.00           N  
ATOM   3575  CA  LEU B 198      46.983  27.296  -9.094  1.00  0.00           C  
ATOM   3576  CB  LEU B 198      45.630  26.642  -9.413  1.00  0.00           C  
ATOM   3577  CG  LEU B 198      44.543  26.700  -8.333  1.00  0.00           C  
ATOM   3578  CD1 LEU B 198      43.163  26.909  -8.957  1.00  0.00           C  
ATOM   3579  CD2 LEU B 198      44.550  25.468  -7.423  1.00  0.00           C  
ATOM   3580  C   LEU B 198      47.731  26.621  -7.950  1.00  0.00           C  
ATOM   3581  O   LEU B 198      47.542  26.908  -6.771  1.00  0.00           O  
ATOM   3582  H   LEU B 198      47.695  26.576 -10.996  1.00  0.00           H  
TER    3583      LEU B 198 
END
