# Supplementary material for: Fbxo4-mediated degradation of Fxr1 suppresses tumorigenesis in head and neck squamous cell carcinoma
Source: Nat Commun. 2017 Nov 16;8:1534. doi: 10.1038/s41467-017-01199-8 (PMC5688124; doi:10.1038/s41467-017-01199-8)
Supplement: Supplementary file 9 — Supplementary Data 6 [file 41467_2017_1199_MOESM9_ESM.txt]

HEADER    .pdb                                                        
REMARK  99                                                                      
HELIX    1   1 PRO A  184  LEU A  186  5               Generated by MOE    3
HELIX    2   2 LEU A  193  LEU A  197  1               Generated by MOE    5
HELIX    3   3 PRO A  210  ARG A  212  5               Generated by MOE    3
HELIX    4   4 ILE A  279  VAL A  285  1               Generated by MOE    7
HELIX    5   5 TRP A  303  MET A  311  1               Generated by MOE    9
HELIX    6   6 CYS A  341  GLU A  347  1               Generated by MOE    7
HELIX    7   7 LEU A  350  LEU A  353  5               Generated by MOE    4
HELIX    8   8 PHE A  370  GLU A  382  1               Generated by MOE   13
HELIX    9   9 GLU B   33  ASN B   35  5               Generated by MOE    3
HELIX   10  10 PHE B   44  GLU B   46  5               Generated by MOE    3
HELIX   11  11 PHE B  109  ARG B  111  5               Generated by MOE    3
HELIX   12  12 LYS B  123  THR B  125  5               Generated by MOE    3
HELIX   13  13 GLU B  135  LEU B  137  5               Generated by MOE    3
HELIX   14  14 LYS B  148  VAL B  154  1               Generated by MOE    7
HELIX   15  15 GLU B  175  MET B  197  1               Generated by MOE   23
SHEET    1       ARG A 178  PHE A 182                  Generated by MOE
SHEET    2       CYS A 204  ALA A 207                  Generated by MOE
SHEET    3       VAL A 221  GLN A 224                  Generated by MOE
SHEET    4       LYS A 230  PHE A 231                  Generated by MOE
SHEET    5       ASN A 232  ILE A 235                  Generated by MOE
SHEET    6       GLY A 288  ASN A 294                  Generated by MOE
SHEET    7       LEU A 325  ILE A 331                  Generated by MOE
SHEET    8       TRP A 357  GLU A 363                  Generated by MOE
SHEET    9       THR B   5  ARG B   9                  Generated by MOE
SHEET   10       PHE B  15  HIS B  24                  Generated by MOE
SHEET   11       SER B  27  PHE B  32                  Generated by MOE
SHEET   12       ARG B  40  PRO B  43                  Generated by MOE
SHEET   13       VAL B  47  ARG B  48                  Generated by MOE
SHEET   14       GLU B  64  SER B  69                  Generated by MOE
SHEET   15       GLY B  78  LYS B  88                  Generated by MOE
SHEET   16       PHE B  91  TYR B  96                  Generated by MOE
SHEET   17       ASN B 104  THR B 108                  Generated by MOE
SHEET   18       LEU B 112  PRO B 114                  Generated by MOE
SHEET   19       PHE B 127  ASP B 132                  Generated by MOE
SHEET   20       ARG B 158  HIS B 162                  Generated by MOE
SHEET   21       GLN B 167  SER B 172                  Generated by MOE
ATOM      1  N   PRO A 177      36.570  16.491  10.741  1.00  0.00           N1+
ATOM      2  CD  PRO A 177      37.987  16.157  10.717  1.00  0.00           C  
ATOM      3  CA  PRO A 177      35.757  15.663   9.807  1.00  0.00           C  
ATOM      4  CB  PRO A 177      36.798  14.669   9.276  1.00  0.00           C  
ATOM      5  CG  PRO A 177      38.150  15.365   9.427  1.00  0.00           C  
ATOM      6  C   PRO A 177      34.568  14.930  10.486  1.00  0.00           C  
ATOM      7  O   PRO A 177      34.654  14.496  11.645  1.00  0.00           O  
ATOM      8  N   ARG A 178      33.455  14.779   9.754  1.00  0.00           N  
ATOM      9  CA  ARG A 178      32.257  14.075  10.223  1.00  0.00           C  
ATOM     10  CB  ARG A 178      31.031  14.987  10.367  1.00  0.00           C  
ATOM     11  CG  ARG A 178      31.252  16.316  11.091  1.00  0.00           C  
ATOM     12  CD  ARG A 178      29.940  16.907  11.623  1.00  0.00           C  
ATOM     13  NE  ARG A 178      29.500  16.156  12.801  1.00  0.00           N  
ATOM     14  CZ  ARG A 178      28.468  16.593  13.586  1.00  0.00           C  
ATOM     15  NH1 ARG A 178      27.704  17.637  13.192  1.00  0.00           N  
ATOM     16  NH2 ARG A 178      28.235  15.978  14.763  1.00  0.00           N1+
ATOM     17  C   ARG A 178      31.860  12.890   9.329  1.00  0.00           C  
ATOM     18  O   ARG A 178      31.524  13.073   8.159  1.00  0.00           O  
ATOM     19  H   ARG A 178      33.475  15.073   8.792  1.00  0.00           H  
ATOM     20  HE  ARG A 178      30.035  15.329  12.990  1.00  0.00           H  
ATOM     21 HH11 ARG A 178      26.950  17.988  13.762  1.00  0.00           H  
ATOM     22 HH12 ARG A 178      27.849  18.101  12.313  1.00  0.00           H  
ATOM     23 HH21 ARG A 178      28.802  15.224  15.118  1.00  0.00           H  
ATOM     24 HH22 ARG A 178      27.477  16.274  15.361  1.00  0.00           H  
ATOM     25  N   PHE A 179      31.749  11.695   9.920  1.00  0.00           N  
ATOM     26  CA  PHE A 179      31.368  10.467   9.227  1.00  0.00           C  
ATOM     27  CB  PHE A 179      32.381   9.356   9.487  1.00  0.00           C  
ATOM     28  CG  PHE A 179      33.753   9.819   9.074  1.00  0.00           C  
ATOM     29  CD1 PHE A 179      34.777   9.859  10.011  1.00  0.00           C  
ATOM     30  CD2 PHE A 179      33.990  10.202   7.760  1.00  0.00           C  
ATOM     31  CE1 PHE A 179      36.043  10.283   9.632  1.00  0.00           C  
ATOM     32  CE2 PHE A 179      35.257  10.625   7.381  1.00  0.00           C  
ATOM     33  CZ  PHE A 179      36.281  10.666   8.318  1.00  0.00           C  
ATOM     34  C   PHE A 179      29.980  10.003   9.696  1.00  0.00           C  
ATOM     35  O   PHE A 179      29.558  10.280  10.831  1.00  0.00           O  
ATOM     36  H   PHE A 179      31.896  11.611  10.903  1.00  0.00           H  
ATOM     37  N   ALA A 180      29.272   9.248   8.850  1.00  0.00           N  
ATOM     38  CA  ALA A 180      27.939   8.764   9.203  1.00  0.00           C  
ATOM     39  CB  ALA A 180      26.875   9.483   8.396  1.00  0.00           C  
ATOM     40  C   ALA A 180      27.755   7.262   8.955  1.00  0.00           C  
ATOM     41  O   ALA A 180      28.192   6.732   7.928  1.00  0.00           O  
ATOM     42  H   ALA A 180      29.631   8.991   7.947  1.00  0.00           H  
ATOM     43  N   MET A 181      27.113   6.584   9.915  1.00  0.00           N  
ATOM     44  CA  MET A 181      27.011   5.130   9.931  1.00  0.00           C  
ATOM     45  CB  MET A 181      27.674   4.628  11.213  1.00  0.00           C  
ATOM     46  CG  MET A 181      27.735   3.108  11.298  1.00  0.00           C  
ATOM     47  SD  MET A 181      28.653   2.523  12.729  1.00  0.00           S  
ATOM     48  CE  MET A 181      27.497   3.056  13.998  1.00  0.00           C  
ATOM     49  C   MET A 181      25.566   4.631   9.826  1.00  0.00           C  
ATOM     50  O   MET A 181      24.711   5.009  10.630  1.00  0.00           O  
ATOM     51  H   MET A 181      26.666   7.082  10.659  1.00  0.00           H  
ATOM     52  N   PHE A 182      25.325   3.729   8.868  1.00  0.00           N  
ATOM     53  CA  PHE A 182      23.988   3.293   8.451  1.00  0.00           C  
ATOM     54  CB  PHE A 182      23.469   4.208   7.338  1.00  0.00           C  
ATOM     55  CG  PHE A 182      24.506   4.370   6.250  1.00  0.00           C  
ATOM     56  CD1 PHE A 182      25.304   5.508   6.221  1.00  0.00           C  
ATOM     57  CD2 PHE A 182      24.657   3.393   5.273  1.00  0.00           C  
ATOM     58  CE1 PHE A 182      26.246   5.673   5.213  1.00  0.00           C  
ATOM     59  CE2 PHE A 182      25.597   3.560   4.264  1.00  0.00           C  
ATOM     60  CZ  PHE A 182      26.390   4.700   4.233  1.00  0.00           C  
ATOM     61  C   PHE A 182      23.881   1.793   8.062  1.00  0.00           C  
ATOM     62  O   PHE A 182      24.900   1.117   7.894  1.00  0.00           O  
ATOM     63  H   PHE A 182      26.080   3.357   8.323  1.00  0.00           H  
ATOM     64  N   GLY A 183      22.667   1.288   7.806  1.00  0.00           N  
ATOM     65  CA  GLY A 183      22.467  -0.009   7.152  1.00  0.00           C  
ATOM     66  C   GLY A 183      22.040  -1.210   8.040  1.00  0.00           C  
ATOM     67  O   GLY A 183      22.219  -1.200   9.261  1.00  0.00           O  
ATOM     68  H   GLY A 183      21.841   1.795   8.061  1.00  0.00           H  
ATOM     69  N   PRO A 184      21.517  -2.298   7.429  1.00  0.00           N  
ATOM     70  CD  PRO A 184      21.465  -2.475   5.985  1.00  0.00           C  
ATOM     71  CA  PRO A 184      20.791  -3.355   8.156  1.00  0.00           C  
ATOM     72  CB  PRO A 184      20.257  -4.244   7.026  1.00  0.00           C  
ATOM     73  CG  PRO A 184      20.251  -3.369   5.774  1.00  0.00           C  
ATOM     74  C   PRO A 184      21.636  -4.165   9.162  1.00  0.00           C  
ATOM     75  O   PRO A 184      21.110  -4.709  10.141  1.00  0.00           O  
ATOM     76  N   GLY A 185      22.965  -4.167   9.006  1.00  0.00           N  
ATOM     77  CA  GLY A 185      23.862  -4.673  10.035  1.00  0.00           C  
ATOM     78  C   GLY A 185      23.753  -3.912  11.379  1.00  0.00           C  
ATOM     79  O   GLY A 185      24.277  -4.397  12.379  1.00  0.00           O  
ATOM     80  H   GLY A 185      23.367  -3.665   8.239  1.00  0.00           H  
ATOM     81  N   LEU A 186      23.048  -2.773  11.457  1.00  0.00           N  
ATOM     82  CA  LEU A 186      22.655  -2.176  12.731  1.00  0.00           C  
ATOM     83  CB  LEU A 186      22.227  -0.719  12.548  1.00  0.00           C  
ATOM     84  CG  LEU A 186      23.384   0.213  12.186  1.00  0.00           C  
ATOM     85  CD1 LEU A 186      22.896   1.633  11.888  1.00  0.00           C  
ATOM     86  CD2 LEU A 186      24.472   0.200  13.261  1.00  0.00           C  
ATOM     87  C   LEU A 186      21.566  -2.970  13.500  1.00  0.00           C  
ATOM     88  O   LEU A 186      21.468  -2.774  14.713  1.00  0.00           O  
ATOM     89  H   LEU A 186      22.565  -2.416  10.656  1.00  0.00           H  
ATOM     90  N   GLU A 187      20.797  -3.884  12.879  1.00  0.00           N  
ATOM     91  CA  GLU A 187      19.762  -4.667  13.572  1.00  0.00           C  
ATOM     92  CB  GLU A 187      18.350  -4.153  13.244  1.00  0.00           C  
ATOM     93  CG  GLU A 187      18.110  -3.655  11.812  1.00  0.00           C  
ATOM     94  CD  GLU A 187      18.714  -2.274  11.631  1.00  0.00           C  
ATOM     95  OE1 GLU A 187      18.301  -1.352  12.328  1.00  0.00           O  
ATOM     96  OE2 GLU A 187      19.616  -2.131  10.812  1.00  0.00           O1-
ATOM     97  C   GLU A 187      19.876  -6.199  13.376  1.00  0.00           C  
ATOM     98  O   GLU A 187      19.435  -6.946  14.245  1.00  0.00           O  
ATOM     99  H   GLU A 187      20.796  -3.879  11.876  1.00  0.00           H  
ATOM    100  N   GLU A 188      20.499  -6.710  12.304  1.00  0.00           N  
ATOM    101  CA  GLU A 188      20.515  -8.163  12.042  1.00  0.00           C  
ATOM    102  CB  GLU A 188      20.871  -8.451  10.586  1.00  0.00           C  
ATOM    103  CG  GLU A 188      19.913  -7.863   9.552  1.00  0.00           C  
ATOM    104  CD  GLU A 188      20.333  -8.352   8.181  1.00  0.00           C  
ATOM    105  OE1 GLU A 188      21.502  -8.667   7.984  1.00  0.00           O  
ATOM    106  OE2 GLU A 188      19.495  -8.464   7.295  1.00  0.00           O1-
ATOM    107  C   GLU A 188      21.451  -9.010  12.961  1.00  0.00           C  
ATOM    108  O   GLU A 188      21.513 -10.233  12.835  1.00  0.00           O  
ATOM    109  H   GLU A 188      20.865  -6.075  11.619  1.00  0.00           H  
ATOM    110  N   LEU A 189      22.225  -8.383  13.853  1.00  0.00           N  
ATOM    111  CA  LEU A 189      23.251  -9.018  14.692  1.00  0.00           C  
ATOM    112  CB  LEU A 189      24.520  -8.161  14.690  1.00  0.00           C  
ATOM    113  CG  LEU A 189      25.022  -7.784  13.291  1.00  0.00           C  
ATOM    114  CD1 LEU A 189      26.259  -6.891  13.361  1.00  0.00           C  
ATOM    115  CD2 LEU A 189      25.271  -9.002  12.404  1.00  0.00           C  
ATOM    116  C   LEU A 189      22.785  -9.269  16.150  1.00  0.00           C  
ATOM    117  O   LEU A 189      21.924  -8.554  16.665  1.00  0.00           O  
ATOM    118  H   LEU A 189      21.984  -7.441  14.079  1.00  0.00           H  
ATOM    119  N   ASN A 190      23.426 -10.193  16.884  1.00  0.00           N  
ATOM    120  CA  ASN A 190      23.093 -10.457  18.292  1.00  0.00           C  
ATOM    121  CB  ASN A 190      23.707 -11.814  18.658  1.00  0.00           C  
ATOM    122  CG  ASN A 190      23.676 -12.081  20.154  1.00  0.00           C  
ATOM    123  OD1 ASN A 190      22.654 -12.479  20.709  1.00  0.00           O  
ATOM    124  ND2 ASN A 190      24.869 -11.923  20.761  1.00  0.00           N  
ATOM    125  C   ASN A 190      23.647  -9.371  19.255  1.00  0.00           C  
ATOM    126  O   ASN A 190      23.354  -9.414  20.450  1.00  0.00           O  
ATOM    127  H   ASN A 190      24.210 -10.656  16.460  1.00  0.00           H  
ATOM    128 HD21 ASN A 190      25.031 -12.114  21.726  1.00  0.00           H  
ATOM    129 HD22 ASN A 190      25.696 -11.580  20.297  1.00  0.00           H  
ATOM    130  N   THR A 191      24.406  -8.380  18.763  1.00  0.00           N  
ATOM    131  CA  THR A 191      25.061  -7.363  19.604  1.00  0.00           C  
ATOM    132  CB  THR A 191      26.388  -7.908  20.107  1.00  0.00           C  
ATOM    133  OG1 THR A 191      26.415  -9.343  20.022  1.00  0.00           O  
ATOM    134  CG2 THR A 191      26.582  -7.415  21.544  1.00  0.00           C  
ATOM    135  C   THR A 191      25.177  -5.997  18.893  1.00  0.00           C  
ATOM    136  O   THR A 191      25.669  -5.911  17.769  1.00  0.00           O  
ATOM    137  H   THR A 191      24.670  -8.372  17.801  1.00  0.00           H  
ATOM    138  HG1 THR A 191      27.211  -9.615  20.498  1.00  0.00           H  
ATOM    139  N   SER A 192      24.812  -4.899  19.569  1.00  0.00           N  
ATOM    140  CA  SER A 192      24.897  -3.547  18.998  1.00  0.00           C  
ATOM    141  CB  SER A 192      23.734  -2.666  19.491  1.00  0.00           C  
ATOM    142  OG  SER A 192      23.669  -1.440  18.741  1.00  0.00           O  
ATOM    143  C   SER A 192      26.295  -2.891  19.116  1.00  0.00           C  
ATOM    144  O   SER A 192      26.739  -2.549  20.214  1.00  0.00           O  
ATOM    145  H   SER A 192      24.539  -4.986  20.525  1.00  0.00           H  
ATOM    146  HG  SER A 192      22.920  -1.486  18.142  1.00  0.00           H  
ATOM    147  N   LEU A 193      26.907  -2.533  17.975  1.00  0.00           N  
ATOM    148  CA  LEU A 193      28.174  -1.787  17.911  1.00  0.00           C  
ATOM    149  CB  LEU A 193      28.500  -1.587  16.425  1.00  0.00           C  
ATOM    150  CG  LEU A 193      29.673  -0.668  16.070  1.00  0.00           C  
ATOM    151  CD1 LEU A 193      31.013  -1.170  16.600  1.00  0.00           C  
ATOM    152  CD2 LEU A 193      29.741  -0.423  14.563  1.00  0.00           C  
ATOM    153  C   LEU A 193      28.098  -0.422  18.645  1.00  0.00           C  
ATOM    154  O   LEU A 193      29.081   0.049  19.225  1.00  0.00           O  
ATOM    155  H   LEU A 193      26.488  -2.854  17.126  1.00  0.00           H  
ATOM    156  N   VAL A 194      26.906   0.182  18.715  1.00  0.00           N  
ATOM    157  CA  VAL A 194      26.693   1.461  19.392  1.00  0.00           C  
ATOM    158  CB  VAL A 194      25.275   1.938  19.064  1.00  0.00           C  
ATOM    159  CG1 VAL A 194      24.961   3.323  19.634  1.00  0.00           C  
ATOM    160  CG2 VAL A 194      25.050   1.874  17.553  1.00  0.00           C  
ATOM    161  C   VAL A 194      26.921   1.375  20.922  1.00  0.00           C  
ATOM    162  O   VAL A 194      27.232   2.382  21.553  1.00  0.00           O  
ATOM    163  H   VAL A 194      26.112  -0.317  18.366  1.00  0.00           H  
ATOM    164  N   LEU A 195      26.883   0.171  21.514  1.00  0.00           N  
ATOM    165  CA  LEU A 195      27.243  -0.019  22.920  1.00  0.00           C  
ATOM    166  CB  LEU A 195      26.787  -1.395  23.401  1.00  0.00           C  
ATOM    167  CG  LEU A 195      25.288  -1.621  23.196  1.00  0.00           C  
ATOM    168  CD1 LEU A 195      24.889  -3.067  23.494  1.00  0.00           C  
ATOM    169  CD2 LEU A 195      24.443  -0.613  23.977  1.00  0.00           C  
ATOM    170  C   LEU A 195      28.768   0.141  23.116  1.00  0.00           C  
ATOM    171  O   LEU A 195      29.211   1.011  23.859  1.00  0.00           O  
ATOM    172  H   LEU A 195      26.739  -0.647  20.955  1.00  0.00           H  
ATOM    173  N   SER A 196      29.585  -0.609  22.367  1.00  0.00           N  
ATOM    174  CA  SER A 196      31.051  -0.505  22.408  1.00  0.00           C  
ATOM    175  CB  SER A 196      31.535  -1.643  21.529  1.00  0.00           C  
ATOM    176  OG  SER A 196      30.572  -2.699  21.651  1.00  0.00           O  
ATOM    177  C   SER A 196      31.551   0.904  21.992  1.00  0.00           C  
ATOM    178  O   SER A 196      32.489   1.437  22.589  1.00  0.00           O  
ATOM    179  H   SER A 196      29.238  -1.328  21.762  1.00  0.00           H  
ATOM    180  HG  SER A 196      31.039  -3.490  21.379  1.00  0.00           H  
ATOM    181  N   LEU A 197      30.868   1.590  21.063  1.00  0.00           N  
ATOM    182  CA  LEU A 197      31.176   2.987  20.736  1.00  0.00           C  
ATOM    183  CB  LEU A 197      30.469   3.421  19.454  1.00  0.00           C  
ATOM    184  CG  LEU A 197      30.976   2.699  18.206  1.00  0.00           C  
ATOM    185  CD1 LEU A 197      30.200   3.128  16.961  1.00  0.00           C  
ATOM    186  CD2 LEU A 197      32.486   2.867  18.022  1.00  0.00           C  
ATOM    187  C   LEU A 197      30.832   3.980  21.875  1.00  0.00           C  
ATOM    188  O   LEU A 197      31.396   5.072  21.903  1.00  0.00           O  
ATOM    189  H   LEU A 197      30.114   1.128  20.590  1.00  0.00           H  
ATOM    190  N   MET A 198      29.958   3.639  22.835  1.00  0.00           N  
ATOM    191  CA  MET A 198      29.595   4.519  23.954  1.00  0.00           C  
ATOM    192  CB  MET A 198      28.185   4.178  24.441  1.00  0.00           C  
ATOM    193  CG  MET A 198      27.482   5.346  25.136  1.00  0.00           C  
ATOM    194  SD  MET A 198      27.257   6.756  24.037  1.00  0.00           S  
ATOM    195  CE  MET A 198      26.293   5.933  22.757  1.00  0.00           C  
ATOM    196  C   MET A 198      30.636   4.484  25.109  1.00  0.00           C  
ATOM    197  O   MET A 198      30.569   5.287  26.040  1.00  0.00           O  
ATOM    198  H   MET A 198      29.555   2.722  22.831  1.00  0.00           H  
ATOM    199  N   SER A 199      31.592   3.541  25.094  1.00  0.00           N  
ATOM    200  CA  SER A 199      32.735   3.468  26.021  1.00  0.00           C  
ATOM    201  CB  SER A 199      32.263   3.118  27.442  1.00  0.00           C  
ATOM    202  OG  SER A 199      31.810   4.273  28.161  1.00  0.00           O  
ATOM    203  C   SER A 199      33.776   2.416  25.590  1.00  0.00           C  
ATOM    204  O   SER A 199      33.542   1.214  25.708  1.00  0.00           O  
ATOM    205  H   SER A 199      31.579   2.819  24.399  1.00  0.00           H  
ATOM    206  HG  SER A 199      31.270   4.776  27.561  1.00  0.00           H  
ATOM    207  N   SER A 200      34.931   2.863  25.086  1.00  0.00           N  
ATOM    208  CA  SER A 200      36.033   2.001  24.636  1.00  0.00           C  
ATOM    209  CB  SER A 200      35.594   1.353  23.336  1.00  0.00           C  
ATOM    210  OG  SER A 200      34.918   2.349  22.567  1.00  0.00           O  
ATOM    211  C   SER A 200      37.322   2.817  24.411  1.00  0.00           C  
ATOM    212  O   SER A 200      37.251   4.026  24.200  1.00  0.00           O  
ATOM    213  H   SER A 200      35.128   3.823  24.876  1.00  0.00           H  
ATOM    214  HG  SER A 200      34.005   2.284  22.805  1.00  0.00           H  
ATOM    215  N   GLU A 201      38.498   2.182  24.487  1.00  0.00           N  
ATOM    216  CA  GLU A 201      39.769   2.784  24.063  1.00  0.00           C  
ATOM    217  CB  GLU A 201      40.916   2.278  24.930  1.00  0.00           C  
ATOM    218  CG  GLU A 201      41.107   3.212  26.121  1.00  0.00           C  
ATOM    219  CD  GLU A 201      41.406   4.588  25.569  1.00  0.00           C  
ATOM    220  OE1 GLU A 201      42.194   4.675  24.630  1.00  0.00           O  
ATOM    221  OE2 GLU A 201      40.841   5.564  26.059  1.00  0.00           O1-
ATOM    222  C   GLU A 201      40.023   2.511  22.558  1.00  0.00           C  
ATOM    223  O   GLU A 201      39.181   1.897  21.900  1.00  0.00           O  
ATOM    224  H   GLU A 201      38.503   1.190  24.572  1.00  0.00           H  
ATOM    225  N   GLU A 202      41.178   2.914  22.001  1.00  0.00           N  
ATOM    226  CA  GLU A 202      41.580   2.721  20.591  1.00  0.00           C  
ATOM    227  CB  GLU A 202      41.658   1.237  20.212  1.00  0.00           C  
ATOM    228  CG  GLU A 202      42.646   0.457  21.082  1.00  0.00           C  
ATOM    229  CD  GLU A 202      42.646  -1.002  20.672  1.00  0.00           C  
ATOM    230  OE1 GLU A 202      41.574  -1.532  20.386  1.00  0.00           O  
ATOM    231  OE2 GLU A 202      43.718  -1.605  20.639  1.00  0.00           O1-
ATOM    232  C   GLU A 202      40.712   3.527  19.587  1.00  0.00           C  
ATOM    233  O   GLU A 202      41.251   4.299  18.798  1.00  0.00           O  
ATOM    234  H   GLU A 202      41.748   3.493  22.593  1.00  0.00           H  
ATOM    235  N   LEU A 203      39.384   3.494  19.733  1.00  0.00           N  
ATOM    236  CA  LEU A 203      38.489   4.605  19.416  1.00  0.00           C  
ATOM    237  CB  LEU A 203      37.163   4.134  18.809  1.00  0.00           C  
ATOM    238  CG  LEU A 203      37.270   3.351  17.500  1.00  0.00           C  
ATOM    239  CD1 LEU A 203      37.110   1.847  17.722  1.00  0.00           C  
ATOM    240  CD2 LEU A 203      36.279   3.866  16.457  1.00  0.00           C  
ATOM    241  C   LEU A 203      38.174   5.377  20.723  1.00  0.00           C  
ATOM    242  O   LEU A 203      37.096   5.215  21.292  1.00  0.00           O  
ATOM    243  H   LEU A 203      38.996   2.768  20.299  1.00  0.00           H  
ATOM    244  N   CYS A 204      39.119   6.160  21.266  1.00  0.00           N  
ATOM    245  CA  CYS A 204      38.943   6.754  22.602  1.00  0.00           C  
ATOM    246  CB  CYS A 204      40.322   7.220  23.060  1.00  0.00           C  
ATOM    247  SG  CYS A 204      41.619   6.408  22.090  1.00  0.00           S  
ATOM    248  C   CYS A 204      37.882   7.890  22.589  1.00  0.00           C  
ATOM    249  O   CYS A 204      37.883   8.692  21.641  1.00  0.00           O  
ATOM    250  H   CYS A 204      39.921   6.430  20.728  1.00  0.00           H  
ATOM    251  N   PRO A 205      36.985   8.038  23.591  1.00  0.00           N  
ATOM    252  CD  PRO A 205      37.032   7.313  24.852  1.00  0.00           C  
ATOM    253  CA  PRO A 205      35.624   8.496  23.290  1.00  0.00           C  
ATOM    254  CB  PRO A 205      34.867   7.253  23.750  1.00  0.00           C  
ATOM    255  CG  PRO A 205      35.581   6.854  25.053  1.00  0.00           C  
ATOM    256  C   PRO A 205      35.141   9.747  24.067  1.00  0.00           C  
ATOM    257  O   PRO A 205      35.581  10.041  25.181  1.00  0.00           O  
ATOM    258  N   THR A 206      34.150  10.466  23.525  1.00  0.00           N  
ATOM    259  CA  THR A 206      33.309  11.439  24.242  1.00  0.00           C  
ATOM    260  CB  THR A 206      34.079  12.762  24.326  1.00  0.00           C  
ATOM    261  OG1 THR A 206      35.492  12.534  24.345  1.00  0.00           O  
ATOM    262  CG2 THR A 206      33.638  13.604  25.526  1.00  0.00           C  
ATOM    263  C   THR A 206      31.974  11.629  23.464  1.00  0.00           C  
ATOM    264  O   THR A 206      31.919  11.396  22.253  1.00  0.00           O  
ATOM    265  H   THR A 206      33.923  10.392  22.550  1.00  0.00           H  
ATOM    266  HG1 THR A 206      35.647  11.861  25.003  1.00  0.00           H  
ATOM    267  N   ALA A 207      30.883  12.071  24.103  1.00  0.00           N  
ATOM    268  CA  ALA A 207      29.634  12.405  23.398  1.00  0.00           C  
ATOM    269  CB  ALA A 207      28.436  12.297  24.342  1.00  0.00           C  
ATOM    270  C   ALA A 207      29.656  13.827  22.774  1.00  0.00           C  
ATOM    271  O   ALA A 207      30.372  14.712  23.250  1.00  0.00           O  
ATOM    272  H   ALA A 207      30.959  12.340  25.061  1.00  0.00           H  
ATOM    273  N   GLY A 208      28.863  14.103  21.724  1.00  0.00           N  
ATOM    274  CA  GLY A 208      28.801  15.445  21.140  1.00  0.00           C  
ATOM    275  C   GLY A 208      27.729  16.349  21.768  1.00  0.00           C  
ATOM    276  O   GLY A 208      26.534  16.100  21.621  1.00  0.00           O  
ATOM    277  H   GLY A 208      28.202  13.412  21.426  1.00  0.00           H  
ATOM    278  N   LEU A 209      28.164  17.436  22.409  1.00  0.00           N  
ATOM    279  CA  LEU A 209      27.311  18.452  23.027  1.00  0.00           C  
ATOM    280  CB  LEU A 209      28.282  19.427  23.708  1.00  0.00           C  
ATOM    281  CG  LEU A 209      29.139  18.758  24.784  1.00  0.00           C  
ATOM    282  CD1 LEU A 209      30.186  19.717  25.348  1.00  0.00           C  
ATOM    283  CD2 LEU A 209      28.284  18.126  25.884  1.00  0.00           C  
ATOM    284  C   LEU A 209      26.326  19.147  22.034  1.00  0.00           C  
ATOM    285  O   LEU A 209      26.475  19.035  20.812  1.00  0.00           O  
ATOM    286  H   LEU A 209      29.155  17.556  22.443  1.00  0.00           H  
ATOM    287  N   PRO A 210      25.284  19.860  22.511  1.00  0.00           N  
ATOM    288  CD  PRO A 210      25.050  20.249  23.901  1.00  0.00           C  
ATOM    289  CA  PRO A 210      24.104  20.144  21.683  1.00  0.00           C  
ATOM    290  CB  PRO A 210      23.139  20.844  22.645  1.00  0.00           C  
ATOM    291  CG  PRO A 210      23.537  20.344  24.027  1.00  0.00           C  
ATOM    292  C   PRO A 210      24.345  20.976  20.399  1.00  0.00           C  
ATOM    293  O   PRO A 210      23.675  20.766  19.385  1.00  0.00           O  
ATOM    294  N   GLN A 211      25.360  21.845  20.388  1.00  0.00           N  
ATOM    295  CA  GLN A 211      25.756  22.623  19.210  1.00  0.00           C  
ATOM    296  CB  GLN A 211      26.577  23.863  19.592  1.00  0.00           C  
ATOM    297  CG  GLN A 211      28.041  23.617  19.990  1.00  0.00           C  
ATOM    298  CD  GLN A 211      28.145  22.988  21.365  1.00  0.00           C  
ATOM    299  OE1 GLN A 211      27.843  21.817  21.573  1.00  0.00           O  
ATOM    300  NE2 GLN A 211      28.596  23.838  22.302  1.00  0.00           N  
ATOM    301  C   GLN A 211      26.516  21.771  18.157  1.00  0.00           C  
ATOM    302  O   GLN A 211      26.864  22.276  17.092  1.00  0.00           O  
ATOM    303  H   GLN A 211      25.964  21.833  21.185  1.00  0.00           H  
ATOM    304 HE21 GLN A 211      28.729  23.564  23.256  1.00  0.00           H  
ATOM    305 HE22 GLN A 211      28.820  24.784  22.061  1.00  0.00           H  
ATOM    306  N   ARG A 212      26.781  20.487  18.438  1.00  0.00           N  
ATOM    307  CA  ARG A 212      27.398  19.530  17.514  1.00  0.00           C  
ATOM    308  CB  ARG A 212      28.571  18.784  18.151  1.00  0.00           C  
ATOM    309  CG  ARG A 212      29.562  19.669  18.910  1.00  0.00           C  
ATOM    310  CD  ARG A 212      30.930  18.997  19.078  1.00  0.00           C  
ATOM    311  NE  ARG A 212      31.670  19.016  17.813  1.00  0.00           N  
ATOM    312  CZ  ARG A 212      31.797  17.878  17.065  1.00  0.00           C  
ATOM    313  NH1 ARG A 212      31.355  16.704  17.560  1.00  0.00           N  
ATOM    314  NH2 ARG A 212      32.361  17.942  15.837  1.00  0.00           N1+
ATOM    315  C   ARG A 212      26.389  18.488  16.943  1.00  0.00           C  
ATOM    316  O   ARG A 212      26.772  17.544  16.238  1.00  0.00           O  
ATOM    317  H   ARG A 212      26.485  20.131  19.323  1.00  0.00           H  
ATOM    318  HE  ARG A 212      32.001  19.925  17.540  1.00  0.00           H  
ATOM    319 HH11 ARG A 212      31.234  15.874  17.001  1.00  0.00           H  
ATOM    320 HH12 ARG A 212      31.139  16.586  18.542  1.00  0.00           H  
ATOM    321 HH21 ARG A 212      32.684  18.810  15.449  1.00  0.00           H  
ATOM    322 HH22 ARG A 212      32.491  17.124  15.269  1.00  0.00           H  
ATOM    323  N   GLN A 213      25.096  18.625  17.257  1.00  0.00           N  
ATOM    324  CA  GLN A 213      24.033  17.768  16.728  1.00  0.00           C  
ATOM    325  CB  GLN A 213      22.714  18.039  17.443  1.00  0.00           C  
ATOM    326  CG  GLN A 213      22.739  17.742  18.937  1.00  0.00           C  
ATOM    327  CD  GLN A 213      21.368  18.046  19.492  1.00  0.00           C  
ATOM    328  OE1 GLN A 213      20.565  17.158  19.756  1.00  0.00           O  
ATOM    329  NE2 GLN A 213      21.137  19.362  19.635  1.00  0.00           N  
ATOM    330  C   GLN A 213      23.779  17.937  15.209  1.00  0.00           C  
ATOM    331  O   GLN A 213      24.134  18.952  14.615  1.00  0.00           O  
ATOM    332  H   GLN A 213      24.814  19.442  17.762  1.00  0.00           H  
ATOM    333 HE21 GLN A 213      20.266  19.713  19.979  1.00  0.00           H  
ATOM    334 HE22 GLN A 213      21.854  20.021  19.386  1.00  0.00           H  
ATOM    335  N   ILE A 214      23.067  16.988  14.596  1.00  0.00           N  
ATOM    336  CA  ILE A 214      22.191  17.238  13.445  1.00  0.00           C  
ATOM    337  CB  ILE A 214      22.445  16.210  12.334  1.00  0.00           C  
ATOM    338  CG2 ILE A 214      21.671  16.534  11.054  1.00  0.00           C  
ATOM    339  CG1 ILE A 214      23.933  16.111  12.014  1.00  0.00           C  
ATOM    340  CD1 ILE A 214      24.152  15.239  10.779  1.00  0.00           C  
ATOM    341  C   ILE A 214      20.696  17.237  13.888  1.00  0.00           C  
ATOM    342  O   ILE A 214      20.291  16.500  14.794  1.00  0.00           O  
ATOM    343  H   ILE A 214      22.863  16.140  15.079  1.00  0.00           H  
ATOM    344  N   ASP A 215      19.847  18.035  13.230  1.00  0.00           N  
ATOM    345  CA  ASP A 215      18.429  18.223  13.525  1.00  0.00           C  
ATOM    346  CB  ASP A 215      17.850  19.360  12.659  1.00  0.00           C  
ATOM    347  CG  ASP A 215      17.958  19.153  11.149  1.00  0.00           C  
ATOM    348  OD1 ASP A 215      18.793  18.391  10.665  1.00  0.00           O  
ATOM    349  OD2 ASP A 215      17.188  19.769  10.417  1.00  0.00           O1-
ATOM    350  C   ASP A 215      17.543  16.953  13.544  1.00  0.00           C  
ATOM    351  O   ASP A 215      17.252  16.369  12.501  1.00  0.00           O  
ATOM    352  H   ASP A 215      20.137  18.461  12.370  1.00  0.00           H  
ATOM    353  N   GLY A 216      17.109  16.505  14.732  1.00  0.00           N  
ATOM    354  CA  GLY A 216      16.422  15.221  14.891  1.00  0.00           C  
ATOM    355  C   GLY A 216      17.353  13.985  14.847  1.00  0.00           C  
ATOM    356  O   GLY A 216      16.885  12.867  15.049  1.00  0.00           O  
ATOM    357  H   GLY A 216      17.430  16.984  15.547  1.00  0.00           H  
ATOM    358  N   ILE A 217      18.667  14.160  14.646  1.00  0.00           N  
ATOM    359  CA  ILE A 217      19.636  13.055  14.564  1.00  0.00           C  
ATOM    360  CB  ILE A 217      20.321  13.146  13.195  1.00  0.00           C  
ATOM    361  CG2 ILE A 217      21.420  12.105  12.978  1.00  0.00           C  
ATOM    362  CG1 ILE A 217      19.234  13.067  12.117  1.00  0.00           C  
ATOM    363  CD1 ILE A 217      19.745  13.262  10.693  1.00  0.00           C  
ATOM    364  C   ILE A 217      20.630  13.083  15.759  1.00  0.00           C  
ATOM    365  O   ILE A 217      21.291  12.083  16.046  1.00  0.00           O  
ATOM    366  H   ILE A 217      19.022  15.088  14.545  1.00  0.00           H  
ATOM    367  N   GLY A 218      20.719  14.191  16.506  1.00  0.00           N  
ATOM    368  CA  GLY A 218      21.740  14.318  17.532  1.00  0.00           C  
ATOM    369  C   GLY A 218      23.171  14.318  16.942  1.00  0.00           C  
ATOM    370  O   GLY A 218      23.373  14.510  15.742  1.00  0.00           O  
ATOM    371  H   GLY A 218      20.253  15.015  16.187  1.00  0.00           H  
ATOM    372  N   SER A 219      24.198  14.217  17.791  1.00  0.00           N  
ATOM    373  CA  SER A 219      25.613  14.290  17.380  1.00  0.00           C  
ATOM    374  CB  SER A 219      26.212  15.124  18.487  1.00  0.00           C  
ATOM    375  OG  SER A 219      25.096  15.597  19.255  1.00  0.00           O  
ATOM    376  C   SER A 219      26.289  12.912  17.219  1.00  0.00           C  
ATOM    377  O   SER A 219      27.455  12.842  16.818  1.00  0.00           O  
ATOM    378  H   SER A 219      24.026  14.137  18.772  1.00  0.00           H  
ATOM    379  HG  SER A 219      25.449  15.897  20.095  1.00  0.00           H  
ATOM    380  N   GLY A 220      25.588  11.830  17.584  1.00  0.00           N  
ATOM    381  CA  GLY A 220      26.182  10.526  17.845  1.00  0.00           C  
ATOM    382  C   GLY A 220      27.323  10.588  18.888  1.00  0.00           C  
ATOM    383  O   GLY A 220      27.124  11.011  20.030  1.00  0.00           O  
ATOM    384  H   GLY A 220      24.634  11.959  17.848  1.00  0.00           H  
ATOM    385  N   VAL A 221      28.528  10.164  18.492  1.00  0.00           N  
ATOM    386  CA  VAL A 221      29.733  10.163  19.331  1.00  0.00           C  
ATOM    387  CB  VAL A 221      30.133   8.724  19.699  1.00  0.00           C  
ATOM    388  CG1 VAL A 221      30.963   8.691  20.982  1.00  0.00           C  
ATOM    389  CG2 VAL A 221      28.928   7.790  19.820  1.00  0.00           C  
ATOM    390  C   VAL A 221      30.908  10.909  18.642  1.00  0.00           C  
ATOM    391  O   VAL A 221      31.011  10.911  17.407  1.00  0.00           O  
ATOM    392  H   VAL A 221      28.660   9.912  17.530  1.00  0.00           H  
ATOM    393  N   ASN A 222      31.800  11.555  19.411  1.00  0.00           N  
ATOM    394  CA  ASN A 222      32.978  12.243  18.871  1.00  0.00           C  
ATOM    395  CB  ASN A 222      32.865  13.772  18.782  1.00  0.00           C  
ATOM    396  CG  ASN A 222      32.378  14.508  20.024  1.00  0.00           C  
ATOM    397  OD1 ASN A 222      31.716  15.535  19.868  1.00  0.00           O  
ATOM    398  ND2 ASN A 222      32.688  13.994  21.225  1.00  0.00           N  
ATOM    399  C   ASN A 222      34.282  11.820  19.570  1.00  0.00           C  
ATOM    400  O   ASN A 222      34.322  11.653  20.789  1.00  0.00           O  
ATOM    401  H   ASN A 222      31.749  11.467  20.407  1.00  0.00           H  
ATOM    402 HD21 ASN A 222      32.358  14.434  22.064  1.00  0.00           H  
ATOM    403 HD22 ASN A 222      33.230  13.157  21.357  1.00  0.00           H  
ATOM    404  N   PHE A 223      35.341  11.616  18.783  1.00  0.00           N  
ATOM    405  CA  PHE A 223      36.374  10.609  19.054  1.00  0.00           C  
ATOM    406  CB  PHE A 223      36.172   9.367  18.196  1.00  0.00           C  
ATOM    407  CG  PHE A 223      35.092   8.426  18.667  1.00  0.00           C  
ATOM    408  CD1 PHE A 223      33.918   8.300  17.935  1.00  0.00           C  
ATOM    409  CD2 PHE A 223      35.299   7.636  19.790  1.00  0.00           C  
ATOM    410  CE1 PHE A 223      32.989   7.327  18.279  1.00  0.00           C  
ATOM    411  CE2 PHE A 223      34.367   6.666  20.138  1.00  0.00           C  
ATOM    412  CZ  PHE A 223      33.230   6.488  19.361  1.00  0.00           C  
ATOM    413  C   PHE A 223      37.833  11.013  18.788  1.00  0.00           C  
ATOM    414  O   PHE A 223      38.086  11.874  17.939  1.00  0.00           O  
ATOM    415  H   PHE A 223      35.382  12.015  17.869  1.00  0.00           H  
ATOM    416  N   GLN A 224      38.801  10.280  19.361  1.00  0.00           N  
ATOM    417  CA  GLN A 224      40.203  10.335  18.936  1.00  0.00           C  
ATOM    418  CB  GLN A 224      40.966  11.321  19.816  1.00  0.00           C  
ATOM    419  CG  GLN A 224      40.807  11.011  21.301  1.00  0.00           C  
ATOM    420  CD  GLN A 224      41.301  12.196  22.095  1.00  0.00           C  
ATOM    421  OE1 GLN A 224      41.548  13.278  21.560  1.00  0.00           O  
ATOM    422  NE2 GLN A 224      41.411  11.940  23.408  1.00  0.00           N  
ATOM    423  C   GLN A 224      40.884   8.942  18.865  1.00  0.00           C  
ATOM    424  O   GLN A 224      40.582   8.057  19.669  1.00  0.00           O  
ATOM    425  H   GLN A 224      38.575   9.577  20.044  1.00  0.00           H  
ATOM    426 HE21 GLN A 224      41.658  12.621  24.096  1.00  0.00           H  
ATOM    427 HE22 GLN A 224      41.211  11.013  23.739  1.00  0.00           H  
ATOM    428  N   LEU A 225      41.809   8.765  17.907  1.00  0.00           N  
ATOM    429  CA  LEU A 225      42.619   7.538  17.778  1.00  0.00           C  
ATOM    430  CB  LEU A 225      42.869   7.217  16.303  1.00  0.00           C  
ATOM    431  CG  LEU A 225      41.592   6.999  15.496  1.00  0.00           C  
ATOM    432  CD1 LEU A 225      41.890   6.808  14.008  1.00  0.00           C  
ATOM    433  CD2 LEU A 225      40.757   5.852  16.061  1.00  0.00           C  
ATOM    434  C   LEU A 225      43.946   7.640  18.567  1.00  0.00           C  
ATOM    435  O   LEU A 225      43.949   7.579  19.793  1.00  0.00           O  
ATOM    436  H   LEU A 225      42.017   9.537  17.310  1.00  0.00           H  
ATOM    437  N   ASN A 226      45.076   7.946  17.903  1.00  0.00           N  
ATOM    438  CA  ASN A 226      46.405   8.245  18.485  1.00  0.00           C  
ATOM    439  CB  ASN A 226      47.536   8.201  17.455  1.00  0.00           C  
ATOM    440  CG  ASN A 226      47.492   9.457  16.619  1.00  0.00           C  
ATOM    441  OD1 ASN A 226      46.442  10.071  16.465  1.00  0.00           O  
ATOM    442  ND2 ASN A 226      48.667   9.783  16.051  1.00  0.00           N  
ATOM    443  C   ASN A 226      46.434   9.604  19.250  1.00  0.00           C  
ATOM    444  O   ASN A 226      47.405  10.360  19.207  1.00  0.00           O  
ATOM    445  H   ASN A 226      45.017   8.135  16.924  1.00  0.00           H  
ATOM    446 HD21 ASN A 226      48.754  10.536  15.395  1.00  0.00           H  
ATOM    447 HD22 ASN A 226      49.494   9.261  16.262  1.00  0.00           H  
ATOM    448  N   ASN A 227      45.286   9.985  19.817  1.00  0.00           N  
ATOM    449  CA  ASN A 227      44.883  11.256  20.411  1.00  0.00           C  
ATOM    450  CB  ASN A 227      45.655  11.587  21.697  1.00  0.00           C  
ATOM    451  CG  ASN A 227      45.475  10.522  22.754  1.00  0.00           C  
ATOM    452  OD1 ASN A 227      45.920   9.392  22.603  1.00  0.00           O  
ATOM    453  ND2 ASN A 227      44.805  10.941  23.844  1.00  0.00           N  
ATOM    454  C   ASN A 227      44.983  12.510  19.502  1.00  0.00           C  
ATOM    455  O   ASN A 227      44.105  13.372  19.592  1.00  0.00           O  
ATOM    456  H   ASN A 227      44.665   9.230  20.013  1.00  0.00           H  
ATOM    457 HD21 ASN A 227      44.619  10.289  24.582  1.00  0.00           H  
ATOM    458 HD22 ASN A 227      44.497  11.886  23.944  1.00  0.00           H  
ATOM    459  N   GLN A 228      45.954  12.582  18.584  1.00  0.00           N  
ATOM    460  CA  GLN A 228      46.033  13.580  17.508  1.00  0.00           C  
ATOM    461  CB  GLN A 228      47.427  13.566  16.888  1.00  0.00           C  
ATOM    462  CG  GLN A 228      48.498  13.732  17.970  1.00  0.00           C  
ATOM    463  CD  GLN A 228      48.229  14.998  18.764  1.00  0.00           C  
ATOM    464  OE1 GLN A 228      47.527  15.006  19.771  1.00  0.00           O  
ATOM    465  NE2 GLN A 228      48.841  16.079  18.250  1.00  0.00           N  
ATOM    466  C   GLN A 228      44.907  13.414  16.454  1.00  0.00           C  
ATOM    467  O   GLN A 228      44.173  14.357  16.157  1.00  0.00           O  
ATOM    468  H   GLN A 228      46.643  11.863  18.565  1.00  0.00           H  
ATOM    469 HE21 GLN A 228      48.763  16.976  18.685  1.00  0.00           H  
ATOM    470 HE22 GLN A 228      49.399  16.006  17.422  1.00  0.00           H  
ATOM    471  N   HIS A 229      44.729  12.208  15.904  1.00  0.00           N  
ATOM    472  CA  HIS A 229      43.741  11.921  14.859  1.00  0.00           C  
ATOM    473  CB  HIS A 229      44.097  10.715  13.972  1.00  0.00           C  
ATOM    474  CG  HIS A 229      45.314  11.031  13.121  1.00  0.00           C  
ATOM    475  ND1 HIS A 229      45.303  11.344  11.805  1.00  0.00           N  
ATOM    476  CD2 HIS A 229      46.642  11.054  13.556  1.00  0.00           C  
ATOM    477  NE2 HIS A 229      47.430  11.380  12.508  1.00  0.00           N  
ATOM    478  CE1 HIS A 229      46.603  11.560  11.424  1.00  0.00           C  
ATOM    479  C   HIS A 229      42.308  11.872  15.409  1.00  0.00           C  
ATOM    480  O   HIS A 229      42.031  11.089  16.318  1.00  0.00           O  
ATOM    481  H   HIS A 229      45.269  11.448  16.255  1.00  0.00           H  
ATOM    482  HD1 HIS A 229      44.557  11.420  11.160  1.00  0.00           H  
ATOM    483  N   LYS A 230      41.384  12.665  14.847  1.00  0.00           N  
ATOM    484  CA  LYS A 230      40.079  12.958  15.449  1.00  0.00           C  
ATOM    485  CB  LYS A 230      40.040  14.323  16.141  1.00  0.00           C  
ATOM    486  CG  LYS A 230      41.070  14.511  17.254  1.00  0.00           C  
ATOM    487  CD  LYS A 230      40.815  15.785  18.059  1.00  0.00           C  
ATOM    488  CE  LYS A 230      41.955  16.124  19.022  1.00  0.00           C  
ATOM    489  NZ  LYS A 230      42.276  14.957  19.849  1.00  0.00           N1+
ATOM    490  C   LYS A 230      38.893  12.863  14.468  1.00  0.00           C  
ATOM    491  O   LYS A 230      39.037  13.164  13.282  1.00  0.00           O  
ATOM    492  H   LYS A 230      41.578  13.142  13.988  1.00  0.00           H  
ATOM    493  HZ1 LYS A 230      41.485  14.586  20.417  1.00  0.00           H  
ATOM    494  HZ2 LYS A 230      43.065  15.150  20.495  1.00  0.00           H  
ATOM    495  HZ3 LYS A 230      42.630  14.176  19.258  1.00  0.00           H  
ATOM    496  N   PHE A 231      37.718  12.453  14.968  1.00  0.00           N  
ATOM    497  CA  PHE A 231      36.514  12.313  14.130  1.00  0.00           C  
ATOM    498  CB  PHE A 231      36.586  11.066  13.239  1.00  0.00           C  
ATOM    499  CG  PHE A 231      36.746   9.800  14.047  1.00  0.00           C  
ATOM    500  CD1 PHE A 231      38.013   9.372  14.425  1.00  0.00           C  
ATOM    501  CD2 PHE A 231      35.629   9.049  14.392  1.00  0.00           C  
ATOM    502  CE1 PHE A 231      38.167   8.184  15.126  1.00  0.00           C  
ATOM    503  CE2 PHE A 231      35.785   7.857  15.089  1.00  0.00           C  
ATOM    504  CZ  PHE A 231      37.054   7.418  15.448  1.00  0.00           C  
ATOM    505  C   PHE A 231      35.160  12.406  14.861  1.00  0.00           C  
ATOM    506  O   PHE A 231      35.077  12.180  16.072  1.00  0.00           O  
ATOM    507  H   PHE A 231      37.630  12.222  15.941  1.00  0.00           H  
ATOM    508  N   ASN A 232      34.069  12.645  14.122  1.00  0.00           N  
ATOM    509  CA  ASN A 232      32.704  12.427  14.612  1.00  0.00           C  
ATOM    510  CB  ASN A 232      31.888  13.669  14.281  1.00  0.00           C  
ATOM    511  CG  ASN A 232      30.636  13.804  15.123  1.00  0.00           C  
ATOM    512  OD1 ASN A 232      30.490  14.801  15.830  1.00  0.00           O  
ATOM    513  ND2 ASN A 232      29.709  12.846  14.982  1.00  0.00           N  
ATOM    514  C   ASN A 232      32.033  11.217  13.917  1.00  0.00           C  
ATOM    515  O   ASN A 232      32.013  11.163  12.684  1.00  0.00           O  
ATOM    516  H   ASN A 232      34.201  12.855  13.148  1.00  0.00           H  
ATOM    517 HD21 ASN A 232      28.917  12.737  15.596  1.00  0.00           H  
ATOM    518 HD22 ASN A 232      29.769  12.131  14.283  1.00  0.00           H  
ATOM    519  N   ILE A 233      31.356  10.340  14.678  1.00  0.00           N  
ATOM    520  CA  ILE A 233      30.416   9.345  14.135  1.00  0.00           C  
ATOM    521  CB  ILE A 233      30.700   7.935  14.654  1.00  0.00           C  
ATOM    522  CG2 ILE A 233      29.723   6.933  14.035  1.00  0.00           C  
ATOM    523  CG1 ILE A 233      32.145   7.530  14.364  1.00  0.00           C  
ATOM    524  CD1 ILE A 233      32.441   6.089  14.782  1.00  0.00           C  
ATOM    525  C   ILE A 233      28.966   9.771  14.444  1.00  0.00           C  
ATOM    526  O   ILE A 233      28.509   9.699  15.591  1.00  0.00           O  
ATOM    527  H   ILE A 233      31.390  10.415  15.675  1.00  0.00           H  
ATOM    528  N   LEU A 234      28.246  10.210  13.405  1.00  0.00           N  
ATOM    529  CA  LEU A 234      26.781  10.271  13.392  1.00  0.00           C  
ATOM    530  CB  LEU A 234      26.365  11.225  12.280  1.00  0.00           C  
ATOM    531  CG  LEU A 234      27.075  12.564  12.448  1.00  0.00           C  
ATOM    532  CD1 LEU A 234      27.297  13.281  11.116  1.00  0.00           C  
ATOM    533  CD2 LEU A 234      26.374  13.424  13.498  1.00  0.00           C  
ATOM    534  C   LEU A 234      26.170   8.865  13.147  1.00  0.00           C  
ATOM    535  O   LEU A 234      26.473   8.228  12.136  1.00  0.00           O  
ATOM    536  H   LEU A 234      28.695  10.193  12.509  1.00  0.00           H  
ATOM    537  N   ILE A 235      25.290   8.369  14.027  1.00  0.00           N  
ATOM    538  CA  ILE A 235      24.789   6.983  13.993  1.00  0.00           C  
ATOM    539  CB  ILE A 235      24.947   6.340  15.368  1.00  0.00           C  
ATOM    540  CG2 ILE A 235      24.411   4.907  15.362  1.00  0.00           C  
ATOM    541  CG1 ILE A 235      26.400   6.434  15.836  1.00  0.00           C  
ATOM    542  CD1 ILE A 235      26.623   5.863  17.235  1.00  0.00           C  
ATOM    543  C   ILE A 235      23.307   6.928  13.547  1.00  0.00           C  
ATOM    544  O   ILE A 235      22.409   7.372  14.270  1.00  0.00           O  
ATOM    545  H   ILE A 235      24.907   8.962  14.734  1.00  0.00           H  
ATOM    546  N   LEU A 236      23.037   6.385  12.352  1.00  0.00           N  
ATOM    547  CA  LEU A 236      21.765   6.603  11.661  1.00  0.00           C  
ATOM    548  CB  LEU A 236      22.006   6.935  10.191  1.00  0.00           C  
ATOM    549  CG  LEU A 236      23.020   8.061   9.990  1.00  0.00           C  
ATOM    550  CD1 LEU A 236      23.377   8.223   8.517  1.00  0.00           C  
ATOM    551  CD2 LEU A 236      22.559   9.379  10.608  1.00  0.00           C  
ATOM    552  C   LEU A 236      20.819   5.386  11.770  1.00  0.00           C  
ATOM    553  O   LEU A 236      20.553   4.696  10.787  1.00  0.00           O  
ATOM    554  H   LEU A 236      23.733   5.838  11.894  1.00  0.00           H  
ATOM    555  N   TYR A 237      20.221   5.176  12.951  1.00  0.00           N  
ATOM    556  CA  TYR A 237      19.232   4.116  13.250  1.00  0.00           C  
ATOM    557  CB  TYR A 237      18.994   3.966  14.756  1.00  0.00           C  
ATOM    558  CG  TYR A 237      19.721   2.725  15.240  1.00  0.00           C  
ATOM    559  CD1 TYR A 237      20.780   2.831  16.135  1.00  0.00           C  
ATOM    560  CE1 TYR A 237      21.442   1.689  16.578  1.00  0.00           C  
ATOM    561  CD2 TYR A 237      19.334   1.466  14.790  1.00  0.00           C  
ATOM    562  CE2 TYR A 237      19.995   0.324  15.234  1.00  0.00           C  
ATOM    563  CZ  TYR A 237      21.054   0.430  16.129  1.00  0.00           C  
ATOM    564  OH  TYR A 237      21.719  -0.703  16.571  1.00  0.00           O  
ATOM    565  C   TYR A 237      17.924   3.999  12.408  1.00  0.00           C  
ATOM    566  O   TYR A 237      16.957   3.366  12.822  1.00  0.00           O  
ATOM    567  H   TYR A 237      20.472   5.817  13.678  1.00  0.00           H  
ATOM    568  HH  TYR A 237      21.478  -1.424  15.985  1.00  0.00           H  
ATOM    569  N   SER A 238      17.848   4.605  11.222  1.00  0.00           N  
ATOM    570  CA  SER A 238      16.781   4.362  10.242  1.00  0.00           C  
ATOM    571  CB  SER A 238      15.588   5.252  10.598  1.00  0.00           C  
ATOM    572  OG  SER A 238      15.518   5.428  12.018  1.00  0.00           O  
ATOM    573  C   SER A 238      17.278   4.649   8.810  1.00  0.00           C  
ATOM    574  O   SER A 238      17.758   5.743   8.508  1.00  0.00           O  
ATOM    575  H   SER A 238      18.605   5.152  10.865  1.00  0.00           H  
ATOM    576  HG  SER A 238      15.643   4.560  12.397  1.00  0.00           H  
ATOM    577  N   THR A 239      17.328   3.589   7.985  1.00  0.00           N  
ATOM    578  CA  THR A 239      18.118   3.543   6.735  1.00  0.00           C  
ATOM    579  CB  THR A 239      17.540   4.603   5.813  1.00  0.00           C  
ATOM    580  OG1 THR A 239      16.111   4.479   5.873  1.00  0.00           O  
ATOM    581  CG2 THR A 239      18.044   4.492   4.374  1.00  0.00           C  
ATOM    582  C   THR A 239      19.586   3.718   7.105  1.00  0.00           C  
ATOM    583  O   THR A 239      20.320   2.769   7.228  1.00  0.00           O  
ATOM    584  H   THR A 239      16.935   2.729   8.303  1.00  0.00           H  
ATOM    585  HG1 THR A 239      15.909   3.649   5.456  1.00  0.00           H  
ATOM    586  N   PRO A 277      13.394  14.675   3.262  1.00  0.00           N1+
ATOM    587  CD  PRO A 277      12.477  13.685   2.716  1.00  0.00           C  
ATOM    588  CA  PRO A 277      13.453  14.668   4.742  1.00  0.00           C  
ATOM    589  CB  PRO A 277      12.674  13.391   5.083  1.00  0.00           C  
ATOM    590  CG  PRO A 277      11.682  13.221   3.931  1.00  0.00           C  
ATOM    591  C   PRO A 277      14.888  14.721   5.348  1.00  0.00           C  
ATOM    592  O   PRO A 277      15.805  15.201   4.689  1.00  0.00           O  
ATOM    593  N   GLN A 278      15.113  14.265   6.592  1.00  0.00           N  
ATOM    594  CA  GLN A 278      16.391  14.490   7.289  1.00  0.00           C  
ATOM    595  CB  GLN A 278      16.167  14.377   8.798  1.00  0.00           C  
ATOM    596  CG  GLN A 278      15.023  15.248   9.317  1.00  0.00           C  
ATOM    597  CD  GLN A 278      15.411  16.705   9.226  1.00  0.00           C  
ATOM    598  OE1 GLN A 278      15.473  17.312   8.159  1.00  0.00           O  
ATOM    599  NE2 GLN A 278      15.685  17.243  10.414  1.00  0.00           N  
ATOM    600  C   GLN A 278      17.562  13.555   6.897  1.00  0.00           C  
ATOM    601  O   GLN A 278      18.661  14.038   6.659  1.00  0.00           O  
ATOM    602  H   GLN A 278      14.368  13.815   7.080  1.00  0.00           H  
ATOM    603 HE21 GLN A 278      15.906  18.210  10.579  1.00  0.00           H  
ATOM    604 HE22 GLN A 278      15.763  16.685  11.245  1.00  0.00           H  
ATOM    605  N   ILE A 279      17.386  12.225   6.837  1.00  0.00           N  
ATOM    606  CA  ILE A 279      18.534  11.290   6.788  1.00  0.00           C  
ATOM    607  CB  ILE A 279      17.997   9.864   6.925  1.00  0.00           C  
ATOM    608  CG2 ILE A 279      19.117   8.824   6.972  1.00  0.00           C  
ATOM    609  CG1 ILE A 279      17.073   9.774   8.143  1.00  0.00           C  
ATOM    610  CD1 ILE A 279      16.215   8.509   8.152  1.00  0.00           C  
ATOM    611  C   ILE A 279      19.372  11.464   5.488  1.00  0.00           C  
ATOM    612  O   ILE A 279      20.598  11.559   5.519  1.00  0.00           O  
ATOM    613  H   ILE A 279      16.455  11.874   6.897  1.00  0.00           H  
ATOM    614  N   GLN A 280      18.708  11.663   4.345  1.00  0.00           N  
ATOM    615  CA  GLN A 280      19.318  12.126   3.103  1.00  0.00           C  
ATOM    616  CB  GLN A 280      18.471  12.061   1.820  1.00  0.00           C  
ATOM    617  CG  GLN A 280      17.109  12.741   1.791  1.00  0.00           C  
ATOM    618  CD  GLN A 280      16.151  11.880   2.570  1.00  0.00           C  
ATOM    619  OE1 GLN A 280      15.812  10.758   2.218  1.00  0.00           O  
ATOM    620  NE2 GLN A 280      15.764  12.459   3.705  1.00  0.00           N  
ATOM    621  C   GLN A 280      20.117  13.453   3.240  1.00  0.00           C  
ATOM    622  O   GLN A 280      21.122  13.602   2.550  1.00  0.00           O  
ATOM    623  H   GLN A 280      17.726  11.497   4.362  1.00  0.00           H  
ATOM    624 HE21 GLN A 280      15.155  11.996   4.345  1.00  0.00           H  
ATOM    625 HE22 GLN A 280      16.077  13.406   3.845  1.00  0.00           H  
ATOM    626  N   LYS A 281      19.813  14.347   4.197  1.00  0.00           N  
ATOM    627  CA  LYS A 281      20.631  15.545   4.429  1.00  0.00           C  
ATOM    628  CB  LYS A 281      19.853  16.502   5.337  1.00  0.00           C  
ATOM    629  CG  LYS A 281      20.566  17.776   5.797  1.00  0.00           C  
ATOM    630  CD  LYS A 281      19.926  18.288   7.088  1.00  0.00           C  
ATOM    631  CE  LYS A 281      18.412  18.428   6.947  1.00  0.00           C  
ATOM    632  NZ  LYS A 281      17.791  18.601   8.265  1.00  0.00           N1+
ATOM    633  C   LYS A 281      21.982  15.178   5.083  1.00  0.00           C  
ATOM    634  O   LYS A 281      22.959  15.921   4.963  1.00  0.00           O  
ATOM    635  H   LYS A 281      19.023  14.212   4.787  1.00  0.00           H  
ATOM    636  HZ1 LYS A 281      18.209  17.994   9.003  1.00  0.00           H  
ATOM    637  HZ2 LYS A 281      16.773  18.394   8.230  1.00  0.00           H  
ATOM    638  HZ3 LYS A 281      17.891  19.546   8.693  1.00  0.00           H  
ATOM    639  N   VAL A 282      22.107  13.988   5.688  1.00  0.00           N  
ATOM    640  CA  VAL A 282      23.412  13.515   6.123  1.00  0.00           C  
ATOM    641  CB  VAL A 282      23.317  12.324   7.065  1.00  0.00           C  
ATOM    642  CG1 VAL A 282      24.674  12.101   7.718  1.00  0.00           C  
ATOM    643  CG2 VAL A 282      22.249  12.559   8.129  1.00  0.00           C  
ATOM    644  C   VAL A 282      24.318  13.233   4.908  1.00  0.00           C  
ATOM    645  O   VAL A 282      25.469  13.656   4.907  1.00  0.00           O  
ATOM    646  H   VAL A 282      21.317  13.375   5.717  1.00  0.00           H  
ATOM    647  N   CYS A 283      23.783  12.718   3.796  1.00  0.00           N  
ATOM    648  CA  CYS A 283      24.527  12.575   2.540  1.00  0.00           C  
ATOM    649  CB  CYS A 283      23.669  11.754   1.583  1.00  0.00           C  
ATOM    650  SG  CYS A 283      22.887  10.377   2.458  1.00  0.00           S  
ATOM    651  C   CYS A 283      24.948  13.935   1.934  1.00  0.00           C  
ATOM    652  O   CYS A 283      25.967  13.990   1.236  1.00  0.00           O  
ATOM    653  H   CYS A 283      22.809  12.483   3.778  1.00  0.00           H  
ATOM    654  N   GLU A 284      24.198  15.016   2.203  1.00  0.00           N  
ATOM    655  CA  GLU A 284      24.541  16.395   1.823  1.00  0.00           C  
ATOM    656  CB  GLU A 284      23.278  17.251   1.891  1.00  0.00           C  
ATOM    657  CG  GLU A 284      22.122  16.670   1.074  1.00  0.00           C  
ATOM    658  CD  GLU A 284      20.818  17.259   1.576  1.00  0.00           C  
ATOM    659  OE1 GLU A 284      20.857  18.299   2.232  1.00  0.00           O  
ATOM    660  OE2 GLU A 284      19.771  16.650   1.358  1.00  0.00           O1-
ATOM    661  C   GLU A 284      25.640  16.992   2.733  1.00  0.00           C  
ATOM    662  O   GLU A 284      26.481  17.734   2.231  1.00  0.00           O  
ATOM    663  H   GLU A 284      23.356  14.913   2.736  1.00  0.00           H  
ATOM    664  N   VAL A 285      25.640  16.708   4.049  1.00  0.00           N  
ATOM    665  CA  VAL A 285      26.671  17.218   4.963  1.00  0.00           C  
ATOM    666  CB  VAL A 285      26.028  17.606   6.307  1.00  0.00           C  
ATOM    667  CG1 VAL A 285      25.595  16.383   7.117  1.00  0.00           C  
ATOM    668  CG2 VAL A 285      26.918  18.551   7.116  1.00  0.00           C  
ATOM    669  C   VAL A 285      27.945  16.349   5.155  1.00  0.00           C  
ATOM    670  O   VAL A 285      29.002  16.895   5.454  1.00  0.00           O  
ATOM    671  H   VAL A 285      24.899  16.134   4.404  1.00  0.00           H  
ATOM    672  N   VAL A 286      27.865  15.013   5.079  1.00  0.00           N  
ATOM    673  CA  VAL A 286      28.923  14.104   5.550  1.00  0.00           C  
ATOM    674  CB  VAL A 286      28.341  12.687   5.629  1.00  0.00           C  
ATOM    675  CG1 VAL A 286      28.244  12.011   4.261  1.00  0.00           C  
ATOM    676  CG2 VAL A 286      29.082  11.838   6.644  1.00  0.00           C  
ATOM    677  C   VAL A 286      30.280  14.132   4.783  1.00  0.00           C  
ATOM    678  O   VAL A 286      30.310  14.248   3.553  1.00  0.00           O  
ATOM    679  H   VAL A 286      27.015  14.628   4.730  1.00  0.00           H  
ATOM    680  N   ASP A 287      31.400  13.872   5.480  1.00  0.00           N  
ATOM    681  CA  ASP A 287      32.655  13.524   4.799  1.00  0.00           C  
ATOM    682  CB  ASP A 287      33.835  13.580   5.780  1.00  0.00           C  
ATOM    683  CG  ASP A 287      34.009  14.938   6.445  1.00  0.00           C  
ATOM    684  OD1 ASP A 287      35.133  15.425   6.485  1.00  0.00           O  
ATOM    685  OD2 ASP A 287      33.046  15.494   6.971  1.00  0.00           O1-
ATOM    686  C   ASP A 287      32.658  12.141   4.111  1.00  0.00           C  
ATOM    687  O   ASP A 287      33.141  12.009   2.988  1.00  0.00           O  
ATOM    688  H   ASP A 287      31.450  13.989   6.475  1.00  0.00           H  
ATOM    689  N   GLY A 288      32.099  11.113   4.772  1.00  0.00           N  
ATOM    690  CA  GLY A 288      32.175   9.727   4.308  1.00  0.00           C  
ATOM    691  C   GLY A 288      31.093   8.758   4.846  1.00  0.00           C  
ATOM    692  O   GLY A 288      30.418   9.010   5.856  1.00  0.00           O  
ATOM    693  H   GLY A 288      31.689  11.280   5.670  1.00  0.00           H  
ATOM    694  N   PHE A 289      30.937   7.631   4.139  1.00  0.00           N  
ATOM    695  CA  PHE A 289      29.790   6.737   4.217  1.00  0.00           C  
ATOM    696  CB  PHE A 289      29.221   6.493   2.821  1.00  0.00           C  
ATOM    697  CG  PHE A 289      28.744   7.780   2.201  1.00  0.00           C  
ATOM    698  CD1 PHE A 289      29.544   8.451   1.282  1.00  0.00           C  
ATOM    699  CD2 PHE A 289      27.495   8.283   2.542  1.00  0.00           C  
ATOM    700  CE1 PHE A 289      29.081   9.615   0.683  1.00  0.00           C  
ATOM    701  CE2 PHE A 289      27.032   9.446   1.941  1.00  0.00           C  
ATOM    702  CZ  PHE A 289      27.819  10.101   1.004  1.00  0.00           C  
ATOM    703  C   PHE A 289      30.083   5.371   4.861  1.00  0.00           C  
ATOM    704  O   PHE A 289      30.647   4.496   4.198  1.00  0.00           O  
ATOM    705  H   PHE A 289      31.629   7.399   3.455  1.00  0.00           H  
ATOM    706  N   ILE A 290      29.699   5.166   6.127  1.00  0.00           N  
ATOM    707  CA  ILE A 290      29.927   3.890   6.807  1.00  0.00           C  
ATOM    708  CB  ILE A 290      30.264   4.102   8.280  1.00  0.00           C  
ATOM    709  CG2 ILE A 290      30.689   2.780   8.914  1.00  0.00           C  
ATOM    710  CG1 ILE A 290      31.324   5.189   8.461  1.00  0.00           C  
ATOM    711  CD1 ILE A 290      31.643   5.447   9.934  1.00  0.00           C  
ATOM    712  C   ILE A 290      28.695   2.963   6.643  1.00  0.00           C  
ATOM    713  O   ILE A 290      27.664   3.147   7.301  1.00  0.00           O  
ATOM    714  H   ILE A 290      29.130   5.851   6.583  1.00  0.00           H  
ATOM    715  N   TYR A 291      28.821   1.940   5.786  1.00  0.00           N  
ATOM    716  CA  TYR A 291      27.777   0.930   5.603  1.00  0.00           C  
ATOM    717  CB  TYR A 291      27.705   0.516   4.134  1.00  0.00           C  
ATOM    718  CG  TYR A 291      26.524  -0.400   3.909  1.00  0.00           C  
ATOM    719  CD1 TYR A 291      26.718  -1.683   3.410  1.00  0.00           C  
ATOM    720  CE1 TYR A 291      25.623  -2.497   3.140  1.00  0.00           C  
ATOM    721  CD2 TYR A 291      25.239   0.047   4.187  1.00  0.00           C  
ATOM    722  CE2 TYR A 291      24.147  -0.768   3.920  1.00  0.00           C  
ATOM    723  CZ  TYR A 291      24.334  -2.031   3.372  1.00  0.00           C  
ATOM    724  OH  TYR A 291      23.240  -2.809   3.054  1.00  0.00           O  
ATOM    725  C   TYR A 291      28.002  -0.315   6.478  1.00  0.00           C  
ATOM    726  O   TYR A 291      28.973  -1.054   6.274  1.00  0.00           O  
ATOM    727  H   TYR A 291      29.700   1.802   5.333  1.00  0.00           H  
ATOM    728  HH  TYR A 291      23.345  -3.178   2.178  1.00  0.00           H  
ATOM    729  N   VAL A 292      27.111  -0.548   7.451  1.00  0.00           N  
ATOM    730  CA  VAL A 292      27.120  -1.776   8.251  1.00  0.00           C  
ATOM    731  CB  VAL A 292      26.557  -1.556   9.649  1.00  0.00           C  
ATOM    732  CG1 VAL A 292      26.979  -2.701  10.571  1.00  0.00           C  
ATOM    733  CG2 VAL A 292      27.031  -0.220  10.205  1.00  0.00           C  
ATOM    734  C   VAL A 292      26.419  -2.945   7.535  1.00  0.00           C  
ATOM    735  O   VAL A 292      25.185  -3.014   7.509  1.00  0.00           O  
ATOM    736  H   VAL A 292      26.318   0.054   7.517  1.00  0.00           H  
ATOM    737  N   ALA A 293      27.197  -3.882   6.971  1.00  0.00           N  
ATOM    738  CA  ALA A 293      26.685  -5.032   6.225  1.00  0.00           C  
ATOM    739  CB  ALA A 293      27.455  -5.204   4.916  1.00  0.00           C  
ATOM    740  C   ALA A 293      26.788  -6.346   7.028  1.00  0.00           C  
ATOM    741  O   ALA A 293      27.744  -6.552   7.778  1.00  0.00           O  
ATOM    742  H   ALA A 293      28.183  -3.834   7.126  1.00  0.00           H  
ATOM    743  N   ASN A 294      25.857  -7.288   6.829  1.00  0.00           N  
ATOM    744  CA  ASN A 294      25.910  -8.568   7.553  1.00  0.00           C  
ATOM    745  CB  ASN A 294      24.536  -9.214   7.498  1.00  0.00           C  
ATOM    746  CG  ASN A 294      24.474 -10.395   8.435  1.00  0.00           C  
ATOM    747  OD1 ASN A 294      25.233 -11.347   8.330  1.00  0.00           O  
ATOM    748  ND2 ASN A 294      23.518 -10.282   9.369  1.00  0.00           N  
ATOM    749  C   ASN A 294      26.986  -9.543   7.004  1.00  0.00           C  
ATOM    750  O   ASN A 294      26.990  -9.858   5.811  1.00  0.00           O  
ATOM    751  H   ASN A 294      25.166  -7.162   6.117  1.00  0.00           H  
ATOM    752 HD21 ASN A 294      23.389 -10.892  10.153  1.00  0.00           H  
ATOM    753 HD22 ASN A 294      22.854  -9.531   9.269  1.00  0.00           H  
ATOM    754  N   ALA A 295      27.780 -10.152   7.899  1.00  0.00           N  
ATOM    755  CA  ALA A 295      28.730 -11.211   7.567  1.00  0.00           C  
ATOM    756  CB  ALA A 295      30.171 -10.725   7.720  1.00  0.00           C  
ATOM    757  C   ALA A 295      28.549 -12.522   8.379  1.00  0.00           C  
ATOM    758  O   ALA A 295      29.437 -13.370   8.302  1.00  0.00           O  
ATOM    759  H   ALA A 295      27.690  -9.884   8.860  1.00  0.00           H  
ATOM    760  N   GLU A 296      27.471 -12.723   9.163  1.00  0.00           N  
ATOM    761  CA  GLU A 296      27.308 -13.947   9.968  1.00  0.00           C  
ATOM    762  CB  GLU A 296      26.310 -13.746  11.103  1.00  0.00           C  
ATOM    763  CG  GLU A 296      26.548 -12.421  11.814  1.00  0.00           C  
ATOM    764  CD  GLU A 296      26.375 -12.588  13.307  1.00  0.00           C  
ATOM    765  OE1 GLU A 296      25.254 -12.548  13.794  1.00  0.00           O  
ATOM    766  OE2 GLU A 296      27.375 -12.727  14.001  1.00  0.00           O1-
ATOM    767  C   GLU A 296      26.904 -15.169   9.115  1.00  0.00           C  
ATOM    768  O   GLU A 296      25.923 -15.115   8.375  1.00  0.00           O  
ATOM    769  H   GLU A 296      26.701 -12.093   9.096  1.00  0.00           H  
ATOM    770  N   ALA A 297      27.560 -16.324   9.295  1.00  0.00           N  
ATOM    771  CA  ALA A 297      27.341 -17.547   8.507  1.00  0.00           C  
ATOM    772  CB  ALA A 297      28.495 -18.534   8.681  1.00  0.00           C  
ATOM    773  C   ALA A 297      26.001 -18.284   8.783  1.00  0.00           C  
ATOM    774  O   ALA A 297      25.821 -19.424   8.358  1.00  0.00           O  
ATOM    775  H   ALA A 297      28.214 -16.321  10.047  1.00  0.00           H  
ATOM    776  N   HIS A 298      25.048 -17.626   9.452  1.00  0.00           N  
ATOM    777  CA  HIS A 298      23.638 -18.032   9.555  1.00  0.00           C  
ATOM    778  CB  HIS A 298      23.230 -18.177  11.028  1.00  0.00           C  
ATOM    779  CG  HIS A 298      22.789 -16.853  11.620  1.00  0.00           C  
ATOM    780  ND1 HIS A 298      23.620 -15.913  12.120  1.00  0.00           N  
ATOM    781  CD2 HIS A 298      21.473 -16.397  11.759  1.00  0.00           C  
ATOM    782  NE2 HIS A 298      21.521 -15.177  12.342  1.00  0.00           N  
ATOM    783  CE1 HIS A 298      22.840 -14.874  12.567  1.00  0.00           C  
ATOM    784  C   HIS A 298      22.682 -17.065   8.822  1.00  0.00           C  
ATOM    785  O   HIS A 298      21.523 -17.403   8.580  1.00  0.00           O  
ATOM    786  H   HIS A 298      25.249 -16.699   9.762  1.00  0.00           H  
ATOM    787  HD1 HIS A 298      24.596 -15.942  12.215  1.00  0.00           H  
ATOM    788  N   LYS A 299      23.156 -15.884   8.396  1.00  0.00           N  
ATOM    789  CA  LYS A 299      22.402 -15.043   7.471  1.00  0.00           C  
ATOM    790  CB  LYS A 299      22.928 -13.597   7.524  1.00  0.00           C  
ATOM    791  CG  LYS A 299      22.376 -12.568   6.514  1.00  0.00           C  
ATOM    792  CD  LYS A 299      20.976 -11.993   6.753  1.00  0.00           C  
ATOM    793  CE  LYS A 299      20.491 -11.070   5.614  1.00  0.00           C  
ATOM    794  NZ  LYS A 299      21.161  -9.759   5.576  1.00  0.00           N1+
ATOM    795  C   LYS A 299      22.473 -15.629   6.039  1.00  0.00           C  
ATOM    796  O   LYS A 299      23.554 -15.897   5.513  1.00  0.00           O  
ATOM    797  H   LYS A 299      24.106 -15.625   8.566  1.00  0.00           H  
ATOM    798  HZ1 LYS A 299      20.811  -9.158   6.359  1.00  0.00           H  
ATOM    799  HZ2 LYS A 299      20.964  -9.263   4.678  1.00  0.00           H  
ATOM    800  HZ3 LYS A 299      22.189  -9.803   5.652  1.00  0.00           H  
ATOM    801  N   ARG A 300      21.319 -15.774   5.378  1.00  0.00           N  
ATOM    802  CA  ARG A 300      21.209 -15.815   3.918  1.00  0.00           C  
ATOM    803  CB  ARG A 300      20.209 -16.917   3.544  1.00  0.00           C  
ATOM    804  CG  ARG A 300      20.431 -18.235   4.303  1.00  0.00           C  
ATOM    805  CD  ARG A 300      20.315 -19.479   3.418  1.00  0.00           C  
ATOM    806  NE  ARG A 300      21.357 -19.422   2.400  1.00  0.00           N  
ATOM    807  CZ  ARG A 300      21.439 -20.280   1.348  1.00  0.00           C  
ATOM    808  NH1 ARG A 300      20.603 -21.338   1.285  1.00  0.00           N  
ATOM    809  NH2 ARG A 300      22.358 -20.037   0.391  1.00  0.00           N1+
ATOM    810  C   ARG A 300      20.720 -14.434   3.424  1.00  0.00           C  
ATOM    811  O   ARG A 300      19.942 -13.778   4.115  1.00  0.00           O  
ATOM    812  H   ARG A 300      20.487 -15.606   5.905  1.00  0.00           H  
ATOM    813  HE  ARG A 300      22.008 -18.658   2.486  1.00  0.00           H  
ATOM    814 HH11 ARG A 300      20.610 -21.986   0.520  1.00  0.00           H  
ATOM    815 HH12 ARG A 300      19.938 -21.510   2.015  1.00  0.00           H  
ATOM    816 HH21 ARG A 300      22.950 -19.216   0.464  1.00  0.00           H  
ATOM    817 HH22 ARG A 300      22.500 -20.592  -0.431  1.00  0.00           H  
ATOM    818  N   HIS A 301      21.200 -13.942   2.277  1.00  0.00           N  
ATOM    819  CA  HIS A 301      21.293 -12.492   2.012  1.00  0.00           C  
ATOM    820  CB  HIS A 301      22.704 -12.068   1.657  1.00  0.00           C  
ATOM    821  CG  HIS A 301      23.653 -12.088   2.820  1.00  0.00           C  
ATOM    822  ND1 HIS A 301      23.983 -10.992   3.521  1.00  0.00           N  
ATOM    823  CD2 HIS A 301      24.372 -13.180   3.306  1.00  0.00           C  
ATOM    824  NE2 HIS A 301      25.154 -12.735   4.313  1.00  0.00           N  
ATOM    825  CE1 HIS A 301      24.916 -11.387   4.442  1.00  0.00           C  
ATOM    826  C   HIS A 301      20.441 -12.030   0.802  1.00  0.00           C  
ATOM    827  O   HIS A 301      20.522 -12.592  -0.295  1.00  0.00           O  
ATOM    828  H   HIS A 301      21.734 -14.548   1.689  1.00  0.00           H  
ATOM    829  HD1 HIS A 301      23.634 -10.077   3.378  1.00  0.00           H  
ATOM    830  N   GLU A 302      19.658 -10.961   0.981  1.00  0.00           N  
ATOM    831  CA  GLU A 302      18.802 -10.353  -0.044  1.00  0.00           C  
ATOM    832  CB  GLU A 302      17.499  -9.791   0.556  1.00  0.00           C  
ATOM    833  CG  GLU A 302      16.603  -8.914  -0.347  1.00  0.00           C  
ATOM    834  CD  GLU A 302      16.418  -9.484  -1.745  1.00  0.00           C  
ATOM    835  OE1 GLU A 302      17.285  -9.276  -2.590  1.00  0.00           O  
ATOM    836  OE2 GLU A 302      15.387 -10.088  -2.019  1.00  0.00           O1-
ATOM    837  C   GLU A 302      19.616  -9.330  -0.873  1.00  0.00           C  
ATOM    838  O   GLU A 302      19.534  -8.120  -0.653  1.00  0.00           O  
ATOM    839  H   GLU A 302      19.788 -10.454   1.835  1.00  0.00           H  
ATOM    840  N   TRP A 303      20.508  -9.792  -1.763  1.00  0.00           N  
ATOM    841  CA  TRP A 303      21.518  -8.872  -2.312  1.00  0.00           C  
ATOM    842  CB  TRP A 303      22.522  -9.651  -3.158  1.00  0.00           C  
ATOM    843  CG  TRP A 303      23.379 -10.551  -2.295  1.00  0.00           C  
ATOM    844  CD2 TRP A 303      24.246 -10.179  -1.199  1.00  0.00           C  
ATOM    845  CE2 TRP A 303      24.912 -11.374  -0.762  1.00  0.00           C  
ATOM    846  CE3 TRP A 303      24.525  -8.949  -0.564  1.00  0.00           C  
ATOM    847  CD1 TRP A 303      23.555 -11.935  -2.451  1.00  0.00           C  
ATOM    848  NE1 TRP A 303      24.457 -12.423  -1.555  1.00  0.00           N  
ATOM    849  CZ2 TRP A 303      25.849 -11.310   0.292  1.00  0.00           C  
ATOM    850  CZ3 TRP A 303      25.460  -8.902   0.492  1.00  0.00           C  
ATOM    851  CH2 TRP A 303      26.120 -10.075   0.916  1.00  0.00           C  
ATOM    852  C   TRP A 303      20.954  -7.678  -3.125  1.00  0.00           C  
ATOM    853  O   TRP A 303      21.625  -6.656  -3.258  1.00  0.00           O  
ATOM    854  H   TRP A 303      20.508 -10.776  -1.939  1.00  0.00           H  
ATOM    855  HE1 TRP A 303      24.775 -13.353  -1.507  1.00  0.00           H  
ATOM    856  N   GLN A 304      19.698  -7.748  -3.583  1.00  0.00           N  
ATOM    857  CA  GLN A 304      18.986  -6.658  -4.257  1.00  0.00           C  
ATOM    858  CB  GLN A 304      17.697  -7.245  -4.848  1.00  0.00           C  
ATOM    859  CG  GLN A 304      16.471  -6.340  -5.018  1.00  0.00           C  
ATOM    860  CD  GLN A 304      15.229  -7.175  -5.272  1.00  0.00           C  
ATOM    861  OE1 GLN A 304      14.432  -6.864  -6.146  1.00  0.00           O  
ATOM    862  NE2 GLN A 304      15.075  -8.233  -4.467  1.00  0.00           N  
ATOM    863  C   GLN A 304      18.723  -5.442  -3.320  1.00  0.00           C  
ATOM    864  O   GLN A 304      19.348  -4.386  -3.491  1.00  0.00           O  
ATOM    865  H   GLN A 304      19.163  -8.554  -3.312  1.00  0.00           H  
ATOM    866 HE21 GLN A 304      14.270  -8.815  -4.536  1.00  0.00           H  
ATOM    867 HE22 GLN A 304      15.711  -8.537  -3.746  1.00  0.00           H  
ATOM    868  N   ASP A 305      17.930  -5.595  -2.245  1.00  0.00           N  
ATOM    869  CA  ASP A 305      17.865  -4.553  -1.209  1.00  0.00           C  
ATOM    870  CB  ASP A 305      16.710  -4.744  -0.230  1.00  0.00           C  
ATOM    871  CG  ASP A 305      16.558  -3.460   0.570  1.00  0.00           C  
ATOM    872  OD1 ASP A 305      16.600  -2.380  -0.020  1.00  0.00           O  
ATOM    873  OD2 ASP A 305      16.412  -3.531   1.786  1.00  0.00           O1-
ATOM    874  C   ASP A 305      19.188  -4.326  -0.439  1.00  0.00           C  
ATOM    875  O   ASP A 305      19.508  -3.193  -0.079  1.00  0.00           O  
ATOM    876  H   ASP A 305      17.543  -6.498  -2.054  1.00  0.00           H  
ATOM    877  N   GLU A 306      20.014  -5.352  -0.212  1.00  0.00           N  
ATOM    878  CA  GLU A 306      21.265  -5.177   0.527  1.00  0.00           C  
ATOM    879  CB  GLU A 306      21.813  -6.510   1.107  1.00  0.00           C  
ATOM    880  CG  GLU A 306      21.160  -6.926   2.447  1.00  0.00           C  
ATOM    881  CD  GLU A 306      21.676  -8.251   3.029  1.00  0.00           C  
ATOM    882  OE1 GLU A 306      22.659  -8.281   3.768  1.00  0.00           O  
ATOM    883  OE2 GLU A 306      21.024  -9.276   2.865  1.00  0.00           O1-
ATOM    884  C   GLU A 306      22.355  -4.394  -0.274  1.00  0.00           C  
ATOM    885  O   GLU A 306      23.069  -3.587   0.333  1.00  0.00           O  
ATOM    886  H   GLU A 306      19.734  -6.267  -0.502  1.00  0.00           H  
ATOM    887  N   PHE A 307      22.345  -4.394  -1.619  1.00  0.00           N  
ATOM    888  CA  PHE A 307      22.856  -3.259  -2.415  1.00  0.00           C  
ATOM    889  CB  PHE A 307      22.946  -3.705  -3.888  1.00  0.00           C  
ATOM    890  CG  PHE A 307      23.323  -2.574  -4.823  1.00  0.00           C  
ATOM    891  CD1 PHE A 307      24.673  -2.180  -4.940  1.00  0.00           C  
ATOM    892  CD2 PHE A 307      22.308  -1.926  -5.560  1.00  0.00           C  
ATOM    893  CE1 PHE A 307      25.014  -1.120  -5.801  1.00  0.00           C  
ATOM    894  CE2 PHE A 307      22.646  -0.861  -6.415  1.00  0.00           C  
ATOM    895  CZ  PHE A 307      23.995  -0.467  -6.526  1.00  0.00           C  
ATOM    896  C   PHE A 307      22.115  -1.902  -2.282  1.00  0.00           C  
ATOM    897  O   PHE A 307      22.721  -0.862  -1.992  1.00  0.00           O  
ATOM    898  H   PHE A 307      21.812  -5.100  -2.090  1.00  0.00           H  
ATOM    899  N   SER A 308      20.791  -1.886  -2.487  1.00  0.00           N  
ATOM    900  CA  SER A 308      20.007  -0.641  -2.533  1.00  0.00           C  
ATOM    901  CB  SER A 308      18.590  -0.922  -3.045  1.00  0.00           C  
ATOM    902  OG  SER A 308      18.600  -1.326  -4.428  1.00  0.00           O  
ATOM    903  C   SER A 308      19.940   0.124  -1.190  1.00  0.00           C  
ATOM    904  O   SER A 308      19.764   1.342  -1.195  1.00  0.00           O  
ATOM    905  H   SER A 308      20.299  -2.746  -2.651  1.00  0.00           H  
ATOM    906  HG  SER A 308      17.705  -1.160  -4.707  1.00  0.00           H  
ATOM    907  N   HIS A 309      20.217  -0.540  -0.061  1.00  0.00           N  
ATOM    908  CA  HIS A 309      20.403   0.109   1.249  1.00  0.00           C  
ATOM    909  CB  HIS A 309      19.940  -0.818   2.368  1.00  0.00           C  
ATOM    910  CG  HIS A 309      18.589  -0.349   2.842  1.00  0.00           C  
ATOM    911  ND1 HIS A 309      17.420  -0.903   2.476  1.00  0.00           N  
ATOM    912  CD2 HIS A 309      18.328   0.718   3.705  1.00  0.00           C  
ATOM    913  NE2 HIS A 309      16.983   0.805   3.859  1.00  0.00           N  
ATOM    914  CE1 HIS A 309      16.427  -0.199   3.099  1.00  0.00           C  
ATOM    915  C   HIS A 309      21.851   0.592   1.509  1.00  0.00           C  
ATOM    916  O   HIS A 309      22.103   1.235   2.530  1.00  0.00           O  
ATOM    917  H   HIS A 309      20.308  -1.535  -0.096  1.00  0.00           H  
ATOM    918  HD1 HIS A 309      17.275  -1.681   1.873  1.00  0.00           H  
ATOM    919  N   ILE A 310      22.781   0.414   0.556  1.00  0.00           N  
ATOM    920  CA  ILE A 310      23.857   1.387   0.366  1.00  0.00           C  
ATOM    921  CB  ILE A 310      25.068   0.771  -0.315  1.00  0.00           C  
ATOM    922  CG2 ILE A 310      26.280   1.676  -0.105  1.00  0.00           C  
ATOM    923  CG1 ILE A 310      25.308  -0.661   0.142  1.00  0.00           C  
ATOM    924  CD1 ILE A 310      26.436  -1.323  -0.640  1.00  0.00           C  
ATOM    925  C   ILE A 310      23.342   2.553  -0.499  1.00  0.00           C  
ATOM    926  O   ILE A 310      23.385   3.701  -0.061  1.00  0.00           O  
ATOM    927  H   ILE A 310      22.578  -0.221  -0.188  1.00  0.00           H  
ATOM    928  N   MET A 311      22.801   2.267  -1.693  1.00  0.00           N  
ATOM    929  CA  MET A 311      22.422   3.296  -2.668  1.00  0.00           C  
ATOM    930  CB  MET A 311      21.727   2.636  -3.858  1.00  0.00           C  
ATOM    931  CG  MET A 311      21.394   3.603  -4.996  1.00  0.00           C  
ATOM    932  SD  MET A 311      20.093   2.950  -6.048  1.00  0.00           S  
ATOM    933  CE  MET A 311      18.805   2.864  -4.791  1.00  0.00           C  
ATOM    934  C   MET A 311      21.506   4.398  -2.073  1.00  0.00           C  
ATOM    935  O   MET A 311      21.812   5.581  -2.228  1.00  0.00           O  
ATOM    936  H   MET A 311      22.770   1.297  -1.943  1.00  0.00           H  
ATOM    937  N   ALA A 312      20.487   4.041  -1.271  1.00  0.00           N  
ATOM    938  CA  ALA A 312      19.584   4.994  -0.599  1.00  0.00           C  
ATOM    939  CB  ALA A 312      18.426   4.247   0.065  1.00  0.00           C  
ATOM    940  C   ALA A 312      20.263   5.900   0.467  1.00  0.00           C  
ATOM    941  O   ALA A 312      19.620   6.754   1.077  1.00  0.00           O  
ATOM    942  H   ALA A 312      20.337   3.069  -1.104  1.00  0.00           H  
ATOM    943  N   MET A 313      21.561   5.704   0.716  1.00  0.00           N  
ATOM    944  CA  MET A 313      22.407   6.504   1.581  1.00  0.00           C  
ATOM    945  CB  MET A 313      22.901   5.696   2.778  1.00  0.00           C  
ATOM    946  CG  MET A 313      21.792   5.308   3.753  1.00  0.00           C  
ATOM    947  SD  MET A 313      20.936   6.738   4.436  1.00  0.00           S  
ATOM    948  CE  MET A 313      22.374   7.665   4.994  1.00  0.00           C  
ATOM    949  C   MET A 313      23.615   7.105   0.825  1.00  0.00           C  
ATOM    950  O   MET A 313      24.482   7.669   1.490  1.00  0.00           O  
ATOM    951  H   MET A 313      22.044   4.987   0.215  1.00  0.00           H  
ATOM    952  N   THR A 314      23.752   6.978  -0.514  1.00  0.00           N  
ATOM    953  CA  THR A 314      25.018   7.400  -1.159  1.00  0.00           C  
ATOM    954  CB  THR A 314      25.982   6.208  -1.051  1.00  0.00           C  
ATOM    955  OG1 THR A 314      25.789   5.564   0.216  1.00  0.00           O  
ATOM    956  CG2 THR A 314      27.453   6.604  -1.206  1.00  0.00           C  
ATOM    957  C   THR A 314      24.892   8.011  -2.584  1.00  0.00           C  
ATOM    958  O   THR A 314      25.740   7.790  -3.450  1.00  0.00           O  
ATOM    959  H   THR A 314      23.080   6.491  -1.074  1.00  0.00           H  
ATOM    960  HG1 THR A 314      25.770   6.269   0.858  1.00  0.00           H  
ATOM    961  N   ASP A 315      23.872   8.847  -2.832  1.00  0.00           N  
ATOM    962  CA  ASP A 315      23.673   9.499  -4.136  1.00  0.00           C  
ATOM    963  CB  ASP A 315      22.209   9.942  -4.204  1.00  0.00           C  
ATOM    964  CG  ASP A 315      21.947  10.686  -5.492  1.00  0.00           C  
ATOM    965  OD1 ASP A 315      22.012  11.907  -5.485  1.00  0.00           O  
ATOM    966  OD2 ASP A 315      21.698  10.048  -6.507  1.00  0.00           O1-
ATOM    967  C   ASP A 315      24.647  10.672  -4.484  1.00  0.00           C  
ATOM    968  O   ASP A 315      24.908  11.527  -3.629  1.00  0.00           O  
ATOM    969  H   ASP A 315      23.238   9.078  -2.097  1.00  0.00           H  
ATOM    970  N   PRO A 316      25.133  10.806  -5.735  1.00  0.00           N  
ATOM    971  CD  PRO A 316      24.899   9.858  -6.826  1.00  0.00           C  
ATOM    972  CA  PRO A 316      26.114  11.829  -6.101  1.00  0.00           C  
ATOM    973  CB  PRO A 316      26.748  11.237  -7.361  1.00  0.00           C  
ATOM    974  CG  PRO A 316      25.624  10.449  -8.026  1.00  0.00           C  
ATOM    975  C   PRO A 316      25.541  13.251  -6.333  1.00  0.00           C  
ATOM    976  O   PRO A 316      26.301  14.219  -6.303  1.00  0.00           O  
ATOM    977  N   ALA A 317      24.223  13.417  -6.511  1.00  0.00           N  
ATOM    978  CA  ALA A 317      23.554  14.723  -6.544  1.00  0.00           C  
ATOM    979  CB  ALA A 317      22.301  14.671  -7.420  1.00  0.00           C  
ATOM    980  C   ALA A 317      23.166  15.193  -5.121  1.00  0.00           C  
ATOM    981  O   ALA A 317      23.089  16.392  -4.863  1.00  0.00           O  
ATOM    982  H   ALA A 317      23.617  12.616  -6.461  1.00  0.00           H  
ATOM    983  N   PHE A 318      22.992  14.253  -4.186  1.00  0.00           N  
ATOM    984  CA  PHE A 318      23.085  14.503  -2.753  1.00  0.00           C  
ATOM    985  CB  PHE A 318      22.526  13.332  -1.945  1.00  0.00           C  
ATOM    986  CG  PHE A 318      21.019  13.381  -1.968  1.00  0.00           C  
ATOM    987  CD1 PHE A 318      20.369  14.622  -1.800  1.00  0.00           C  
ATOM    988  CD2 PHE A 318      20.285  12.188  -2.145  1.00  0.00           C  
ATOM    989  CE1 PHE A 318      18.962  14.674  -1.812  1.00  0.00           C  
ATOM    990  CE2 PHE A 318      18.878  12.237  -2.158  1.00  0.00           C  
ATOM    991  CZ  PHE A 318      18.231  13.480  -1.992  1.00  0.00           C  
ATOM    992  C   PHE A 318      24.490  14.878  -2.232  1.00  0.00           C  
ATOM    993  O   PHE A 318      24.638  15.871  -1.524  1.00  0.00           O  
ATOM    994  H   PHE A 318      22.923  13.303  -4.494  1.00  0.00           H  
ATOM    995  N   GLY A 319      25.557  14.209  -2.697  1.00  0.00           N  
ATOM    996  CA  GLY A 319      26.872  14.857  -2.730  1.00  0.00           C  
ATOM    997  C   GLY A 319      28.046  14.023  -3.309  1.00  0.00           C  
ATOM    998  O   GLY A 319      28.076  12.797  -3.194  1.00  0.00           O  
ATOM    999  H   GLY A 319      25.439  13.344  -3.192  1.00  0.00           H  
ATOM   1000  N   SER A 320      29.079  14.712  -3.815  1.00  0.00           N  
ATOM   1001  CA  SER A 320      30.018  14.192  -4.822  1.00  0.00           C  
ATOM   1002  CB  SER A 320      30.925  15.373  -5.099  1.00  0.00           C  
ATOM   1003  OG  SER A 320      30.089  16.528  -4.968  1.00  0.00           O  
ATOM   1004  C   SER A 320      30.742  12.851  -4.539  1.00  0.00           C  
ATOM   1005  O   SER A 320      31.158  12.539  -3.416  1.00  0.00           O  
ATOM   1006  H   SER A 320      29.141  15.692  -3.631  1.00  0.00           H  
ATOM   1007  HG  SER A 320      29.506  16.522  -5.720  1.00  0.00           H  
ATOM   1008  N   SER A 321      30.945  12.071  -5.609  1.00  0.00           N  
ATOM   1009  CA  SER A 321      31.377  10.670  -5.605  1.00  0.00           C  
ATOM   1010  CB  SER A 321      30.983  10.141  -6.972  1.00  0.00           C  
ATOM   1011  OG  SER A 321      30.005  11.055  -7.492  1.00  0.00           O  
ATOM   1012  C   SER A 321      32.863  10.470  -5.252  1.00  0.00           C  
ATOM   1013  O   SER A 321      33.294   9.337  -5.071  1.00  0.00           O  
ATOM   1014  H   SER A 321      30.655  12.418  -6.499  1.00  0.00           H  
ATOM   1015  HG  SER A 321      29.423  10.529  -8.030  1.00  0.00           H  
ATOM   1016  N   GLY A 322      33.668  11.534  -5.132  1.00  0.00           N  
ATOM   1017  CA  GLY A 322      35.042  11.415  -4.633  1.00  0.00           C  
ATOM   1018  C   GLY A 322      35.112  11.053  -3.129  1.00  0.00           C  
ATOM   1019  O   GLY A 322      36.142  10.564  -2.656  1.00  0.00           O  
ATOM   1020  H   GLY A 322      33.263  12.438  -5.239  1.00  0.00           H  
ATOM   1021  N   ARG A 323      34.011  11.260  -2.393  1.00  0.00           N  
ATOM   1022  CA  ARG A 323      33.860  10.868  -0.991  1.00  0.00           C  
ATOM   1023  CB  ARG A 323      32.577  11.481  -0.423  1.00  0.00           C  
ATOM   1024  CG  ARG A 323      32.584  13.008  -0.416  1.00  0.00           C  
ATOM   1025  CD  ARG A 323      31.322  13.569   0.237  1.00  0.00           C  
ATOM   1026  NE  ARG A 323      30.122  13.080  -0.440  1.00  0.00           N  
ATOM   1027  CZ  ARG A 323      28.910  13.302   0.151  1.00  0.00           C  
ATOM   1028  NH1 ARG A 323      28.828  13.949   1.333  1.00  0.00           N  
ATOM   1029  NH2 ARG A 323      27.786  12.880  -0.459  1.00  0.00           N1+
ATOM   1030  C   ARG A 323      33.853   9.336  -0.753  1.00  0.00           C  
ATOM   1031  O   ARG A 323      33.297   8.590  -1.559  1.00  0.00           O  
ATOM   1032  H   ARG A 323      33.170  11.544  -2.855  1.00  0.00           H  
ATOM   1033  HE  ARG A 323      30.254  12.638  -1.340  1.00  0.00           H  
ATOM   1034 HH11 ARG A 323      27.931  14.209   1.710  1.00  0.00           H  
ATOM   1035 HH12 ARG A 323      29.632  14.199   1.897  1.00  0.00           H  
ATOM   1036 HH21 ARG A 323      27.805  12.394  -1.346  1.00  0.00           H  
ATOM   1037 HH22 ARG A 323      26.881  13.066  -0.051  1.00  0.00           H  
ATOM   1038  N   PRO A 324      34.386   8.852   0.384  1.00  0.00           N  
ATOM   1039  CD  PRO A 324      34.967   9.672   1.443  1.00  0.00           C  
ATOM   1040  CA  PRO A 324      34.573   7.426   0.617  1.00  0.00           C  
ATOM   1041  CB  PRO A 324      35.618   7.409   1.731  1.00  0.00           C  
ATOM   1042  CG  PRO A 324      35.362   8.683   2.527  1.00  0.00           C  
ATOM   1043  C   PRO A 324      33.305   6.642   1.010  1.00  0.00           C  
ATOM   1044  O   PRO A 324      32.524   7.033   1.890  1.00  0.00           O  
ATOM   1045  N   LEU A 325      33.214   5.430   0.448  1.00  0.00           N  
ATOM   1046  CA  LEU A 325      32.343   4.363   0.927  1.00  0.00           C  
ATOM   1047  CB  LEU A 325      31.638   3.714  -0.260  1.00  0.00           C  
ATOM   1048  CG  LEU A 325      30.690   2.585   0.138  1.00  0.00           C  
ATOM   1049  CD1 LEU A 325      29.632   3.032   1.146  1.00  0.00           C  
ATOM   1050  CD2 LEU A 325      30.070   1.942  -1.098  1.00  0.00           C  
ATOM   1051  C   LEU A 325      33.121   3.316   1.764  1.00  0.00           C  
ATOM   1052  O   LEU A 325      33.955   2.548   1.270  1.00  0.00           O  
ATOM   1053  H   LEU A 325      33.889   5.181  -0.249  1.00  0.00           H  
ATOM   1054  N   LEU A 326      32.829   3.245   3.066  1.00  0.00           N  
ATOM   1055  CA  LEU A 326      33.362   2.217   3.956  1.00  0.00           C  
ATOM   1056  CB  LEU A 326      33.679   2.839   5.314  1.00  0.00           C  
ATOM   1057  CG  LEU A 326      34.218   1.841   6.338  1.00  0.00           C  
ATOM   1058  CD1 LEU A 326      35.422   1.064   5.808  1.00  0.00           C  
ATOM   1059  CD2 LEU A 326      34.510   2.523   7.675  1.00  0.00           C  
ATOM   1060  C   LEU A 326      32.351   1.062   4.096  1.00  0.00           C  
ATOM   1061  O   LEU A 326      31.330   1.192   4.782  1.00  0.00           O  
ATOM   1062  H   LEU A 326      32.103   3.832   3.409  1.00  0.00           H  
ATOM   1063  N   VAL A 327      32.626  -0.078   3.455  1.00  0.00           N  
ATOM   1064  CA  VAL A 327      31.819  -1.278   3.645  1.00  0.00           C  
ATOM   1065  CB  VAL A 327      31.832  -2.124   2.378  1.00  0.00           C  
ATOM   1066  CG1 VAL A 327      30.963  -3.367   2.555  1.00  0.00           C  
ATOM   1067  CG2 VAL A 327      31.425  -1.284   1.170  1.00  0.00           C  
ATOM   1068  C   VAL A 327      32.348  -2.095   4.843  1.00  0.00           C  
ATOM   1069  O   VAL A 327      33.355  -2.802   4.725  1.00  0.00           O  
ATOM   1070  H   VAL A 327      33.500  -0.168   2.978  1.00  0.00           H  
ATOM   1071  N   LEU A 328      31.642  -2.055   5.981  1.00  0.00           N  
ATOM   1072  CA  LEU A 328      31.920  -2.925   7.128  1.00  0.00           C  
ATOM   1073  CB  LEU A 328      31.472  -2.294   8.442  1.00  0.00           C  
ATOM   1074  CG  LEU A 328      32.248  -1.052   8.853  1.00  0.00           C  
ATOM   1075  CD1 LEU A 328      31.751  -0.551  10.208  1.00  0.00           C  
ATOM   1076  CD2 LEU A 328      33.759  -1.291   8.844  1.00  0.00           C  
ATOM   1077  C   LEU A 328      31.169  -4.267   7.001  1.00  0.00           C  
ATOM   1078  O   LEU A 328      29.952  -4.340   7.201  1.00  0.00           O  
ATOM   1079  H   LEU A 328      30.796  -1.518   5.997  1.00  0.00           H  
ATOM   1080  N   SER A 329      31.899  -5.340   6.679  1.00  0.00           N  
ATOM   1081  CA  SER A 329      31.380  -6.710   6.602  1.00  0.00           C  
ATOM   1082  CB  SER A 329      32.275  -7.388   5.585  1.00  0.00           C  
ATOM   1083  OG  SER A 329      32.590  -6.387   4.604  1.00  0.00           O  
ATOM   1084  C   SER A 329      31.350  -7.312   8.023  1.00  0.00           C  
ATOM   1085  O   SER A 329      32.324  -7.892   8.512  1.00  0.00           O  
ATOM   1086  H   SER A 329      32.881  -5.235   6.538  1.00  0.00           H  
ATOM   1087  HG  SER A 329      31.851  -5.795   4.583  1.00  0.00           H  
ATOM   1088  N   CYS A 330      30.251  -7.089   8.744  1.00  0.00           N  
ATOM   1089  CA  CYS A 330      30.182  -7.162  10.201  1.00  0.00           C  
ATOM   1090  CB  CYS A 330      29.542  -5.879  10.730  1.00  0.00           C  
ATOM   1091  SG  CYS A 330      30.259  -5.343  12.303  1.00  0.00           S  
ATOM   1092  C   CYS A 330      29.474  -8.443  10.705  1.00  0.00           C  
ATOM   1093  O   CYS A 330      28.371  -8.779  10.266  1.00  0.00           O  
ATOM   1094  H   CYS A 330      29.447  -6.731   8.278  1.00  0.00           H  
ATOM   1095  N   ILE A 331      30.064  -9.132  11.691  1.00  0.00           N  
ATOM   1096  CA  ILE A 331      29.335 -10.063  12.569  1.00  0.00           C  
ATOM   1097  CB  ILE A 331      30.109 -11.363  12.749  1.00  0.00           C  
ATOM   1098  CG2 ILE A 331      30.352 -11.986  11.387  1.00  0.00           C  
ATOM   1099  CG1 ILE A 331      31.407 -11.179  13.526  1.00  0.00           C  
ATOM   1100  CD1 ILE A 331      32.163 -12.500  13.660  1.00  0.00           C  
ATOM   1101  C   ILE A 331      29.047  -9.424  13.946  1.00  0.00           C  
ATOM   1102  O   ILE A 331      29.515  -8.310  14.214  1.00  0.00           O  
ATOM   1103  H   ILE A 331      30.948  -8.804  12.027  1.00  0.00           H  
ATOM   1104  N   SER A 332      28.361 -10.142  14.850  1.00  0.00           N  
ATOM   1105  CA  SER A 332      28.218  -9.731  16.251  1.00  0.00           C  
ATOM   1106  CB  SER A 332      27.182 -10.690  16.826  1.00  0.00           C  
ATOM   1107  OG  SER A 332      26.090 -10.759  15.891  1.00  0.00           O  
ATOM   1108  C   SER A 332      29.601  -9.722  16.944  1.00  0.00           C  
ATOM   1109  O   SER A 332      30.089  -8.671  17.344  1.00  0.00           O  
ATOM   1110  H   SER A 332      27.935 -11.008  14.590  1.00  0.00           H  
ATOM   1111  HG  SER A 332      26.227 -11.521  15.311  1.00  0.00           H  
ATOM   1112  N   GLN A 333      30.280 -10.871  17.017  1.00  0.00           N  
ATOM   1113  CA  GLN A 333      31.421 -11.144  17.904  1.00  0.00           C  
ATOM   1114  CB  GLN A 333      30.864 -11.393  19.296  1.00  0.00           C  
ATOM   1115  CG  GLN A 333      29.693 -12.377  19.241  1.00  0.00           C  
ATOM   1116  CD  GLN A 333      28.910 -12.275  20.521  1.00  0.00           C  
ATOM   1117  OE1 GLN A 333      27.698 -12.045  20.515  1.00  0.00           O  
ATOM   1118  NE2 GLN A 333      29.705 -12.314  21.598  1.00  0.00           N  
ATOM   1119  C   GLN A 333      32.229 -12.354  17.377  1.00  0.00           C  
ATOM   1120  O   GLN A 333      31.624 -13.294  16.858  1.00  0.00           O  
ATOM   1121  H   GLN A 333      29.952 -11.701  16.560  1.00  0.00           H  
ATOM   1122 HE21 GLN A 333      30.533 -12.886  21.553  1.00  0.00           H  
ATOM   1123 HE22 GLN A 333      29.542 -11.717  22.390  1.00  0.00           H  
ATOM   1124  N   GLY A 334      33.570 -12.352  17.450  1.00  0.00           N  
ATOM   1125  CA  GLY A 334      34.438 -13.377  16.843  1.00  0.00           C  
ATOM   1126  C   GLY A 334      34.127 -14.862  17.147  1.00  0.00           C  
ATOM   1127  O   GLY A 334      34.483 -15.737  16.360  1.00  0.00           O  
ATOM   1128  H   GLY A 334      34.028 -11.530  17.793  1.00  0.00           H  
ATOM   1129  N   ASP A 335      33.413 -15.167  18.231  1.00  0.00           N  
ATOM   1130  CA  ASP A 335      32.862 -16.473  18.572  1.00  0.00           C  
ATOM   1131  CB  ASP A 335      32.510 -16.488  20.060  1.00  0.00           C  
ATOM   1132  CG  ASP A 335      31.577 -15.331  20.359  1.00  0.00           C  
ATOM   1133  OD1 ASP A 335      30.368 -15.509  20.261  1.00  0.00           O  
ATOM   1134  OD2 ASP A 335      32.066 -14.248  20.680  1.00  0.00           O1-
ATOM   1135  C   ASP A 335      31.659 -16.950  17.720  1.00  0.00           C  
ATOM   1136  O   ASP A 335      31.400 -18.153  17.635  1.00  0.00           O  
ATOM   1137  H   ASP A 335      33.081 -14.425  18.819  1.00  0.00           H  
ATOM   1138  N   VAL A 336      30.988 -16.048  16.991  1.00  0.00           N  
ATOM   1139  CA  VAL A 336      30.063 -16.431  15.926  1.00  0.00           C  
ATOM   1140  CB  VAL A 336      28.969 -15.382  15.721  1.00  0.00           C  
ATOM   1141  CG1 VAL A 336      27.958 -15.857  14.673  1.00  0.00           C  
ATOM   1142  CG2 VAL A 336      28.285 -15.044  17.045  1.00  0.00           C  
ATOM   1143  C   VAL A 336      30.852 -16.667  14.614  1.00  0.00           C  
ATOM   1144  O   VAL A 336      31.656 -15.824  14.213  1.00  0.00           O  
ATOM   1145  H   VAL A 336      31.242 -15.089  17.101  1.00  0.00           H  
ATOM   1146  N   LYS A 337      30.568 -17.744  13.860  1.00  0.00           N  
ATOM   1147  CA  LYS A 337      31.214 -17.916  12.559  1.00  0.00           C  
ATOM   1148  CB  LYS A 337      31.006 -19.305  11.951  1.00  0.00           C  
ATOM   1149  CG  LYS A 337      31.928 -19.449  10.733  1.00  0.00           C  
ATOM   1150  CD  LYS A 337      31.703 -20.689   9.871  1.00  0.00           C  
ATOM   1151  CE  LYS A 337      32.663 -20.730   8.675  1.00  0.00           C  
ATOM   1152  NZ  LYS A 337      32.476 -19.550   7.816  1.00  0.00           N1+
ATOM   1153  C   LYS A 337      30.795 -16.834  11.528  1.00  0.00           C  
ATOM   1154  O   LYS A 337      29.636 -16.754  11.111  1.00  0.00           O  
ATOM   1155  H   LYS A 337      29.859 -18.366  14.185  1.00  0.00           H  
ATOM   1156  HZ1 LYS A 337      31.487 -19.475   7.508  1.00  0.00           H  
ATOM   1157  HZ2 LYS A 337      33.089 -19.614   6.980  1.00  0.00           H  
ATOM   1158  HZ3 LYS A 337      32.715 -18.667   8.319  1.00  0.00           H  
ATOM   1159  N   ARG A 338      31.791 -16.149  10.958  1.00  0.00           N  
ATOM   1160  CA  ARG A 338      31.614 -15.296   9.789  1.00  0.00           C  
ATOM   1161  CB  ARG A 338      32.629 -14.155   9.822  1.00  0.00           C  
ATOM   1162  CG  ARG A 338      34.112 -14.531   9.823  1.00  0.00           C  
ATOM   1163  CD  ARG A 338      34.995 -13.318  10.149  1.00  0.00           C  
ATOM   1164  NE  ARG A 338      34.676 -12.193   9.273  1.00  0.00           N  
ATOM   1165  CZ  ARG A 338      34.037 -11.090   9.759  1.00  0.00           C  
ATOM   1166  NH1 ARG A 338      33.916 -10.905  11.092  1.00  0.00           N  
ATOM   1167  NH2 ARG A 338      33.530 -10.206   8.887  1.00  0.00           N1+
ATOM   1168  C   ARG A 338      31.633 -16.042   8.427  1.00  0.00           C  
ATOM   1169  O   ARG A 338      32.355 -17.022   8.213  1.00  0.00           O  
ATOM   1170  H   ARG A 338      32.690 -16.235  11.385  1.00  0.00           H  
ATOM   1171  HE  ARG A 338      34.913 -12.260   8.290  1.00  0.00           H  
ATOM   1172 HH11 ARG A 338      33.469 -10.085  11.476  1.00  0.00           H  
ATOM   1173 HH12 ARG A 338      34.279 -11.563  11.758  1.00  0.00           H  
ATOM   1174 HH21 ARG A 338      33.732 -10.301   7.897  1.00  0.00           H  
ATOM   1175 HH22 ARG A 338      32.956  -9.414   9.123  1.00  0.00           H  
ATOM   1176  N   MET A 339      30.929 -15.478   7.444  1.00  0.00           N  
ATOM   1177  CA  MET A 339      31.276 -15.514   6.025  1.00  0.00           C  
ATOM   1178  CB  MET A 339      29.966 -15.247   5.265  1.00  0.00           C  
ATOM   1179  CG  MET A 339      30.064 -15.011   3.752  1.00  0.00           C  
ATOM   1180  SD  MET A 339      28.572 -14.275   3.064  1.00  0.00           S  
ATOM   1181  CE  MET A 339      28.708 -12.655   3.839  1.00  0.00           C  
ATOM   1182  C   MET A 339      32.315 -14.402   5.683  1.00  0.00           C  
ATOM   1183  O   MET A 339      32.218 -13.296   6.218  1.00  0.00           O  
ATOM   1184  H   MET A 339      30.300 -14.765   7.723  1.00  0.00           H  
ATOM   1185  N   PRO A 340      33.310 -14.639   4.806  1.00  0.00           N  
ATOM   1186  CD  PRO A 340      33.567 -15.914   4.137  1.00  0.00           C  
ATOM   1187  CA  PRO A 340      34.353 -13.646   4.503  1.00  0.00           C  
ATOM   1188  CB  PRO A 340      35.515 -14.537   4.065  1.00  0.00           C  
ATOM   1189  CG  PRO A 340      34.837 -15.688   3.325  1.00  0.00           C  
ATOM   1190  C   PRO A 340      33.970 -12.598   3.423  1.00  0.00           C  
ATOM   1191  O   PRO A 340      33.318 -12.893   2.415  1.00  0.00           O  
ATOM   1192  N   CYS A 341      34.485 -11.375   3.576  1.00  0.00           N  
ATOM   1193  CA  CYS A 341      34.144 -10.186   2.781  1.00  0.00           C  
ATOM   1194  CB  CYS A 341      34.937  -8.989   3.302  1.00  0.00           C  
ATOM   1195  SG  CYS A 341      36.729  -9.248   3.200  1.00  0.00           S  
ATOM   1196  C   CYS A 341      34.356 -10.294   1.254  1.00  0.00           C  
ATOM   1197  O   CYS A 341      33.707  -9.578   0.492  1.00  0.00           O  
ATOM   1198  H   CYS A 341      34.974 -11.209   4.444  1.00  0.00           H  
ATOM   1199  N   PHE A 342      35.223 -11.197   0.780  1.00  0.00           N  
ATOM   1200  CA  PHE A 342      35.520 -11.396  -0.641  1.00  0.00           C  
ATOM   1201  CB  PHE A 342      36.658 -12.429  -0.808  1.00  0.00           C  
ATOM   1202  CG  PHE A 342      36.178 -13.804  -1.225  1.00  0.00           C  
ATOM   1203  CD1 PHE A 342      35.634 -14.685  -0.266  1.00  0.00           C  
ATOM   1204  CD2 PHE A 342      36.276 -14.171  -2.586  1.00  0.00           C  
ATOM   1205  CE1 PHE A 342      35.153 -15.942  -0.680  1.00  0.00           C  
ATOM   1206  CE2 PHE A 342      35.796 -15.427  -3.001  1.00  0.00           C  
ATOM   1207  CZ  PHE A 342      35.227 -16.293  -2.045  1.00  0.00           C  
ATOM   1208  C   PHE A 342      34.324 -11.631  -1.589  1.00  0.00           C  
ATOM   1209  O   PHE A 342      34.240 -11.013  -2.649  1.00  0.00           O  
ATOM   1210  H   PHE A 342      35.700 -11.740   1.469  1.00  0.00           H  
ATOM   1211  N   TYR A 343      33.323 -12.406  -1.154  1.00  0.00           N  
ATOM   1212  CA  TYR A 343      32.085 -12.593  -1.924  1.00  0.00           C  
ATOM   1213  CB  TYR A 343      31.503 -13.931  -1.391  1.00  0.00           C  
ATOM   1214  CG  TYR A 343      30.024 -14.166  -1.650  1.00  0.00           C  
ATOM   1215  CD1 TYR A 343      29.067 -13.568  -0.800  1.00  0.00           C  
ATOM   1216  CE1 TYR A 343      27.702 -13.714  -1.094  1.00  0.00           C  
ATOM   1217  CD2 TYR A 343      29.636 -14.978  -2.734  1.00  0.00           C  
ATOM   1218  CE2 TYR A 343      28.271 -15.105  -3.042  1.00  0.00           C  
ATOM   1219  CZ  TYR A 343      27.321 -14.452  -2.231  1.00  0.00           C  
ATOM   1220  OH  TYR A 343      25.982 -14.529  -2.563  1.00  0.00           O  
ATOM   1221  C   TYR A 343      31.072 -11.430  -1.817  1.00  0.00           C  
ATOM   1222  O   TYR A 343      30.487 -10.985  -2.805  1.00  0.00           O  
ATOM   1223  H   TYR A 343      33.444 -12.850  -0.266  1.00  0.00           H  
ATOM   1224  HH  TYR A 343      25.886 -14.168  -3.442  1.00  0.00           H  
ATOM   1225  N   LEU A 344      31.006 -10.818  -0.633  1.00  0.00           N  
ATOM   1226  CA  LEU A 344      30.231  -9.613  -0.346  1.00  0.00           C  
ATOM   1227  CB  LEU A 344      30.206  -9.458   1.181  1.00  0.00           C  
ATOM   1228  CG  LEU A 344      29.555  -8.200   1.757  1.00  0.00           C  
ATOM   1229  CD1 LEU A 344      28.803  -8.504   3.053  1.00  0.00           C  
ATOM   1230  CD2 LEU A 344      30.577  -7.085   1.976  1.00  0.00           C  
ATOM   1231  C   LEU A 344      30.775  -8.367  -1.100  1.00  0.00           C  
ATOM   1232  O   LEU A 344      29.984  -7.545  -1.564  1.00  0.00           O  
ATOM   1233  H   LEU A 344      31.612 -11.165   0.078  1.00  0.00           H  
ATOM   1234  N   ALA A 345      32.090  -8.289  -1.362  1.00  0.00           N  
ATOM   1235  CA  ALA A 345      32.697  -7.288  -2.244  1.00  0.00           C  
ATOM   1236  CB  ALA A 345      34.211  -7.451  -2.214  1.00  0.00           C  
ATOM   1237  C   ALA A 345      32.219  -7.393  -3.710  1.00  0.00           C  
ATOM   1238  O   ALA A 345      32.154  -6.377  -4.406  1.00  0.00           O  
ATOM   1239  H   ALA A 345      32.681  -8.977  -0.945  1.00  0.00           H  
ATOM   1240  N   HIS A 346      31.818  -8.596  -4.156  1.00  0.00           N  
ATOM   1241  CA  HIS A 346      31.041  -8.765  -5.383  1.00  0.00           C  
ATOM   1242  CB  HIS A 346      31.428  -9.956  -6.270  1.00  0.00           C  
ATOM   1243  CG  HIS A 346      31.079 -11.306  -5.721  1.00  0.00           C  
ATOM   1244  ND1 HIS A 346      29.826 -11.771  -5.663  1.00  0.00           N  
ATOM   1245  CD2 HIS A 346      31.957 -12.294  -5.269  1.00  0.00           C  
ATOM   1246  NE2 HIS A 346      31.205 -13.372  -4.940  1.00  0.00           N  
ATOM   1247  CE1 HIS A 346      29.898 -13.043  -5.184  1.00  0.00           C  
ATOM   1248  C   HIS A 346      29.558  -8.449  -5.109  1.00  0.00           C  
ATOM   1249  O   HIS A 346      29.010  -7.585  -5.776  1.00  0.00           O  
ATOM   1250  H   HIS A 346      31.970  -9.397  -3.577  1.00  0.00           H  
ATOM   1251  HD1 HIS A 346      29.006 -11.312  -5.952  1.00  0.00           H  
ATOM   1252  N   GLU A 347      28.896  -9.058  -4.113  1.00  0.00           N  
ATOM   1253  CA  GLU A 347      27.430  -8.967  -4.014  1.00  0.00           C  
ATOM   1254  CB  GLU A 347      26.805 -10.193  -3.368  1.00  0.00           C  
ATOM   1255  CG  GLU A 347      26.941 -11.474  -4.207  1.00  0.00           C  
ATOM   1256  CD  GLU A 347      26.475 -11.301  -5.651  1.00  0.00           C  
ATOM   1257  OE1 GLU A 347      25.387 -11.748  -5.989  1.00  0.00           O  
ATOM   1258  OE2 GLU A 347      27.220 -10.759  -6.463  1.00  0.00           O1-
ATOM   1259  C   GLU A 347      26.840  -7.619  -3.557  1.00  0.00           C  
ATOM   1260  O   GLU A 347      25.654  -7.358  -3.741  1.00  0.00           O  
ATOM   1261  H   GLU A 347      29.387  -9.712  -3.547  1.00  0.00           H  
ATOM   1262  N   LEU A 348      27.643  -6.743  -2.964  1.00  0.00           N  
ATOM   1263  CA  LEU A 348      27.261  -5.340  -2.837  1.00  0.00           C  
ATOM   1264  CB  LEU A 348      27.905  -4.723  -1.603  1.00  0.00           C  
ATOM   1265  CG  LEU A 348      27.348  -5.342  -0.322  1.00  0.00           C  
ATOM   1266  CD1 LEU A 348      27.881  -4.642   0.923  1.00  0.00           C  
ATOM   1267  CD2 LEU A 348      25.822  -5.363  -0.326  1.00  0.00           C  
ATOM   1268  C   LEU A 348      27.529  -4.524  -4.131  1.00  0.00           C  
ATOM   1269  O   LEU A 348      27.303  -3.318  -4.161  1.00  0.00           O  
ATOM   1270  H   LEU A 348      28.586  -7.016  -2.768  1.00  0.00           H  
ATOM   1271  N   HIS A 349      27.971  -5.169  -5.218  1.00  0.00           N  
ATOM   1272  CA  HIS A 349      27.987  -4.698  -6.610  1.00  0.00           C  
ATOM   1273  CB  HIS A 349      26.558  -4.582  -7.159  1.00  0.00           C  
ATOM   1274  CG  HIS A 349      25.928  -5.940  -7.373  1.00  0.00           C  
ATOM   1275  ND1 HIS A 349      25.387  -6.702  -6.404  1.00  0.00           N  
ATOM   1276  CD2 HIS A 349      25.795  -6.615  -8.587  1.00  0.00           C  
ATOM   1277  NE2 HIS A 349      25.171  -7.793  -8.341  1.00  0.00           N  
ATOM   1278  CE1 HIS A 349      24.921  -7.847  -6.991  1.00  0.00           C  
ATOM   1279  C   HIS A 349      28.740  -3.350  -6.809  1.00  0.00           C  
ATOM   1280  O   HIS A 349      28.418  -2.553  -7.687  1.00  0.00           O  
ATOM   1281  H   HIS A 349      28.201  -6.126  -5.072  1.00  0.00           H  
ATOM   1282  HD1 HIS A 349      25.327  -6.515  -5.441  1.00  0.00           H  
ATOM   1283  N   LEU A 350      29.755  -3.081  -5.976  1.00  0.00           N  
ATOM   1284  CA  LEU A 350      30.078  -1.735  -5.502  1.00  0.00           C  
ATOM   1285  CB  LEU A 350      31.177  -1.839  -4.453  1.00  0.00           C  
ATOM   1286  CG  LEU A 350      30.682  -2.553  -3.201  1.00  0.00           C  
ATOM   1287  CD1 LEU A 350      31.812  -3.210  -2.422  1.00  0.00           C  
ATOM   1288  CD2 LEU A 350      29.846  -1.621  -2.331  1.00  0.00           C  
ATOM   1289  C   LEU A 350      30.483  -0.722  -6.594  1.00  0.00           C  
ATOM   1290  O   LEU A 350      30.151   0.454  -6.463  1.00  0.00           O  
ATOM   1291  H   LEU A 350      30.110  -3.874  -5.483  1.00  0.00           H  
ATOM   1292  N   ASN A 351      31.044  -1.143  -7.736  1.00  0.00           N  
ATOM   1293  CA  ASN A 351      31.251  -0.228  -8.864  1.00  0.00           C  
ATOM   1294  CB  ASN A 351      32.075  -0.848  -9.997  1.00  0.00           C  
ATOM   1295  CG  ASN A 351      33.552  -0.736  -9.674  1.00  0.00           C  
ATOM   1296  OD1 ASN A 351      33.967  -0.316  -8.607  1.00  0.00           O  
ATOM   1297  ND2 ASN A 351      34.362  -1.115 -10.662  1.00  0.00           N  
ATOM   1298  C   ASN A 351      29.941   0.385  -9.411  1.00  0.00           C  
ATOM   1299  O   ASN A 351      29.973   1.522  -9.874  1.00  0.00           O  
ATOM   1300  H   ASN A 351      31.172  -2.130  -7.849  1.00  0.00           H  
ATOM   1301 HD21 ASN A 351      35.341  -0.997 -10.512  1.00  0.00           H  
ATOM   1302 HD22 ASN A 351      34.040  -1.495 -11.525  1.00  0.00           H  
ATOM   1303  N   LEU A 352      28.768  -0.240  -9.224  1.00  0.00           N  
ATOM   1304  CA  LEU A 352      27.479   0.390  -9.554  1.00  0.00           C  
ATOM   1305  CB  LEU A 352      26.334  -0.631  -9.535  1.00  0.00           C  
ATOM   1306  CG  LEU A 352      26.278  -1.567 -10.758  1.00  0.00           C  
ATOM   1307  CD1 LEU A 352      26.336  -0.789 -12.073  1.00  0.00           C  
ATOM   1308  CD2 LEU A 352      27.284  -2.719 -10.732  1.00  0.00           C  
ATOM   1309  C   LEU A 352      27.182   1.633  -8.668  1.00  0.00           C  
ATOM   1310  O   LEU A 352      26.278   2.408  -8.978  1.00  0.00           O  
ATOM   1311  H   LEU A 352      28.795  -1.145  -8.805  1.00  0.00           H  
ATOM   1312  N   LEU A 353      27.929   1.850  -7.574  1.00  0.00           N  
ATOM   1313  CA  LEU A 353      27.893   3.090  -6.787  1.00  0.00           C  
ATOM   1314  CB  LEU A 353      28.048   2.754  -5.307  1.00  0.00           C  
ATOM   1315  CG  LEU A 353      26.919   1.840  -4.839  1.00  0.00           C  
ATOM   1316  CD1 LEU A 353      27.331   0.989  -3.644  1.00  0.00           C  
ATOM   1317  CD2 LEU A 353      25.626   2.617  -4.596  1.00  0.00           C  
ATOM   1318  C   LEU A 353      28.961   4.133  -7.221  1.00  0.00           C  
ATOM   1319  O   LEU A 353      29.003   5.235  -6.682  1.00  0.00           O  
ATOM   1320  H   LEU A 353      28.612   1.162  -7.333  1.00  0.00           H  
ATOM   1321  N   ASN A 354      29.840   3.809  -8.182  1.00  0.00           N  
ATOM   1322  CA  ASN A 354      30.929   4.648  -8.737  1.00  0.00           C  
ATOM   1323  CB  ASN A 354      30.383   5.825  -9.553  1.00  0.00           C  
ATOM   1324  CG  ASN A 354      29.845   5.325 -10.876  1.00  0.00           C  
ATOM   1325  OD1 ASN A 354      30.552   4.779 -11.710  1.00  0.00           O  
ATOM   1326  ND2 ASN A 354      28.540   5.544 -11.049  1.00  0.00           N  
ATOM   1327  C   ASN A 354      32.035   5.155  -7.758  1.00  0.00           C  
ATOM   1328  O   ASN A 354      33.136   5.495  -8.192  1.00  0.00           O  
ATOM   1329  H   ASN A 354      29.734   2.901  -8.585  1.00  0.00           H  
ATOM   1330 HD21 ASN A 354      28.136   5.253 -11.913  1.00  0.00           H  
ATOM   1331 HD22 ASN A 354      27.960   5.984 -10.358  1.00  0.00           H  
ATOM   1332  N   HIS A 355      31.755   5.250  -6.455  1.00  0.00           N  
ATOM   1333  CA  HIS A 355      32.636   5.807  -5.411  1.00  0.00           C  
ATOM   1334  CB  HIS A 355      31.833   5.839  -4.091  1.00  0.00           C  
ATOM   1335  CG  HIS A 355      30.816   6.961  -3.985  1.00  0.00           C  
ATOM   1336  ND1 HIS A 355      29.651   7.022  -4.658  1.00  0.00           N  
ATOM   1337  CD2 HIS A 355      30.885   8.079  -3.149  1.00  0.00           C  
ATOM   1338  NE2 HIS A 355      29.755   8.809  -3.324  1.00  0.00           N  
ATOM   1339  CE1 HIS A 355      28.992   8.154  -4.256  1.00  0.00           C  
ATOM   1340  C   HIS A 355      33.958   5.034  -5.159  1.00  0.00           C  
ATOM   1341  O   HIS A 355      34.052   3.844  -5.454  1.00  0.00           O  
ATOM   1342  H   HIS A 355      30.873   4.897  -6.155  1.00  0.00           H  
ATOM   1343  HD1 HIS A 355      29.302   6.375  -5.306  1.00  0.00           H  
ATOM   1344  N   PRO A 356      34.944   5.623  -4.449  1.00  0.00           N  
ATOM   1345  CD  PRO A 356      35.078   7.052  -4.184  1.00  0.00           C  
ATOM   1346  CA  PRO A 356      36.015   4.851  -3.828  1.00  0.00           C  
ATOM   1347  CB  PRO A 356      37.016   5.930  -3.406  1.00  0.00           C  
ATOM   1348  CG  PRO A 356      36.162   7.160  -3.124  1.00  0.00           C  
ATOM   1349  C   PRO A 356      35.491   3.996  -2.645  1.00  0.00           C  
ATOM   1350  O   PRO A 356      34.851   4.504  -1.715  1.00  0.00           O  
ATOM   1351  N   TRP A 357      35.769   2.683  -2.677  1.00  0.00           N  
ATOM   1352  CA  TRP A 357      35.233   1.721  -1.709  1.00  0.00           C  
ATOM   1353  CB  TRP A 357      34.044   0.915  -2.253  1.00  0.00           C  
ATOM   1354  CG  TRP A 357      34.311   0.286  -3.600  1.00  0.00           C  
ATOM   1355  CD2 TRP A 357      34.865  -1.015  -3.898  1.00  0.00           C  
ATOM   1356  CE2 TRP A 357      34.860  -1.161  -5.327  1.00  0.00           C  
ATOM   1357  CE3 TRP A 357      35.351  -2.064  -3.091  1.00  0.00           C  
ATOM   1358  CD1 TRP A 357      34.010   0.848  -4.848  1.00  0.00           C  
ATOM   1359  NE1 TRP A 357      34.329   0.005  -5.863  1.00  0.00           N  
ATOM   1360  CZ2 TRP A 357      35.334  -2.352  -5.917  1.00  0.00           C  
ATOM   1361  CZ3 TRP A 357      35.825  -3.250  -3.692  1.00  0.00           C  
ATOM   1362  CH2 TRP A 357      35.814  -3.393  -5.096  1.00  0.00           C  
ATOM   1363  C   TRP A 357      36.280   0.840  -0.997  1.00  0.00           C  
ATOM   1364  O   TRP A 357      37.044   0.121  -1.643  1.00  0.00           O  
ATOM   1365  H   TRP A 357      36.336   2.307  -3.409  1.00  0.00           H  
ATOM   1366  HE1 TRP A 357      34.200   0.194  -6.821  1.00  0.00           H  
ATOM   1367  N   LEU A 358      36.254   0.820   0.344  1.00  0.00           N  
ATOM   1368  CA  LEU A 358      36.953  -0.207   1.123  1.00  0.00           C  
ATOM   1369  CB  LEU A 358      37.638   0.370   2.360  1.00  0.00           C  
ATOM   1370  CG  LEU A 358      38.421  -0.690   3.141  1.00  0.00           C  
ATOM   1371  CD1 LEU A 358      39.563  -1.278   2.311  1.00  0.00           C  
ATOM   1372  CD2 LEU A 358      38.907  -0.173   4.495  1.00  0.00           C  
ATOM   1373  C   LEU A 358      35.961  -1.299   1.562  1.00  0.00           C  
ATOM   1374  O   LEU A 358      35.015  -1.003   2.297  1.00  0.00           O  
ATOM   1375  H   LEU A 358      35.578   1.396   0.812  1.00  0.00           H  
ATOM   1376  N   VAL A 359      36.230  -2.566   1.202  1.00  0.00           N  
ATOM   1377  CA  VAL A 359      35.585  -3.726   1.838  1.00  0.00           C  
ATOM   1378  CB  VAL A 359      35.285  -4.825   0.826  1.00  0.00           C  
ATOM   1379  CG1 VAL A 359      34.408  -5.905   1.455  1.00  0.00           C  
ATOM   1380  CG2 VAL A 359      34.613  -4.237  -0.407  1.00  0.00           C  
ATOM   1381  C   VAL A 359      36.359  -4.293   3.040  1.00  0.00           C  
ATOM   1382  O   VAL A 359      37.418  -4.906   2.905  1.00  0.00           O  
ATOM   1383  H   VAL A 359      37.030  -2.741   0.629  1.00  0.00           H  
ATOM   1384  N   GLN A 360      35.817  -4.086   4.239  1.00  0.00           N  
ATOM   1385  CA  GLN A 360      36.481  -4.385   5.500  1.00  0.00           C  
ATOM   1386  CB  GLN A 360      36.471  -3.113   6.348  1.00  0.00           C  
ATOM   1387  CG  GLN A 360      37.127  -3.257   7.717  1.00  0.00           C  
ATOM   1388  CD  GLN A 360      38.602  -3.539   7.547  1.00  0.00           C  
ATOM   1389  OE1 GLN A 360      39.344  -2.756   6.965  1.00  0.00           O  
ATOM   1390  NE2 GLN A 360      38.991  -4.704   8.094  1.00  0.00           N  
ATOM   1391  C   GLN A 360      35.767  -5.543   6.240  1.00  0.00           C  
ATOM   1392  O   GLN A 360      34.649  -5.360   6.717  1.00  0.00           O  
ATOM   1393  H   GLN A 360      34.884  -3.733   4.299  1.00  0.00           H  
ATOM   1394 HE21 GLN A 360      39.949  -4.991   8.078  1.00  0.00           H  
ATOM   1395 HE22 GLN A 360      38.321  -5.301   8.546  1.00  0.00           H  
ATOM   1396  N   ASP A 361      36.391  -6.721   6.413  1.00  0.00           N  
ATOM   1397  CA  ASP A 361      35.883  -7.692   7.403  1.00  0.00           C  
ATOM   1398  CB  ASP A 361      36.585  -9.055   7.278  1.00  0.00           C  
ATOM   1399  CG  ASP A 361      35.599 -10.101   6.768  1.00  0.00           C  
ATOM   1400  OD1 ASP A 361      34.492  -9.745   6.385  1.00  0.00           O  
ATOM   1401  OD2 ASP A 361      35.894 -11.291   6.798  1.00  0.00           O1-
ATOM   1402  C   ASP A 361      35.899  -7.110   8.843  1.00  0.00           C  
ATOM   1403  O   ASP A 361      36.782  -6.311   9.179  1.00  0.00           O  
ATOM   1404  H   ASP A 361      37.272  -6.877   5.972  1.00  0.00           H  
ATOM   1405  N   THR A 362      34.857  -7.375   9.655  1.00  0.00           N  
ATOM   1406  CA  THR A 362      34.574  -6.605  10.896  1.00  0.00           C  
ATOM   1407  CB  THR A 362      33.795  -5.348  10.488  1.00  0.00           C  
ATOM   1408  OG1 THR A 362      34.337  -4.814   9.283  1.00  0.00           O  
ATOM   1409  CG2 THR A 362      33.750  -4.266  11.566  1.00  0.00           C  
ATOM   1410  C   THR A 362      33.833  -7.398  12.019  1.00  0.00           C  
ATOM   1411  O   THR A 362      33.117  -8.371  11.758  1.00  0.00           O  
ATOM   1412  H   THR A 362      34.110  -7.923   9.289  1.00  0.00           H  
ATOM   1413  HG1 THR A 362      35.278  -4.948   9.319  1.00  0.00           H  
ATOM   1414  N   GLU A 363      33.933  -6.949  13.279  1.00  0.00           N  
ATOM   1415  CA  GLU A 363      33.057  -7.348  14.396  1.00  0.00           C  
ATOM   1416  CB  GLU A 363      33.846  -8.127  15.437  1.00  0.00           C  
ATOM   1417  CG  GLU A 363      34.472  -9.386  14.850  1.00  0.00           C  
ATOM   1418  CD  GLU A 363      35.459  -9.933  15.847  1.00  0.00           C  
ATOM   1419  OE1 GLU A 363      35.167  -9.911  17.037  1.00  0.00           O  
ATOM   1420  OE2 GLU A 363      36.544 -10.323  15.440  1.00  0.00           O1-
ATOM   1421  C   GLU A 363      32.371  -6.136  15.073  1.00  0.00           C  
ATOM   1422  O   GLU A 363      33.010  -5.110  15.321  1.00  0.00           O  
ATOM   1423  H   GLU A 363      34.543  -6.188  13.507  1.00  0.00           H  
ATOM   1424  N   ALA A 364      31.093  -6.288  15.448  1.00  0.00           N  
ATOM   1425  CA  ALA A 364      30.310  -5.223  16.075  1.00  0.00           C  
ATOM   1426  CB  ALA A 364      28.813  -5.496  15.930  1.00  0.00           C  
ATOM   1427  C   ALA A 364      30.631  -5.067  17.573  1.00  0.00           C  
ATOM   1428  O   ALA A 364      30.801  -3.960  18.075  1.00  0.00           O  
ATOM   1429  H   ALA A 364      30.646  -7.177  15.321  1.00  0.00           H  
ATOM   1430  N   GLU A 365      30.678  -6.174  18.311  1.00  0.00           N  
ATOM   1431  CA  GLU A 365      30.879  -6.189  19.757  1.00  0.00           C  
ATOM   1432  CB  GLU A 365      30.437  -7.537  20.319  1.00  0.00           C  
ATOM   1433  CG  GLU A 365      30.569  -7.691  21.833  1.00  0.00           C  
ATOM   1434  CD  GLU A 365      29.859  -8.973  22.212  1.00  0.00           C  
ATOM   1435  OE1 GLU A 365      30.158  -9.543  23.258  1.00  0.00           O  
ATOM   1436  OE2 GLU A 365      28.998  -9.396  21.447  1.00  0.00           O1-
ATOM   1437  C   GLU A 365      32.339  -5.859  20.149  1.00  0.00           C  
ATOM   1438  O   GLU A 365      32.582  -4.924  20.915  1.00  0.00           O  
ATOM   1439  H   GLU A 365      30.634  -7.050  17.843  1.00  0.00           H  
ATOM   1440  N   THR A 366      33.311  -6.546  19.531  1.00  0.00           N  
ATOM   1441  CA  THR A 366      34.743  -6.494  19.879  1.00  0.00           C  
ATOM   1442  CB  THR A 366      35.233  -7.877  19.520  1.00  0.00           C  
ATOM   1443  OG1 THR A 366      34.076  -8.696  19.300  1.00  0.00           O  
ATOM   1444  CG2 THR A 366      36.165  -8.485  20.571  1.00  0.00           C  
ATOM   1445  C   THR A 366      35.521  -5.351  19.166  1.00  0.00           C  
ATOM   1446  O   THR A 366      36.748  -5.294  19.229  1.00  0.00           O  
ATOM   1447  H   THR A 366      33.044  -7.251  18.876  1.00  0.00           H  
ATOM   1448  HG1 THR A 366      34.377  -9.353  18.674  1.00  0.00           H  
ATOM   1449  N   LEU A 367      34.835  -4.511  18.378  1.00  0.00           N  
ATOM   1450  CA  LEU A 367      35.366  -3.437  17.508  1.00  0.00           C  
ATOM   1451  CB  LEU A 367      36.051  -2.350  18.338  1.00  0.00           C  
ATOM   1452  CG  LEU A 367      35.142  -1.689  19.371  1.00  0.00           C  
ATOM   1453  CD1 LEU A 367      35.952  -0.910  20.403  1.00  0.00           C  
ATOM   1454  CD2 LEU A 367      34.074  -0.818  18.712  1.00  0.00           C  
ATOM   1455  C   LEU A 367      36.336  -3.874  16.370  1.00  0.00           C  
ATOM   1456  O   LEU A 367      36.575  -3.111  15.427  1.00  0.00           O  
ATOM   1457  H   LEU A 367      33.844  -4.639  18.364  1.00  0.00           H  
ATOM   1458  N   THR A 368      36.839  -5.112  16.414  1.00  0.00           N  
ATOM   1459  CA  THR A 368      37.745  -5.749  15.461  1.00  0.00           C  
ATOM   1460  CB  THR A 368      37.681  -7.238  15.758  1.00  0.00           C  
ATOM   1461  OG1 THR A 368      36.933  -7.451  16.961  1.00  0.00           O  
ATOM   1462  CG2 THR A 368      39.070  -7.871  15.843  1.00  0.00           C  
ATOM   1463  C   THR A 368      37.429  -5.446  13.986  1.00  0.00           C  
ATOM   1464  O   THR A 368      36.286  -5.541  13.537  1.00  0.00           O  
ATOM   1465  H   THR A 368      36.663  -5.659  17.230  1.00  0.00           H  
ATOM   1466  HG1 THR A 368      36.644  -8.370  16.912  1.00  0.00           H  
ATOM   1467  N   GLY A 369      38.459  -5.103  13.205  1.00  0.00           N  
ATOM   1468  CA  GLY A 369      38.363  -4.760  11.785  1.00  0.00           C  
ATOM   1469  C   GLY A 369      37.879  -3.319  11.511  1.00  0.00           C  
ATOM   1470  O   GLY A 369      38.388  -2.665  10.599  1.00  0.00           O  
ATOM   1471  H   GLY A 369      39.343  -4.976  13.654  1.00  0.00           H  
ATOM   1472  N   PHE A 370      37.014  -2.741  12.358  1.00  0.00           N  
ATOM   1473  CA  PHE A 370      36.586  -1.353  12.189  1.00  0.00           C  
ATOM   1474  CB  PHE A 370      35.331  -1.130  13.040  1.00  0.00           C  
ATOM   1475  CG  PHE A 370      34.759   0.262  12.891  1.00  0.00           C  
ATOM   1476  CD1 PHE A 370      34.293   0.930  14.018  1.00  0.00           C  
ATOM   1477  CD2 PHE A 370      34.674   0.872  11.644  1.00  0.00           C  
ATOM   1478  CE1 PHE A 370      33.723   2.191  13.898  1.00  0.00           C  
ATOM   1479  CE2 PHE A 370      34.105   2.134  11.521  1.00  0.00           C  
ATOM   1480  CZ  PHE A 370      33.617   2.787  12.647  1.00  0.00           C  
ATOM   1481  C   PHE A 370      37.651  -0.285  12.504  1.00  0.00           C  
ATOM   1482  O   PHE A 370      37.684   0.754  11.852  1.00  0.00           O  
ATOM   1483  H   PHE A 370      36.665  -3.252  13.149  1.00  0.00           H  
ATOM   1484  N   LEU A 371      38.648  -0.596  13.344  1.00  0.00           N  
ATOM   1485  CA  LEU A 371      39.809   0.288  13.533  1.00  0.00           C  
ATOM   1486  CB  LEU A 371      40.802  -0.356  14.495  1.00  0.00           C  
ATOM   1487  CG  LEU A 371      40.423  -0.123  15.954  1.00  0.00           C  
ATOM   1488  CD1 LEU A 371      41.200  -1.039  16.898  1.00  0.00           C  
ATOM   1489  CD2 LEU A 371      40.579   1.353  16.325  1.00  0.00           C  
ATOM   1490  C   LEU A 371      40.523   0.617  12.196  1.00  0.00           C  
ATOM   1491  O   LEU A 371      40.715   1.791  11.879  1.00  0.00           O  
ATOM   1492  H   LEU A 371      38.561  -1.425  13.894  1.00  0.00           H  
ATOM   1493  N   ASN A 372      40.768  -0.385  11.340  1.00  0.00           N  
ATOM   1494  CA  ASN A 372      41.391  -0.157  10.030  1.00  0.00           C  
ATOM   1495  CB  ASN A 372      41.845  -1.451   9.357  1.00  0.00           C  
ATOM   1496  CG  ASN A 372      42.868  -2.173  10.212  1.00  0.00           C  
ATOM   1497  OD1 ASN A 372      42.819  -3.395  10.348  1.00  0.00           O  
ATOM   1498  ND2 ASN A 372      43.768  -1.375  10.817  1.00  0.00           N  
ATOM   1499  C   ASN A 372      40.458   0.635   9.098  1.00  0.00           C  
ATOM   1500  O   ASN A 372      40.904   1.495   8.336  1.00  0.00           O  
ATOM   1501  H   ASN A 372      40.526  -1.316  11.602  1.00  0.00           H  
ATOM   1502 HD21 ASN A 372      44.487  -1.679  11.437  1.00  0.00           H  
ATOM   1503 HD22 ASN A 372      43.792  -0.365  10.739  1.00  0.00           H  
ATOM   1504  N   GLY A 373      39.146   0.399   9.210  1.00  0.00           N  
ATOM   1505  CA  GLY A 373      38.161   1.159   8.456  1.00  0.00           C  
ATOM   1506  C   GLY A 373      38.056   2.630   8.903  1.00  0.00           C  
ATOM   1507  O   GLY A 373      37.966   3.522   8.057  1.00  0.00           O  
ATOM   1508  H   GLY A 373      38.843  -0.291   9.866  1.00  0.00           H  
ATOM   1509  N   ILE A 374      38.115   2.904  10.213  1.00  0.00           N  
ATOM   1510  CA  ILE A 374      38.102   4.267  10.738  1.00  0.00           C  
ATOM   1511  CB  ILE A 374      37.590   4.257  12.183  1.00  0.00           C  
ATOM   1512  CG2 ILE A 374      38.687   4.537  13.206  1.00  0.00           C  
ATOM   1513  CG1 ILE A 374      36.360   5.155  12.320  1.00  0.00           C  
ATOM   1514  CD1 ILE A 374      36.600   6.600  11.886  1.00  0.00           C  
ATOM   1515  C   ILE A 374      39.477   4.966  10.568  1.00  0.00           C  
ATOM   1516  O   ILE A 374      39.525   6.186  10.425  1.00  0.00           O  
ATOM   1517  H   ILE A 374      38.332   2.160  10.843  1.00  0.00           H  
ATOM   1518  N   GLU A 375      40.585   4.218  10.492  1.00  0.00           N  
ATOM   1519  CA  GLU A 375      41.861   4.752  10.018  1.00  0.00           C  
ATOM   1520  CB  GLU A 375      42.975   3.716  10.209  1.00  0.00           C  
ATOM   1521  CG  GLU A 375      43.311   3.314  11.647  1.00  0.00           C  
ATOM   1522  CD  GLU A 375      43.861   1.896  11.619  1.00  0.00           C  
ATOM   1523  OE1 GLU A 375      43.682   1.157  12.587  1.00  0.00           O  
ATOM   1524  OE2 GLU A 375      44.431   1.506  10.604  1.00  0.00           O1-
ATOM   1525  C   GLU A 375      41.803   5.084   8.503  1.00  0.00           C  
ATOM   1526  O   GLU A 375      42.006   6.240   8.122  1.00  0.00           O  
ATOM   1527  H   GLU A 375      40.550   3.236  10.677  1.00  0.00           H  
ATOM   1528  N   TRP A 376      41.374   4.147   7.640  1.00  0.00           N  
ATOM   1529  CA  TRP A 376      41.264   4.425   6.197  1.00  0.00           C  
ATOM   1530  CB  TRP A 376      40.867   3.133   5.478  1.00  0.00           C  
ATOM   1531  CG  TRP A 376      40.468   3.391   4.043  1.00  0.00           C  
ATOM   1532  CD2 TRP A 376      39.138   3.582   3.509  1.00  0.00           C  
ATOM   1533  CE2 TRP A 376      39.259   3.773   2.114  1.00  0.00           C  
ATOM   1534  CE3 TRP A 376      37.879   3.611   4.098  1.00  0.00           C  
ATOM   1535  CD1 TRP A 376      41.321   3.483   2.934  1.00  0.00           C  
ATOM   1536  NE1 TRP A 376      40.611   3.708   1.795  1.00  0.00           N  
ATOM   1537  CZ2 TRP A 376      38.120   3.984   1.345  1.00  0.00           C  
ATOM   1538  CZ3 TRP A 376      36.749   3.827   3.319  1.00  0.00           C  
ATOM   1539  CH2 TRP A 376      36.868   4.011   1.947  1.00  0.00           C  
ATOM   1540  C   TRP A 376      40.263   5.541   5.838  1.00  0.00           C  
ATOM   1541  O   TRP A 376      40.553   6.386   4.992  1.00  0.00           O  
ATOM   1542  H   TRP A 376      41.268   3.214   7.968  1.00  0.00           H  
ATOM   1543  HE1 TRP A 376      41.000   3.838   0.905  1.00  0.00           H  
ATOM   1544  N   ILE A 377      39.110   5.638   6.515  1.00  0.00           N  
ATOM   1545  CA  ILE A 377      38.170   6.719   6.195  1.00  0.00           C  
ATOM   1546  CB  ILE A 377      36.773   6.415   6.747  1.00  0.00           C  
ATOM   1547  CG2 ILE A 377      36.684   6.728   8.236  1.00  0.00           C  
ATOM   1548  CG1 ILE A 377      35.683   7.110   5.933  1.00  0.00           C  
ATOM   1549  CD1 ILE A 377      34.273   6.696   6.354  1.00  0.00           C  
ATOM   1550  C   ILE A 377      38.711   8.118   6.634  1.00  0.00           C  
ATOM   1551  O   ILE A 377      38.228   9.125   6.121  1.00  0.00           O  
ATOM   1552  H   ILE A 377      38.904   4.970   7.231  1.00  0.00           H  
ATOM   1553  N   LEU A 378      39.776   8.196   7.457  1.00  0.00           N  
ATOM   1554  CA  LEU A 378      40.562   9.421   7.667  1.00  0.00           C  
ATOM   1555  CB  LEU A 378      41.127   9.457   9.087  1.00  0.00           C  
ATOM   1556  CG  LEU A 378      40.072   9.817  10.133  1.00  0.00           C  
ATOM   1557  CD1 LEU A 378      40.578   9.592  11.558  1.00  0.00           C  
ATOM   1558  CD2 LEU A 378      39.566  11.246   9.939  1.00  0.00           C  
ATOM   1559  C   LEU A 378      41.708   9.583   6.633  1.00  0.00           C  
ATOM   1560  O   LEU A 378      41.934  10.704   6.168  1.00  0.00           O  
ATOM   1561  H   LEU A 378      40.168   7.355   7.835  1.00  0.00           H  
ATOM   1562  N   GLU A 379      42.364   8.502   6.174  1.00  0.00           N  
ATOM   1563  CA  GLU A 379      43.244   8.573   4.993  1.00  0.00           C  
ATOM   1564  CB  GLU A 379      43.772   7.200   4.581  1.00  0.00           C  
ATOM   1565  CG  GLU A 379      44.678   6.508   5.596  1.00  0.00           C  
ATOM   1566  CD  GLU A 379      45.158   5.214   4.973  1.00  0.00           C  
ATOM   1567  OE1 GLU A 379      46.368   4.999   4.914  1.00  0.00           O  
ATOM   1568  OE2 GLU A 379      44.319   4.434   4.525  1.00  0.00           O1-
ATOM   1569  C   GLU A 379      42.463   9.161   3.789  1.00  0.00           C  
ATOM   1570  O   GLU A 379      42.941  10.066   3.107  1.00  0.00           O  
ATOM   1571  H   GLU A 379      42.228   7.613   6.618  1.00  0.00           H  
ATOM   1572  N   GLU A 380      41.196   8.758   3.628  1.00  0.00           N  
ATOM   1573  CA  GLU A 380      40.239   9.322   2.680  1.00  0.00           C  
ATOM   1574  CB  GLU A 380      39.153   8.289   2.431  1.00  0.00           C  
ATOM   1575  CG  GLU A 380      39.608   7.235   1.421  1.00  0.00           C  
ATOM   1576  CD  GLU A 380      39.338   7.742   0.020  1.00  0.00           C  
ATOM   1577  OE1 GLU A 380      38.234   7.534  -0.476  1.00  0.00           O  
ATOM   1578  OE2 GLU A 380      40.187   8.400  -0.577  1.00  0.00           O1-
ATOM   1579  C   GLU A 380      39.660  10.704   3.082  1.00  0.00           C  
ATOM   1580  O   GLU A 380      38.728  11.174   2.435  1.00  0.00           O  
ATOM   1581  H   GLU A 380      40.888   8.017   4.222  1.00  0.00           H  
ATOM   1582  N   VAL A 381      40.201  11.401   4.083  1.00  0.00           N  
ATOM   1583  CA  VAL A 381      40.048  12.855   4.230  1.00  0.00           C  
ATOM   1584  CB  VAL A 381      39.529  13.215   5.621  1.00  0.00           C  
ATOM   1585  CG1 VAL A 381      39.464  14.732   5.798  1.00  0.00           C  
ATOM   1586  CG2 VAL A 381      38.178  12.550   5.879  1.00  0.00           C  
ATOM   1587  C   VAL A 381      41.429  13.509   3.979  1.00  0.00           C  
ATOM   1588  O   VAL A 381      41.551  14.403   3.140  1.00  0.00           O  
ATOM   1589  H   VAL A 381      40.901  10.959   4.638  1.00  0.00           H  
ATOM   1590  N   GLU A 382      42.506  12.998   4.592  1.00  0.00           N  
ATOM   1591  CA  GLU A 382      43.863  13.518   4.390  1.00  0.00           C  
ATOM   1592  CB  GLU A 382      44.783  12.852   5.425  1.00  0.00           C  
ATOM   1593  CG  GLU A 382      44.213  13.126   6.832  1.00  0.00           C  
ATOM   1594  CD  GLU A 382      45.002  12.446   7.940  1.00  0.00           C  
ATOM   1595  OE1 GLU A 382      46.210  12.287   7.791  1.00  0.00           O  
ATOM   1596  OE2 GLU A 382      44.406  12.092   8.963  1.00  0.00           O1-
ATOM   1597  C   GLU A 382      44.334  13.469   2.919  1.00  0.00           C  
ATOM   1598  O   GLU A 382      45.001  14.388   2.447  1.00  0.00           O  
ATOM   1599  H   GLU A 382      42.390  12.246   5.241  1.00  0.00           H  
ATOM   1600  N   SER A 383      43.924  12.446   2.164  1.00  0.00           N  
ATOM   1601  CA  SER A 383      44.260  12.293   0.749  1.00  0.00           C  
ATOM   1602  CB  SER A 383      44.526  10.807   0.467  1.00  0.00           C  
ATOM   1603  OG  SER A 383      45.316  10.655  -0.718  1.00  0.00           O  
ATOM   1604  C   SER A 383      43.233  12.953  -0.209  1.00  0.00           C  
ATOM   1605  O   SER A 383      43.230  12.650  -1.405  1.00  0.00           O  
ATOM   1606  H   SER A 383      43.348  11.751   2.585  1.00  0.00           H  
ATOM   1607  HG  SER A 383      44.816  11.095  -1.400  1.00  0.00           H  
ATOM   1608  N   LYS A 384      42.322  13.806   0.284  1.00  0.00           N  
ATOM   1609  CA  LYS A 384      41.359  14.535  -0.569  1.00  0.00           C  
ATOM   1610  CB  LYS A 384      39.932  14.542  -0.033  1.00  0.00           C  
ATOM   1611  CG  LYS A 384      39.279  13.197   0.237  1.00  0.00           C  
ATOM   1612  CD  LYS A 384      39.150  12.234  -0.941  1.00  0.00           C  
ATOM   1613  CE  LYS A 384      38.248  11.089  -0.485  1.00  0.00           C  
ATOM   1614  NZ  LYS A 384      38.274   9.951  -1.403  1.00  0.00           N1+
ATOM   1615  C   LYS A 384      41.776  15.995  -0.604  1.00  0.00           C  
ATOM   1616  O   LYS A 384      41.754  16.629  -1.624  1.00  0.00           O  
ATOM   1617  H   LYS A 384      42.362  14.054   1.256  1.00  0.00           H  
ATOM   1618  HZ1 LYS A 384      39.240   9.577  -1.524  1.00  0.00           H  
ATOM   1619  HZ2 LYS A 384      37.776  10.129  -2.295  1.00  0.00           H  
ATOM   1620  HZ3 LYS A 384      37.806   9.149  -0.931  1.00  0.00           H  
TER    1621      LYS A 384 
ATOM   1622  N   MET B   1      14.198   5.416  -7.023  1.00  0.00           N1+
ATOM   1623  CA  MET B   1      14.864   4.559  -6.043  1.00  0.00           C  
ATOM   1624  CB  MET B   1      15.603   5.391  -4.994  1.00  0.00           C  
ATOM   1625  CG  MET B   1      16.764   6.202  -5.573  1.00  0.00           C  
ATOM   1626  SD  MET B   1      17.670   7.090  -4.297  1.00  0.00           S  
ATOM   1627  CE  MET B   1      18.979   7.761  -5.335  1.00  0.00           C  
ATOM   1628  C   MET B   1      13.923   3.580  -5.364  1.00  0.00           C  
ATOM   1629  O   MET B   1      14.300   2.499  -4.933  1.00  0.00           O  
ATOM   1630  H   MET B   1      13.714   4.940  -7.762  1.00  0.00           H  
ATOM   1631  N   ALA B   2      12.652   4.006  -5.290  1.00  0.00           N  
ATOM   1632  CA  ALA B   2      11.664   3.162  -4.615  1.00  0.00           C  
ATOM   1633  CB  ALA B   2      10.562   4.030  -3.999  1.00  0.00           C  
ATOM   1634  C   ALA B   2      11.035   2.115  -5.522  1.00  0.00           C  
ATOM   1635  O   ALA B   2       9.810   1.975  -5.596  1.00  0.00           O  
ATOM   1636  H   ALA B   2      12.413   4.837  -5.788  1.00  0.00           H  
ATOM   1637  N   ASP B   3      11.947   1.420  -6.214  1.00  0.00           N  
ATOM   1638  CA  ASP B   3      11.610   0.561  -7.344  1.00  0.00           C  
ATOM   1639  CB  ASP B   3      11.917   1.233  -8.697  1.00  0.00           C  
ATOM   1640  CG  ASP B   3      11.840   2.752  -8.704  1.00  0.00           C  
ATOM   1641  OD1 ASP B   3      12.878   3.400  -8.757  1.00  0.00           O  
ATOM   1642  OD2 ASP B   3      10.759   3.320  -8.809  1.00  0.00           O1-
ATOM   1643  C   ASP B   3      12.423  -0.723  -7.232  1.00  0.00           C  
ATOM   1644  O   ASP B   3      13.054  -0.973  -6.215  1.00  0.00           O  
ATOM   1645  H   ASP B   3      12.911   1.492  -5.952  1.00  0.00           H  
ATOM   1646  N   VAL B   4      12.402  -1.535  -8.303  1.00  0.00           N  
ATOM   1647  CA  VAL B   4      13.201  -2.760  -8.231  1.00  0.00           C  
ATOM   1648  CB  VAL B   4      12.444  -3.920  -8.906  1.00  0.00           C  
ATOM   1649  CG1 VAL B   4      13.186  -5.258  -8.846  1.00  0.00           C  
ATOM   1650  CG2 VAL B   4      11.051  -4.071  -8.300  1.00  0.00           C  
ATOM   1651  C   VAL B   4      14.592  -2.584  -8.829  1.00  0.00           C  
ATOM   1652  O   VAL B   4      14.754  -2.061  -9.927  1.00  0.00           O  
ATOM   1653  H   VAL B   4      11.951  -1.272  -9.152  1.00  0.00           H  
ATOM   1654  N   THR B   5      15.576  -3.067  -8.050  1.00  0.00           N  
ATOM   1655  CA  THR B   5      16.920  -3.288  -8.586  1.00  0.00           C  
ATOM   1656  CB  THR B   5      17.889  -3.445  -7.381  1.00  0.00           C  
ATOM   1657  OG1 THR B   5      18.537  -2.190  -7.103  1.00  0.00           O  
ATOM   1658  CG2 THR B   5      18.948  -4.552  -7.482  1.00  0.00           C  
ATOM   1659  C   THR B   5      16.916  -4.493  -9.527  1.00  0.00           C  
ATOM   1660  O   THR B   5      16.508  -5.583  -9.156  1.00  0.00           O  
ATOM   1661  H   THR B   5      15.311  -3.474  -7.177  1.00  0.00           H  
ATOM   1662  HG1 THR B   5      18.738  -2.200  -6.161  1.00  0.00           H  
ATOM   1663  N   VAL B   6      17.375  -4.252 -10.762  1.00  0.00           N  
ATOM   1664  CA  VAL B   6      17.461  -5.375 -11.700  1.00  0.00           C  
ATOM   1665  CB  VAL B   6      16.357  -5.313 -12.768  1.00  0.00           C  
ATOM   1666  CG1 VAL B   6      15.016  -5.809 -12.227  1.00  0.00           C  
ATOM   1667  CG2 VAL B   6      16.263  -3.926 -13.412  1.00  0.00           C  
ATOM   1668  C   VAL B   6      18.817  -5.439 -12.371  1.00  0.00           C  
ATOM   1669  O   VAL B   6      19.588  -4.484 -12.330  1.00  0.00           O  
ATOM   1670  H   VAL B   6      17.665  -3.335 -11.043  1.00  0.00           H  
ATOM   1671  N   GLU B   7      19.064  -6.596 -13.000  1.00  0.00           N  
ATOM   1672  CA  GLU B   7      20.226  -6.644 -13.881  1.00  0.00           C  
ATOM   1673  CB  GLU B   7      21.099  -7.864 -13.599  1.00  0.00           C  
ATOM   1674  CG  GLU B   7      21.946  -7.744 -12.330  1.00  0.00           C  
ATOM   1675  CD  GLU B   7      22.827  -8.971 -12.172  1.00  0.00           C  
ATOM   1676  OE1 GLU B   7      23.413  -9.432 -13.145  1.00  0.00           O  
ATOM   1677  OE2 GLU B   7      22.936  -9.488 -11.069  1.00  0.00           O1-
ATOM   1678  C   GLU B   7      19.766  -6.658 -15.319  1.00  0.00           C  
ATOM   1679  O   GLU B   7      18.994  -7.503 -15.748  1.00  0.00           O  
ATOM   1680  H   GLU B   7      18.396  -7.344 -13.034  1.00  0.00           H  
ATOM   1681  N   VAL B   8      20.241  -5.655 -16.047  1.00  0.00           N  
ATOM   1682  CA  VAL B   8      19.790  -5.508 -17.424  1.00  0.00           C  
ATOM   1683  CB  VAL B   8      19.021  -4.192 -17.577  1.00  0.00           C  
ATOM   1684  CG1 VAL B   8      17.621  -4.335 -16.994  1.00  0.00           C  
ATOM   1685  CG2 VAL B   8      19.756  -3.015 -16.926  1.00  0.00           C  
ATOM   1686  C   VAL B   8      20.961  -5.570 -18.376  1.00  0.00           C  
ATOM   1687  O   VAL B   8      22.058  -5.125 -18.064  1.00  0.00           O  
ATOM   1688  H   VAL B   8      20.943  -5.053 -15.668  1.00  0.00           H  
ATOM   1689  N   ARG B   9      20.702  -6.147 -19.556  1.00  0.00           N  
ATOM   1690  CA  ARG B   9      21.820  -6.149 -20.494  1.00  0.00           C  
ATOM   1691  CB  ARG B   9      21.658  -7.251 -21.546  1.00  0.00           C  
ATOM   1692  CG  ARG B   9      22.229  -8.549 -20.963  1.00  0.00           C  
ATOM   1693  CD  ARG B   9      22.215  -9.788 -21.865  1.00  0.00           C  
ATOM   1694  NE  ARG B   9      20.931 -10.488 -21.864  1.00  0.00           N  
ATOM   1695  CZ  ARG B   9      20.265 -10.676 -23.021  1.00  0.00           C  
ATOM   1696  NH1 ARG B   9      20.725 -10.158 -24.154  1.00  0.00           N  
ATOM   1697  NH2 ARG B   9      19.127 -11.357 -23.034  1.00  0.00           N1+
ATOM   1698  C   ARG B   9      22.180  -4.785 -21.066  1.00  0.00           C  
ATOM   1699  O   ARG B   9      21.376  -4.053 -21.646  1.00  0.00           O  
ATOM   1700  H   ARG B   9      19.810  -6.553 -19.768  1.00  0.00           H  
ATOM   1701  HE  ARG B   9      20.571 -10.823 -20.993  1.00  0.00           H  
ATOM   1702 HH11 ARG B   9      20.127 -10.185 -24.968  1.00  0.00           H  
ATOM   1703 HH12 ARG B   9      21.618  -9.719 -24.223  1.00  0.00           H  
ATOM   1704 HH21 ARG B   9      18.714 -11.800 -22.235  1.00  0.00           H  
ATOM   1705 HH22 ARG B   9      18.580 -11.388 -23.888  1.00  0.00           H  
ATOM   1706  N   GLY B  10      23.453  -4.466 -20.812  1.00  0.00           N  
ATOM   1707  CA  GLY B  10      24.011  -3.207 -21.285  1.00  0.00           C  
ATOM   1708  C   GLY B  10      24.508  -3.320 -22.706  1.00  0.00           C  
ATOM   1709  O   GLY B  10      24.207  -4.267 -23.420  1.00  0.00           O  
ATOM   1710  H   GLY B  10      24.032  -5.156 -20.374  1.00  0.00           H  
ATOM   1711  N   SER B  11      25.270  -2.294 -23.092  1.00  0.00           N  
ATOM   1712  CA  SER B  11      25.616  -2.143 -24.504  1.00  0.00           C  
ATOM   1713  CB  SER B  11      26.341  -0.812 -24.662  1.00  0.00           C  
ATOM   1714  OG  SER B  11      25.621   0.176 -23.908  1.00  0.00           O  
ATOM   1715  C   SER B  11      26.377  -3.295 -25.143  1.00  0.00           C  
ATOM   1716  O   SER B  11      26.128  -3.689 -26.274  1.00  0.00           O  
ATOM   1717  H   SER B  11      25.566  -1.578 -22.459  1.00  0.00           H  
ATOM   1718  HG  SER B  11      26.281   0.757 -23.548  1.00  0.00           H  
ATOM   1719  N   ASN B  12      27.305  -3.843 -24.350  1.00  0.00           N  
ATOM   1720  CA  ASN B  12      28.042  -5.004 -24.861  1.00  0.00           C  
ATOM   1721  CB  ASN B  12      29.482  -5.025 -24.340  1.00  0.00           C  
ATOM   1722  CG  ASN B  12      29.481  -4.930 -22.831  1.00  0.00           C  
ATOM   1723  OD1 ASN B  12      28.635  -5.467 -22.125  1.00  0.00           O  
ATOM   1724  ND2 ASN B  12      30.389  -4.082 -22.378  1.00  0.00           N  
ATOM   1725  C   ASN B  12      27.403  -6.363 -24.621  1.00  0.00           C  
ATOM   1726  O   ASN B  12      28.013  -7.399 -24.845  1.00  0.00           O  
ATOM   1727  H   ASN B  12      27.474  -3.476 -23.432  1.00  0.00           H  
ATOM   1728 HD21 ASN B  12      31.140  -3.734 -22.929  1.00  0.00           H  
ATOM   1729 HD22 ASN B  12      30.298  -3.623 -21.486  1.00  0.00           H  
ATOM   1730  N   GLY B  13      26.153  -6.334 -24.139  1.00  0.00           N  
ATOM   1731  CA  GLY B  13      25.511  -7.625 -23.910  1.00  0.00           C  
ATOM   1732  C   GLY B  13      25.825  -8.292 -22.580  1.00  0.00           C  
ATOM   1733  O   GLY B  13      25.270  -9.332 -22.250  1.00  0.00           O  
ATOM   1734  H   GLY B  13      25.674  -5.478 -23.949  1.00  0.00           H  
ATOM   1735  N   ALA B  14      26.714  -7.652 -21.810  1.00  0.00           N  
ATOM   1736  CA  ALA B  14      26.881  -8.146 -20.448  1.00  0.00           C  
ATOM   1737  CB  ALA B  14      28.262  -7.773 -19.927  1.00  0.00           C  
ATOM   1738  C   ALA B  14      25.825  -7.556 -19.538  1.00  0.00           C  
ATOM   1739  O   ALA B  14      25.085  -6.658 -19.928  1.00  0.00           O  
ATOM   1740  H   ALA B  14      27.163  -6.808 -22.101  1.00  0.00           H  
ATOM   1741  N   PHE B  15      25.765  -8.091 -18.312  1.00  0.00           N  
ATOM   1742  CA  PHE B  15      24.791  -7.481 -17.411  1.00  0.00           C  
ATOM   1743  CB  PHE B  15      24.224  -8.507 -16.428  1.00  0.00           C  
ATOM   1744  CG  PHE B  15      23.165  -9.349 -17.103  1.00  0.00           C  
ATOM   1745  CD1 PHE B  15      23.499 -10.627 -17.601  1.00  0.00           C  
ATOM   1746  CD2 PHE B  15      21.854  -8.839 -17.219  1.00  0.00           C  
ATOM   1747  CE1 PHE B  15      22.503 -11.410 -18.217  1.00  0.00           C  
ATOM   1748  CE2 PHE B  15      20.857  -9.619 -17.837  1.00  0.00           C  
ATOM   1749  CZ  PHE B  15      21.191 -10.900 -18.325  1.00  0.00           C  
ATOM   1750  C   PHE B  15      25.362  -6.297 -16.664  1.00  0.00           C  
ATOM   1751  O   PHE B  15      26.487  -6.316 -16.185  1.00  0.00           O  
ATOM   1752  H   PHE B  15      26.462  -8.743 -18.003  1.00  0.00           H  
ATOM   1753  N   TYR B  16      24.534  -5.258 -16.590  1.00  0.00           N  
ATOM   1754  CA  TYR B  16      24.868  -4.126 -15.734  1.00  0.00           C  
ATOM   1755  CB  TYR B  16      25.279  -2.899 -16.570  1.00  0.00           C  
ATOM   1756  CG  TYR B  16      26.491  -3.229 -17.419  1.00  0.00           C  
ATOM   1757  CD1 TYR B  16      27.785  -3.116 -16.868  1.00  0.00           C  
ATOM   1758  CE1 TYR B  16      28.892  -3.537 -17.628  1.00  0.00           C  
ATOM   1759  CD2 TYR B  16      26.291  -3.674 -18.741  1.00  0.00           C  
ATOM   1760  CE2 TYR B  16      27.394  -4.094 -19.500  1.00  0.00           C  
ATOM   1761  CZ  TYR B  16      28.677  -4.058 -18.920  1.00  0.00           C  
ATOM   1762  OH  TYR B  16      29.745  -4.570 -19.632  1.00  0.00           O  
ATOM   1763  C   TYR B  16      23.642  -3.868 -14.886  1.00  0.00           C  
ATOM   1764  O   TYR B  16      22.613  -4.501 -15.087  1.00  0.00           O  
ATOM   1765  H   TYR B  16      23.630  -5.294 -17.018  1.00  0.00           H  
ATOM   1766  HH  TYR B  16      29.397  -4.942 -20.442  1.00  0.00           H  
ATOM   1767  N   LYS B  17      23.761  -2.956 -13.919  1.00  0.00           N  
ATOM   1768  CA  LYS B  17      22.536  -2.755 -13.150  1.00  0.00           C  
ATOM   1769  CB  LYS B  17      22.842  -2.365 -11.711  1.00  0.00           C  
ATOM   1770  CG  LYS B  17      22.677  -3.478 -10.678  1.00  0.00           C  
ATOM   1771  CD  LYS B  17      22.046  -2.868  -9.427  1.00  0.00           C  
ATOM   1772  CE  LYS B  17      20.635  -2.388  -9.768  1.00  0.00           C  
ATOM   1773  NZ  LYS B  17      20.240  -1.225  -8.969  1.00  0.00           N1+
ATOM   1774  C   LYS B  17      21.594  -1.733 -13.756  1.00  0.00           C  
ATOM   1775  O   LYS B  17      21.989  -0.894 -14.563  1.00  0.00           O  
ATOM   1776  H   LYS B  17      24.568  -2.378 -13.819  1.00  0.00           H  
ATOM   1777  HZ1 LYS B  17      19.501  -1.418  -8.264  1.00  0.00           H  
ATOM   1778  HZ2 LYS B  17      21.062  -0.760  -8.527  1.00  0.00           H  
ATOM   1779  HZ3 LYS B  17      19.930  -0.472  -9.626  1.00  0.00           H  
ATOM   1780  N   GLY B  18      20.342  -1.838 -13.296  1.00  0.00           N  
ATOM   1781  CA  GLY B  18      19.347  -0.823 -13.617  1.00  0.00           C  
ATOM   1782  C   GLY B  18      18.261  -0.768 -12.560  1.00  0.00           C  
ATOM   1783  O   GLY B  18      18.241  -1.554 -11.613  1.00  0.00           O  
ATOM   1784  H   GLY B  18      20.072  -2.618 -12.728  1.00  0.00           H  
ATOM   1785  N   PHE B  19      17.349   0.184 -12.777  1.00  0.00           N  
ATOM   1786  CA  PHE B  19      16.185   0.316 -11.910  1.00  0.00           C  
ATOM   1787  CB  PHE B  19      16.299   1.574 -11.050  1.00  0.00           C  
ATOM   1788  CG  PHE B  19      16.557   1.208  -9.609  1.00  0.00           C  
ATOM   1789  CD1 PHE B  19      15.460   0.960  -8.756  1.00  0.00           C  
ATOM   1790  CD2 PHE B  19      17.883   1.128  -9.136  1.00  0.00           C  
ATOM   1791  CE1 PHE B  19      15.690   0.628  -7.408  1.00  0.00           C  
ATOM   1792  CE2 PHE B  19      18.115   0.796  -7.788  1.00  0.00           C  
ATOM   1793  CZ  PHE B  19      17.016   0.549  -6.938  1.00  0.00           C  
ATOM   1794  C   PHE B  19      14.931   0.399 -12.748  1.00  0.00           C  
ATOM   1795  O   PHE B  19      14.875   1.125 -13.736  1.00  0.00           O  
ATOM   1796  H   PHE B  19      17.435   0.783 -13.576  1.00  0.00           H  
ATOM   1797  N   ILE B  20      13.920  -0.374 -12.326  1.00  0.00           N  
ATOM   1798  CA  ILE B  20      12.716  -0.352 -13.161  1.00  0.00           C  
ATOM   1799  CB  ILE B  20      11.765  -1.531 -12.869  1.00  0.00           C  
ATOM   1800  CG2 ILE B  20      12.546  -2.842 -12.790  1.00  0.00           C  
ATOM   1801  CG1 ILE B  20      10.869  -1.339 -11.643  1.00  0.00           C  
ATOM   1802  CD1 ILE B  20       9.682  -2.300 -11.645  1.00  0.00           C  
ATOM   1803  C   ILE B  20      11.971   0.972 -13.127  1.00  0.00           C  
ATOM   1804  O   ILE B  20      11.802   1.588 -12.076  1.00  0.00           O  
ATOM   1805  H   ILE B  20      14.029  -0.924 -11.495  1.00  0.00           H  
ATOM   1806  N   LYS B  21      11.529   1.400 -14.311  1.00  0.00           N  
ATOM   1807  CA  LYS B  21      10.608   2.529 -14.283  1.00  0.00           C  
ATOM   1808  CB  LYS B  21      11.112   3.771 -15.038  1.00  0.00           C  
ATOM   1809  CG  LYS B  21      12.524   4.302 -14.721  1.00  0.00           C  
ATOM   1810  CD  LYS B  21      12.972   4.304 -13.250  1.00  0.00           C  
ATOM   1811  CE  LYS B  21      12.041   4.959 -12.227  1.00  0.00           C  
ATOM   1812  NZ  LYS B  21      11.987   4.055 -11.073  1.00  0.00           N1+
ATOM   1813  C   LYS B  21       9.199   2.170 -14.706  1.00  0.00           C  
ATOM   1814  O   LYS B  21       8.247   2.436 -13.985  1.00  0.00           O  
ATOM   1815  H   LYS B  21      11.773   0.932 -15.162  1.00  0.00           H  
ATOM   1816  HZ1 LYS B  21      11.777   3.081 -11.369  1.00  0.00           H  
ATOM   1817  HZ2 LYS B  21      12.875   3.993 -10.531  1.00  0.00           H  
ATOM   1818  HZ3 LYS B  21      11.280   4.283 -10.343  1.00  0.00           H  
ATOM   1819  N   ASP B  22       9.114   1.528 -15.876  1.00  0.00           N  
ATOM   1820  CA  ASP B  22       7.808   1.019 -16.290  1.00  0.00           C  
ATOM   1821  CB  ASP B  22       7.209   1.868 -17.437  1.00  0.00           C  
ATOM   1822  CG  ASP B  22       5.992   1.213 -18.091  1.00  0.00           C  
ATOM   1823  OD1 ASP B  22       5.001   0.948 -17.422  1.00  0.00           O  
ATOM   1824  OD2 ASP B  22       6.051   0.888 -19.268  1.00  0.00           O1-
ATOM   1825  C   ASP B  22       7.920  -0.445 -16.655  1.00  0.00           C  
ATOM   1826  O   ASP B  22       8.963  -0.941 -17.062  1.00  0.00           O  
ATOM   1827  H   ASP B  22       9.934   1.311 -16.413  1.00  0.00           H  
ATOM   1828  N   VAL B  23       6.785  -1.122 -16.487  1.00  0.00           N  
ATOM   1829  CA  VAL B  23       6.701  -2.406 -17.160  1.00  0.00           C  
ATOM   1830  CB  VAL B  23       5.982  -3.442 -16.293  1.00  0.00           C  
ATOM   1831  CG1 VAL B  23       6.018  -4.801 -16.992  1.00  0.00           C  
ATOM   1832  CG2 VAL B  23       6.509  -3.490 -14.858  1.00  0.00           C  
ATOM   1833  C   VAL B  23       5.919  -2.224 -18.440  1.00  0.00           C  
ATOM   1834  O   VAL B  23       4.693  -2.223 -18.403  1.00  0.00           O  
ATOM   1835  H   VAL B  23       5.964  -0.594 -16.263  1.00  0.00           H  
ATOM   1836  N   HIS B  24       6.631  -2.088 -19.566  1.00  0.00           N  
ATOM   1837  CA  HIS B  24       5.831  -2.306 -20.765  1.00  0.00           C  
ATOM   1838  CB  HIS B  24       6.320  -1.503 -21.971  1.00  0.00           C  
ATOM   1839  CG  HIS B  24       5.358  -0.369 -22.269  1.00  0.00           C  
ATOM   1840  ND1 HIS B  24       4.039  -0.523 -22.491  1.00  0.00           N  
ATOM   1841  CD2 HIS B  24       5.654   0.992 -22.386  1.00  0.00           C  
ATOM   1842  NE2 HIS B  24       4.504   1.646 -22.683  1.00  0.00           N  
ATOM   1843  CE1 HIS B  24       3.508   0.710 -22.749  1.00  0.00           C  
ATOM   1844  C   HIS B  24       5.753  -3.788 -21.041  1.00  0.00           C  
ATOM   1845  O   HIS B  24       6.521  -4.590 -20.520  1.00  0.00           O  
ATOM   1846  H   HIS B  24       7.630  -2.114 -19.604  1.00  0.00           H  
ATOM   1847  HD1 HIS B  24       3.508  -1.354 -22.482  1.00  0.00           H  
ATOM   1848  N   GLU B  25       4.745  -4.139 -21.833  1.00  0.00           N  
ATOM   1849  CA  GLU B  25       4.140  -5.435 -21.544  1.00  0.00           C  
ATOM   1850  CB  GLU B  25       2.687  -5.468 -22.041  1.00  0.00           C  
ATOM   1851  CG  GLU B  25       1.753  -4.444 -21.357  1.00  0.00           C  
ATOM   1852  CD  GLU B  25       2.145  -3.013 -21.702  1.00  0.00           C  
ATOM   1853  OE1 GLU B  25       2.131  -2.663 -22.874  1.00  0.00           O  
ATOM   1854  OE2 GLU B  25       2.572  -2.269 -20.822  1.00  0.00           O1-
ATOM   1855  C   GLU B  25       4.941  -6.656 -21.959  1.00  0.00           C  
ATOM   1856  O   GLU B  25       4.701  -7.762 -21.486  1.00  0.00           O  
ATOM   1857  H   GLU B  25       4.204  -3.438 -22.301  1.00  0.00           H  
ATOM   1858  N   ASP B  26       5.925  -6.398 -22.832  1.00  0.00           N  
ATOM   1859  CA  ASP B  26       6.942  -7.423 -23.086  1.00  0.00           C  
ATOM   1860  CB  ASP B  26       6.754  -8.059 -24.467  1.00  0.00           C  
ATOM   1861  CG  ASP B  26       5.565  -8.994 -24.410  1.00  0.00           C  
ATOM   1862  OD1 ASP B  26       5.714 -10.127 -23.959  1.00  0.00           O  
ATOM   1863  OD2 ASP B  26       4.452  -8.585 -24.734  1.00  0.00           O1-
ATOM   1864  C   ASP B  26       8.360  -6.906 -22.922  1.00  0.00           C  
ATOM   1865  O   ASP B  26       9.358  -7.541 -23.260  1.00  0.00           O  
ATOM   1866  H   ASP B  26       5.946  -5.514 -23.293  1.00  0.00           H  
ATOM   1867  N   SER B  27       8.429  -5.680 -22.396  1.00  0.00           N  
ATOM   1868  CA  SER B  27       9.724  -5.021 -22.305  1.00  0.00           C  
ATOM   1869  CB  SER B  27      10.051  -4.311 -23.622  1.00  0.00           C  
ATOM   1870  OG  SER B  27      10.057  -5.252 -24.707  1.00  0.00           O  
ATOM   1871  C   SER B  27       9.773  -4.076 -21.124  1.00  0.00           C  
ATOM   1872  O   SER B  27       8.988  -3.148 -20.985  1.00  0.00           O  
ATOM   1873  H   SER B  27       7.629  -5.224 -22.006  1.00  0.00           H  
ATOM   1874  HG  SER B  27      10.007  -6.126 -24.335  1.00  0.00           H  
ATOM   1875  N   LEU B  28      10.724  -4.389 -20.248  1.00  0.00           N  
ATOM   1876  CA  LEU B  28      10.862  -3.608 -19.030  1.00  0.00           C  
ATOM   1877  CB  LEU B  28      11.576  -4.504 -18.018  1.00  0.00           C  
ATOM   1878  CG  LEU B  28      11.491  -4.101 -16.549  1.00  0.00           C  
ATOM   1879  CD1 LEU B  28      10.053  -3.934 -16.066  1.00  0.00           C  
ATOM   1880  CD2 LEU B  28      12.244  -5.106 -15.680  1.00  0.00           C  
ATOM   1881  C   LEU B  28      11.584  -2.296 -19.291  1.00  0.00           C  
ATOM   1882  O   LEU B  28      12.759  -2.262 -19.635  1.00  0.00           O  
ATOM   1883  H   LEU B  28      11.434  -5.050 -20.489  1.00  0.00           H  
ATOM   1884  N   THR B  29      10.813  -1.220 -19.140  1.00  0.00           N  
ATOM   1885  CA  THR B  29      11.361   0.125 -19.294  1.00  0.00           C  
ATOM   1886  CB  THR B  29      10.162   1.080 -19.408  1.00  0.00           C  
ATOM   1887  OG1 THR B  29       9.077   0.441 -20.114  1.00  0.00           O  
ATOM   1888  CG2 THR B  29      10.506   2.416 -20.063  1.00  0.00           C  
ATOM   1889  C   THR B  29      12.247   0.455 -18.098  1.00  0.00           C  
ATOM   1890  O   THR B  29      11.751   0.576 -16.980  1.00  0.00           O  
ATOM   1891  H   THR B  29       9.869  -1.299 -18.820  1.00  0.00           H  
ATOM   1892  HG1 THR B  29       8.257   0.785 -19.751  1.00  0.00           H  
ATOM   1893  N   VAL B  30      13.566   0.486 -18.351  1.00  0.00           N  
ATOM   1894  CA  VAL B  30      14.488   0.640 -17.228  1.00  0.00           C  
ATOM   1895  CB  VAL B  30      15.170  -0.688 -16.856  1.00  0.00           C  
ATOM   1896  CG1 VAL B  30      14.209  -1.664 -16.189  1.00  0.00           C  
ATOM   1897  CG2 VAL B  30      15.857  -1.333 -18.055  1.00  0.00           C  
ATOM   1898  C   VAL B  30      15.551   1.703 -17.442  1.00  0.00           C  
ATOM   1899  O   VAL B  30      16.267   1.747 -18.440  1.00  0.00           O  
ATOM   1900  H   VAL B  30      13.916   0.535 -19.289  1.00  0.00           H  
ATOM   1901  N   VAL B  31      15.681   2.535 -16.402  1.00  0.00           N  
ATOM   1902  CA  VAL B  31      16.868   3.381 -16.428  1.00  0.00           C  
ATOM   1903  CB  VAL B  31      16.658   4.649 -15.578  1.00  0.00           C  
ATOM   1904  CG1 VAL B  31      16.629   4.364 -14.072  1.00  0.00           C  
ATOM   1905  CG2 VAL B  31      17.663   5.742 -15.944  1.00  0.00           C  
ATOM   1906  C   VAL B  31      18.069   2.564 -15.982  1.00  0.00           C  
ATOM   1907  O   VAL B  31      17.943   1.650 -15.173  1.00  0.00           O  
ATOM   1908  H   VAL B  31      15.113   2.392 -15.592  1.00  0.00           H  
ATOM   1909  N   PHE B  32      19.235   2.886 -16.546  1.00  0.00           N  
ATOM   1910  CA  PHE B  32      20.363   2.108 -16.053  1.00  0.00           C  
ATOM   1911  CB  PHE B  32      21.372   1.850 -17.175  1.00  0.00           C  
ATOM   1912  CG  PHE B  32      20.899   0.777 -18.142  1.00  0.00           C  
ATOM   1913  CD1 PHE B  32      21.836  -0.184 -18.576  1.00  0.00           C  
ATOM   1914  CD2 PHE B  32      19.563   0.739 -18.610  1.00  0.00           C  
ATOM   1915  CE1 PHE B  32      21.445  -1.185 -19.485  1.00  0.00           C  
ATOM   1916  CE2 PHE B  32      19.164  -0.263 -19.513  1.00  0.00           C  
ATOM   1917  CZ  PHE B  32      20.112  -1.213 -19.944  1.00  0.00           C  
ATOM   1918  C   PHE B  32      20.974   2.784 -14.845  1.00  0.00           C  
ATOM   1919  O   PHE B  32      20.744   3.961 -14.586  1.00  0.00           O  
ATOM   1920  H   PHE B  32      19.354   3.675 -17.149  1.00  0.00           H  
ATOM   1921  N   GLU B  33      21.740   1.985 -14.092  1.00  0.00           N  
ATOM   1922  CA  GLU B  33      22.240   2.493 -12.815  1.00  0.00           C  
ATOM   1923  CB  GLU B  33      23.079   1.424 -12.122  1.00  0.00           C  
ATOM   1924  CG  GLU B  33      23.037   1.496 -10.590  1.00  0.00           C  
ATOM   1925  CD  GLU B  33      21.713   1.008 -10.015  1.00  0.00           C  
ATOM   1926  OE1 GLU B  33      20.792   0.653 -10.749  1.00  0.00           O  
ATOM   1927  OE2 GLU B  33      21.610   0.914  -8.799  1.00  0.00           O1-
ATOM   1928  C   GLU B  33      23.029   3.781 -12.939  1.00  0.00           C  
ATOM   1929  O   GLU B  33      23.830   3.944 -13.849  1.00  0.00           O  
ATOM   1930  H   GLU B  33      21.876   1.031 -14.360  1.00  0.00           H  
ATOM   1931  N   ASN B  34      22.737   4.713 -12.010  1.00  0.00           N  
ATOM   1932  CA  ASN B  34      23.388   6.038 -12.038  1.00  0.00           C  
ATOM   1933  CB  ASN B  34      24.911   5.974 -11.807  1.00  0.00           C  
ATOM   1934  CG  ASN B  34      25.324   5.722 -10.370  1.00  0.00           C  
ATOM   1935  OD1 ASN B  34      26.112   6.460  -9.792  1.00  0.00           O  
ATOM   1936  ND2 ASN B  34      24.867   4.585  -9.845  1.00  0.00           N  
ATOM   1937  C   ASN B  34      23.173   6.835 -13.322  1.00  0.00           C  
ATOM   1938  O   ASN B  34      23.880   7.794 -13.596  1.00  0.00           O  
ATOM   1939  H   ASN B  34      22.032   4.488 -11.336  1.00  0.00           H  
ATOM   1940 HD21 ASN B  34      24.184   4.003 -10.275  1.00  0.00           H  
ATOM   1941 HD22 ASN B  34      25.262   4.237  -8.992  1.00  0.00           H  
ATOM   1942  N   ASN B  35      22.199   6.368 -14.131  1.00  0.00           N  
ATOM   1943  CA  ASN B  35      22.069   6.836 -15.516  1.00  0.00           C  
ATOM   1944  CB  ASN B  35      21.350   8.195 -15.594  1.00  0.00           C  
ATOM   1945  CG  ASN B  35      20.746   8.433 -16.973  1.00  0.00           C  
ATOM   1946  OD1 ASN B  35      19.621   8.056 -17.270  1.00  0.00           O  
ATOM   1947  ND2 ASN B  35      21.509   9.150 -17.799  1.00  0.00           N  
ATOM   1948  C   ASN B  35      23.366   6.822 -16.319  1.00  0.00           C  
ATOM   1949  O   ASN B  35      23.660   7.722 -17.095  1.00  0.00           O  
ATOM   1950  H   ASN B  35      21.606   5.618 -13.837  1.00  0.00           H  
ATOM   1951 HD21 ASN B  35      22.472   9.295 -17.555  1.00  0.00           H  
ATOM   1952 HD22 ASN B  35      21.136   9.500 -18.654  1.00  0.00           H  
ATOM   1953  N   TRP B  36      24.135   5.730 -16.125  1.00  0.00           N  
ATOM   1954  CA  TRP B  36      25.314   5.575 -16.985  1.00  0.00           C  
ATOM   1955  CB  TRP B  36      26.219   4.421 -16.502  1.00  0.00           C  
ATOM   1956  CG  TRP B  36      25.693   3.031 -16.824  1.00  0.00           C  
ATOM   1957  CD2 TRP B  36      25.819   2.290 -18.060  1.00  0.00           C  
ATOM   1958  CE2 TRP B  36      25.169   1.024 -17.869  1.00  0.00           C  
ATOM   1959  CE3 TRP B  36      26.410   2.591 -19.307  1.00  0.00           C  
ATOM   1960  CD1 TRP B  36      24.983   2.177 -15.966  1.00  0.00           C  
ATOM   1961  NE1 TRP B  36      24.672   0.999 -16.570  1.00  0.00           N  
ATOM   1962  CZ2 TRP B  36      25.126   0.089 -18.926  1.00  0.00           C  
ATOM   1963  CZ3 TRP B  36      26.353   1.650 -20.357  1.00  0.00           C  
ATOM   1964  CH2 TRP B  36      25.716   0.405 -20.168  1.00  0.00           C  
ATOM   1965  C   TRP B  36      24.931   5.446 -18.452  1.00  0.00           C  
ATOM   1966  O   TRP B  36      25.553   5.946 -19.380  1.00  0.00           O  
ATOM   1967  H   TRP B  36      23.894   5.054 -15.427  1.00  0.00           H  
ATOM   1968  HE1 TRP B  36      24.168   0.263 -16.159  1.00  0.00           H  
ATOM   1969  N   GLN B  37      23.797   4.753 -18.582  1.00  0.00           N  
ATOM   1970  CA  GLN B  37      23.060   4.765 -19.827  1.00  0.00           C  
ATOM   1971  CB  GLN B  37      22.966   3.334 -20.351  1.00  0.00           C  
ATOM   1972  CG  GLN B  37      22.428   3.202 -21.771  1.00  0.00           C  
ATOM   1973  CD  GLN B  37      21.778   1.847 -21.901  1.00  0.00           C  
ATOM   1974  OE1 GLN B  37      22.366   0.846 -22.302  1.00  0.00           O  
ATOM   1975  NE2 GLN B  37      20.491   1.860 -21.556  1.00  0.00           N  
ATOM   1976  C   GLN B  37      21.687   5.282 -19.459  1.00  0.00           C  
ATOM   1977  O   GLN B  37      21.115   4.848 -18.464  1.00  0.00           O  
ATOM   1978  H   GLN B  37      23.375   4.337 -17.778  1.00  0.00           H  
ATOM   1979 HE21 GLN B  37      20.053   2.716 -21.261  1.00  0.00           H  
ATOM   1980 HE22 GLN B  37      19.914   1.049 -21.538  1.00  0.00           H  
ATOM   1981  N   PRO B  38      21.175   6.228 -20.276  1.00  0.00           N  
ATOM   1982  CD  PRO B  38      21.873   6.971 -21.319  1.00  0.00           C  
ATOM   1983  CA  PRO B  38      19.764   6.602 -20.147  1.00  0.00           C  
ATOM   1984  CB  PRO B  38      19.588   7.640 -21.261  1.00  0.00           C  
ATOM   1985  CG  PRO B  38      20.987   8.190 -21.536  1.00  0.00           C  
ATOM   1986  C   PRO B  38      18.833   5.408 -20.306  1.00  0.00           C  
ATOM   1987  O   PRO B  38      19.259   4.309 -20.653  1.00  0.00           O  
ATOM   1988  N   GLU B  39      17.547   5.697 -20.056  1.00  0.00           N  
ATOM   1989  CA  GLU B  39      16.481   4.708 -20.246  1.00  0.00           C  
ATOM   1990  CB  GLU B  39      15.135   5.431 -20.299  1.00  0.00           C  
ATOM   1991  CG  GLU B  39      14.217   5.205 -19.092  1.00  0.00           C  
ATOM   1992  CD  GLU B  39      13.631   3.800 -19.041  1.00  0.00           C  
ATOM   1993  OE1 GLU B  39      13.021   3.476 -18.026  1.00  0.00           O  
ATOM   1994  OE2 GLU B  39      13.765   3.031 -19.995  1.00  0.00           O1-
ATOM   1995  C   GLU B  39      16.610   3.820 -21.474  1.00  0.00           C  
ATOM   1996  O   GLU B  39      16.914   4.271 -22.575  1.00  0.00           O  
ATOM   1997  H   GLU B  39      17.322   6.601 -19.701  1.00  0.00           H  
ATOM   1998  N   ARG B  40      16.358   2.535 -21.228  1.00  0.00           N  
ATOM   1999  CA  ARG B  40      16.085   1.650 -22.347  1.00  0.00           C  
ATOM   2000  CB  ARG B  40      17.347   0.928 -22.860  1.00  0.00           C  
ATOM   2001  CG  ARG B  40      17.066  -0.004 -24.054  1.00  0.00           C  
ATOM   2002  CD  ARG B  40      18.286  -0.593 -24.777  1.00  0.00           C  
ATOM   2003  NE  ARG B  40      19.159  -1.379 -23.902  1.00  0.00           N  
ATOM   2004  CZ  ARG B  40      20.435  -0.980 -23.712  1.00  0.00           C  
ATOM   2005  NH1 ARG B  40      20.909   0.083 -24.356  1.00  0.00           N  
ATOM   2006  NH2 ARG B  40      21.232  -1.623 -22.867  1.00  0.00           N1+
ATOM   2007  C   ARG B  40      15.009   0.675 -21.943  1.00  0.00           C  
ATOM   2008  O   ARG B  40      15.103  -0.031 -20.949  1.00  0.00           O  
ATOM   2009  H   ARG B  40      16.080   2.269 -20.299  1.00  0.00           H  
ATOM   2010  HE  ARG B  40      18.782  -2.182 -23.436  1.00  0.00           H  
ATOM   2011 HH11 ARG B  40      21.821   0.432 -24.109  1.00  0.00           H  
ATOM   2012 HH12 ARG B  40      20.382   0.557 -25.060  1.00  0.00           H  
ATOM   2013 HH21 ARG B  40      22.110  -1.202 -22.620  1.00  0.00           H  
ATOM   2014 HH22 ARG B  40      20.997  -2.509 -22.444  1.00  0.00           H  
ATOM   2015  N   GLN B  41      13.987   0.635 -22.801  1.00  0.00           N  
ATOM   2016  CA  GLN B  41      12.994  -0.417 -22.635  1.00  0.00           C  
ATOM   2017  CB  GLN B  41      11.749  -0.011 -23.411  1.00  0.00           C  
ATOM   2018  CG  GLN B  41      10.500  -0.793 -23.031  1.00  0.00           C  
ATOM   2019  CD  GLN B  41       9.325  -0.143 -23.717  1.00  0.00           C  
ATOM   2020  OE1 GLN B  41       8.973  -0.436 -24.849  1.00  0.00           O  
ATOM   2021  NE2 GLN B  41       8.754   0.806 -22.979  1.00  0.00           N  
ATOM   2022  C   GLN B  41      13.540  -1.777 -23.044  1.00  0.00           C  
ATOM   2023  O   GLN B  41      13.465  -2.201 -24.190  1.00  0.00           O  
ATOM   2024  H   GLN B  41      13.952   1.283 -23.558  1.00  0.00           H  
ATOM   2025 HE21 GLN B  41       9.027   0.917 -22.020  1.00  0.00           H  
ATOM   2026 HE22 GLN B  41       8.039   1.377 -23.374  1.00  0.00           H  
ATOM   2027  N   VAL B  42      14.152  -2.425 -22.051  1.00  0.00           N  
ATOM   2028  CA  VAL B  42      14.827  -3.689 -22.322  1.00  0.00           C  
ATOM   2029  CB  VAL B  42      15.962  -3.870 -21.297  1.00  0.00           C  
ATOM   2030  CG1 VAL B  42      16.777  -5.136 -21.516  1.00  0.00           C  
ATOM   2031  CG2 VAL B  42      16.916  -2.680 -21.325  1.00  0.00           C  
ATOM   2032  C   VAL B  42      13.842  -4.852 -22.316  1.00  0.00           C  
ATOM   2033  O   VAL B  42      13.131  -5.087 -21.347  1.00  0.00           O  
ATOM   2034  H   VAL B  42      14.079  -2.053 -21.120  1.00  0.00           H  
ATOM   2035  N   PRO B  43      13.786  -5.580 -23.458  1.00  0.00           N  
ATOM   2036  CD  PRO B  43      14.515  -5.336 -24.698  1.00  0.00           C  
ATOM   2037  CA  PRO B  43      12.885  -6.736 -23.546  1.00  0.00           C  
ATOM   2038  CB  PRO B  43      13.211  -7.319 -24.924  1.00  0.00           C  
ATOM   2039  CG  PRO B  43      13.738  -6.137 -25.736  1.00  0.00           C  
ATOM   2040  C   PRO B  43      13.049  -7.738 -22.415  1.00  0.00           C  
ATOM   2041  O   PRO B  43      14.114  -7.870 -21.824  1.00  0.00           O  
ATOM   2042  N   PHE B  44      11.945  -8.451 -22.137  1.00  0.00           N  
ATOM   2043  CA  PHE B  44      11.933  -9.350 -20.976  1.00  0.00           C  
ATOM   2044  CB  PHE B  44      10.603 -10.115 -20.913  1.00  0.00           C  
ATOM   2045  CG  PHE B  44       9.450  -9.298 -20.349  1.00  0.00           C  
ATOM   2046  CD1 PHE B  44       9.642  -7.996 -19.822  1.00  0.00           C  
ATOM   2047  CD2 PHE B  44       8.169  -9.891 -20.342  1.00  0.00           C  
ATOM   2048  CE1 PHE B  44       8.551  -7.294 -19.275  1.00  0.00           C  
ATOM   2049  CE2 PHE B  44       7.075  -9.193 -19.794  1.00  0.00           C  
ATOM   2050  CZ  PHE B  44       7.279  -7.903 -19.262  1.00  0.00           C  
ATOM   2051  C   PHE B  44      13.110 -10.311 -20.836  1.00  0.00           C  
ATOM   2052  O   PHE B  44      13.695 -10.473 -19.774  1.00  0.00           O  
ATOM   2053  H   PHE B  44      11.102  -8.265 -22.649  1.00  0.00           H  
ATOM   2054  N   ASN B  45      13.463 -10.930 -21.974  1.00  0.00           N  
ATOM   2055  CA  ASN B  45      14.588 -11.874 -21.909  1.00  0.00           C  
ATOM   2056  CB  ASN B  45      14.616 -12.803 -23.121  1.00  0.00           C  
ATOM   2057  CG  ASN B  45      13.515 -13.829 -23.015  1.00  0.00           C  
ATOM   2058  OD1 ASN B  45      13.200 -14.347 -21.949  1.00  0.00           O  
ATOM   2059  ND2 ASN B  45      12.922 -14.098 -24.180  1.00  0.00           N  
ATOM   2060  C   ASN B  45      15.961 -11.247 -21.736  1.00  0.00           C  
ATOM   2061  O   ASN B  45      16.955 -11.903 -21.425  1.00  0.00           O  
ATOM   2062  H   ASN B  45      13.006 -10.689 -22.828  1.00  0.00           H  
ATOM   2063 HD21 ASN B  45      13.241 -13.657 -25.019  1.00  0.00           H  
ATOM   2064 HD22 ASN B  45      12.162 -14.744 -24.226  1.00  0.00           H  
ATOM   2065  N   GLU B  46      15.974  -9.931 -21.952  1.00  0.00           N  
ATOM   2066  CA  GLU B  46      17.232  -9.219 -21.816  1.00  0.00           C  
ATOM   2067  CB  GLU B  46      17.403  -8.224 -22.975  1.00  0.00           C  
ATOM   2068  CG  GLU B  46      16.803  -8.633 -24.337  1.00  0.00           C  
ATOM   2069  CD  GLU B  46      17.429  -9.902 -24.887  1.00  0.00           C  
ATOM   2070  OE1 GLU B  46      18.468  -9.826 -25.533  1.00  0.00           O  
ATOM   2071  OE2 GLU B  46      16.916 -10.988 -24.633  1.00  0.00           O1-
ATOM   2072  C   GLU B  46      17.438  -8.605 -20.438  1.00  0.00           C  
ATOM   2073  O   GLU B  46      18.515  -8.132 -20.087  1.00  0.00           O  
ATOM   2074  H   GLU B  46      15.148  -9.428 -22.195  1.00  0.00           H  
ATOM   2075  N   VAL B  47      16.350  -8.672 -19.653  1.00  0.00           N  
ATOM   2076  CA  VAL B  47      16.468  -8.390 -18.226  1.00  0.00           C  
ATOM   2077  CB  VAL B  47      15.229  -7.626 -17.730  1.00  0.00           C  
ATOM   2078  CG1 VAL B  47      15.375  -7.172 -16.274  1.00  0.00           C  
ATOM   2079  CG2 VAL B  47      14.860  -6.465 -18.649  1.00  0.00           C  
ATOM   2080  C   VAL B  47      16.559  -9.710 -17.484  1.00  0.00           C  
ATOM   2081  O   VAL B  47      15.853 -10.657 -17.806  1.00  0.00           O  
ATOM   2082  H   VAL B  47      15.489  -9.054 -19.991  1.00  0.00           H  
ATOM   2083  N   ARG B  48      17.422  -9.747 -16.469  1.00  0.00           N  
ATOM   2084  CA  ARG B  48      17.212 -10.811 -15.502  1.00  0.00           C  
ATOM   2085  CB  ARG B  48      18.380 -11.797 -15.439  1.00  0.00           C  
ATOM   2086  CG  ARG B  48      19.676 -11.208 -14.895  1.00  0.00           C  
ATOM   2087  CD  ARG B  48      20.752 -12.273 -14.747  1.00  0.00           C  
ATOM   2088  NE  ARG B  48      22.030 -11.643 -14.442  1.00  0.00           N  
ATOM   2089  CZ  ARG B  48      23.169 -12.353 -14.425  1.00  0.00           C  
ATOM   2090  NH1 ARG B  48      23.171 -13.672 -14.586  1.00  0.00           N  
ATOM   2091  NH2 ARG B  48      24.304 -11.715 -14.212  1.00  0.00           N1+
ATOM   2092  C   ARG B  48      16.904 -10.257 -14.133  1.00  0.00           C  
ATOM   2093  O   ARG B  48      17.164  -9.102 -13.804  1.00  0.00           O  
ATOM   2094  H   ARG B  48      18.004  -8.966 -16.245  1.00  0.00           H  
ATOM   2095  HE  ARG B  48      22.077 -10.668 -14.192  1.00  0.00           H  
ATOM   2096 HH11 ARG B  48      24.058 -14.153 -14.566  1.00  0.00           H  
ATOM   2097 HH12 ARG B  48      22.334 -14.209 -14.687  1.00  0.00           H  
ATOM   2098 HH21 ARG B  48      25.182 -12.217 -14.167  1.00  0.00           H  
ATOM   2099 HH22 ARG B  48      24.300 -10.721 -14.054  1.00  0.00           H  
ATOM   2100  N   LEU B  49      16.334 -11.162 -13.339  1.00  0.00           N  
ATOM   2101  CA  LEU B  49      16.122 -10.797 -11.947  1.00  0.00           C  
ATOM   2102  CB  LEU B  49      15.149 -11.810 -11.339  1.00  0.00           C  
ATOM   2103  CG  LEU B  49      13.805 -11.891 -12.067  1.00  0.00           C  
ATOM   2104  CD1 LEU B  49      12.997 -13.100 -11.599  1.00  0.00           C  
ATOM   2105  CD2 LEU B  49      13.012 -10.585 -11.969  1.00  0.00           C  
ATOM   2106  C   LEU B  49      17.448 -10.706 -11.190  1.00  0.00           C  
ATOM   2107  O   LEU B  49      18.428 -11.360 -11.540  1.00  0.00           O  
ATOM   2108  H   LEU B  49      16.170 -12.093 -13.673  1.00  0.00           H  
ATOM   2109  N   PRO B  50      17.455  -9.848 -10.142  1.00  0.00           N  
ATOM   2110  CD  PRO B  50      16.361  -8.985  -9.708  1.00  0.00           C  
ATOM   2111  CA  PRO B  50      18.645  -9.740  -9.281  1.00  0.00           C  
ATOM   2112  CB  PRO B  50      18.199  -8.656  -8.286  1.00  0.00           C  
ATOM   2113  CG  PRO B  50      16.678  -8.724  -8.251  1.00  0.00           C  
ATOM   2114  C   PRO B  50      19.013 -11.079  -8.636  1.00  0.00           C  
ATOM   2115  O   PRO B  50      18.192 -11.991  -8.576  1.00  0.00           O  
ATOM   2116  N   PRO B  51      20.289 -11.180  -8.173  1.00  0.00           N  
ATOM   2117  CD  PRO B  51      21.326 -10.150  -8.200  1.00  0.00           C  
ATOM   2118  CA  PRO B  51      20.776 -12.434  -7.578  1.00  0.00           C  
ATOM   2119  CB  PRO B  51      22.107 -12.018  -6.949  1.00  0.00           C  
ATOM   2120  CG  PRO B  51      22.605 -10.888  -7.838  1.00  0.00           C  
ATOM   2121  C   PRO B  51      19.837 -13.084  -6.580  1.00  0.00           C  
ATOM   2122  O   PRO B  51      19.260 -12.428  -5.723  1.00  0.00           O  
ATOM   2123  N   PRO B  52      19.698 -14.426  -6.716  1.00  0.00           N  
ATOM   2124  CD  PRO B  52      20.317 -15.301  -7.700  1.00  0.00           C  
ATOM   2125  CA  PRO B  52      18.869 -15.155  -5.756  1.00  0.00           C  
ATOM   2126  CB  PRO B  52      18.971 -16.609  -6.233  1.00  0.00           C  
ATOM   2127  CG  PRO B  52      19.444 -16.547  -7.680  1.00  0.00           C  
ATOM   2128  C   PRO B  52      19.448 -14.996  -4.367  1.00  0.00           C  
ATOM   2129  O   PRO B  52      20.657 -15.109  -4.185  1.00  0.00           O  
ATOM   2130  N   PRO B  53      18.547 -14.725  -3.395  1.00  0.00           N  
ATOM   2131  CD  PRO B  53      17.113 -14.499  -3.550  1.00  0.00           C  
ATOM   2132  CA  PRO B  53      18.988 -14.612  -2.006  1.00  0.00           C  
ATOM   2133  CB  PRO B  53      17.666 -14.625  -1.234  1.00  0.00           C  
ATOM   2134  CG  PRO B  53      16.676 -13.963  -2.190  1.00  0.00           C  
ATOM   2135  C   PRO B  53      19.978 -15.683  -1.584  1.00  0.00           C  
ATOM   2136  O   PRO B  53      19.673 -16.870  -1.529  1.00  0.00           O  
ATOM   2137  N   ASP B  54      21.189 -15.171  -1.318  1.00  0.00           N  
ATOM   2138  CA  ASP B  54      22.309 -15.989  -0.862  1.00  0.00           C  
ATOM   2139  CB  ASP B  54      21.964 -16.695   0.435  1.00  0.00           C  
ATOM   2140  CG  ASP B  54      23.175 -16.744   1.319  1.00  0.00           C  
ATOM   2141  OD1 ASP B  54      23.583 -17.824   1.727  1.00  0.00           O  
ATOM   2142  OD2 ASP B  54      23.702 -15.695   1.650  1.00  0.00           O1-
ATOM   2143  C   ASP B  54      22.934 -16.981  -1.822  1.00  0.00           C  
ATOM   2144  O   ASP B  54      23.014 -18.183  -1.572  1.00  0.00           O  
ATOM   2145  H   ASP B  54      21.270 -14.175  -1.385  1.00  0.00           H  
ATOM   2146  N   ILE B  55      23.450 -16.421  -2.919  1.00  0.00           N  
ATOM   2147  CA  ILE B  55      24.201 -17.289  -3.823  1.00  0.00           C  
ATOM   2148  CB  ILE B  55      24.015 -16.777  -5.270  1.00  0.00           C  
ATOM   2149  CG2 ILE B  55      24.653 -15.401  -5.504  1.00  0.00           C  
ATOM   2150  CG1 ILE B  55      24.395 -17.832  -6.315  1.00  0.00           C  
ATOM   2151  CD1 ILE B  55      24.132 -17.367  -7.746  1.00  0.00           C  
ATOM   2152  C   ILE B  55      25.665 -17.553  -3.416  1.00  0.00           C  
ATOM   2153  O   ILE B  55      26.594 -17.545  -4.217  1.00  0.00           O  
ATOM   2154  H   ILE B  55      23.352 -15.439  -3.074  1.00  0.00           H  
ATOM   2155  N   LYS B  56      25.854 -17.812  -2.107  1.00  0.00           N  
ATOM   2156  CA  LYS B  56      27.233 -18.075  -1.693  1.00  0.00           C  
ATOM   2157  CB  LYS B  56      27.556 -17.531  -0.284  1.00  0.00           C  
ATOM   2158  CG  LYS B  56      26.654 -17.878   0.910  1.00  0.00           C  
ATOM   2159  CD  LYS B  56      27.221 -17.271   2.205  1.00  0.00           C  
ATOM   2160  CE  LYS B  56      26.394 -17.387   3.501  1.00  0.00           C  
ATOM   2161  NZ  LYS B  56      25.254 -16.461   3.506  1.00  0.00           N1+
ATOM   2162  C   LYS B  56      27.734 -19.493  -1.919  1.00  0.00           C  
ATOM   2163  O   LYS B  56      27.860 -20.309  -1.017  1.00  0.00           O  
ATOM   2164  H   LYS B  56      25.075 -17.913  -1.491  1.00  0.00           H  
ATOM   2165  HZ1 LYS B  56      25.515 -15.496   3.230  1.00  0.00           H  
ATOM   2166  HZ2 LYS B  56      24.564 -16.767   2.785  1.00  0.00           H  
ATOM   2167  HZ3 LYS B  56      24.749 -16.415   4.417  1.00  0.00           H  
ATOM   2168  N   LYS B  57      28.031 -19.741  -3.202  1.00  0.00           N  
ATOM   2169  CA  LYS B  57      28.716 -20.985  -3.535  1.00  0.00           C  
ATOM   2170  CB  LYS B  57      28.103 -21.651  -4.772  1.00  0.00           C  
ATOM   2171  CG  LYS B  57      28.850 -22.937  -5.166  1.00  0.00           C  
ATOM   2172  CD  LYS B  57      28.910 -23.175  -6.677  1.00  0.00           C  
ATOM   2173  CE  LYS B  57      29.517 -22.013  -7.477  1.00  0.00           C  
ATOM   2174  NZ  LYS B  57      30.917 -21.733  -7.123  1.00  0.00           N1+
ATOM   2175  C   LYS B  57      30.186 -20.739  -3.802  1.00  0.00           C  
ATOM   2176  O   LYS B  57      30.552 -20.224  -4.856  1.00  0.00           O  
ATOM   2177  H   LYS B  57      27.895 -19.010  -3.875  1.00  0.00           H  
ATOM   2178  HZ1 LYS B  57      31.066 -21.295  -6.188  1.00  0.00           H  
ATOM   2179  HZ2 LYS B  57      31.536 -22.569  -7.186  1.00  0.00           H  
ATOM   2180  HZ3 LYS B  57      31.338 -21.130  -7.864  1.00  0.00           H  
ATOM   2181  N   GLU B  58      30.995 -21.195  -2.837  1.00  0.00           N  
ATOM   2182  CA  GLU B  58      32.456 -21.118  -2.948  1.00  0.00           C  
ATOM   2183  CB  GLU B  58      33.068 -22.035  -1.879  1.00  0.00           C  
ATOM   2184  CG  GLU B  58      34.492 -21.664  -1.450  1.00  0.00           C  
ATOM   2185  CD  GLU B  58      34.527 -20.199  -1.063  1.00  0.00           C  
ATOM   2186  OE1 GLU B  58      34.179 -19.874   0.071  1.00  0.00           O  
ATOM   2187  OE2 GLU B  58      34.873 -19.388  -1.920  1.00  0.00           O1-
ATOM   2188  C   GLU B  58      33.043 -21.364  -4.337  1.00  0.00           C  
ATOM   2189  O   GLU B  58      32.473 -22.095  -5.148  1.00  0.00           O  
ATOM   2190  H   GLU B  58      30.589 -21.512  -1.982  1.00  0.00           H  
ATOM   2191  N   ILE B  59      34.153 -20.666  -4.604  1.00  0.00           N  
ATOM   2192  CA  ILE B  59      34.702 -20.687  -5.960  1.00  0.00           C  
ATOM   2193  CB  ILE B  59      35.144 -19.260  -6.346  1.00  0.00           C  
ATOM   2194  CG2 ILE B  59      35.746 -19.172  -7.753  1.00  0.00           C  
ATOM   2195  CG1 ILE B  59      33.972 -18.283  -6.184  1.00  0.00           C  
ATOM   2196  CD1 ILE B  59      34.354 -16.821  -6.432  1.00  0.00           C  
ATOM   2197  C   ILE B  59      35.825 -21.704  -6.120  1.00  0.00           C  
ATOM   2198  O   ILE B  59      36.709 -21.823  -5.284  1.00  0.00           O  
ATOM   2199  H   ILE B  59      34.614 -20.189  -3.845  1.00  0.00           H  
ATOM   2200  N   SER B  60      35.750 -22.432  -7.239  1.00  0.00           N  
ATOM   2201  CA  SER B  60      36.815 -23.377  -7.574  1.00  0.00           C  
ATOM   2202  CB  SER B  60      36.209 -24.788  -7.531  1.00  0.00           C  
ATOM   2203  OG  SER B  60      37.154 -25.808  -7.879  1.00  0.00           O  
ATOM   2204  C   SER B  60      37.337 -23.035  -8.957  1.00  0.00           C  
ATOM   2205  O   SER B  60      36.667 -22.346  -9.717  1.00  0.00           O  
ATOM   2206  H   SER B  60      34.977 -22.309  -7.867  1.00  0.00           H  
ATOM   2207  HG  SER B  60      37.209 -25.831  -8.833  1.00  0.00           H  
ATOM   2208  N   GLU B  61      38.512 -23.571  -9.327  1.00  0.00           N  
ATOM   2209  CA  GLU B  61      38.686 -23.624 -10.780  1.00  0.00           C  
ATOM   2210  CB  GLU B  61      40.109 -23.937 -11.263  1.00  0.00           C  
ATOM   2211  CG  GLU B  61      40.887 -25.018 -10.514  1.00  0.00           C  
ATOM   2212  CD  GLU B  61      41.609 -24.361  -9.361  1.00  0.00           C  
ATOM   2213  OE1 GLU B  61      42.686 -23.816  -9.582  1.00  0.00           O  
ATOM   2214  OE2 GLU B  61      41.080 -24.362  -8.255  1.00  0.00           O1-
ATOM   2215  C   GLU B  61      37.686 -24.574 -11.401  1.00  0.00           C  
ATOM   2216  O   GLU B  61      37.179 -25.489 -10.762  1.00  0.00           O  
ATOM   2217  H   GLU B  61      39.120 -24.060  -8.692  1.00  0.00           H  
ATOM   2218  N   GLY B  62      37.358 -24.259 -12.657  1.00  0.00           N  
ATOM   2219  CA  GLY B  62      36.220 -24.956 -13.241  1.00  0.00           C  
ATOM   2220  C   GLY B  62      34.901 -24.211 -13.113  1.00  0.00           C  
ATOM   2221  O   GLY B  62      34.024 -24.365 -13.955  1.00  0.00           O  
ATOM   2222  H   GLY B  62      37.812 -23.491 -13.109  1.00  0.00           H  
ATOM   2223  N   ASP B  63      34.811 -23.390 -12.047  1.00  0.00           N  
ATOM   2224  CA  ASP B  63      33.557 -22.722 -11.678  1.00  0.00           C  
ATOM   2225  CB  ASP B  63      33.824 -21.770 -10.511  1.00  0.00           C  
ATOM   2226  CG  ASP B  63      32.748 -21.834  -9.452  1.00  0.00           C  
ATOM   2227  OD1 ASP B  63      31.728 -21.171  -9.594  1.00  0.00           O  
ATOM   2228  OD2 ASP B  63      32.936 -22.517  -8.450  1.00  0.00           O1-
ATOM   2229  C   ASP B  63      32.830 -21.974 -12.787  1.00  0.00           C  
ATOM   2230  O   ASP B  63      33.375 -21.672 -13.852  1.00  0.00           O  
ATOM   2231  H   ASP B  63      35.572 -23.311 -11.403  1.00  0.00           H  
ATOM   2232  N   GLU B  64      31.562 -21.691 -12.478  1.00  0.00           N  
ATOM   2233  CA  GLU B  64      30.762 -20.892 -13.396  1.00  0.00           C  
ATOM   2234  CB  GLU B  64      29.327 -21.426 -13.504  1.00  0.00           C  
ATOM   2235  CG  GLU B  64      29.180 -22.940 -13.716  1.00  0.00           C  
ATOM   2236  CD  GLU B  64      30.020 -23.416 -14.886  1.00  0.00           C  
ATOM   2237  OE1 GLU B  64      30.745 -24.394 -14.735  1.00  0.00           O  
ATOM   2238  OE2 GLU B  64      30.034 -22.781 -15.939  1.00  0.00           O1-
ATOM   2239  C   GLU B  64      30.730 -19.467 -12.908  1.00  0.00           C  
ATOM   2240  O   GLU B  64      30.002 -19.131 -11.978  1.00  0.00           O  
ATOM   2241  H   GLU B  64      31.246 -21.860 -11.542  1.00  0.00           H  
ATOM   2242  N   VAL B  65      31.571 -18.639 -13.537  1.00  0.00           N  
ATOM   2243  CA  VAL B  65      31.677 -17.316 -12.935  1.00  0.00           C  
ATOM   2244  CB  VAL B  65      33.052 -17.092 -12.288  1.00  0.00           C  
ATOM   2245  CG1 VAL B  65      33.193 -17.897 -10.995  1.00  0.00           C  
ATOM   2246  CG2 VAL B  65      34.194 -17.343 -13.272  1.00  0.00           C  
ATOM   2247  C   VAL B  65      31.329 -16.165 -13.848  1.00  0.00           C  
ATOM   2248  O   VAL B  65      31.684 -16.109 -15.016  1.00  0.00           O  
ATOM   2249  H   VAL B  65      32.054 -18.874 -14.383  1.00  0.00           H  
ATOM   2250  N   GLU B  66      30.630 -15.212 -13.238  1.00  0.00           N  
ATOM   2251  CA  GLU B  66      30.618 -13.897 -13.853  1.00  0.00           C  
ATOM   2252  CB  GLU B  66      29.310 -13.189 -13.510  1.00  0.00           C  
ATOM   2253  CG  GLU B  66      28.140 -13.917 -14.176  1.00  0.00           C  
ATOM   2254  CD  GLU B  66      26.778 -13.443 -13.698  1.00  0.00           C  
ATOM   2255  OE1 GLU B  66      26.656 -12.439 -13.007  1.00  0.00           O  
ATOM   2256  OE2 GLU B  66      25.792 -14.083 -14.033  1.00  0.00           O1-
ATOM   2257  C   GLU B  66      31.837 -13.128 -13.391  1.00  0.00           C  
ATOM   2258  O   GLU B  66      32.215 -13.154 -12.226  1.00  0.00           O  
ATOM   2259  H   GLU B  66      30.348 -15.334 -12.289  1.00  0.00           H  
ATOM   2260  N   VAL B  67      32.469 -12.486 -14.372  1.00  0.00           N  
ATOM   2261  CA  VAL B  67      33.612 -11.653 -14.027  1.00  0.00           C  
ATOM   2262  CB  VAL B  67      34.791 -11.945 -14.982  1.00  0.00           C  
ATOM   2263  CG1 VAL B  67      34.418 -11.774 -16.453  1.00  0.00           C  
ATOM   2264  CG2 VAL B  67      36.057 -11.167 -14.619  1.00  0.00           C  
ATOM   2265  C   VAL B  67      33.181 -10.199 -14.020  1.00  0.00           C  
ATOM   2266  O   VAL B  67      32.404  -9.762 -14.862  1.00  0.00           O  
ATOM   2267  H   VAL B  67      32.045 -12.461 -15.276  1.00  0.00           H  
ATOM   2268  N   TYR B  68      33.690  -9.487 -13.010  1.00  0.00           N  
ATOM   2269  CA  TYR B  68      33.280  -8.104 -12.786  1.00  0.00           C  
ATOM   2270  CB  TYR B  68      33.519  -7.782 -11.309  1.00  0.00           C  
ATOM   2271  CG  TYR B  68      32.712  -6.616 -10.790  1.00  0.00           C  
ATOM   2272  CD1 TYR B  68      31.319  -6.573 -11.002  1.00  0.00           C  
ATOM   2273  CE1 TYR B  68      30.574  -5.529 -10.435  1.00  0.00           C  
ATOM   2274  CD2 TYR B  68      33.385  -5.617 -10.060  1.00  0.00           C  
ATOM   2275  CE2 TYR B  68      32.643  -4.567  -9.499  1.00  0.00           C  
ATOM   2276  CZ  TYR B  68      31.248  -4.541  -9.691  1.00  0.00           C  
ATOM   2277  OH  TYR B  68      30.527  -3.507  -9.131  1.00  0.00           O  
ATOM   2278  C   TYR B  68      33.960  -7.117 -13.724  1.00  0.00           C  
ATOM   2279  O   TYR B  68      34.805  -6.320 -13.334  1.00  0.00           O  
ATOM   2280  H   TYR B  68      34.380  -9.920 -12.429  1.00  0.00           H  
ATOM   2281  HH  TYR B  68      29.620  -3.569  -9.415  1.00  0.00           H  
ATOM   2282  N   SER B  69      33.575  -7.248 -14.995  1.00  0.00           N  
ATOM   2283  CA  SER B  69      34.316  -6.573 -16.053  1.00  0.00           C  
ATOM   2284  CB  SER B  69      34.935  -7.636 -16.968  1.00  0.00           C  
ATOM   2285  OG  SER B  69      35.937  -7.054 -17.805  1.00  0.00           O  
ATOM   2286  C   SER B  69      33.441  -5.567 -16.786  1.00  0.00           C  
ATOM   2287  O   SER B  69      32.288  -5.362 -16.423  1.00  0.00           O  
ATOM   2288  H   SER B  69      32.753  -7.792 -15.177  1.00  0.00           H  
ATOM   2289  HG  SER B  69      36.519  -7.773 -18.063  1.00  0.00           H  
ATOM   2290  N   ARG B  70      34.037  -4.925 -17.801  1.00  0.00           N  
ATOM   2291  CA  ARG B  70      33.370  -3.826 -18.503  1.00  0.00           C  
ATOM   2292  CB  ARG B  70      33.371  -2.568 -17.621  1.00  0.00           C  
ATOM   2293  CG  ARG B  70      34.768  -2.145 -17.143  1.00  0.00           C  
ATOM   2294  CD  ARG B  70      35.362  -0.981 -17.936  1.00  0.00           C  
ATOM   2295  NE  ARG B  70      34.591   0.225 -17.660  1.00  0.00           N  
ATOM   2296  CZ  ARG B  70      35.099   1.460 -17.805  1.00  0.00           C  
ATOM   2297  NH1 ARG B  70      36.295   1.662 -18.345  1.00  0.00           N  
ATOM   2298  NH2 ARG B  70      34.369   2.485 -17.402  1.00  0.00           N1+
ATOM   2299  C   ARG B  70      34.081  -3.567 -19.814  1.00  0.00           C  
ATOM   2300  O   ARG B  70      35.196  -4.033 -20.005  1.00  0.00           O  
ATOM   2301  H   ARG B  70      34.949  -5.218 -18.109  1.00  0.00           H  
ATOM   2302  HE  ARG B  70      33.628   0.154 -17.389  1.00  0.00           H  
ATOM   2303 HH11 ARG B  70      36.873   0.914 -18.659  1.00  0.00           H  
ATOM   2304 HH12 ARG B  70      36.628   2.612 -18.488  1.00  0.00           H  
ATOM   2305 HH21 ARG B  70      34.723   3.429 -17.485  1.00  0.00           H  
ATOM   2306 HH22 ARG B  70      33.441   2.350 -17.043  1.00  0.00           H  
ATOM   2307  N   ALA B  71      33.431  -2.788 -20.689  1.00  0.00           N  
ATOM   2308  CA  ALA B  71      34.217  -2.379 -21.849  1.00  0.00           C  
ATOM   2309  CB  ALA B  71      33.678  -3.002 -23.140  1.00  0.00           C  
ATOM   2310  C   ALA B  71      34.304  -0.876 -22.009  1.00  0.00           C  
ATOM   2311  O   ALA B  71      35.357  -0.265 -21.878  1.00  0.00           O  
ATOM   2312  H   ALA B  71      32.496  -2.455 -20.536  1.00  0.00           H  
ATOM   2313  N   ASN B  72      33.137  -0.299 -22.322  1.00  0.00           N  
ATOM   2314  CA  ASN B  72      33.108   1.136 -22.586  1.00  0.00           C  
ATOM   2315  CB  ASN B  72      31.807   1.471 -23.330  1.00  0.00           C  
ATOM   2316  CG  ASN B  72      31.758   2.942 -23.682  1.00  0.00           C  
ATOM   2317  OD1 ASN B  72      32.760   3.563 -24.000  1.00  0.00           O  
ATOM   2318  ND2 ASN B  72      30.555   3.494 -23.529  1.00  0.00           N  
ATOM   2319  C   ASN B  72      33.260   1.938 -21.304  1.00  0.00           C  
ATOM   2320  O   ASN B  72      32.900   1.483 -20.224  1.00  0.00           O  
ATOM   2321  H   ASN B  72      32.288  -0.818 -22.213  1.00  0.00           H  
ATOM   2322 HD21 ASN B  72      29.740   2.961 -23.312  1.00  0.00           H  
ATOM   2323 HD22 ASN B  72      30.506   4.492 -23.630  1.00  0.00           H  
ATOM   2324  N   ASP B  73      33.792   3.159 -21.448  1.00  0.00           N  
ATOM   2325  CA  ASP B  73      34.015   3.882 -20.202  1.00  0.00           C  
ATOM   2326  CB  ASP B  73      35.129   4.922 -20.301  1.00  0.00           C  
ATOM   2327  CG  ASP B  73      36.188   4.483 -19.307  1.00  0.00           C  
ATOM   2328  OD1 ASP B  73      35.971   4.600 -18.104  1.00  0.00           O  
ATOM   2329  OD2 ASP B  73      37.190   3.908 -19.714  1.00  0.00           O1-
ATOM   2330  C   ASP B  73      32.795   4.384 -19.452  1.00  0.00           C  
ATOM   2331  O   ASP B  73      32.788   4.537 -18.238  1.00  0.00           O  
ATOM   2332  H   ASP B  73      34.023   3.524 -22.353  1.00  0.00           H  
ATOM   2333  N   GLN B  74      31.704   4.556 -20.214  1.00  0.00           N  
ATOM   2334  CA  GLN B  74      30.457   4.816 -19.487  1.00  0.00           C  
ATOM   2335  CB  GLN B  74      29.355   5.355 -20.407  1.00  0.00           C  
ATOM   2336  CG  GLN B  74      29.550   6.810 -20.855  1.00  0.00           C  
ATOM   2337  CD  GLN B  74      30.750   6.924 -21.771  1.00  0.00           C  
ATOM   2338  OE1 GLN B  74      30.933   6.143 -22.693  1.00  0.00           O  
ATOM   2339  NE2 GLN B  74      31.591   7.912 -21.458  1.00  0.00           N  
ATOM   2340  C   GLN B  74      29.926   3.641 -18.675  1.00  0.00           C  
ATOM   2341  O   GLN B  74      29.091   3.798 -17.797  1.00  0.00           O  
ATOM   2342  H   GLN B  74      31.759   4.496 -21.211  1.00  0.00           H  
ATOM   2343 HE21 GLN B  74      31.412   8.524 -20.690  1.00  0.00           H  
ATOM   2344 HE22 GLN B  74      32.415   8.019 -22.010  1.00  0.00           H  
ATOM   2345  N   GLU B  75      30.434   2.446 -19.007  1.00  0.00           N  
ATOM   2346  CA  GLU B  75      29.992   1.295 -18.229  1.00  0.00           C  
ATOM   2347  CB  GLU B  75      30.105   0.014 -19.062  1.00  0.00           C  
ATOM   2348  CG  GLU B  75      29.401   0.112 -20.421  1.00  0.00           C  
ATOM   2349  CD  GLU B  75      29.627  -1.135 -21.256  1.00  0.00           C  
ATOM   2350  OE1 GLU B  75      30.758  -1.614 -21.297  1.00  0.00           O  
ATOM   2351  OE2 GLU B  75      28.680  -1.614 -21.883  1.00  0.00           O1-
ATOM   2352  C   GLU B  75      30.793   1.152 -16.947  1.00  0.00           C  
ATOM   2353  O   GLU B  75      32.023   1.112 -16.950  1.00  0.00           O  
ATOM   2354  H   GLU B  75      31.209   2.341 -19.628  1.00  0.00           H  
ATOM   2355  N   PRO B  76      30.062   1.066 -15.813  1.00  0.00           N  
ATOM   2356  CD  PRO B  76      28.652   1.366 -15.625  1.00  0.00           C  
ATOM   2357  CA  PRO B  76      30.707   0.577 -14.594  1.00  0.00           C  
ATOM   2358  CB  PRO B  76      29.627   0.789 -13.523  1.00  0.00           C  
ATOM   2359  CG  PRO B  76      28.576   1.712 -14.145  1.00  0.00           C  
ATOM   2360  C   PRO B  76      31.030  -0.895 -14.787  1.00  0.00           C  
ATOM   2361  O   PRO B  76      30.588  -1.514 -15.745  1.00  0.00           O  
ATOM   2362  N   CYS B  77      31.809  -1.450 -13.852  1.00  0.00           N  
ATOM   2363  CA  CYS B  77      32.001  -2.889 -14.031  1.00  0.00           C  
ATOM   2364  CB  CYS B  77      33.196  -3.400 -13.236  1.00  0.00           C  
ATOM   2365  SG  CYS B  77      34.670  -2.377 -13.488  1.00  0.00           S  
ATOM   2366  C   CYS B  77      30.755  -3.672 -13.680  1.00  0.00           C  
ATOM   2367  O   CYS B  77      30.202  -3.525 -12.596  1.00  0.00           O  
ATOM   2368  H   CYS B  77      32.080  -0.945 -13.037  1.00  0.00           H  
ATOM   2369  N   GLY B  78      30.337  -4.470 -14.658  1.00  0.00           N  
ATOM   2370  CA  GLY B  78      29.224  -5.374 -14.429  1.00  0.00           C  
ATOM   2371  C   GLY B  78      29.688  -6.802 -14.582  1.00  0.00           C  
ATOM   2372  O   GLY B  78      30.742  -7.190 -14.099  1.00  0.00           O  
ATOM   2373  H   GLY B  78      30.849  -4.513 -15.518  1.00  0.00           H  
ATOM   2374  N   TRP B  79      28.844  -7.568 -15.272  1.00  0.00           N  
ATOM   2375  CA  TRP B  79      29.051  -9.007 -15.283  1.00  0.00           C  
ATOM   2376  CB  TRP B  79      27.908  -9.707 -14.554  1.00  0.00           C  
ATOM   2377  CG  TRP B  79      27.762  -9.151 -13.158  1.00  0.00           C  
ATOM   2378  CD2 TRP B  79      28.654  -9.306 -12.032  1.00  0.00           C  
ATOM   2379  CE2 TRP B  79      28.062  -8.605 -10.928  1.00  0.00           C  
ATOM   2380  CE3 TRP B  79      29.887  -9.972 -11.862  1.00  0.00           C  
ATOM   2381  CD1 TRP B  79      26.697  -8.371 -12.686  1.00  0.00           C  
ATOM   2382  NE1 TRP B  79      26.867  -8.051 -11.376  1.00  0.00           N  
ATOM   2383  CZ2 TRP B  79      28.712  -8.591  -9.675  1.00  0.00           C  
ATOM   2384  CZ3 TRP B  79      30.529  -9.948 -10.606  1.00  0.00           C  
ATOM   2385  CH2 TRP B  79      29.942  -9.264  -9.518  1.00  0.00           C  
ATOM   2386  C   TRP B  79      29.191  -9.566 -16.676  1.00  0.00           C  
ATOM   2387  O   TRP B  79      28.226  -9.715 -17.420  1.00  0.00           O  
ATOM   2388  H   TRP B  79      28.050  -7.160 -15.718  1.00  0.00           H  
ATOM   2389  HE1 TRP B  79      26.230  -7.540 -10.833  1.00  0.00           H  
ATOM   2390  N   TRP B  80      30.455  -9.863 -16.985  1.00  0.00           N  
ATOM   2391  CA  TRP B  80      30.750 -10.626 -18.193  1.00  0.00           C  
ATOM   2392  CB  TRP B  80      32.100 -10.200 -18.785  1.00  0.00           C  
ATOM   2393  CG  TRP B  80      32.063  -8.810 -19.383  1.00  0.00           C  
ATOM   2394  CD2 TRP B  80      32.560  -8.405 -20.675  1.00  0.00           C  
ATOM   2395  CE2 TRP B  80      32.309  -6.998 -20.808  1.00  0.00           C  
ATOM   2396  CE3 TRP B  80      33.191  -9.111 -21.722  1.00  0.00           C  
ATOM   2397  CD1 TRP B  80      31.547  -7.636 -18.811  1.00  0.00           C  
ATOM   2398  NE1 TRP B  80      31.684  -6.571 -19.641  1.00  0.00           N  
ATOM   2399  CZ2 TRP B  80      32.695  -6.329 -21.987  1.00  0.00           C  
ATOM   2400  CZ3 TRP B  80      33.572  -8.427 -22.896  1.00  0.00           C  
ATOM   2401  CH2 TRP B  80      33.325  -7.043 -23.028  1.00  0.00           C  
ATOM   2402  C   TRP B  80      30.786 -12.091 -17.809  1.00  0.00           C  
ATOM   2403  O   TRP B  80      30.741 -12.423 -16.632  1.00  0.00           O  
ATOM   2404  H   TRP B  80      31.147  -9.737 -16.275  1.00  0.00           H  
ATOM   2405  HE1 TRP B  80      31.353  -5.662 -19.449  1.00  0.00           H  
ATOM   2406  N   LEU B  81      30.865 -12.962 -18.819  1.00  0.00           N  
ATOM   2407  CA  LEU B  81      30.882 -14.370 -18.432  1.00  0.00           C  
ATOM   2408  CB  LEU B  81      29.876 -15.135 -19.296  1.00  0.00           C  
ATOM   2409  CG  LEU B  81      29.404 -16.454 -18.682  1.00  0.00           C  
ATOM   2410  CD1 LEU B  81      28.713 -16.227 -17.339  1.00  0.00           C  
ATOM   2411  CD2 LEU B  81      28.522 -17.250 -19.644  1.00  0.00           C  
ATOM   2412  C   LEU B  81      32.282 -14.954 -18.505  1.00  0.00           C  
ATOM   2413  O   LEU B  81      33.089 -14.531 -19.327  1.00  0.00           O  
ATOM   2414  H   LEU B  81      31.010 -12.673 -19.764  1.00  0.00           H  
ATOM   2415  N   ALA B  82      32.541 -15.925 -17.617  1.00  0.00           N  
ATOM   2416  CA  ALA B  82      33.883 -16.489 -17.508  1.00  0.00           C  
ATOM   2417  CB  ALA B  82      34.783 -15.566 -16.678  1.00  0.00           C  
ATOM   2418  C   ALA B  82      33.881 -17.863 -16.856  1.00  0.00           C  
ATOM   2419  O   ALA B  82      32.884 -18.339 -16.323  1.00  0.00           O  
ATOM   2420  H   ALA B  82      31.865 -16.208 -16.932  1.00  0.00           H  
ATOM   2421  N   LYS B  83      35.066 -18.482 -16.901  1.00  0.00           N  
ATOM   2422  CA  LYS B  83      35.265 -19.714 -16.147  1.00  0.00           C  
ATOM   2423  CB  LYS B  83      35.206 -20.918 -17.096  1.00  0.00           C  
ATOM   2424  CG  LYS B  83      35.440 -22.271 -16.416  1.00  0.00           C  
ATOM   2425  CD  LYS B  83      34.818 -23.447 -17.167  1.00  0.00           C  
ATOM   2426  CE  LYS B  83      33.291 -23.350 -17.235  1.00  0.00           C  
ATOM   2427  NZ  LYS B  83      32.711 -23.287 -15.890  1.00  0.00           N1+
ATOM   2428  C   LYS B  83      36.573 -19.613 -15.392  1.00  0.00           C  
ATOM   2429  O   LYS B  83      37.499 -18.953 -15.842  1.00  0.00           O  
ATOM   2430  H   LYS B  83      35.836 -18.072 -17.397  1.00  0.00           H  
ATOM   2431  HZ1 LYS B  83      32.962 -24.088 -15.274  1.00  0.00           H  
ATOM   2432  HZ2 LYS B  83      32.928 -22.419 -15.362  1.00  0.00           H  
ATOM   2433  HZ3 LYS B  83      31.671 -23.352 -15.953  1.00  0.00           H  
ATOM   2434  N   VAL B  84      36.618 -20.240 -14.207  1.00  0.00           N  
ATOM   2435  CA  VAL B  84      37.892 -20.120 -13.501  1.00  0.00           C  
ATOM   2436  CB  VAL B  84      37.740 -20.297 -11.986  1.00  0.00           C  
ATOM   2437  CG1 VAL B  84      39.004 -19.884 -11.226  1.00  0.00           C  
ATOM   2438  CG2 VAL B  84      36.551 -19.504 -11.466  1.00  0.00           C  
ATOM   2439  C   VAL B  84      38.971 -21.032 -14.048  1.00  0.00           C  
ATOM   2440  O   VAL B  84      38.829 -22.250 -14.116  1.00  0.00           O  
ATOM   2441  H   VAL B  84      35.855 -20.803 -13.891  1.00  0.00           H  
ATOM   2442  N   ARG B  85      40.067 -20.367 -14.417  1.00  0.00           N  
ATOM   2443  CA  ARG B  85      41.229 -21.136 -14.825  1.00  0.00           C  
ATOM   2444  CB  ARG B  85      42.024 -20.388 -15.906  1.00  0.00           C  
ATOM   2445  CG  ARG B  85      43.220 -21.120 -16.545  1.00  0.00           C  
ATOM   2446  CD  ARG B  85      43.041 -22.620 -16.844  1.00  0.00           C  
ATOM   2447  NE  ARG B  85      41.733 -22.930 -17.416  1.00  0.00           N  
ATOM   2448  CZ  ARG B  85      40.844 -23.717 -16.771  1.00  0.00           C  
ATOM   2449  NH1 ARG B  85      39.640 -23.874 -17.302  1.00  0.00           N  
ATOM   2450  NH2 ARG B  85      41.153 -24.293 -15.606  1.00  0.00           N1+
ATOM   2451  C   ARG B  85      42.074 -21.643 -13.674  1.00  0.00           C  
ATOM   2452  O   ARG B  85      42.499 -22.793 -13.687  1.00  0.00           O  
ATOM   2453  H   ARG B  85      40.104 -19.375 -14.304  1.00  0.00           H  
ATOM   2454  HE  ARG B  85      41.434 -22.499 -18.277  1.00  0.00           H  
ATOM   2455 HH11 ARG B  85      38.941 -24.491 -16.959  1.00  0.00           H  
ATOM   2456 HH12 ARG B  85      39.411 -23.274 -18.092  1.00  0.00           H  
ATOM   2457 HH21 ARG B  85      42.021 -24.077 -15.143  1.00  0.00           H  
ATOM   2458 HH22 ARG B  85      40.526 -24.912 -15.139  1.00  0.00           H  
ATOM   2459  N   MET B  86      42.266 -20.747 -12.695  1.00  0.00           N  
ATOM   2460  CA  MET B  86      43.011 -21.122 -11.497  1.00  0.00           C  
ATOM   2461  CB  MET B  86      44.515 -20.949 -11.725  1.00  0.00           C  
ATOM   2462  CG  MET B  86      45.360 -21.902 -10.879  1.00  0.00           C  
ATOM   2463  SD  MET B  86      45.341 -23.582 -11.520  1.00  0.00           S  
ATOM   2464  CE  MET B  86      46.094 -24.396 -10.102  1.00  0.00           C  
ATOM   2465  C   MET B  86      42.574 -20.277 -10.314  1.00  0.00           C  
ATOM   2466  O   MET B  86      42.671 -19.051 -10.350  1.00  0.00           O  
ATOM   2467  H   MET B  86      41.894 -19.822 -12.780  1.00  0.00           H  
ATOM   2468  N   MET B  87      42.072 -20.970  -9.287  1.00  0.00           N  
ATOM   2469  CA  MET B  87      41.597 -20.283  -8.091  1.00  0.00           C  
ATOM   2470  CB  MET B  87      40.570 -21.188  -7.401  1.00  0.00           C  
ATOM   2471  CG  MET B  87      39.670 -20.567  -6.330  1.00  0.00           C  
ATOM   2472  SD  MET B  87      40.520 -20.037  -4.835  1.00  0.00           S  
ATOM   2473  CE  MET B  87      39.059 -19.595  -3.877  1.00  0.00           C  
ATOM   2474  C   MET B  87      42.751 -19.911  -7.177  1.00  0.00           C  
ATOM   2475  O   MET B  87      43.464 -20.751  -6.648  1.00  0.00           O  
ATOM   2476  H   MET B  87      42.125 -21.975  -9.280  1.00  0.00           H  
ATOM   2477  N   LYS B  88      42.945 -18.594  -7.028  1.00  0.00           N  
ATOM   2478  CA  LYS B  88      44.090 -18.209  -6.206  1.00  0.00           C  
ATOM   2479  CB  LYS B  88      45.209 -17.602  -7.061  1.00  0.00           C  
ATOM   2480  CG  LYS B  88      45.802 -18.555  -8.096  1.00  0.00           C  
ATOM   2481  CD  LYS B  88      46.935 -17.906  -8.887  1.00  0.00           C  
ATOM   2482  CE  LYS B  88      47.591 -18.889  -9.854  1.00  0.00           C  
ATOM   2483  NZ  LYS B  88      48.692 -18.217 -10.557  1.00  0.00           N1+
ATOM   2484  C   LYS B  88      43.739 -17.268  -5.068  1.00  0.00           C  
ATOM   2485  O   LYS B  88      44.514 -16.390  -4.708  1.00  0.00           O  
ATOM   2486  H   LYS B  88      42.371 -17.899  -7.465  1.00  0.00           H  
ATOM   2487  HZ1 LYS B  88      48.318 -17.413 -11.099  1.00  0.00           H  
ATOM   2488  HZ2 LYS B  88      49.385 -17.876  -9.860  1.00  0.00           H  
ATOM   2489  HZ3 LYS B  88      49.151 -18.892 -11.203  1.00  0.00           H  
ATOM   2490  N   GLY B  89      42.535 -17.485  -4.515  1.00  0.00           N  
ATOM   2491  CA  GLY B  89      42.127 -16.731  -3.326  1.00  0.00           C  
ATOM   2492  C   GLY B  89      41.982 -15.232  -3.529  1.00  0.00           C  
ATOM   2493  O   GLY B  89      40.925 -14.714  -3.866  1.00  0.00           O  
ATOM   2494  H   GLY B  89      41.934 -18.177  -4.910  1.00  0.00           H  
ATOM   2495  N   GLU B  90      43.116 -14.557  -3.304  1.00  0.00           N  
ATOM   2496  CA  GLU B  90      43.169 -13.119  -3.556  1.00  0.00           C  
ATOM   2497  CB  GLU B  90      44.430 -12.537  -2.928  1.00  0.00           C  
ATOM   2498  CG  GLU B  90      44.516 -12.825  -1.429  1.00  0.00           C  
ATOM   2499  CD  GLU B  90      45.912 -12.504  -0.946  1.00  0.00           C  
ATOM   2500  OE1 GLU B  90      46.812 -13.304  -1.196  1.00  0.00           O  
ATOM   2501  OE2 GLU B  90      46.093 -11.462  -0.321  1.00  0.00           O1-
ATOM   2502  C   GLU B  90      43.126 -12.780  -5.035  1.00  0.00           C  
ATOM   2503  O   GLU B  90      42.633 -11.740  -5.456  1.00  0.00           O  
ATOM   2504  H   GLU B  90      43.956 -15.068  -3.112  1.00  0.00           H  
ATOM   2505  N   PHE B  91      43.660 -13.725  -5.819  1.00  0.00           N  
ATOM   2506  CA  PHE B  91      43.564 -13.547  -7.262  1.00  0.00           C  
ATOM   2507  CB  PHE B  91      44.955 -13.404  -7.888  1.00  0.00           C  
ATOM   2508  CG  PHE B  91      45.530 -12.042  -7.579  1.00  0.00           C  
ATOM   2509  CD1 PHE B  91      46.342 -11.868  -6.436  1.00  0.00           C  
ATOM   2510  CD2 PHE B  91      45.244 -10.964  -8.444  1.00  0.00           C  
ATOM   2511  CE1 PHE B  91      46.871 -10.594  -6.152  1.00  0.00           C  
ATOM   2512  CE2 PHE B  91      45.775  -9.690  -8.163  1.00  0.00           C  
ATOM   2513  CZ  PHE B  91      46.581  -9.519  -7.018  1.00  0.00           C  
ATOM   2514  C   PHE B  91      42.816 -14.689  -7.907  1.00  0.00           C  
ATOM   2515  O   PHE B  91      42.600 -15.739  -7.314  1.00  0.00           O  
ATOM   2516  H   PHE B  91      44.048 -14.556  -5.418  1.00  0.00           H  
ATOM   2517  N   TYR B  92      42.445 -14.451  -9.165  1.00  0.00           N  
ATOM   2518  CA  TYR B  92      41.825 -15.505  -9.956  1.00  0.00           C  
ATOM   2519  CB  TYR B  92      40.297 -15.429  -9.929  1.00  0.00           C  
ATOM   2520  CG  TYR B  92      39.777 -15.622  -8.527  1.00  0.00           C  
ATOM   2521  CD1 TYR B  92      39.679 -16.929  -8.011  1.00  0.00           C  
ATOM   2522  CE1 TYR B  92      39.287 -17.099  -6.675  1.00  0.00           C  
ATOM   2523  CD2 TYR B  92      39.428 -14.486  -7.769  1.00  0.00           C  
ATOM   2524  CE2 TYR B  92      39.041 -14.660  -6.433  1.00  0.00           C  
ATOM   2525  CZ  TYR B  92      39.007 -15.961  -5.896  1.00  0.00           C  
ATOM   2526  OH  TYR B  92      38.714 -16.127  -4.561  1.00  0.00           O  
ATOM   2527  C   TYR B  92      42.271 -15.363 -11.382  1.00  0.00           C  
ATOM   2528  O   TYR B  92      42.124 -14.312 -11.992  1.00  0.00           O  
ATOM   2529  H   TYR B  92      42.563 -13.538  -9.559  1.00  0.00           H  
ATOM   2530  HH  TYR B  92      39.147 -15.427  -4.078  1.00  0.00           H  
ATOM   2531  N   VAL B  93      42.829 -16.464 -11.888  1.00  0.00           N  
ATOM   2532  CA  VAL B  93      43.030 -16.447 -13.331  1.00  0.00           C  
ATOM   2533  CB  VAL B  93      44.293 -17.227 -13.717  1.00  0.00           C  
ATOM   2534  CG1 VAL B  93      44.571 -17.150 -15.222  1.00  0.00           C  
ATOM   2535  CG2 VAL B  93      45.498 -16.754 -12.900  1.00  0.00           C  
ATOM   2536  C   VAL B  93      41.797 -17.062 -13.949  1.00  0.00           C  
ATOM   2537  O   VAL B  93      41.377 -18.134 -13.531  1.00  0.00           O  
ATOM   2538  H   VAL B  93      42.831 -17.316 -11.360  1.00  0.00           H  
ATOM   2539  N   ILE B  94      41.214 -16.353 -14.914  1.00  0.00           N  
ATOM   2540  CA  ILE B  94      40.021 -16.895 -15.554  1.00  0.00           C  
ATOM   2541  CB  ILE B  94      38.718 -16.211 -15.083  1.00  0.00           C  
ATOM   2542  CG2 ILE B  94      38.393 -16.588 -13.639  1.00  0.00           C  
ATOM   2543  CG1 ILE B  94      38.665 -14.699 -15.308  1.00  0.00           C  
ATOM   2544  CD1 ILE B  94      39.248 -13.891 -14.147  1.00  0.00           C  
ATOM   2545  C   ILE B  94      40.133 -16.861 -17.061  1.00  0.00           C  
ATOM   2546  O   ILE B  94      40.988 -16.185 -17.623  1.00  0.00           O  
ATOM   2547  H   ILE B  94      41.603 -15.475 -15.197  1.00  0.00           H  
ATOM   2548  N   GLU B  95      39.244 -17.633 -17.686  1.00  0.00           N  
ATOM   2549  CA  GLU B  95      39.069 -17.551 -19.130  1.00  0.00           C  
ATOM   2550  CB  GLU B  95      38.905 -18.959 -19.697  1.00  0.00           C  
ATOM   2551  CG  GLU B  95      40.059 -19.887 -19.315  1.00  0.00           C  
ATOM   2552  CD  GLU B  95      39.530 -21.252 -18.920  1.00  0.00           C  
ATOM   2553  OE1 GLU B  95      39.900 -22.242 -19.542  1.00  0.00           O  
ATOM   2554  OE2 GLU B  95      38.798 -21.355 -17.940  1.00  0.00           O1-
ATOM   2555  C   GLU B  95      37.797 -16.779 -19.386  1.00  0.00           C  
ATOM   2556  O   GLU B  95      36.800 -17.001 -18.708  1.00  0.00           O  
ATOM   2557  H   GLU B  95      38.602 -18.195 -17.162  1.00  0.00           H  
ATOM   2558  N   TYR B  96      37.840 -15.874 -20.371  1.00  0.00           N  
ATOM   2559  CA  TYR B  96      36.544 -15.296 -20.732  1.00  0.00           C  
ATOM   2560  CB  TYR B  96      36.709 -14.015 -21.555  1.00  0.00           C  
ATOM   2561  CG  TYR B  96      36.890 -12.802 -20.668  1.00  0.00           C  
ATOM   2562  CD1 TYR B  96      35.802 -11.921 -20.485  1.00  0.00           C  
ATOM   2563  CE1 TYR B  96      35.978 -10.766 -19.701  1.00  0.00           C  
ATOM   2564  CD2 TYR B  96      38.140 -12.566 -20.064  1.00  0.00           C  
ATOM   2565  CE2 TYR B  96      38.315 -11.406 -19.292  1.00  0.00           C  
ATOM   2566  CZ  TYR B  96      37.236 -10.519 -19.112  1.00  0.00           C  
ATOM   2567  OH  TYR B  96      37.409  -9.387 -18.336  1.00  0.00           O  
ATOM   2568  C   TYR B  96      35.683 -16.294 -21.485  1.00  0.00           C  
ATOM   2569  O   TYR B  96      36.167 -17.192 -22.168  1.00  0.00           O  
ATOM   2570  H   TYR B  96      38.675 -15.729 -20.907  1.00  0.00           H  
ATOM   2571  HH  TYR B  96      38.339  -9.308 -18.086  1.00  0.00           H  
ATOM   2572  N   ALA B  97      34.368 -16.115 -21.342  1.00  0.00           N  
ATOM   2573  CA  ALA B  97      33.518 -17.004 -22.124  1.00  0.00           C  
ATOM   2574  CB  ALA B  97      32.138 -17.158 -21.492  1.00  0.00           C  
ATOM   2575  C   ALA B  97      33.376 -16.527 -23.553  1.00  0.00           C  
ATOM   2576  O   ALA B  97      32.511 -15.732 -23.894  1.00  0.00           O  
ATOM   2577  H   ALA B  97      34.005 -15.353 -20.801  1.00  0.00           H  
ATOM   2578  N   ALA B  98      34.303 -17.055 -24.367  1.00  0.00           N  
ATOM   2579  CA  ALA B  98      34.354 -16.832 -25.817  1.00  0.00           C  
ATOM   2580  CB  ALA B  98      33.042 -17.202 -26.525  1.00  0.00           C  
ATOM   2581  C   ALA B  98      34.825 -15.469 -26.301  1.00  0.00           C  
ATOM   2582  O   ALA B  98      35.578 -15.405 -27.263  1.00  0.00           O  
ATOM   2583  H   ALA B  98      35.028 -17.572 -23.908  1.00  0.00           H  
ATOM   2584  N   CYS B  99      34.378 -14.405 -25.600  1.00  0.00           N  
ATOM   2585  CA  CYS B  99      34.720 -13.005 -25.911  1.00  0.00           C  
ATOM   2586  CB  CYS B  99      34.883 -12.204 -24.619  1.00  0.00           C  
ATOM   2587  SG  CYS B  99      33.558 -12.539 -23.427  1.00  0.00           S  
ATOM   2588  C   CYS B  99      35.924 -12.774 -26.807  1.00  0.00           C  
ATOM   2589  O   CYS B  99      37.052 -13.092 -26.445  1.00  0.00           O  
ATOM   2590  H   CYS B  99      33.701 -14.571 -24.883  1.00  0.00           H  
ATOM   2591  N   ASP B 100      35.589 -12.279 -28.011  1.00  0.00           N  
ATOM   2592  CA  ASP B 100      36.557 -12.072 -29.094  1.00  0.00           C  
ATOM   2593  CB  ASP B 100      37.606 -11.001 -28.740  1.00  0.00           C  
ATOM   2594  CG  ASP B 100      36.922  -9.748 -28.225  1.00  0.00           C  
ATOM   2595  OD1 ASP B 100      36.649  -8.857 -29.024  1.00  0.00           O  
ATOM   2596  OD2 ASP B 100      36.654  -9.674 -27.027  1.00  0.00           O1-
ATOM   2597  C   ASP B 100      37.187 -13.354 -29.617  1.00  0.00           C  
ATOM   2598  O   ASP B 100      36.801 -13.882 -30.653  1.00  0.00           O  
ATOM   2599  H   ASP B 100      34.668 -11.923 -28.138  1.00  0.00           H  
ATOM   2600  N   ALA B 101      38.160 -13.852 -28.843  1.00  0.00           N  
ATOM   2601  CA  ALA B 101      38.739 -15.159 -29.155  1.00  0.00           C  
ATOM   2602  CB  ALA B 101      40.006 -14.996 -30.000  1.00  0.00           C  
ATOM   2603  C   ALA B 101      39.085 -15.931 -27.892  1.00  0.00           C  
ATOM   2604  O   ALA B 101      39.921 -16.825 -27.876  1.00  0.00           O  
ATOM   2605  H   ALA B 101      38.401 -13.358 -28.006  1.00  0.00           H  
ATOM   2606  N   THR B 102      38.413 -15.483 -26.820  1.00  0.00           N  
ATOM   2607  CA  THR B 102      38.877 -15.593 -25.440  1.00  0.00           C  
ATOM   2608  CB  THR B 102      38.528 -16.935 -24.763  1.00  0.00           C  
ATOM   2609  OG1 THR B 102      38.436 -16.726 -23.347  1.00  0.00           O  
ATOM   2610  CG2 THR B 102      39.473 -18.103 -25.066  1.00  0.00           C  
ATOM   2611  C   THR B 102      40.297 -15.127 -25.159  1.00  0.00           C  
ATOM   2612  O   THR B 102      41.143 -14.954 -26.029  1.00  0.00           O  
ATOM   2613  H   THR B 102      37.596 -14.933 -26.997  1.00  0.00           H  
ATOM   2614  HG1 THR B 102      37.810 -17.367 -23.015  1.00  0.00           H  
ATOM   2615  N   TYR B 103      40.483 -14.876 -23.862  1.00  0.00           N  
ATOM   2616  CA  TYR B 103      41.749 -14.409 -23.317  1.00  0.00           C  
ATOM   2617  CB  TYR B 103      42.039 -12.923 -23.639  1.00  0.00           C  
ATOM   2618  CG  TYR B 103      40.787 -12.083 -23.799  1.00  0.00           C  
ATOM   2619  CD1 TYR B 103      40.115 -11.606 -22.657  1.00  0.00           C  
ATOM   2620  CE1 TYR B 103      38.940 -10.852 -22.823  1.00  0.00           C  
ATOM   2621  CD2 TYR B 103      40.326 -11.797 -25.103  1.00  0.00           C  
ATOM   2622  CE2 TYR B 103      39.150 -11.047 -25.267  1.00  0.00           C  
ATOM   2623  CZ  TYR B 103      38.462 -10.597 -24.123  1.00  0.00           C  
ATOM   2624  OH  TYR B 103      37.283  -9.893 -24.263  1.00  0.00           O  
ATOM   2625  C   TYR B 103      41.722 -14.675 -21.831  1.00  0.00           C  
ATOM   2626  O   TYR B 103      40.665 -14.912 -21.250  1.00  0.00           O  
ATOM   2627  H   TYR B 103      39.742 -15.102 -23.225  1.00  0.00           H  
ATOM   2628  HH  TYR B 103      37.128  -9.712 -25.194  1.00  0.00           H  
ATOM   2629  N   ASN B 104      42.927 -14.674 -21.253  1.00  0.00           N  
ATOM   2630  CA  ASN B 104      42.953 -14.889 -19.811  1.00  0.00           C  
ATOM   2631  CB  ASN B 104      44.145 -15.736 -19.359  1.00  0.00           C  
ATOM   2632  CG  ASN B 104      43.957 -17.186 -19.753  1.00  0.00           C  
ATOM   2633  OD1 ASN B 104      44.784 -17.783 -20.424  1.00  0.00           O  
ATOM   2634  ND2 ASN B 104      42.833 -17.746 -19.299  1.00  0.00           N  
ATOM   2635  C   ASN B 104      42.974 -13.579 -19.080  1.00  0.00           C  
ATOM   2636  O   ASN B 104      43.539 -12.600 -19.548  1.00  0.00           O  
ATOM   2637  H   ASN B 104      43.738 -14.364 -21.746  1.00  0.00           H  
ATOM   2638 HD21 ASN B 104      42.166 -17.236 -18.754  1.00  0.00           H  
ATOM   2639 HD22 ASN B 104      42.656 -18.701 -19.534  1.00  0.00           H  
ATOM   2640  N   GLU B 105      42.322 -13.627 -17.922  1.00  0.00           N  
ATOM   2641  CA  GLU B 105      42.169 -12.441 -17.094  1.00  0.00           C  
ATOM   2642  CB  GLU B 105      40.679 -12.113 -17.081  1.00  0.00           C  
ATOM   2643  CG  GLU B 105      40.195 -10.966 -16.196  1.00  0.00           C  
ATOM   2644  CD  GLU B 105      40.795  -9.666 -16.659  1.00  0.00           C  
ATOM   2645  OE1 GLU B 105      41.880  -9.329 -16.189  1.00  0.00           O  
ATOM   2646  OE2 GLU B 105      40.167  -9.003 -17.481  1.00  0.00           O1-
ATOM   2647  C   GLU B 105      42.696 -12.773 -15.716  1.00  0.00           C  
ATOM   2648  O   GLU B 105      42.681 -13.936 -15.321  1.00  0.00           O  
ATOM   2649  H   GLU B 105      41.915 -14.487 -17.615  1.00  0.00           H  
ATOM   2650  N   ILE B 106      43.192 -11.748 -15.014  1.00  0.00           N  
ATOM   2651  CA  ILE B 106      43.687 -12.031 -13.669  1.00  0.00           C  
ATOM   2652  CB  ILE B 106      45.231 -12.035 -13.550  1.00  0.00           C  
ATOM   2653  CG2 ILE B 106      45.633 -12.594 -12.179  1.00  0.00           C  
ATOM   2654  CG1 ILE B 106      45.952 -12.831 -14.649  1.00  0.00           C  
ATOM   2655  CD1 ILE B 106      46.315 -12.017 -15.896  1.00  0.00           C  
ATOM   2656  C   ILE B 106      43.070 -11.083 -12.658  1.00  0.00           C  
ATOM   2657  O   ILE B 106      43.643 -10.078 -12.251  1.00  0.00           O  
ATOM   2658  H   ILE B 106      43.090 -10.814 -15.375  1.00  0.00           H  
ATOM   2659  N   VAL B 107      41.841 -11.443 -12.274  1.00  0.00           N  
ATOM   2660  CA  VAL B 107      41.185 -10.528 -11.348  1.00  0.00           C  
ATOM   2661  CB  VAL B 107      39.659 -10.584 -11.460  1.00  0.00           C  
ATOM   2662  CG1 VAL B 107      39.199 -10.083 -12.825  1.00  0.00           C  
ATOM   2663  CG2 VAL B 107      39.087 -11.950 -11.076  1.00  0.00           C  
ATOM   2664  C   VAL B 107      41.608 -10.713  -9.909  1.00  0.00           C  
ATOM   2665  O   VAL B 107      42.221 -11.700  -9.521  1.00  0.00           O  
ATOM   2666  H   VAL B 107      41.515 -12.364 -12.490  1.00  0.00           H  
ATOM   2667  N   THR B 108      41.224  -9.706  -9.128  1.00  0.00           N  
ATOM   2668  CA  THR B 108      41.333  -9.848  -7.683  1.00  0.00           C  
ATOM   2669  CB  THR B 108      41.595  -8.465  -7.091  1.00  0.00           C  
ATOM   2670  OG1 THR B 108      41.681  -7.484  -8.146  1.00  0.00           O  
ATOM   2671  CG2 THR B 108      42.840  -8.436  -6.203  1.00  0.00           C  
ATOM   2672  C   THR B 108      40.053 -10.456  -7.131  1.00  0.00           C  
ATOM   2673  O   THR B 108      39.071 -10.592  -7.854  1.00  0.00           O  
ATOM   2674  H   THR B 108      40.724  -8.930  -9.505  1.00  0.00           H  
ATOM   2675  HG1 THR B 108      42.522  -7.647  -8.564  1.00  0.00           H  
ATOM   2676  N   PHE B 109      40.092 -10.803  -5.838  1.00  0.00           N  
ATOM   2677  CA  PHE B 109      38.964 -11.482  -5.195  1.00  0.00           C  
ATOM   2678  CB  PHE B 109      39.260 -11.740  -3.706  1.00  0.00           C  
ATOM   2679  CG  PHE B 109      39.632 -10.487  -2.939  1.00  0.00           C  
ATOM   2680  CD1 PHE B 109      40.971 -10.036  -2.944  1.00  0.00           C  
ATOM   2681  CD2 PHE B 109      38.638  -9.799  -2.210  1.00  0.00           C  
ATOM   2682  CE1 PHE B 109      41.320  -8.883  -2.215  1.00  0.00           C  
ATOM   2683  CE2 PHE B 109      38.984  -8.649  -1.475  1.00  0.00           C  
ATOM   2684  CZ  PHE B 109      40.322  -8.202  -1.487  1.00  0.00           C  
ATOM   2685  C   PHE B 109      37.577 -10.893  -5.420  1.00  0.00           C  
ATOM   2686  O   PHE B 109      36.611 -11.598  -5.673  1.00  0.00           O  
ATOM   2687  H   PHE B 109      40.970 -10.726  -5.363  1.00  0.00           H  
ATOM   2688  N   GLU B 110      37.535  -9.555  -5.374  1.00  0.00           N  
ATOM   2689  CA  GLU B 110      36.265  -8.847  -5.560  1.00  0.00           C  
ATOM   2690  CB  GLU B 110      36.403  -7.341  -5.279  1.00  0.00           C  
ATOM   2691  CG  GLU B 110      37.323  -6.910  -4.128  1.00  0.00           C  
ATOM   2692  CD  GLU B 110      38.695  -6.541  -4.661  1.00  0.00           C  
ATOM   2693  OE1 GLU B 110      39.009  -5.356  -4.729  1.00  0.00           O  
ATOM   2694  OE2 GLU B 110      39.445  -7.418  -5.077  1.00  0.00           O1-
ATOM   2695  C   GLU B 110      35.612  -8.986  -6.931  1.00  0.00           C  
ATOM   2696  O   GLU B 110      34.509  -8.513  -7.169  1.00  0.00           O  
ATOM   2697  H   GLU B 110      38.378  -9.053  -5.179  1.00  0.00           H  
ATOM   2698  N   ARG B 111      36.373  -9.578  -7.862  1.00  0.00           N  
ATOM   2699  CA  ARG B 111      35.962  -9.424  -9.251  1.00  0.00           C  
ATOM   2700  CB  ARG B 111      37.031  -8.624 -10.006  1.00  0.00           C  
ATOM   2701  CG  ARG B 111      37.134  -7.210  -9.436  1.00  0.00           C  
ATOM   2702  CD  ARG B 111      38.343  -6.369  -9.860  1.00  0.00           C  
ATOM   2703  NE  ARG B 111      38.289  -5.096  -9.136  1.00  0.00           N  
ATOM   2704  CZ  ARG B 111      38.732  -5.057  -7.859  1.00  0.00           C  
ATOM   2705  NH1 ARG B 111      39.597  -5.951  -7.407  1.00  0.00           N  
ATOM   2706  NH2 ARG B 111      38.283  -4.130  -7.023  1.00  0.00           N1+
ATOM   2707  C   ARG B 111      35.552 -10.696  -9.972  1.00  0.00           C  
ATOM   2708  O   ARG B 111      35.547 -10.766 -11.196  1.00  0.00           O  
ATOM   2709  H   ARG B 111      37.216 -10.058  -7.622  1.00  0.00           H  
ATOM   2710  HE  ARG B 111      37.696  -4.384  -9.511  1.00  0.00           H  
ATOM   2711 HH11 ARG B 111      39.736  -6.048  -6.405  1.00  0.00           H  
ATOM   2712 HH12 ARG B 111      40.128  -6.569  -7.992  1.00  0.00           H  
ATOM   2713 HH21 ARG B 111      38.565  -4.207  -6.054  1.00  0.00           H  
ATOM   2714 HH22 ARG B 111      37.669  -3.391  -7.287  1.00  0.00           H  
ATOM   2715  N   LEU B 112      35.179 -11.693  -9.164  1.00  0.00           N  
ATOM   2716  CA  LEU B 112      34.443 -12.817  -9.742  1.00  0.00           C  
ATOM   2717  CB  LEU B 112      35.169 -14.143  -9.545  1.00  0.00           C  
ATOM   2718  CG  LEU B 112      36.265 -14.453 -10.550  1.00  0.00           C  
ATOM   2719  CD1 LEU B 112      36.712 -15.899 -10.371  1.00  0.00           C  
ATOM   2720  CD2 LEU B 112      35.841 -14.173 -11.991  1.00  0.00           C  
ATOM   2721  C   LEU B 112      33.133 -12.938  -9.014  1.00  0.00           C  
ATOM   2722  O   LEU B 112      32.955 -12.268  -8.012  1.00  0.00           O  
ATOM   2723  H   LEU B 112      35.181 -11.581  -8.169  1.00  0.00           H  
ATOM   2724  N   ARG B 113      32.283 -13.851  -9.508  1.00  0.00           N  
ATOM   2725  CA  ARG B 113      31.184 -14.363  -8.691  1.00  0.00           C  
ATOM   2726  CB  ARG B 113      30.074 -13.327  -8.503  1.00  0.00           C  
ATOM   2727  CG  ARG B 113      29.141 -13.045  -9.666  1.00  0.00           C  
ATOM   2728  CD  ARG B 113      27.853 -12.468  -9.105  1.00  0.00           C  
ATOM   2729  NE  ARG B 113      26.975 -12.086 -10.194  1.00  0.00           N  
ATOM   2730  CZ  ARG B 113      26.033 -11.147 -10.028  1.00  0.00           C  
ATOM   2731  NH1 ARG B 113      25.796 -10.595  -8.841  1.00  0.00           N  
ATOM   2732  NH2 ARG B 113      25.356 -10.787 -11.107  1.00  0.00           N1+
ATOM   2733  C   ARG B 113      30.587 -15.603  -9.318  1.00  0.00           C  
ATOM   2734  O   ARG B 113      30.676 -15.768 -10.525  1.00  0.00           O  
ATOM   2735  H   ARG B 113      32.372 -14.148 -10.461  1.00  0.00           H  
ATOM   2736  HE  ARG B 113      27.116 -12.515 -11.090  1.00  0.00           H  
ATOM   2737 HH11 ARG B 113      25.165  -9.826  -8.737  1.00  0.00           H  
ATOM   2738 HH12 ARG B 113      26.246 -10.919  -7.992  1.00  0.00           H  
ATOM   2739 HH21 ARG B 113      24.604 -10.114 -11.098  1.00  0.00           H  
ATOM   2740 HH22 ARG B 113      25.616 -11.204 -11.982  1.00  0.00           H  
ATOM   2741  N   PRO B 114      29.944 -16.474  -8.504  1.00  0.00           N  
ATOM   2742  CD  PRO B 114      29.956 -16.533  -7.045  1.00  0.00           C  
ATOM   2743  CA  PRO B 114      29.076 -17.486  -9.122  1.00  0.00           C  
ATOM   2744  CB  PRO B 114      28.458 -18.186  -7.908  1.00  0.00           C  
ATOM   2745  CG  PRO B 114      29.405 -17.917  -6.740  1.00  0.00           C  
ATOM   2746  C   PRO B 114      28.009 -16.836  -9.997  1.00  0.00           C  
ATOM   2747  O   PRO B 114      27.387 -15.863  -9.590  1.00  0.00           O  
ATOM   2748  N   VAL B 115      27.823 -17.396 -11.205  1.00  0.00           N  
ATOM   2749  CA  VAL B 115      26.807 -16.852 -12.120  1.00  0.00           C  
ATOM   2750  CB  VAL B 115      26.634 -17.787 -13.335  1.00  0.00           C  
ATOM   2751  CG1 VAL B 115      25.468 -17.412 -14.260  1.00  0.00           C  
ATOM   2752  CG2 VAL B 115      27.928 -17.854 -14.135  1.00  0.00           C  
ATOM   2753  C   VAL B 115      25.459 -16.606 -11.453  1.00  0.00           C  
ATOM   2754  O   VAL B 115      24.845 -17.533 -10.932  1.00  0.00           O  
ATOM   2755  H   VAL B 115      28.436 -18.141 -11.472  1.00  0.00           H  
ATOM   2756  N   ASN B 116      25.020 -15.331 -11.514  1.00  0.00           N  
ATOM   2757  CA  ASN B 116      23.683 -15.001 -11.008  1.00  0.00           C  
ATOM   2758  CB  ASN B 116      23.368 -13.499 -11.189  1.00  0.00           C  
ATOM   2759  CG  ASN B 116      21.915 -13.162 -10.864  1.00  0.00           C  
ATOM   2760  OD1 ASN B 116      21.187 -13.962 -10.296  1.00  0.00           O  
ATOM   2761  ND2 ASN B 116      21.486 -11.981 -11.312  1.00  0.00           N  
ATOM   2762  C   ASN B 116      22.624 -15.892 -11.634  1.00  0.00           C  
ATOM   2763  O   ASN B 116      22.295 -15.815 -12.813  1.00  0.00           O  
ATOM   2764  H   ASN B 116      25.583 -14.666 -12.011  1.00  0.00           H  
ATOM   2765 HD21 ASN B 116      22.107 -11.253 -11.620  1.00  0.00           H  
ATOM   2766 HD22 ASN B 116      20.506 -11.770 -11.325  1.00  0.00           H  
ATOM   2767  N   GLN B 117      22.129 -16.771 -10.754  1.00  0.00           N  
ATOM   2768  CA  GLN B 117      21.221 -17.803 -11.222  1.00  0.00           C  
ATOM   2769  CB  GLN B 117      21.292 -19.043 -10.326  1.00  0.00           C  
ATOM   2770  CG  GLN B 117      22.414 -20.006 -10.715  1.00  0.00           C  
ATOM   2771  CD  GLN B 117      22.197 -20.472 -12.142  1.00  0.00           C  
ATOM   2772  OE1 GLN B 117      21.097 -20.834 -12.564  1.00  0.00           O  
ATOM   2773  NE2 GLN B 117      23.300 -20.399 -12.887  1.00  0.00           N  
ATOM   2774  C   GLN B 117      19.780 -17.392 -11.401  1.00  0.00           C  
ATOM   2775  O   GLN B 117      18.945 -18.229 -11.729  1.00  0.00           O  
ATOM   2776  H   GLN B 117      22.442 -16.717  -9.808  1.00  0.00           H  
ATOM   2777 HE21 GLN B 117      23.297 -20.652 -13.853  1.00  0.00           H  
ATOM   2778 HE22 GLN B 117      24.156 -20.077 -12.477  1.00  0.00           H  
ATOM   2779  N   ASN B 118      19.500 -16.108 -11.168  1.00  0.00           N  
ATOM   2780  CA  ASN B 118      18.113 -15.725 -11.383  1.00  0.00           C  
ATOM   2781  CB  ASN B 118      17.764 -14.472 -10.596  1.00  0.00           C  
ATOM   2782  CG  ASN B 118      16.392 -14.690 -10.002  1.00  0.00           C  
ATOM   2783  OD1 ASN B 118      15.586 -15.452 -10.520  1.00  0.00           O  
ATOM   2784  ND2 ASN B 118      16.169 -14.013  -8.874  1.00  0.00           N  
ATOM   2785  C   ASN B 118      17.784 -15.604 -12.853  1.00  0.00           C  
ATOM   2786  O   ASN B 118      18.645 -15.326 -13.680  1.00  0.00           O  
ATOM   2787  H   ASN B 118      20.206 -15.422 -10.997  1.00  0.00           H  
ATOM   2788 HD21 ASN B 118      15.305 -14.118  -8.387  1.00  0.00           H  
ATOM   2789 HD22 ASN B 118      16.866 -13.382  -8.521  1.00  0.00           H  
ATOM   2790  N   LYS B 119      16.527 -15.926 -13.166  1.00  0.00           N  
ATOM   2791  CA  LYS B 119      16.273 -16.080 -14.594  1.00  0.00           C  
ATOM   2792  CB  LYS B 119      15.293 -17.230 -14.874  1.00  0.00           C  
ATOM   2793  CG  LYS B 119      16.001 -18.573 -15.129  1.00  0.00           C  
ATOM   2794  CD  LYS B 119      16.831 -19.066 -13.938  1.00  0.00           C  
ATOM   2795  CE  LYS B 119      17.773 -20.242 -14.217  1.00  0.00           C  
ATOM   2796  NZ  LYS B 119      18.653 -20.402 -13.051  1.00  0.00           N1+
ATOM   2797  C   LYS B 119      15.869 -14.787 -15.261  1.00  0.00           C  
ATOM   2798  O   LYS B 119      15.588 -13.781 -14.618  1.00  0.00           O  
ATOM   2799  H   LYS B 119      15.821 -15.941 -12.455  1.00  0.00           H  
ATOM   2800  HZ1 LYS B 119      19.060 -19.475 -12.816  1.00  0.00           H  
ATOM   2801  HZ2 LYS B 119      18.129 -20.708 -12.211  1.00  0.00           H  
ATOM   2802  HZ3 LYS B 119      19.467 -21.036 -13.211  1.00  0.00           H  
ATOM   2803  N   THR B 120      15.878 -14.850 -16.598  1.00  0.00           N  
ATOM   2804  CA  THR B 120      15.457 -13.652 -17.304  1.00  0.00           C  
ATOM   2805  CB  THR B 120      15.975 -13.713 -18.741  1.00  0.00           C  
ATOM   2806  OG1 THR B 120      15.547 -14.922 -19.401  1.00  0.00           O  
ATOM   2807  CG2 THR B 120      17.504 -13.630 -18.751  1.00  0.00           C  
ATOM   2808  C   THR B 120      13.954 -13.508 -17.246  1.00  0.00           C  
ATOM   2809  O   THR B 120      13.240 -14.507 -17.174  1.00  0.00           O  
ATOM   2810  H   THR B 120      16.044 -15.692 -17.106  1.00  0.00           H  
ATOM   2811  HG1 THR B 120      16.108 -14.966 -20.174  1.00  0.00           H  
ATOM   2812  N   VAL B 121      13.493 -12.255 -17.286  1.00  0.00           N  
ATOM   2813  CA  VAL B 121      12.055 -12.033 -17.129  1.00  0.00           C  
ATOM   2814  CB  VAL B 121      11.786 -10.517 -17.120  1.00  0.00           C  
ATOM   2815  CG1 VAL B 121      10.314 -10.140 -16.954  1.00  0.00           C  
ATOM   2816  CG2 VAL B 121      12.625  -9.858 -16.024  1.00  0.00           C  
ATOM   2817  C   VAL B 121      11.246 -12.796 -18.177  1.00  0.00           C  
ATOM   2818  O   VAL B 121      11.693 -13.038 -19.298  1.00  0.00           O  
ATOM   2819  H   VAL B 121      14.119 -11.507 -17.520  1.00  0.00           H  
ATOM   2820  N   LYS B 122      10.078 -13.257 -17.730  1.00  0.00           N  
ATOM   2821  CA  LYS B 122       9.151 -13.928 -18.630  1.00  0.00           C  
ATOM   2822  CB  LYS B 122       8.979 -15.392 -18.207  1.00  0.00           C  
ATOM   2823  CG  LYS B 122      10.283 -16.182 -18.321  1.00  0.00           C  
ATOM   2824  CD  LYS B 122      10.728 -16.375 -19.772  1.00  0.00           C  
ATOM   2825  CE  LYS B 122      12.238 -16.580 -19.895  1.00  0.00           C  
ATOM   2826  NZ  LYS B 122      12.903 -15.304 -19.612  1.00  0.00           N1+
ATOM   2827  C   LYS B 122       7.838 -13.181 -18.582  1.00  0.00           C  
ATOM   2828  O   LYS B 122       7.709 -12.180 -17.888  1.00  0.00           O  
ATOM   2829  H   LYS B 122       9.765 -13.084 -16.794  1.00  0.00           H  
ATOM   2830  HZ1 LYS B 122      12.653 -14.589 -20.332  1.00  0.00           H  
ATOM   2831  HZ2 LYS B 122      12.604 -14.926 -18.691  1.00  0.00           H  
ATOM   2832  HZ3 LYS B 122      13.938 -15.393 -19.604  1.00  0.00           H  
ATOM   2833  N   LYS B 123       6.857 -13.712 -19.331  1.00  0.00           N  
ATOM   2834  CA  LYS B 123       5.543 -13.067 -19.296  1.00  0.00           C  
ATOM   2835  CB  LYS B 123       4.585 -13.787 -20.247  1.00  0.00           C  
ATOM   2836  CG  LYS B 123       3.412 -12.909 -20.685  1.00  0.00           C  
ATOM   2837  CD  LYS B 123       3.921 -11.693 -21.454  1.00  0.00           C  
ATOM   2838  CE  LYS B 123       2.822 -10.760 -21.955  1.00  0.00           C  
ATOM   2839  NZ  LYS B 123       3.475  -9.675 -22.682  1.00  0.00           N1+
ATOM   2840  C   LYS B 123       4.958 -12.992 -17.894  1.00  0.00           C  
ATOM   2841  O   LYS B 123       4.484 -11.975 -17.413  1.00  0.00           O  
ATOM   2842  H   LYS B 123       7.025 -14.527 -19.882  1.00  0.00           H  
ATOM   2843  HZ1 LYS B 123       4.217  -9.222 -22.111  1.00  0.00           H  
ATOM   2844  HZ2 LYS B 123       4.009 -10.010 -23.519  1.00  0.00           H  
ATOM   2845  HZ3 LYS B 123       2.860  -8.928 -23.044  1.00  0.00           H  
ATOM   2846  N   ASN B 124       5.071 -14.149 -17.236  1.00  0.00           N  
ATOM   2847  CA  ASN B 124       4.693 -14.235 -15.828  1.00  0.00           C  
ATOM   2848  CB  ASN B 124       4.268 -15.672 -15.479  1.00  0.00           C  
ATOM   2849  CG  ASN B 124       5.401 -16.657 -15.734  1.00  0.00           C  
ATOM   2850  OD1 ASN B 124       5.960 -16.734 -16.822  1.00  0.00           O  
ATOM   2851  ND2 ASN B 124       5.712 -17.421 -14.685  1.00  0.00           N  
ATOM   2852  C   ASN B 124       5.775 -13.744 -14.878  1.00  0.00           C  
ATOM   2853  O   ASN B 124       6.221 -14.460 -13.988  1.00  0.00           O  
ATOM   2854  H   ASN B 124       5.526 -14.930 -17.666  1.00  0.00           H  
ATOM   2855 HD21 ASN B 124       5.268 -17.279 -13.802  1.00  0.00           H  
ATOM   2856 HD22 ASN B 124       6.413 -18.122 -14.794  1.00  0.00           H  
ATOM   2857  N   THR B 125       6.202 -12.499 -15.111  1.00  0.00           N  
ATOM   2858  CA  THR B 125       7.230 -11.964 -14.218  1.00  0.00           C  
ATOM   2859  CB  THR B 125       8.634 -12.420 -14.643  1.00  0.00           C  
ATOM   2860  OG1 THR B 125       8.597 -13.734 -15.221  1.00  0.00           O  
ATOM   2861  CG2 THR B 125       9.638 -12.387 -13.490  1.00  0.00           C  
ATOM   2862  C   THR B 125       7.198 -10.455 -14.032  1.00  0.00           C  
ATOM   2863  O   THR B 125       7.738  -9.924 -13.071  1.00  0.00           O  
ATOM   2864  H   THR B 125       5.849 -11.990 -15.897  1.00  0.00           H  
ATOM   2865  HG1 THR B 125       8.101 -14.265 -14.598  1.00  0.00           H  
ATOM   2866  N   PHE B 126       6.547  -9.781 -14.992  1.00  0.00           N  
ATOM   2867  CA  PHE B 126       6.356  -8.341 -14.845  1.00  0.00           C  
ATOM   2868  CB  PHE B 126       7.560  -7.569 -15.405  1.00  0.00           C  
ATOM   2869  CG  PHE B 126       8.566  -7.244 -14.321  1.00  0.00           C  
ATOM   2870  CD1 PHE B 126       8.272  -6.232 -13.381  1.00  0.00           C  
ATOM   2871  CD2 PHE B 126       9.787  -7.949 -14.266  1.00  0.00           C  
ATOM   2872  CE1 PHE B 126       9.206  -5.925 -12.372  1.00  0.00           C  
ATOM   2873  CE2 PHE B 126      10.723  -7.646 -13.259  1.00  0.00           C  
ATOM   2874  CZ  PHE B 126      10.423  -6.636 -12.321  1.00  0.00           C  
ATOM   2875  C   PHE B 126       5.075  -7.953 -15.554  1.00  0.00           C  
ATOM   2876  O   PHE B 126       4.747  -8.503 -16.597  1.00  0.00           O  
ATOM   2877  H   PHE B 126       6.149 -10.214 -15.802  1.00  0.00           H  
ATOM   2878  N   PHE B 127       4.345  -7.023 -14.926  1.00  0.00           N  
ATOM   2879  CA  PHE B 127       3.003  -6.694 -15.400  1.00  0.00           C  
ATOM   2880  CB  PHE B 127       1.930  -7.460 -14.612  1.00  0.00           C  
ATOM   2881  CG  PHE B 127       2.031  -8.952 -14.831  1.00  0.00           C  
ATOM   2882  CD1 PHE B 127       1.443  -9.527 -15.979  1.00  0.00           C  
ATOM   2883  CD2 PHE B 127       2.709  -9.747 -13.882  1.00  0.00           C  
ATOM   2884  CE1 PHE B 127       1.530 -10.919 -16.177  1.00  0.00           C  
ATOM   2885  CE2 PHE B 127       2.800 -11.138 -14.080  1.00  0.00           C  
ATOM   2886  CZ  PHE B 127       2.203 -11.709 -15.223  1.00  0.00           C  
ATOM   2887  C   PHE B 127       2.704  -5.212 -15.284  1.00  0.00           C  
ATOM   2888  O   PHE B 127       2.971  -4.575 -14.268  1.00  0.00           O  
ATOM   2889  H   PHE B 127       4.704  -6.575 -14.109  1.00  0.00           H  
ATOM   2890  N   LYS B 128       2.100  -4.702 -16.367  1.00  0.00           N  
ATOM   2891  CA  LYS B 128       1.448  -3.402 -16.242  1.00  0.00           C  
ATOM   2892  CB  LYS B 128       1.556  -2.603 -17.556  1.00  0.00           C  
ATOM   2893  CG  LYS B 128       0.859  -1.231 -17.518  1.00  0.00           C  
ATOM   2894  CD  LYS B 128       0.956  -0.352 -18.777  1.00  0.00           C  
ATOM   2895  CE  LYS B 128       2.206   0.534 -18.930  1.00  0.00           C  
ATOM   2896  NZ  LYS B 128       3.421  -0.231 -19.233  1.00  0.00           N1+
ATOM   2897  C   LYS B 128       0.000  -3.596 -15.831  1.00  0.00           C  
ATOM   2898  O   LYS B 128      -0.773  -4.260 -16.509  1.00  0.00           O  
ATOM   2899  H   LYS B 128       1.928  -5.274 -17.168  1.00  0.00           H  
ATOM   2900  HZ1 LYS B 128       3.606  -0.935 -18.494  1.00  0.00           H  
ATOM   2901  HZ2 LYS B 128       3.331  -0.764 -20.125  1.00  0.00           H  
ATOM   2902  HZ3 LYS B 128       4.273   0.382 -19.230  1.00  0.00           H  
ATOM   2903  N   CYS B 129      -0.333  -2.997 -14.688  1.00  0.00           N  
ATOM   2904  CA  CYS B 129      -1.742  -2.944 -14.319  1.00  0.00           C  
ATOM   2905  CB  CYS B 129      -1.984  -3.793 -13.068  1.00  0.00           C  
ATOM   2906  SG  CYS B 129      -3.730  -3.982 -12.623  1.00  0.00           S  
ATOM   2907  C   CYS B 129      -2.109  -1.491 -14.105  1.00  0.00           C  
ATOM   2908  O   CYS B 129      -1.230  -0.640 -14.034  1.00  0.00           O  
ATOM   2909  H   CYS B 129       0.337  -2.514 -14.119  1.00  0.00           H  
ATOM   2910  N   THR B 130      -3.419  -1.227 -14.023  1.00  0.00           N  
ATOM   2911  CA  THR B 130      -3.862   0.153 -13.838  1.00  0.00           C  
ATOM   2912  CB  THR B 130      -3.630   0.971 -15.126  1.00  0.00           C  
ATOM   2913  OG1 THR B 130      -3.902   2.357 -14.909  1.00  0.00           O  
ATOM   2914  CG2 THR B 130      -4.408   0.429 -16.331  1.00  0.00           C  
ATOM   2915  C   THR B 130      -5.323   0.155 -13.431  1.00  0.00           C  
ATOM   2916  O   THR B 130      -6.045  -0.791 -13.729  1.00  0.00           O  
ATOM   2917  H   THR B 130      -4.125  -1.935 -14.089  1.00  0.00           H  
ATOM   2918  HG1 THR B 130      -4.043   2.740 -15.776  1.00  0.00           H  
ATOM   2919  N   VAL B 131      -5.719   1.233 -12.742  1.00  0.00           N  
ATOM   2920  CA  VAL B 131      -7.142   1.477 -12.499  1.00  0.00           C  
ATOM   2921  CB  VAL B 131      -7.588   1.052 -11.084  1.00  0.00           C  
ATOM   2922  CG1 VAL B 131      -7.691  -0.468 -10.944  1.00  0.00           C  
ATOM   2923  CG2 VAL B 131      -6.723   1.678  -9.985  1.00  0.00           C  
ATOM   2924  C   VAL B 131      -7.430   2.949 -12.711  1.00  0.00           C  
ATOM   2925  O   VAL B 131      -6.533   3.774 -12.601  1.00  0.00           O  
ATOM   2926  H   VAL B 131      -5.042   1.939 -12.514  1.00  0.00           H  
ATOM   2927  N   ASP B 132      -8.700   3.253 -13.013  1.00  0.00           N  
ATOM   2928  CA  ASP B 132      -9.045   4.677 -13.026  1.00  0.00           C  
ATOM   2929  CB  ASP B 132     -10.310   4.914 -13.873  1.00  0.00           C  
ATOM   2930  CG  ASP B 132     -10.807   6.356 -13.815  1.00  0.00           C  
ATOM   2931  OD1 ASP B 132     -10.055   7.283 -14.113  1.00  0.00           O  
ATOM   2932  OD2 ASP B 132     -11.954   6.561 -13.436  1.00  0.00           O1-
ATOM   2933  C   ASP B 132      -9.188   5.190 -11.604  1.00  0.00           C  
ATOM   2934  O   ASP B 132      -9.511   4.451 -10.678  1.00  0.00           O  
ATOM   2935  H   ASP B 132      -9.412   2.556 -13.008  1.00  0.00           H  
ATOM   2936  N   VAL B 133      -8.886   6.479 -11.471  1.00  0.00           N  
ATOM   2937  CA  VAL B 133      -9.056   7.124 -10.180  1.00  0.00           C  
ATOM   2938  CB  VAL B 133      -7.857   8.048  -9.930  1.00  0.00           C  
ATOM   2939  CG1 VAL B 133      -8.019   8.941  -8.704  1.00  0.00           C  
ATOM   2940  CG2 VAL B 133      -6.585   7.214  -9.819  1.00  0.00           C  
ATOM   2941  C   VAL B 133     -10.370   7.882 -10.156  1.00  0.00           C  
ATOM   2942  O   VAL B 133     -10.631   8.724 -11.003  1.00  0.00           O  
ATOM   2943  H   VAL B 133      -8.723   7.009 -12.311  1.00  0.00           H  
ATOM   2944  N   PRO B 134     -11.206   7.563  -9.141  1.00  0.00           N  
ATOM   2945  CD  PRO B 134     -11.028   6.500  -8.160  1.00  0.00           C  
ATOM   2946  CA  PRO B 134     -12.449   8.317  -8.948  1.00  0.00           C  
ATOM   2947  CB  PRO B 134     -12.996   7.735  -7.641  1.00  0.00           C  
ATOM   2948  CG  PRO B 134     -12.417   6.326  -7.562  1.00  0.00           C  
ATOM   2949  C   PRO B 134     -12.247   9.823  -8.876  1.00  0.00           C  
ATOM   2950  O   PRO B 134     -11.261  10.314  -8.339  1.00  0.00           O  
ATOM   2951  N   GLU B 135     -13.251  10.516  -9.443  1.00  0.00           N  
ATOM   2952  CA  GLU B 135     -13.265  11.979  -9.560  1.00  0.00           C  
ATOM   2953  CB  GLU B 135     -14.715  12.437  -9.753  1.00  0.00           C  
ATOM   2954  CG  GLU B 135     -14.891  13.665 -10.653  1.00  0.00           C  
ATOM   2955  CD  GLU B 135     -14.486  13.313 -12.071  1.00  0.00           C  
ATOM   2956  OE1 GLU B 135     -13.494  13.854 -12.553  1.00  0.00           O  
ATOM   2957  OE2 GLU B 135     -15.124  12.455 -12.684  1.00  0.00           O1-
ATOM   2958  C   GLU B 135     -12.604  12.761  -8.431  1.00  0.00           C  
ATOM   2959  O   GLU B 135     -11.664  13.526  -8.607  1.00  0.00           O  
ATOM   2960  H   GLU B 135     -13.967   9.998  -9.906  1.00  0.00           H  
ATOM   2961  N   ASP B 136     -13.144  12.498  -7.234  1.00  0.00           N  
ATOM   2962  CA  ASP B 136     -12.687  13.182  -6.024  1.00  0.00           C  
ATOM   2963  CB  ASP B 136     -13.530  12.707  -4.826  1.00  0.00           C  
ATOM   2964  CG  ASP B 136     -13.362  11.221  -4.517  1.00  0.00           C  
ATOM   2965  OD1 ASP B 136     -13.492  10.381  -5.414  1.00  0.00           O  
ATOM   2966  OD2 ASP B 136     -13.109  10.895  -3.360  1.00  0.00           O1-
ATOM   2967  C   ASP B 136     -11.194  13.079  -5.744  1.00  0.00           C  
ATOM   2968  O   ASP B 136     -10.534  14.003  -5.283  1.00  0.00           O  
ATOM   2969  H   ASP B 136     -13.785  11.739  -7.118  1.00  0.00           H  
ATOM   2970  N   LEU B 137     -10.672  11.897  -6.074  1.00  0.00           N  
ATOM   2971  CA  LEU B 137      -9.260  11.682  -5.787  1.00  0.00           C  
ATOM   2972  CB  LEU B 137      -9.025  10.219  -5.422  1.00  0.00           C  
ATOM   2973  CG  LEU B 137      -9.906   9.754  -4.267  1.00  0.00           C  
ATOM   2974  CD1 LEU B 137      -9.813   8.245  -4.064  1.00  0.00           C  
ATOM   2975  CD2 LEU B 137      -9.625  10.550  -2.992  1.00  0.00           C  
ATOM   2976  C   LEU B 137      -8.297  12.120  -6.874  1.00  0.00           C  
ATOM   2977  O   LEU B 137      -7.085  12.012  -6.723  1.00  0.00           O  
ATOM   2978  H   LEU B 137     -11.256  11.199  -6.491  1.00  0.00           H  
ATOM   2979  N   ARG B 138      -8.863  12.614  -7.988  1.00  0.00           N  
ATOM   2980  CA  ARG B 138      -8.004  12.831  -9.154  1.00  0.00           C  
ATOM   2981  CB  ARG B 138      -8.835  13.176 -10.388  1.00  0.00           C  
ATOM   2982  CG  ARG B 138      -9.453  11.891 -10.935  1.00  0.00           C  
ATOM   2983  CD  ARG B 138     -10.312  12.062 -12.185  1.00  0.00           C  
ATOM   2984  NE  ARG B 138     -10.644  10.742 -12.719  1.00  0.00           N  
ATOM   2985  CZ  ARG B 138     -11.827  10.461 -13.288  1.00  0.00           C  
ATOM   2986  NH1 ARG B 138     -12.074   9.229 -13.711  1.00  0.00           N  
ATOM   2987  NH2 ARG B 138     -12.750  11.402 -13.399  1.00  0.00           N1+
ATOM   2988  C   ARG B 138      -6.808  13.757  -8.999  1.00  0.00           C  
ATOM   2989  O   ARG B 138      -5.797  13.589  -9.671  1.00  0.00           O  
ATOM   2990  H   ARG B 138      -9.856  12.733  -8.053  1.00  0.00           H  
ATOM   2991  HE  ARG B 138     -10.016   9.971 -12.578  1.00  0.00           H  
ATOM   2992 HH11 ARG B 138     -12.930   8.957 -14.137  1.00  0.00           H  
ATOM   2993 HH12 ARG B 138     -11.399   8.477 -13.605  1.00  0.00           H  
ATOM   2994 HH21 ARG B 138     -13.684  11.265 -13.734  1.00  0.00           H  
ATOM   2995 HH22 ARG B 138     -12.600  12.349 -13.083  1.00  0.00           H  
ATOM   2996  N   GLU B 139      -6.936  14.709  -8.064  1.00  0.00           N  
ATOM   2997  CA  GLU B 139      -5.715  15.436  -7.709  1.00  0.00           C  
ATOM   2998  CB  GLU B 139      -6.041  16.833  -7.190  1.00  0.00           C  
ATOM   2999  CG  GLU B 139      -6.809  17.691  -8.194  1.00  0.00           C  
ATOM   3000  CD  GLU B 139      -7.040  19.058  -7.588  1.00  0.00           C  
ATOM   3001  OE1 GLU B 139      -6.331  19.991  -7.959  1.00  0.00           O  
ATOM   3002  OE2 GLU B 139      -7.924  19.183  -6.742  1.00  0.00           O1-
ATOM   3003  C   GLU B 139      -4.869  14.692  -6.689  1.00  0.00           C  
ATOM   3004  O   GLU B 139      -3.676  14.456  -6.849  1.00  0.00           O  
ATOM   3005  H   GLU B 139      -7.807  14.851  -7.595  1.00  0.00           H  
ATOM   3006  N   ALA B 140      -5.575  14.299  -5.612  1.00  0.00           N  
ATOM   3007  CA  ALA B 140      -4.929  13.647  -4.468  1.00  0.00           C  
ATOM   3008  CB  ALA B 140      -5.986  13.127  -3.493  1.00  0.00           C  
ATOM   3009  C   ALA B 140      -3.980  12.502  -4.792  1.00  0.00           C  
ATOM   3010  O   ALA B 140      -2.973  12.279  -4.131  1.00  0.00           O  
ATOM   3011  H   ALA B 140      -6.547  14.524  -5.589  1.00  0.00           H  
ATOM   3012  N   CYS B 141      -4.341  11.785  -5.862  1.00  0.00           N  
ATOM   3013  CA  CYS B 141      -3.536  10.627  -6.230  1.00  0.00           C  
ATOM   3014  CB  CYS B 141      -4.339   9.697  -7.135  1.00  0.00           C  
ATOM   3015  SG  CYS B 141      -5.734   8.964  -6.242  1.00  0.00           S  
ATOM   3016  C   CYS B 141      -2.136  10.852  -6.785  1.00  0.00           C  
ATOM   3017  O   CYS B 141      -1.432   9.913  -7.133  1.00  0.00           O  
ATOM   3018  H   CYS B 141      -5.181  12.019  -6.355  1.00  0.00           H  
ATOM   3019  N   ALA B 142      -1.707  12.117  -6.857  1.00  0.00           N  
ATOM   3020  CA  ALA B 142      -0.336  12.288  -7.338  1.00  0.00           C  
ATOM   3021  CB  ALA B 142      -0.191  13.647  -8.028  1.00  0.00           C  
ATOM   3022  C   ALA B 142       0.752  12.126  -6.276  1.00  0.00           C  
ATOM   3023  O   ALA B 142       1.564  13.017  -6.056  1.00  0.00           O  
ATOM   3024  H   ALA B 142      -2.274  12.890  -6.562  1.00  0.00           H  
ATOM   3025  N   ASN B 143       0.750  10.957  -5.600  1.00  0.00           N  
ATOM   3026  CA  ASN B 143       1.640  10.889  -4.435  1.00  0.00           C  
ATOM   3027  CB  ASN B 143       1.020  11.679  -3.274  1.00  0.00           C  
ATOM   3028  CG  ASN B 143       2.088  12.030  -2.266  1.00  0.00           C  
ATOM   3029  OD1 ASN B 143       2.634  11.177  -1.577  1.00  0.00           O  
ATOM   3030  ND2 ASN B 143       2.374  13.331  -2.214  1.00  0.00           N  
ATOM   3031  C   ASN B 143       2.044   9.499  -3.952  1.00  0.00           C  
ATOM   3032  O   ASN B 143       1.307   8.845  -3.225  1.00  0.00           O  
ATOM   3033  H   ASN B 143       0.067  10.254  -5.817  1.00  0.00           H  
ATOM   3034 HD21 ASN B 143       3.051  13.675  -1.566  1.00  0.00           H  
ATOM   3035 HD22 ASN B 143       1.910  13.968  -2.832  1.00  0.00           H  
ATOM   3036  N   GLU B 144       3.275   9.072  -4.313  1.00  0.00           N  
ATOM   3037  CA  GLU B 144       3.696   7.734  -3.852  1.00  0.00           C  
ATOM   3038  CB  GLU B 144       5.033   7.255  -4.455  1.00  0.00           C  
ATOM   3039  CG  GLU B 144       5.001   5.732  -4.689  1.00  0.00           C  
ATOM   3040  CD  GLU B 144       6.336   5.024  -4.486  1.00  0.00           C  
ATOM   3041  OE1 GLU B 144       6.604   4.540  -3.393  1.00  0.00           O  
ATOM   3042  OE2 GLU B 144       7.084   4.828  -5.434  1.00  0.00           O1-
ATOM   3043  C   GLU B 144       3.748   7.504  -2.339  1.00  0.00           C  
ATOM   3044  O   GLU B 144       3.851   6.382  -1.853  1.00  0.00           O  
ATOM   3045  H   GLU B 144       3.841   9.641  -4.908  1.00  0.00           H  
ATOM   3046  N   ASN B 145       3.697   8.603  -1.579  1.00  0.00           N  
ATOM   3047  CA  ASN B 145       3.616   8.363  -0.141  1.00  0.00           C  
ATOM   3048  CB  ASN B 145       4.389   9.408   0.664  1.00  0.00           C  
ATOM   3049  CG  ASN B 145       5.864   9.065   0.589  1.00  0.00           C  
ATOM   3050  OD1 ASN B 145       6.265   8.021   0.077  1.00  0.00           O  
ATOM   3051  ND2 ASN B 145       6.668   9.989   1.117  1.00  0.00           N  
ATOM   3052  C   ASN B 145       2.205   8.157   0.358  1.00  0.00           C  
ATOM   3053  O   ASN B 145       1.944   7.280   1.171  1.00  0.00           O  
ATOM   3054  H   ASN B 145       3.564   9.517  -1.963  1.00  0.00           H  
ATOM   3055 HD21 ASN B 145       7.657   9.848   1.108  1.00  0.00           H  
ATOM   3056 HD22 ASN B 145       6.303  10.825   1.525  1.00  0.00           H  
ATOM   3057  N   ALA B 146       1.272   8.923  -0.229  1.00  0.00           N  
ATOM   3058  CA  ALA B 146      -0.136   8.605   0.032  1.00  0.00           C  
ATOM   3059  CB  ALA B 146      -1.060   9.596  -0.680  1.00  0.00           C  
ATOM   3060  C   ALA B 146      -0.513   7.190  -0.395  1.00  0.00           C  
ATOM   3061  O   ALA B 146      -1.240   6.460   0.281  1.00  0.00           O  
ATOM   3062  H   ALA B 146       1.546   9.637  -0.876  1.00  0.00           H  
ATOM   3063  N   HIS B 147       0.083   6.834  -1.544  1.00  0.00           N  
ATOM   3064  CA  HIS B 147      -0.054   5.481  -2.077  1.00  0.00           C  
ATOM   3065  CB  HIS B 147      -0.078   5.471  -3.603  1.00  0.00           C  
ATOM   3066  CG  HIS B 147      -1.100   6.453  -4.095  1.00  0.00           C  
ATOM   3067  ND1 HIS B 147      -2.409   6.386  -3.804  1.00  0.00           N  
ATOM   3068  CD2 HIS B 147      -0.861   7.583  -4.874  1.00  0.00           C  
ATOM   3069  NE2 HIS B 147      -2.049   8.200  -5.036  1.00  0.00           N  
ATOM   3070  CE1 HIS B 147      -3.000   7.470  -4.384  1.00  0.00           C  
ATOM   3071  C   HIS B 147       1.000   4.501  -1.617  1.00  0.00           C  
ATOM   3072  O   HIS B 147       1.126   3.402  -2.146  1.00  0.00           O  
ATOM   3073  H   HIS B 147       0.601   7.527  -2.047  1.00  0.00           H  
ATOM   3074  HD1 HIS B 147      -2.869   5.688  -3.294  1.00  0.00           H  
ATOM   3075  N   LYS B 148       1.742   4.896  -0.569  1.00  0.00           N  
ATOM   3076  CA  LYS B 148       2.650   3.893  -0.017  1.00  0.00           C  
ATOM   3077  CB  LYS B 148       3.575   4.509   1.036  1.00  0.00           C  
ATOM   3078  CG  LYS B 148       4.780   3.632   1.387  1.00  0.00           C  
ATOM   3079  CD  LYS B 148       5.826   3.461   0.275  1.00  0.00           C  
ATOM   3080  CE  LYS B 148       6.712   4.691   0.032  1.00  0.00           C  
ATOM   3081  NZ  LYS B 148       6.128   5.615  -0.947  1.00  0.00           N1+
ATOM   3082  C   LYS B 148       1.878   2.704   0.526  1.00  0.00           C  
ATOM   3083  O   LYS B 148       2.293   1.559   0.451  1.00  0.00           O  
ATOM   3084  H   LYS B 148       1.612   5.782  -0.124  1.00  0.00           H  
ATOM   3085  HZ1 LYS B 148       6.430   5.357  -1.908  1.00  0.00           H  
ATOM   3086  HZ2 LYS B 148       5.088   5.615  -0.944  1.00  0.00           H  
ATOM   3087  HZ3 LYS B 148       6.450   6.584  -0.748  1.00  0.00           H  
ATOM   3088  N   ASP B 149       0.667   3.037   1.001  1.00  0.00           N  
ATOM   3089  CA  ASP B 149      -0.319   2.005   1.317  1.00  0.00           C  
ATOM   3090  CB  ASP B 149      -1.619   2.628   1.826  1.00  0.00           C  
ATOM   3091  CG  ASP B 149      -1.357   3.319   3.144  1.00  0.00           C  
ATOM   3092  OD1 ASP B 149      -1.822   2.849   4.168  1.00  0.00           O  
ATOM   3093  OD2 ASP B 149      -0.636   4.306   3.173  1.00  0.00           O1-
ATOM   3094  C   ASP B 149      -0.612   1.014   0.213  1.00  0.00           C  
ATOM   3095  O   ASP B 149      -0.793  -0.166   0.463  1.00  0.00           O  
ATOM   3096  H   ASP B 149       0.451   3.994   1.205  1.00  0.00           H  
ATOM   3097  N   PHE B 150      -0.629   1.528  -1.022  1.00  0.00           N  
ATOM   3098  CA  PHE B 150      -0.826   0.583  -2.115  1.00  0.00           C  
ATOM   3099  CB  PHE B 150      -1.271   1.295  -3.393  1.00  0.00           C  
ATOM   3100  CG  PHE B 150      -2.393   0.550  -4.090  1.00  0.00           C  
ATOM   3101  CD1 PHE B 150      -3.245  -0.326  -3.376  1.00  0.00           C  
ATOM   3102  CD2 PHE B 150      -2.589   0.782  -5.467  1.00  0.00           C  
ATOM   3103  CE1 PHE B 150      -4.324  -0.942  -4.037  1.00  0.00           C  
ATOM   3104  CE2 PHE B 150      -3.664   0.167  -6.133  1.00  0.00           C  
ATOM   3105  CZ  PHE B 150      -4.529  -0.673  -5.404  1.00  0.00           C  
ATOM   3106  C   PHE B 150       0.371  -0.305  -2.370  1.00  0.00           C  
ATOM   3107  O   PHE B 150       0.252  -1.510  -2.548  1.00  0.00           O  
ATOM   3108  H   PHE B 150      -0.383   2.478  -1.200  1.00  0.00           H  
ATOM   3109  N   LYS B 151       1.553   0.334  -2.307  1.00  0.00           N  
ATOM   3110  CA  LYS B 151       2.784  -0.460  -2.367  1.00  0.00           C  
ATOM   3111  CB  LYS B 151       3.993   0.486  -2.259  1.00  0.00           C  
ATOM   3112  CG  LYS B 151       5.378  -0.163  -2.396  1.00  0.00           C  
ATOM   3113  CD  LYS B 151       6.488   0.824  -2.794  1.00  0.00           C  
ATOM   3114  CE  LYS B 151       6.233   1.393  -4.192  1.00  0.00           C  
ATOM   3115  NZ  LYS B 151       7.368   2.154  -4.736  1.00  0.00           N1+
ATOM   3116  C   LYS B 151       2.793  -1.620  -1.367  1.00  0.00           C  
ATOM   3117  O   LYS B 151       2.987  -2.774  -1.724  1.00  0.00           O  
ATOM   3118  H   LYS B 151       1.565   1.331  -2.212  1.00  0.00           H  
ATOM   3119  HZ1 LYS B 151       8.298   1.833  -4.403  1.00  0.00           H  
ATOM   3120  HZ2 LYS B 151       7.393   1.999  -5.766  1.00  0.00           H  
ATOM   3121  HZ3 LYS B 151       7.256   3.178  -4.540  1.00  0.00           H  
ATOM   3122  N   LYS B 152       2.470  -1.243  -0.116  1.00  0.00           N  
ATOM   3123  CA  LYS B 152       2.222  -2.194   0.973  1.00  0.00           C  
ATOM   3124  CB  LYS B 152       1.738  -1.422   2.215  1.00  0.00           C  
ATOM   3125  CG  LYS B 152       2.792  -0.611   2.984  1.00  0.00           C  
ATOM   3126  CD  LYS B 152       2.263   0.701   3.598  1.00  0.00           C  
ATOM   3127  CE  LYS B 152       0.987   0.600   4.448  1.00  0.00           C  
ATOM   3128  NZ  LYS B 152       0.496   1.945   4.806  1.00  0.00           N1+
ATOM   3129  C   LYS B 152       1.207  -3.289   0.647  1.00  0.00           C  
ATOM   3130  O   LYS B 152       1.435  -4.479   0.814  1.00  0.00           O  
ATOM   3131  H   LYS B 152       2.386  -0.262   0.048  1.00  0.00           H  
ATOM   3132  HZ1 LYS B 152       1.021   2.371   5.590  1.00  0.00           H  
ATOM   3133  HZ2 LYS B 152       0.493   2.605   3.997  1.00  0.00           H  
ATOM   3134  HZ3 LYS B 152      -0.520   1.912   5.053  1.00  0.00           H  
ATOM   3135  N   ALA B 153       0.031  -2.820   0.211  1.00  0.00           N  
ATOM   3136  CA  ALA B 153      -1.107  -3.732   0.169  1.00  0.00           C  
ATOM   3137  CB  ALA B 153      -2.424  -2.954   0.142  1.00  0.00           C  
ATOM   3138  C   ALA B 153      -1.110  -4.714  -0.983  1.00  0.00           C  
ATOM   3139  O   ALA B 153      -1.543  -5.858  -0.853  1.00  0.00           O  
ATOM   3140  H   ALA B 153      -0.069  -1.851  -0.009  1.00  0.00           H  
ATOM   3141  N   VAL B 154      -0.648  -4.208  -2.129  1.00  0.00           N  
ATOM   3142  CA  VAL B 154      -0.728  -5.057  -3.311  1.00  0.00           C  
ATOM   3143  CB  VAL B 154      -1.579  -4.397  -4.413  1.00  0.00           C  
ATOM   3144  CG1 VAL B 154      -2.999  -4.139  -3.912  1.00  0.00           C  
ATOM   3145  CG2 VAL B 154      -0.959  -3.119  -4.978  1.00  0.00           C  
ATOM   3146  C   VAL B 154       0.611  -5.529  -3.850  1.00  0.00           C  
ATOM   3147  O   VAL B 154       0.678  -6.394  -4.715  1.00  0.00           O  
ATOM   3148  H   VAL B 154      -0.283  -3.277  -2.165  1.00  0.00           H  
ATOM   3149  N   GLY B 155       1.684  -4.925  -3.317  1.00  0.00           N  
ATOM   3150  CA  GLY B 155       2.977  -5.239  -3.921  1.00  0.00           C  
ATOM   3151  C   GLY B 155       3.175  -4.517  -5.241  1.00  0.00           C  
ATOM   3152  O   GLY B 155       3.601  -5.074  -6.245  1.00  0.00           O  
ATOM   3153  H   GLY B 155       1.625  -4.235  -2.594  1.00  0.00           H  
ATOM   3154  N   ALA B 156       2.818  -3.227  -5.199  1.00  0.00           N  
ATOM   3155  CA  ALA B 156       3.055  -2.436  -6.402  1.00  0.00           C  
ATOM   3156  CB  ALA B 156       1.991  -1.351  -6.563  1.00  0.00           C  
ATOM   3157  C   ALA B 156       4.408  -1.771  -6.328  1.00  0.00           C  
ATOM   3158  O   ALA B 156       4.608  -0.823  -5.579  1.00  0.00           O  
ATOM   3159  H   ALA B 156       2.554  -2.816  -4.327  1.00  0.00           H  
ATOM   3160  N   CYS B 157       5.348  -2.307  -7.116  1.00  0.00           N  
ATOM   3161  CA  CYS B 157       6.686  -1.716  -7.046  1.00  0.00           C  
ATOM   3162  CB  CYS B 157       7.702  -2.618  -7.742  1.00  0.00           C  
ATOM   3163  SG  CYS B 157       7.209  -3.102  -9.414  1.00  0.00           S  
ATOM   3164  C   CYS B 157       6.717  -0.294  -7.581  1.00  0.00           C  
ATOM   3165  O   CYS B 157       7.211   0.651  -6.966  1.00  0.00           O  
ATOM   3166  H   CYS B 157       5.085  -2.985  -7.805  1.00  0.00           H  
ATOM   3167  N   ARG B 158       6.072  -0.167  -8.741  1.00  0.00           N  
ATOM   3168  CA  ARG B 158       5.624   1.182  -9.020  1.00  0.00           C  
ATOM   3169  CB  ARG B 158       5.823   1.580 -10.477  1.00  0.00           C  
ATOM   3170  CG  ARG B 158       7.257   1.794 -10.964  1.00  0.00           C  
ATOM   3171  CD  ARG B 158       8.017   2.896 -10.226  1.00  0.00           C  
ATOM   3172  NE  ARG B 158       7.140   3.985  -9.795  1.00  0.00           N  
ATOM   3173  CZ  ARG B 158       7.264   4.444  -8.530  1.00  0.00           C  
ATOM   3174  NH1 ARG B 158       6.302   5.180  -7.992  1.00  0.00           N  
ATOM   3175  NH2 ARG B 158       8.327   4.146  -7.788  1.00  0.00           N1+
ATOM   3176  C   ARG B 158       4.162   1.305  -8.693  1.00  0.00           C  
ATOM   3177  O   ARG B 158       3.313   0.675  -9.303  1.00  0.00           O  
ATOM   3178  H   ARG B 158       5.667  -0.953  -9.217  1.00  0.00           H  
ATOM   3179  HE  ARG B 158       6.416   4.284 -10.419  1.00  0.00           H  
ATOM   3180 HH11 ARG B 158       6.418   5.510  -7.047  1.00  0.00           H  
ATOM   3181 HH12 ARG B 158       5.432   5.392  -8.447  1.00  0.00           H  
ATOM   3182 HH21 ARG B 158       8.358   4.443  -6.828  1.00  0.00           H  
ATOM   3183 HH22 ARG B 158       9.117   3.634  -8.153  1.00  0.00           H  
ATOM   3184  N   ILE B 159       3.898   2.180  -7.729  1.00  0.00           N  
ATOM   3185  CA  ILE B 159       2.568   2.754  -7.831  1.00  0.00           C  
ATOM   3186  CB  ILE B 159       1.799   2.607  -6.503  1.00  0.00           C  
ATOM   3187  CG2 ILE B 159       2.538   3.199  -5.305  1.00  0.00           C  
ATOM   3188  CG1 ILE B 159       0.355   3.087  -6.636  1.00  0.00           C  
ATOM   3189  CD1 ILE B 159      -0.397   2.309  -7.715  1.00  0.00           C  
ATOM   3190  C   ILE B 159       2.753   4.174  -8.330  1.00  0.00           C  
ATOM   3191  O   ILE B 159       3.691   4.866  -7.939  1.00  0.00           O  
ATOM   3192  H   ILE B 159       4.604   2.621  -7.182  1.00  0.00           H  
ATOM   3193  N   PHE B 160       1.903   4.546  -9.282  1.00  0.00           N  
ATOM   3194  CA  PHE B 160       2.162   5.798  -9.975  1.00  0.00           C  
ATOM   3195  CB  PHE B 160       3.051   5.512 -11.198  1.00  0.00           C  
ATOM   3196  CG  PHE B 160       3.544   6.783 -11.852  1.00  0.00           C  
ATOM   3197  CD1 PHE B 160       4.418   7.642 -11.149  1.00  0.00           C  
ATOM   3198  CD2 PHE B 160       3.112   7.090 -13.161  1.00  0.00           C  
ATOM   3199  CE1 PHE B 160       4.855   8.833 -11.759  1.00  0.00           C  
ATOM   3200  CE2 PHE B 160       3.550   8.280 -13.773  1.00  0.00           C  
ATOM   3201  CZ  PHE B 160       4.412   9.142 -13.063  1.00  0.00           C  
ATOM   3202  C   PHE B 160       0.845   6.433 -10.351  1.00  0.00           C  
ATOM   3203  O   PHE B 160      -0.171   5.758 -10.430  1.00  0.00           O  
ATOM   3204  H   PHE B 160       1.168   3.942  -9.605  1.00  0.00           H  
ATOM   3205  N   TYR B 161       0.900   7.746 -10.573  1.00  0.00           N  
ATOM   3206  CA  TYR B 161      -0.306   8.365 -11.094  1.00  0.00           C  
ATOM   3207  CB  TYR B 161      -0.820   9.418 -10.113  1.00  0.00           C  
ATOM   3208  CG  TYR B 161      -2.149  10.004 -10.540  1.00  0.00           C  
ATOM   3209  CD1 TYR B 161      -3.237   9.152 -10.823  1.00  0.00           C  
ATOM   3210  CE1 TYR B 161      -4.464   9.716 -11.206  1.00  0.00           C  
ATOM   3211  CD2 TYR B 161      -2.260  11.406 -10.631  1.00  0.00           C  
ATOM   3212  CE2 TYR B 161      -3.491  11.969 -11.001  1.00  0.00           C  
ATOM   3213  CZ  TYR B 161      -4.578  11.117 -11.280  1.00  0.00           C  
ATOM   3214  OH  TYR B 161      -5.792  11.669 -11.627  1.00  0.00           O  
ATOM   3215  C   TYR B 161      -0.026   8.969 -12.444  1.00  0.00           C  
ATOM   3216  O   TYR B 161       0.905   9.745 -12.612  1.00  0.00           O  
ATOM   3217  H   TYR B 161       1.744   8.277 -10.521  1.00  0.00           H  
ATOM   3218  HH  TYR B 161      -5.826  12.551 -11.261  1.00  0.00           H  
ATOM   3219  N   HIS B 162      -0.881   8.567 -13.379  1.00  0.00           N  
ATOM   3220  CA  HIS B 162      -0.932   9.207 -14.683  1.00  0.00           C  
ATOM   3221  CB  HIS B 162      -1.245   8.140 -15.728  1.00  0.00           C  
ATOM   3222  CG  HIS B 162       0.003   7.798 -16.501  1.00  0.00           C  
ATOM   3223  ND1 HIS B 162       0.325   8.371 -17.672  1.00  0.00           N  
ATOM   3224  CD2 HIS B 162       0.997   6.878 -16.160  1.00  0.00           C  
ATOM   3225  NE2 HIS B 162       1.926   6.907 -17.146  1.00  0.00           N  
ATOM   3226  CE1 HIS B 162       1.512   7.827 -18.078  1.00  0.00           C  
ATOM   3227  C   HIS B 162      -2.022  10.262 -14.660  1.00  0.00           C  
ATOM   3228  O   HIS B 162      -3.204   9.942 -14.649  1.00  0.00           O  
ATOM   3229  H   HIS B 162      -1.598   7.920 -13.126  1.00  0.00           H  
ATOM   3230  HD1 HIS B 162      -0.198   9.068 -18.141  1.00  0.00           H  
ATOM   3231  N   PRO B 163      -1.599  11.546 -14.595  1.00  0.00           N  
ATOM   3232  CD  PRO B 163      -0.218  12.023 -14.594  1.00  0.00           C  
ATOM   3233  CA  PRO B 163      -2.591  12.620 -14.471  1.00  0.00           C  
ATOM   3234  CB  PRO B 163      -1.714  13.841 -14.164  1.00  0.00           C  
ATOM   3235  CG  PRO B 163      -0.337  13.533 -14.756  1.00  0.00           C  
ATOM   3236  C   PRO B 163      -3.506  12.775 -15.681  1.00  0.00           C  
ATOM   3237  O   PRO B 163      -4.723  12.832 -15.569  1.00  0.00           O  
ATOM   3238  N   GLU B 164      -2.861  12.838 -16.853  1.00  0.00           N  
ATOM   3239  CA  GLU B 164      -3.599  12.963 -18.113  1.00  0.00           C  
ATOM   3240  CB  GLU B 164      -2.651  13.106 -19.322  1.00  0.00           C  
ATOM   3241  CG  GLU B 164      -1.235  12.500 -19.238  1.00  0.00           C  
ATOM   3242  CD  GLU B 164      -1.262  11.044 -18.809  1.00  0.00           C  
ATOM   3243  OE1 GLU B 164      -1.373  10.161 -19.648  1.00  0.00           O  
ATOM   3244  OE2 GLU B 164      -1.187  10.781 -17.616  1.00  0.00           O1-
ATOM   3245  C   GLU B 164      -4.604  11.854 -18.375  1.00  0.00           C  
ATOM   3246  O   GLU B 164      -5.692  12.076 -18.892  1.00  0.00           O  
ATOM   3247  H   GLU B 164      -1.900  12.563 -16.859  1.00  0.00           H  
ATOM   3248  N   THR B 165      -4.206  10.646 -17.970  1.00  0.00           N  
ATOM   3249  CA  THR B 165      -5.138   9.545 -18.167  1.00  0.00           C  
ATOM   3250  CB  THR B 165      -4.406   8.396 -18.859  1.00  0.00           C  
ATOM   3251  OG1 THR B 165      -3.083   8.248 -18.328  1.00  0.00           O  
ATOM   3252  CG2 THR B 165      -4.351   8.599 -20.374  1.00  0.00           C  
ATOM   3253  C   THR B 165      -5.862   9.084 -16.912  1.00  0.00           C  
ATOM   3254  O   THR B 165      -6.434   8.000 -16.872  1.00  0.00           O  
ATOM   3255  H   THR B 165      -3.279  10.493 -17.618  1.00  0.00           H  
ATOM   3256  HG1 THR B 165      -2.541   8.943 -18.713  1.00  0.00           H  
ATOM   3257  N   THR B 166      -5.784   9.956 -15.888  1.00  0.00           N  
ATOM   3258  CA  THR B 166      -6.432   9.750 -14.590  1.00  0.00           C  
ATOM   3259  CB  THR B 166      -7.898  10.202 -14.652  1.00  0.00           C  
ATOM   3260  OG1 THR B 166      -8.677   9.425 -15.571  1.00  0.00           O  
ATOM   3261  CG2 THR B 166      -7.962  11.681 -15.044  1.00  0.00           C  
ATOM   3262  C   THR B 166      -6.271   8.392 -13.921  1.00  0.00           C  
ATOM   3263  O   THR B 166      -7.154   7.886 -13.240  1.00  0.00           O  
ATOM   3264  H   THR B 166      -5.325  10.831 -16.035  1.00  0.00           H  
ATOM   3265  HG1 THR B 166      -8.858   8.585 -15.141  1.00  0.00           H  
ATOM   3266  N   GLN B 167      -5.092   7.803 -14.153  1.00  0.00           N  
ATOM   3267  CA  GLN B 167      -4.962   6.409 -13.748  1.00  0.00           C  
ATOM   3268  CB  GLN B 167      -4.649   5.545 -14.960  1.00  0.00           C  
ATOM   3269  CG  GLN B 167      -5.922   5.127 -15.685  1.00  0.00           C  
ATOM   3270  CD  GLN B 167      -5.549   4.596 -17.045  1.00  0.00           C  
ATOM   3271  OE1 GLN B 167      -4.936   3.547 -17.202  1.00  0.00           O  
ATOM   3272  NE2 GLN B 167      -5.951   5.385 -18.040  1.00  0.00           N  
ATOM   3273  C   GLN B 167      -3.952   6.151 -12.662  1.00  0.00           C  
ATOM   3274  O   GLN B 167      -2.829   6.639 -12.674  1.00  0.00           O  
ATOM   3275  H   GLN B 167      -4.362   8.316 -14.609  1.00  0.00           H  
ATOM   3276 HE21 GLN B 167      -5.776   5.138 -18.989  1.00  0.00           H  
ATOM   3277 HE22 GLN B 167      -6.412   6.244 -17.795  1.00  0.00           H  
ATOM   3278  N   LEU B 168      -4.396   5.322 -11.718  1.00  0.00           N  
ATOM   3279  CA  LEU B 168      -3.425   4.767 -10.790  1.00  0.00           C  
ATOM   3280  CB  LEU B 168      -4.113   4.396  -9.476  1.00  0.00           C  
ATOM   3281  CG  LEU B 168      -3.233   4.575  -8.237  1.00  0.00           C  
ATOM   3282  CD1 LEU B 168      -2.687   6.000  -8.116  1.00  0.00           C  
ATOM   3283  CD2 LEU B 168      -3.964   4.143  -6.965  1.00  0.00           C  
ATOM   3284  C   LEU B 168      -2.711   3.591 -11.429  1.00  0.00           C  
ATOM   3285  O   LEU B 168      -3.201   2.469 -11.483  1.00  0.00           O  
ATOM   3286  H   LEU B 168      -5.319   4.947 -11.805  1.00  0.00           H  
ATOM   3287  N   MET B 169      -1.534   3.935 -11.956  1.00  0.00           N  
ATOM   3288  CA  MET B 169      -0.707   2.949 -12.638  1.00  0.00           C  
ATOM   3289  CB  MET B 169       0.275   3.674 -13.563  1.00  0.00           C  
ATOM   3290  CG  MET B 169       0.988   2.766 -14.570  1.00  0.00           C  
ATOM   3291  SD  MET B 169      -0.136   1.961 -15.724  1.00  0.00           S  
ATOM   3292  CE  MET B 169      -0.791   3.433 -16.531  1.00  0.00           C  
ATOM   3293  C   MET B 169       0.002   2.024 -11.666  1.00  0.00           C  
ATOM   3294  O   MET B 169       0.825   2.428 -10.851  1.00  0.00           O  
ATOM   3295  H   MET B 169      -1.215   4.868 -11.784  1.00  0.00           H  
ATOM   3296  N   ILE B 170      -0.393   0.756 -11.782  1.00  0.00           N  
ATOM   3297  CA  ILE B 170       0.076  -0.274 -10.862  1.00  0.00           C  
ATOM   3298  CB  ILE B 170      -1.123  -1.070 -10.326  1.00  0.00           C  
ATOM   3299  CG2 ILE B 170      -0.729  -2.015  -9.189  1.00  0.00           C  
ATOM   3300  CG1 ILE B 170      -2.269  -0.149  -9.915  1.00  0.00           C  
ATOM   3301  CD1 ILE B 170      -3.618  -0.857  -9.938  1.00  0.00           C  
ATOM   3302  C   ILE B 170       1.063  -1.203 -11.546  1.00  0.00           C  
ATOM   3303  O   ILE B 170       0.710  -2.213 -12.143  1.00  0.00           O  
ATOM   3304  H   ILE B 170      -0.997   0.521 -12.544  1.00  0.00           H  
ATOM   3305  N   LEU B 171       2.331  -0.811 -11.448  1.00  0.00           N  
ATOM   3306  CA  LEU B 171       3.346  -1.680 -12.033  1.00  0.00           C  
ATOM   3307  CB  LEU B 171       4.442  -0.844 -12.688  1.00  0.00           C  
ATOM   3308  CG  LEU B 171       3.877   0.166 -13.687  1.00  0.00           C  
ATOM   3309  CD1 LEU B 171       4.874   1.261 -14.054  1.00  0.00           C  
ATOM   3310  CD2 LEU B 171       3.329  -0.535 -14.920  1.00  0.00           C  
ATOM   3311  C   LEU B 171       3.933  -2.625 -11.008  1.00  0.00           C  
ATOM   3312  O   LEU B 171       4.285  -2.241  -9.894  1.00  0.00           O  
ATOM   3313  H   LEU B 171       2.562  -0.025 -10.875  1.00  0.00           H  
ATOM   3314  N   SER B 172       4.015  -3.888 -11.430  1.00  0.00           N  
ATOM   3315  CA  SER B 172       4.524  -4.880 -10.493  1.00  0.00           C  
ATOM   3316  CB  SER B 172       3.378  -5.423  -9.628  1.00  0.00           C  
ATOM   3317  OG  SER B 172       3.869  -6.358  -8.652  1.00  0.00           O  
ATOM   3318  C   SER B 172       5.242  -5.989 -11.223  1.00  0.00           C  
ATOM   3319  O   SER B 172       5.258  -6.049 -12.444  1.00  0.00           O  
ATOM   3320  H   SER B 172       3.727  -4.158 -12.354  1.00  0.00           H  
ATOM   3321  HG  SER B 172       3.295  -6.279  -7.882  1.00  0.00           H  
ATOM   3322  N   ALA B 173       5.819  -6.877 -10.410  1.00  0.00           N  
ATOM   3323  CA  ALA B 173       6.272  -8.143 -10.966  1.00  0.00           C  
ATOM   3324  CB  ALA B 173       7.422  -8.698 -10.122  1.00  0.00           C  
ATOM   3325  C   ALA B 173       5.160  -9.181 -11.028  1.00  0.00           C  
ATOM   3326  O   ALA B 173       5.146 -10.095 -11.842  1.00  0.00           O  
ATOM   3327  H   ALA B 173       5.707  -6.741  -9.424  1.00  0.00           H  
ATOM   3328  N   SER B 174       4.214  -9.026 -10.092  1.00  0.00           N  
ATOM   3329  CA  SER B 174       3.350 -10.184  -9.930  1.00  0.00           C  
ATOM   3330  CB  SER B 174       3.425 -10.682  -8.485  1.00  0.00           C  
ATOM   3331  OG  SER B 174       2.828 -11.982  -8.377  1.00  0.00           O  
ATOM   3332  C   SER B 174       1.917 -10.015 -10.385  1.00  0.00           C  
ATOM   3333  O   SER B 174       1.255  -9.005 -10.172  1.00  0.00           O  
ATOM   3334  H   SER B 174       4.116  -8.205  -9.527  1.00  0.00           H  
ATOM   3335  HG  SER B 174       3.369 -12.467  -7.762  1.00  0.00           H  
ATOM   3336  N   GLU B 175       1.442 -11.131 -10.963  1.00  0.00           N  
ATOM   3337  CA  GLU B 175       0.005 -11.316 -11.175  1.00  0.00           C  
ATOM   3338  CB  GLU B 175      -0.211 -12.677 -11.854  1.00  0.00           C  
ATOM   3339  CG  GLU B 175      -1.647 -13.062 -12.243  1.00  0.00           C  
ATOM   3340  CD  GLU B 175      -2.482 -13.416 -11.023  1.00  0.00           C  
ATOM   3341  OE1 GLU B 175      -2.017 -14.160 -10.159  1.00  0.00           O  
ATOM   3342  OE2 GLU B 175      -3.609 -12.942 -10.911  1.00  0.00           O1-
ATOM   3343  C   GLU B 175      -0.777 -11.165  -9.876  1.00  0.00           C  
ATOM   3344  O   GLU B 175      -1.844 -10.564  -9.808  1.00  0.00           O  
ATOM   3345  H   GLU B 175       2.087 -11.874 -11.136  1.00  0.00           H  
ATOM   3346  N   ALA B 176      -0.137 -11.668  -8.801  1.00  0.00           N  
ATOM   3347  CA  ALA B 176      -0.729 -11.501  -7.474  1.00  0.00           C  
ATOM   3348  CB  ALA B 176       0.222 -11.984  -6.379  1.00  0.00           C  
ATOM   3349  C   ALA B 176      -1.163 -10.080  -7.156  1.00  0.00           C  
ATOM   3350  O   ALA B 176      -2.233  -9.860  -6.610  1.00  0.00           O  
ATOM   3351  H   ALA B 176       0.730 -12.151  -8.928  1.00  0.00           H  
ATOM   3352  N   THR B 177      -0.319  -9.122  -7.570  1.00  0.00           N  
ATOM   3353  CA  THR B 177      -0.702  -7.719  -7.428  1.00  0.00           C  
ATOM   3354  CB  THR B 177       0.468  -6.857  -7.899  1.00  0.00           C  
ATOM   3355  OG1 THR B 177       1.658  -7.247  -7.199  1.00  0.00           O  
ATOM   3356  CG2 THR B 177       0.217  -5.356  -7.750  1.00  0.00           C  
ATOM   3357  C   THR B 177      -1.999  -7.339  -8.135  1.00  0.00           C  
ATOM   3358  O   THR B 177      -2.858  -6.660  -7.586  1.00  0.00           O  
ATOM   3359  H   THR B 177       0.543  -9.334  -8.030  1.00  0.00           H  
ATOM   3360  HG1 THR B 177       1.480  -7.062  -6.276  1.00  0.00           H  
ATOM   3361  N   VAL B 178      -2.120  -7.836  -9.376  1.00  0.00           N  
ATOM   3362  CA  VAL B 178      -3.342  -7.561 -10.138  1.00  0.00           C  
ATOM   3363  CB  VAL B 178      -3.215  -8.106 -11.570  1.00  0.00           C  
ATOM   3364  CG1 VAL B 178      -4.410  -7.707 -12.441  1.00  0.00           C  
ATOM   3365  CG2 VAL B 178      -1.887  -7.685 -12.210  1.00  0.00           C  
ATOM   3366  C   VAL B 178      -4.586  -8.109  -9.446  1.00  0.00           C  
ATOM   3367  O   VAL B 178      -5.610  -7.453  -9.283  1.00  0.00           O  
ATOM   3368  H   VAL B 178      -1.434  -8.482  -9.716  1.00  0.00           H  
ATOM   3369  N   LYS B 179      -4.424  -9.353  -8.978  1.00  0.00           N  
ATOM   3370  CA  LYS B 179      -5.488  -9.947  -8.170  1.00  0.00           C  
ATOM   3371  CB  LYS B 179      -5.063 -11.364  -7.789  1.00  0.00           C  
ATOM   3372  CG  LYS B 179      -6.186 -12.281  -7.302  1.00  0.00           C  
ATOM   3373  CD  LYS B 179      -5.732 -13.713  -6.971  1.00  0.00           C  
ATOM   3374  CE  LYS B 179      -5.333 -14.602  -8.164  1.00  0.00           C  
ATOM   3375  NZ  LYS B 179      -4.080 -14.155  -8.779  1.00  0.00           N1+
ATOM   3376  C   LYS B 179      -5.852  -9.113  -6.943  1.00  0.00           C  
ATOM   3377  O   LYS B 179      -7.004  -8.821  -6.650  1.00  0.00           O  
ATOM   3378  H   LYS B 179      -3.583  -9.848  -9.214  1.00  0.00           H  
ATOM   3379  HZ1 LYS B 179      -3.251 -14.128  -8.161  1.00  0.00           H  
ATOM   3380  HZ2 LYS B 179      -3.771 -14.712  -9.608  1.00  0.00           H  
ATOM   3381  HZ3 LYS B 179      -4.156 -13.222  -9.239  1.00  0.00           H  
ATOM   3382  N   ARG B 180      -4.780  -8.706  -6.251  1.00  0.00           N  
ATOM   3383  CA  ARG B 180      -4.943  -7.901  -5.045  1.00  0.00           C  
ATOM   3384  CB  ARG B 180      -3.583  -7.659  -4.392  1.00  0.00           C  
ATOM   3385  CG  ARG B 180      -2.997  -8.895  -3.710  1.00  0.00           C  
ATOM   3386  CD  ARG B 180      -3.606  -9.176  -2.338  1.00  0.00           C  
ATOM   3387  NE  ARG B 180      -3.104  -8.222  -1.348  1.00  0.00           N  
ATOM   3388  CZ  ARG B 180      -3.413  -8.331  -0.041  1.00  0.00           C  
ATOM   3389  NH1 ARG B 180      -4.266  -9.265   0.380  1.00  0.00           N  
ATOM   3390  NH2 ARG B 180      -2.849  -7.490   0.819  1.00  0.00           N1+
ATOM   3391  C   ARG B 180      -5.696  -6.601  -5.257  1.00  0.00           C  
ATOM   3392  O   ARG B 180      -6.610  -6.287  -4.508  1.00  0.00           O  
ATOM   3393  H   ARG B 180      -3.870  -8.944  -6.587  1.00  0.00           H  
ATOM   3394  HE  ARG B 180      -2.476  -7.492  -1.642  1.00  0.00           H  
ATOM   3395 HH11 ARG B 180      -4.505  -9.368   1.345  1.00  0.00           H  
ATOM   3396 HH12 ARG B 180      -4.687  -9.888  -0.280  1.00  0.00           H  
ATOM   3397 HH21 ARG B 180      -3.023  -7.504   1.802  1.00  0.00           H  
ATOM   3398 HH22 ARG B 180      -2.207  -6.804   0.453  1.00  0.00           H  
ATOM   3399  N   VAL B 181      -5.321  -5.865  -6.318  1.00  0.00           N  
ATOM   3400  CA  VAL B 181      -6.077  -4.634  -6.569  1.00  0.00           C  
ATOM   3401  CB  VAL B 181      -5.390  -3.721  -7.609  1.00  0.00           C  
ATOM   3402  CG1 VAL B 181      -5.129  -4.396  -8.954  1.00  0.00           C  
ATOM   3403  CG2 VAL B 181      -6.165  -2.414  -7.796  1.00  0.00           C  
ATOM   3404  C   VAL B 181      -7.552  -4.864  -6.880  1.00  0.00           C  
ATOM   3405  O   VAL B 181      -8.421  -4.110  -6.458  1.00  0.00           O  
ATOM   3406  H   VAL B 181      -4.572  -6.171  -6.908  1.00  0.00           H  
ATOM   3407  N   ASN B 182      -7.804  -5.977  -7.588  1.00  0.00           N  
ATOM   3408  CA  ASN B 182      -9.204  -6.317  -7.866  1.00  0.00           C  
ATOM   3409  CB  ASN B 182      -9.303  -7.510  -8.818  1.00  0.00           C  
ATOM   3410  CG  ASN B 182      -9.270  -7.024 -10.253  1.00  0.00           C  
ATOM   3411  OD1 ASN B 182     -10.287  -6.798 -10.890  1.00  0.00           O  
ATOM   3412  ND2 ASN B 182      -8.043  -6.878 -10.758  1.00  0.00           N  
ATOM   3413  C   ASN B 182     -10.052  -6.565  -6.628  1.00  0.00           C  
ATOM   3414  O   ASN B 182     -11.256  -6.361  -6.612  1.00  0.00           O  
ATOM   3415  H   ASN B 182      -7.051  -6.567  -7.886  1.00  0.00           H  
ATOM   3416 HD21 ASN B 182      -7.968  -6.558 -11.700  1.00  0.00           H  
ATOM   3417 HD22 ASN B 182      -7.220  -7.078 -10.227  1.00  0.00           H  
ATOM   3418  N   ILE B 183      -9.357  -6.998  -5.566  1.00  0.00           N  
ATOM   3419  CA  ILE B 183     -10.072  -7.114  -4.295  1.00  0.00           C  
ATOM   3420  CB  ILE B 183      -9.445  -8.238  -3.446  1.00  0.00           C  
ATOM   3421  CG2 ILE B 183     -10.211  -8.478  -2.140  1.00  0.00           C  
ATOM   3422  CG1 ILE B 183      -9.285  -9.534  -4.252  1.00  0.00           C  
ATOM   3423  CD1 ILE B 183     -10.610 -10.154  -4.707  1.00  0.00           C  
ATOM   3424  C   ILE B 183     -10.116  -5.800  -3.518  1.00  0.00           C  
ATOM   3425  O   ILE B 183     -11.089  -5.431  -2.874  1.00  0.00           O  
ATOM   3426  H   ILE B 183      -8.380  -7.197  -5.647  1.00  0.00           H  
ATOM   3427  N   LEU B 184      -8.974  -5.108  -3.575  1.00  0.00           N  
ATOM   3428  CA  LEU B 184      -8.783  -4.019  -2.621  1.00  0.00           C  
ATOM   3429  CB  LEU B 184      -7.357  -4.044  -2.066  1.00  0.00           C  
ATOM   3430  CG  LEU B 184      -6.993  -5.335  -1.329  1.00  0.00           C  
ATOM   3431  CD1 LEU B 184      -5.500  -5.389  -1.008  1.00  0.00           C  
ATOM   3432  CD2 LEU B 184      -7.856  -5.555  -0.085  1.00  0.00           C  
ATOM   3433  C   LEU B 184      -9.097  -2.626  -3.124  1.00  0.00           C  
ATOM   3434  O   LEU B 184      -8.718  -1.644  -2.496  1.00  0.00           O  
ATOM   3435  H   LEU B 184      -8.258  -5.373  -4.219  1.00  0.00           H  
ATOM   3436  N   SER B 185      -9.784  -2.559  -4.275  1.00  0.00           N  
ATOM   3437  CA  SER B 185      -9.909  -1.277  -4.976  1.00  0.00           C  
ATOM   3438  CB  SER B 185     -10.837  -1.445  -6.179  1.00  0.00           C  
ATOM   3439  OG  SER B 185     -10.820  -2.815  -6.597  1.00  0.00           O  
ATOM   3440  C   SER B 185     -10.289  -0.071  -4.120  1.00  0.00           C  
ATOM   3441  O   SER B 185      -9.457   0.773  -3.801  1.00  0.00           O  
ATOM   3442  H   SER B 185     -10.113  -3.388  -4.730  1.00  0.00           H  
ATOM   3443  HG  SER B 185      -9.916  -3.051  -6.791  1.00  0.00           H  
ATOM   3444  N   ASP B 186     -11.565  -0.045  -3.699  1.00  0.00           N  
ATOM   3445  CA  ASP B 186     -11.904   1.085  -2.832  1.00  0.00           C  
ATOM   3446  CB  ASP B 186     -13.372   1.512  -2.940  1.00  0.00           C  
ATOM   3447  CG  ASP B 186     -13.450   3.008  -3.226  1.00  0.00           C  
ATOM   3448  OD1 ASP B 186     -13.195   3.830  -2.344  1.00  0.00           O  
ATOM   3449  OD2 ASP B 186     -13.756   3.370  -4.356  1.00  0.00           O1-
ATOM   3450  C   ASP B 186     -11.482   0.955  -1.382  1.00  0.00           C  
ATOM   3451  O   ASP B 186     -11.748   1.807  -0.553  1.00  0.00           O  
ATOM   3452  H   ASP B 186     -12.231  -0.755  -3.926  1.00  0.00           H  
ATOM   3453  N   MET B 187     -10.754  -0.132  -1.079  1.00  0.00           N  
ATOM   3454  CA  MET B 187     -10.091  -0.085   0.224  1.00  0.00           C  
ATOM   3455  CB  MET B 187      -9.630  -1.486   0.641  1.00  0.00           C  
ATOM   3456  CG  MET B 187      -9.037  -1.561   2.052  1.00  0.00           C  
ATOM   3457  SD  MET B 187     -10.208  -1.099   3.340  1.00  0.00           S  
ATOM   3458  CE  MET B 187     -11.389  -2.440   3.113  1.00  0.00           C  
ATOM   3459  C   MET B 187      -8.942   0.912   0.198  1.00  0.00           C  
ATOM   3460  O   MET B 187      -8.786   1.787   1.046  1.00  0.00           O  
ATOM   3461  H   MET B 187     -10.489  -0.796  -1.775  1.00  0.00           H  
ATOM   3462  N   HIS B 188      -8.153   0.777  -0.881  1.00  0.00           N  
ATOM   3463  CA  HIS B 188      -7.131   1.804  -1.032  1.00  0.00           C  
ATOM   3464  CB  HIS B 188      -6.040   1.409  -2.023  1.00  0.00           C  
ATOM   3465  CG  HIS B 188      -4.921   2.422  -1.924  1.00  0.00           C  
ATOM   3466  ND1 HIS B 188      -4.287   2.715  -0.773  1.00  0.00           N  
ATOM   3467  CD2 HIS B 188      -4.401   3.225  -2.942  1.00  0.00           C  
ATOM   3468  NE2 HIS B 188      -3.446   4.008  -2.383  1.00  0.00           N  
ATOM   3469  CE1 HIS B 188      -3.378   3.697  -1.053  1.00  0.00           C  
ATOM   3470  C   HIS B 188      -7.693   3.168  -1.371  1.00  0.00           C  
ATOM   3471  O   HIS B 188      -7.285   4.177  -0.810  1.00  0.00           O  
ATOM   3472  H   HIS B 188      -8.340   0.084  -1.582  1.00  0.00           H  
ATOM   3473  HD1 HIS B 188      -4.453   2.305   0.101  1.00  0.00           H  
ATOM   3474  N   LEU B 189      -8.675   3.161  -2.283  1.00  0.00           N  
ATOM   3475  CA  LEU B 189      -9.276   4.453  -2.608  1.00  0.00           C  
ATOM   3476  CB  LEU B 189     -10.261   4.324  -3.771  1.00  0.00           C  
ATOM   3477  CG  LEU B 189      -9.640   3.709  -5.033  1.00  0.00           C  
ATOM   3478  CD1 LEU B 189     -10.703   3.218  -6.016  1.00  0.00           C  
ATOM   3479  CD2 LEU B 189      -8.628   4.632  -5.709  1.00  0.00           C  
ATOM   3480  C   LEU B 189      -9.856   5.170  -1.395  1.00  0.00           C  
ATOM   3481  O   LEU B 189      -9.570   6.334  -1.155  1.00  0.00           O  
ATOM   3482  H   LEU B 189      -8.954   2.314  -2.740  1.00  0.00           H  
ATOM   3483  N   ARG B 190     -10.585   4.404  -0.564  1.00  0.00           N  
ATOM   3484  CA  ARG B 190     -10.984   4.947   0.738  1.00  0.00           C  
ATOM   3485  CB  ARG B 190     -11.840   3.943   1.524  1.00  0.00           C  
ATOM   3486  CG  ARG B 190     -12.609   4.544   2.702  1.00  0.00           C  
ATOM   3487  CD  ARG B 190     -13.493   5.719   2.269  1.00  0.00           C  
ATOM   3488  NE  ARG B 190     -14.039   6.452   3.412  1.00  0.00           N  
ATOM   3489  CZ  ARG B 190     -13.279   7.335   4.103  1.00  0.00           C  
ATOM   3490  NH1 ARG B 190     -12.015   7.561   3.759  1.00  0.00           N  
ATOM   3491  NH2 ARG B 190     -13.801   7.977   5.146  1.00  0.00           N1+
ATOM   3492  C   ARG B 190      -9.866   5.517   1.607  1.00  0.00           C  
ATOM   3493  O   ARG B 190     -10.030   6.575   2.213  1.00  0.00           O  
ATOM   3494  H   ARG B 190     -10.962   3.534  -0.889  1.00  0.00           H  
ATOM   3495  HE  ARG B 190     -14.986   6.241   3.661  1.00  0.00           H  
ATOM   3496 HH11 ARG B 190     -11.400   8.151   4.296  1.00  0.00           H  
ATOM   3497 HH12 ARG B 190     -11.593   7.121   2.960  1.00  0.00           H  
ATOM   3498 HH21 ARG B 190     -14.751   7.821   5.421  1.00  0.00           H  
ATOM   3499 HH22 ARG B 190     -13.255   8.628   5.675  1.00  0.00           H  
ATOM   3500  N   SER B 191      -8.719   4.808   1.620  1.00  0.00           N  
ATOM   3501  CA  SER B 191      -7.523   5.368   2.267  1.00  0.00           C  
ATOM   3502  CB  SER B 191      -6.322   4.412   2.100  1.00  0.00           C  
ATOM   3503  OG  SER B 191      -5.158   4.826   2.848  1.00  0.00           O  
ATOM   3504  C   SER B 191      -7.191   6.763   1.749  1.00  0.00           C  
ATOM   3505  O   SER B 191      -7.013   7.715   2.504  1.00  0.00           O  
ATOM   3506  H   SER B 191      -8.690   3.922   1.150  1.00  0.00           H  
ATOM   3507  HG  SER B 191      -5.285   4.439   3.713  1.00  0.00           H  
ATOM   3508  N   ILE B 192      -7.159   6.847   0.409  1.00  0.00           N  
ATOM   3509  CA  ILE B 192      -6.855   8.139  -0.208  1.00  0.00           C  
ATOM   3510  CB  ILE B 192      -6.716   8.028  -1.732  1.00  0.00           C  
ATOM   3511  CG2 ILE B 192      -6.080   9.288  -2.331  1.00  0.00           C  
ATOM   3512  CG1 ILE B 192      -5.939   6.781  -2.142  1.00  0.00           C  
ATOM   3513  CD1 ILE B 192      -6.192   6.424  -3.605  1.00  0.00           C  
ATOM   3514  C   ILE B 192      -7.860   9.217   0.161  1.00  0.00           C  
ATOM   3515  O   ILE B 192      -7.497  10.343   0.459  1.00  0.00           O  
ATOM   3516  H   ILE B 192      -7.414   6.050  -0.145  1.00  0.00           H  
ATOM   3517  N   ARG B 193      -9.140   8.812   0.203  1.00  0.00           N  
ATOM   3518  CA  ARG B 193     -10.175   9.766   0.618  1.00  0.00           C  
ATOM   3519  CB  ARG B 193     -11.579   9.146   0.545  1.00  0.00           C  
ATOM   3520  CG  ARG B 193     -11.852   8.401  -0.766  1.00  0.00           C  
ATOM   3521  CD  ARG B 193     -13.256   7.802  -0.897  1.00  0.00           C  
ATOM   3522  NE  ARG B 193     -13.323   6.765  -1.933  1.00  0.00           N  
ATOM   3523  CZ  ARG B 193     -13.462   7.045  -3.246  1.00  0.00           C  
ATOM   3524  NH1 ARG B 193     -13.493   8.298  -3.682  1.00  0.00           N  
ATOM   3525  NH2 ARG B 193     -13.570   6.041  -4.102  1.00  0.00           N1+
ATOM   3526  C   ARG B 193      -9.927  10.382   1.989  1.00  0.00           C  
ATOM   3527  O   ARG B 193     -10.081  11.576   2.207  1.00  0.00           O  
ATOM   3528  H   ARG B 193      -9.353   7.892  -0.124  1.00  0.00           H  
ATOM   3529  HE  ARG B 193     -13.274   5.786  -1.696  1.00  0.00           H  
ATOM   3530 HH11 ARG B 193     -13.599   8.591  -4.638  1.00  0.00           H  
ATOM   3531 HH12 ARG B 193     -13.386   9.096  -3.075  1.00  0.00           H  
ATOM   3532 HH21 ARG B 193     -13.549   5.080  -3.770  1.00  0.00           H  
ATOM   3533 HH22 ARG B 193     -13.679   6.167  -5.084  1.00  0.00           H  
ATOM   3534  N   THR B 194      -9.490   9.514   2.919  1.00  0.00           N  
ATOM   3535  CA  THR B 194      -9.098  10.081   4.212  1.00  0.00           C  
ATOM   3536  CB  THR B 194      -8.839   8.963   5.227  1.00  0.00           C  
ATOM   3537  OG1 THR B 194      -9.952   8.058   5.257  1.00  0.00           O  
ATOM   3538  CG2 THR B 194      -8.557   9.490   6.638  1.00  0.00           C  
ATOM   3539  C   THR B 194      -7.905  11.024   4.123  1.00  0.00           C  
ATOM   3540  O   THR B 194      -7.883  12.096   4.711  1.00  0.00           O  
ATOM   3541  H   THR B 194      -9.305   8.556   2.689  1.00  0.00           H  
ATOM   3542  HG1 THR B 194      -9.665   7.351   5.830  1.00  0.00           H  
ATOM   3543  N   LYS B 195      -6.916  10.584   3.332  1.00  0.00           N  
ATOM   3544  CA  LYS B 195      -5.728  11.424   3.159  1.00  0.00           C  
ATOM   3545  CB  LYS B 195      -4.682  10.637   2.360  1.00  0.00           C  
ATOM   3546  CG  LYS B 195      -4.157   9.450   3.178  1.00  0.00           C  
ATOM   3547  CD  LYS B 195      -3.557   8.299   2.361  1.00  0.00           C  
ATOM   3548  CE  LYS B 195      -2.956   7.228   3.280  1.00  0.00           C  
ATOM   3549  NZ  LYS B 195      -2.699   5.980   2.551  1.00  0.00           N1+
ATOM   3550  C   LYS B 195      -6.015  12.807   2.577  1.00  0.00           C  
ATOM   3551  O   LYS B 195      -5.444  13.809   2.985  1.00  0.00           O  
ATOM   3552  H   LYS B 195      -7.020   9.720   2.836  1.00  0.00           H  
ATOM   3553  HZ1 LYS B 195      -3.596   5.467   2.403  1.00  0.00           H  
ATOM   3554  HZ2 LYS B 195      -2.226   6.162   1.642  1.00  0.00           H  
ATOM   3555  HZ3 LYS B 195      -2.064   5.368   3.112  1.00  0.00           H  
ATOM   3556  N   LEU B 196      -6.980  12.811   1.644  1.00  0.00           N  
ATOM   3557  CA  LEU B 196      -7.483  14.055   1.065  1.00  0.00           C  
ATOM   3558  CB  LEU B 196      -8.441  13.716  -0.085  1.00  0.00           C  
ATOM   3559  CG  LEU B 196      -9.030  14.911  -0.845  1.00  0.00           C  
ATOM   3560  CD1 LEU B 196      -7.956  15.789  -1.490  1.00  0.00           C  
ATOM   3561  CD2 LEU B 196     -10.083  14.459  -1.857  1.00  0.00           C  
ATOM   3562  C   LEU B 196      -8.141  14.957   2.098  1.00  0.00           C  
ATOM   3563  O   LEU B 196      -7.826  16.132   2.225  1.00  0.00           O  
ATOM   3564  H   LEU B 196      -7.378  11.940   1.368  1.00  0.00           H  
ATOM   3565  N   MET B 197      -9.049  14.332   2.869  1.00  0.00           N  
ATOM   3566  CA  MET B 197      -9.681  15.090   3.955  1.00  0.00           C  
ATOM   3567  CB  MET B 197     -10.742  14.246   4.665  1.00  0.00           C  
ATOM   3568  CG  MET B 197     -11.928  13.868   3.773  1.00  0.00           C  
ATOM   3569  SD  MET B 197     -12.855  15.290   3.167  1.00  0.00           S  
ATOM   3570  CE  MET B 197     -13.444  15.919   4.748  1.00  0.00           C  
ATOM   3571  C   MET B 197      -8.699  15.661   4.969  1.00  0.00           C  
ATOM   3572  O   MET B 197      -8.889  16.724   5.543  1.00  0.00           O  
ATOM   3573  H   MET B 197      -9.276  13.373   2.690  1.00  0.00           H  
ATOM   3574  N   LEU B 198      -7.613  14.896   5.137  1.00  0.00           N  
ATOM   3575  CA  LEU B 198      -6.451  15.444   5.825  1.00  0.00           C  
ATOM   3576  CB  LEU B 198      -5.655  14.276   6.425  1.00  0.00           C  
ATOM   3577  CG  LEU B 198      -4.560  14.627   7.441  1.00  0.00           C  
ATOM   3578  CD1 LEU B 198      -4.458  13.554   8.526  1.00  0.00           C  
ATOM   3579  CD2 LEU B 198      -3.196  14.878   6.792  1.00  0.00           C  
ATOM   3580  C   LEU B 198      -5.626  16.327   4.897  1.00  0.00           C  
ATOM   3581  O   LEU B 198      -4.992  17.296   5.302  1.00  0.00           O  
ATOM   3582  H   LEU B 198      -7.560  14.016   4.667  1.00  0.00           H  
TER    3583      LEU B 198 
END
