# Supplementary material for: Fbxo4-mediated degradation of Fxr1 suppresses tumorigenesis in head and neck squamous cell carcinoma
Source: Nat Commun. 2017 Nov 16;8:1534. doi: 10.1038/s41467-017-01199-8 (PMC5688124; doi:10.1038/s41467-017-01199-8)
Supplement: Supplementary file 10 — Supplementary Data 7 [file 41467_2017_1199_MOESM10_ESM.txt]

HEADER    .pdb                                                        
REMARK  99                                                                      
HELIX    1   1 PRO A  184  LEU A  186  5               Generated by MOE    3
HELIX    2   2 LEU A  193  LEU A  197  1               Generated by MOE    5
HELIX    3   3 PRO A  210  ARG A  212  5               Generated by MOE    3
HELIX    4   4 ILE A  279  VAL A  285  1               Generated by MOE    7
HELIX    5   5 TRP A  303  MET A  311  1               Generated by MOE    9
HELIX    6   6 CYS A  341  GLU A  347  1               Generated by MOE    7
HELIX    7   7 LEU A  350  LEU A  353  5               Generated by MOE    4
HELIX    8   8 PHE A  370  GLU A  382  1               Generated by MOE   13
HELIX    9   9 GLU B   33  ASN B   35  5               Generated by MOE    3
HELIX   10  10 PHE B   44  GLU B   46  5               Generated by MOE    3
HELIX   11  11 PHE B  109  ARG B  111  5               Generated by MOE    3
HELIX   12  12 GLU B  135  LEU B  137  5               Generated by MOE    3
HELIX   13  13 GLU B  144  VAL B  154  1               Generated by MOE   11
HELIX   14  14 PRO B  163  THR B  165  5               Generated by MOE    3
HELIX   15  15 GLU B  175  MET B  197  1               Generated by MOE   23
SHEET    1       ARG A 178  PHE A 182                  Generated by MOE
SHEET    2       CYS A 204  ALA A 207                  Generated by MOE
SHEET    3       VAL A 221  GLN A 224                  Generated by MOE
SHEET    4       LYS A 230  PHE A 231                  Generated by MOE
SHEET    5       ASN A 232  ILE A 235                  Generated by MOE
SHEET    6       GLY A 288  ASN A 294                  Generated by MOE
SHEET    7       LEU A 325  ILE A 331                  Generated by MOE
SHEET    8       TRP A 357  GLU A 363                  Generated by MOE
SHEET    9       THR B   5  ARG B   9                  Generated by MOE
SHEET   10       PHE B  15  PHE B  19                  Generated by MOE
SHEET   11       VAL B  23  HIS B  24                  Generated by MOE
SHEET   12       SER B  27  THR B  29                  Generated by MOE
SHEET   13       GLN B  41  PRO B  43                  Generated by MOE
SHEET   14       VAL B  47  ARG B  48                  Generated by MOE
SHEET   15       GLU B  64  SER B  69                  Generated by MOE
SHEET   16       GLY B  78  LYS B  88                  Generated by MOE
SHEET   17       PHE B  91  TYR B  96                  Generated by MOE
SHEET   18       ASN B 104  THR B 108                  Generated by MOE
SHEET   19       LEU B 112  PRO B 114                  Generated by MOE
SHEET   20       PHE B 127  ASP B 132                  Generated by MOE
SHEET   21       ARG B 158  HIS B 162                  Generated by MOE
SHEET   22       GLN B 167  SER B 172                  Generated by MOE
ATOM      1  N   PRO A 177      36.570  16.491  10.741  1.00  0.00           N1+
ATOM      2  CD  PRO A 177      37.987  16.155  10.718  1.00  0.00           C  
ATOM      3  CA  PRO A 177      35.757  15.663   9.807  1.00  0.00           C  
ATOM      4  CB  PRO A 177      36.798  14.669   9.276  1.00  0.00           C  
ATOM      5  CG  PRO A 177      38.150  15.366   9.426  1.00  0.00           C  
ATOM      6  C   PRO A 177      34.568  14.930  10.486  1.00  0.00           C  
ATOM      7  O   PRO A 177      34.654  14.496  11.645  1.00  0.00           O  
ATOM      8  N   ARG A 178      33.455  14.779   9.754  1.00  0.00           N  
ATOM      9  CA  ARG A 178      32.257  14.075  10.223  1.00  0.00           C  
ATOM     10  CB  ARG A 178      31.032  14.986  10.367  1.00  0.00           C  
ATOM     11  CG  ARG A 178      31.252  16.316  11.090  1.00  0.00           C  
ATOM     12  CD  ARG A 178      29.940  16.905  11.624  1.00  0.00           C  
ATOM     13  NE  ARG A 178      29.500  16.155  12.802  1.00  0.00           N  
ATOM     14  CZ  ARG A 178      28.468  16.593  13.587  1.00  0.00           C  
ATOM     15  NH1 ARG A 178      27.704  17.637  13.192  1.00  0.00           N  
ATOM     16  NH2 ARG A 178      28.234  15.975  14.764  1.00  0.00           N1+
ATOM     17  C   ARG A 178      31.860  12.890   9.329  1.00  0.00           C  
ATOM     18  O   ARG A 178      31.524  13.073   8.159  1.00  0.00           O  
ATOM     19  H   ARG A 178      33.477  15.076   8.793  1.00  0.00           H  
ATOM     20  HE  ARG A 178      30.035  15.327  12.988  1.00  0.00           H  
ATOM     21 HH11 ARG A 178      26.949  17.991  13.761  1.00  0.00           H  
ATOM     22 HH12 ARG A 178      27.849  18.102  12.313  1.00  0.00           H  
ATOM     23 HH21 ARG A 178      28.803  15.222  15.117  1.00  0.00           H  
ATOM     24 HH22 ARG A 178      27.477  16.269  15.364  1.00  0.00           H  
ATOM     25  N   PHE A 179      31.749  11.695   9.920  1.00  0.00           N  
ATOM     26  CA  PHE A 179      31.368  10.467   9.227  1.00  0.00           C  
ATOM     27  CB  PHE A 179      32.381   9.356   9.487  1.00  0.00           C  
ATOM     28  CG  PHE A 179      33.753   9.818   9.074  1.00  0.00           C  
ATOM     29  CD1 PHE A 179      34.777   9.858  10.011  1.00  0.00           C  
ATOM     30  CD2 PHE A 179      33.990  10.202   7.760  1.00  0.00           C  
ATOM     31  CE1 PHE A 179      36.043  10.283   9.632  1.00  0.00           C  
ATOM     32  CE2 PHE A 179      35.257  10.625   7.382  1.00  0.00           C  
ATOM     33  CZ  PHE A 179      36.282  10.665   8.318  1.00  0.00           C  
ATOM     34  C   PHE A 179      29.980  10.003   9.696  1.00  0.00           C  
ATOM     35  O   PHE A 179      29.558  10.280  10.831  1.00  0.00           O  
ATOM     36  H   PHE A 179      31.898  11.611  10.902  1.00  0.00           H  
ATOM     37  N   ALA A 180      29.272   9.248   8.850  1.00  0.00           N  
ATOM     38  CA  ALA A 180      27.939   8.764   9.203  1.00  0.00           C  
ATOM     39  CB  ALA A 180      26.874   9.484   8.399  1.00  0.00           C  
ATOM     40  C   ALA A 180      27.755   7.262   8.955  1.00  0.00           C  
ATOM     41  O   ALA A 180      28.192   6.732   7.928  1.00  0.00           O  
ATOM     42  H   ALA A 180      29.631   8.989   7.948  1.00  0.00           H  
ATOM     43  N   MET A 181      27.113   6.584   9.915  1.00  0.00           N  
ATOM     44  CA  MET A 181      27.011   5.130   9.931  1.00  0.00           C  
ATOM     45  CB  MET A 181      27.673   4.628  11.212  1.00  0.00           C  
ATOM     46  CG  MET A 181      27.735   3.108  11.298  1.00  0.00           C  
ATOM     47  SD  MET A 181      28.654   2.523  12.729  1.00  0.00           S  
ATOM     48  CE  MET A 181      27.499   3.055  13.998  1.00  0.00           C  
ATOM     49  C   MET A 181      25.566   4.631   9.826  1.00  0.00           C  
ATOM     50  O   MET A 181      24.711   5.009  10.630  1.00  0.00           O  
ATOM     51  H   MET A 181      26.665   7.083  10.658  1.00  0.00           H  
ATOM     52  N   PHE A 182      25.325   3.729   8.868  1.00  0.00           N  
ATOM     53  CA  PHE A 182      23.988   3.293   8.451  1.00  0.00           C  
ATOM     54  CB  PHE A 182      23.469   4.209   7.339  1.00  0.00           C  
ATOM     55  CG  PHE A 182      24.507   4.374   6.253  1.00  0.00           C  
ATOM     56  CD1 PHE A 182      25.302   5.514   6.224  1.00  0.00           C  
ATOM     57  CD2 PHE A 182      24.662   3.398   5.275  1.00  0.00           C  
ATOM     58  CE1 PHE A 182      26.245   5.682   5.219  1.00  0.00           C  
ATOM     59  CE2 PHE A 182      25.603   3.567   4.268  1.00  0.00           C  
ATOM     60  CZ  PHE A 182      26.394   4.708   4.239  1.00  0.00           C  
ATOM     61  C   PHE A 182      23.881   1.793   8.062  1.00  0.00           C  
ATOM     62  O   PHE A 182      24.900   1.117   7.894  1.00  0.00           O  
ATOM     63  H   PHE A 182      26.081   3.356   8.323  1.00  0.00           H  
ATOM     64  N   GLY A 183      22.667   1.288   7.806  1.00  0.00           N  
ATOM     65  CA  GLY A 183      22.467  -0.009   7.152  1.00  0.00           C  
ATOM     66  C   GLY A 183      22.040  -1.210   8.040  1.00  0.00           C  
ATOM     67  O   GLY A 183      22.219  -1.200   9.261  1.00  0.00           O  
ATOM     68  H   GLY A 183      21.841   1.794   8.062  1.00  0.00           H  
ATOM     69  N   PRO A 184      21.517  -2.298   7.429  1.00  0.00           N  
ATOM     70  CD  PRO A 184      21.465  -2.475   5.985  1.00  0.00           C  
ATOM     71  CA  PRO A 184      20.791  -3.355   8.156  1.00  0.00           C  
ATOM     72  CB  PRO A 184      20.257  -4.244   7.025  1.00  0.00           C  
ATOM     73  CG  PRO A 184      20.251  -3.368   5.774  1.00  0.00           C  
ATOM     74  C   PRO A 184      21.636  -4.165   9.162  1.00  0.00           C  
ATOM     75  O   PRO A 184      21.110  -4.709  10.141  1.00  0.00           O  
ATOM     76  N   GLY A 185      22.965  -4.167   9.006  1.00  0.00           N  
ATOM     77  CA  GLY A 185      23.862  -4.673  10.035  1.00  0.00           C  
ATOM     78  C   GLY A 185      23.753  -3.912  11.379  1.00  0.00           C  
ATOM     79  O   GLY A 185      24.277  -4.397  12.379  1.00  0.00           O  
ATOM     80  H   GLY A 185      23.367  -3.666   8.238  1.00  0.00           H  
ATOM     81  N   LEU A 186      23.048  -2.773  11.457  1.00  0.00           N  
ATOM     82  CA  LEU A 186      22.655  -2.176  12.731  1.00  0.00           C  
ATOM     83  CB  LEU A 186      22.227  -0.719  12.547  1.00  0.00           C  
ATOM     84  CG  LEU A 186      23.385   0.212  12.185  1.00  0.00           C  
ATOM     85  CD1 LEU A 186      22.897   1.632  11.886  1.00  0.00           C  
ATOM     86  CD2 LEU A 186      24.473   0.201  13.262  1.00  0.00           C  
ATOM     87  C   LEU A 186      21.566  -2.970  13.500  1.00  0.00           C  
ATOM     88  O   LEU A 186      21.468  -2.774  14.713  1.00  0.00           O  
ATOM     89  H   LEU A 186      22.565  -2.417  10.656  1.00  0.00           H  
ATOM     90  N   GLU A 187      20.797  -3.884  12.879  1.00  0.00           N  
ATOM     91  CA  GLU A 187      19.762  -4.667  13.572  1.00  0.00           C  
ATOM     92  CB  GLU A 187      18.350  -4.154  13.246  1.00  0.00           C  
ATOM     93  CG  GLU A 187      18.107  -3.658  11.814  1.00  0.00           C  
ATOM     94  CD  GLU A 187      18.713  -2.276  11.632  1.00  0.00           C  
ATOM     95  OE1 GLU A 187      18.307  -1.354  12.337  1.00  0.00           O  
ATOM     96  OE2 GLU A 187      19.611  -2.132  10.806  1.00  0.00           O1-
ATOM     97  C   GLU A 187      19.876  -6.199  13.376  1.00  0.00           C  
ATOM     98  O   GLU A 187      19.435  -6.946  14.245  1.00  0.00           O  
ATOM     99  H   GLU A 187      20.796  -3.879  11.875  1.00  0.00           H  
ATOM    100  N   GLU A 188      20.499  -6.710  12.304  1.00  0.00           N  
ATOM    101  CA  GLU A 188      20.515  -8.163  12.042  1.00  0.00           C  
ATOM    102  CB  GLU A 188      20.856  -8.453  10.585  1.00  0.00           C  
ATOM    103  CG  GLU A 188      19.885  -7.869   9.561  1.00  0.00           C  
ATOM    104  CD  GLU A 188      20.281  -8.375   8.189  1.00  0.00           C  
ATOM    105  OE1 GLU A 188      21.465  -8.574   7.934  1.00  0.00           O  
ATOM    106  OE2 GLU A 188      19.411  -8.613   7.360  1.00  0.00           O1-
ATOM    107  C   GLU A 188      21.451  -9.010  12.961  1.00  0.00           C  
ATOM    108  O   GLU A 188      21.513 -10.233  12.835  1.00  0.00           O  
ATOM    109  H   GLU A 188      20.865  -6.075  11.619  1.00  0.00           H  
ATOM    110  N   LEU A 189      22.225  -8.383  13.853  1.00  0.00           N  
ATOM    111  CA  LEU A 189      23.251  -9.018  14.692  1.00  0.00           C  
ATOM    112  CB  LEU A 189      24.520  -8.160  14.689  1.00  0.00           C  
ATOM    113  CG  LEU A 189      25.021  -7.784  13.290  1.00  0.00           C  
ATOM    114  CD1 LEU A 189      26.263  -6.895  13.359  1.00  0.00           C  
ATOM    115  CD2 LEU A 189      25.266  -9.002  12.401  1.00  0.00           C  
ATOM    116  C   LEU A 189      22.785  -9.269  16.150  1.00  0.00           C  
ATOM    117  O   LEU A 189      21.924  -8.554  16.665  1.00  0.00           O  
ATOM    118  H   LEU A 189      21.983  -7.442  14.079  1.00  0.00           H  
ATOM    119  N   ASN A 190      23.426 -10.193  16.884  1.00  0.00           N  
ATOM    120  CA  ASN A 190      23.093 -10.457  18.292  1.00  0.00           C  
ATOM    121  CB  ASN A 190      23.700 -11.816  18.661  1.00  0.00           C  
ATOM    122  CG  ASN A 190      23.671 -12.075  20.157  1.00  0.00           C  
ATOM    123  OD1 ASN A 190      22.649 -12.468  20.718  1.00  0.00           O  
ATOM    124  ND2 ASN A 190      24.867 -11.920  20.759  1.00  0.00           N  
ATOM    125  C   ASN A 190      23.647  -9.371  19.255  1.00  0.00           C  
ATOM    126  O   ASN A 190      23.354  -9.414  20.450  1.00  0.00           O  
ATOM    127  H   ASN A 190      24.209 -10.658  16.460  1.00  0.00           H  
ATOM    128 HD21 ASN A 190      25.039 -12.117  21.721  1.00  0.00           H  
ATOM    129 HD22 ASN A 190      25.689 -11.571  20.290  1.00  0.00           H  
ATOM    130  N   THR A 191      24.406  -8.380  18.763  1.00  0.00           N  
ATOM    131  CA  THR A 191      25.061  -7.363  19.604  1.00  0.00           C  
ATOM    132  CB  THR A 191      26.389  -7.901  20.106  1.00  0.00           C  
ATOM    133  OG1 THR A 191      26.419  -9.336  20.026  1.00  0.00           O  
ATOM    134  CG2 THR A 191      26.585  -7.400  21.540  1.00  0.00           C  
ATOM    135  C   THR A 191      25.177  -5.997  18.893  1.00  0.00           C  
ATOM    136  O   THR A 191      25.669  -5.911  17.769  1.00  0.00           O  
ATOM    137  H   THR A 191      24.666  -8.368  17.800  1.00  0.00           H  
ATOM    138  HG1 THR A 191      27.219  -9.602  20.498  1.00  0.00           H  
ATOM    139  N   SER A 192      24.812  -4.899  19.569  1.00  0.00           N  
ATOM    140  CA  SER A 192      24.897  -3.547  18.998  1.00  0.00           C  
ATOM    141  CB  SER A 192      23.734  -2.666  19.491  1.00  0.00           C  
ATOM    142  OG  SER A 192      23.668  -1.439  18.743  1.00  0.00           O  
ATOM    143  C   SER A 192      26.295  -2.891  19.116  1.00  0.00           C  
ATOM    144  O   SER A 192      26.739  -2.549  20.214  1.00  0.00           O  
ATOM    145  H   SER A 192      24.540  -4.986  20.525  1.00  0.00           H  
ATOM    146  HG  SER A 192      22.918  -1.485  18.145  1.00  0.00           H  
ATOM    147  N   LEU A 193      26.907  -2.533  17.975  1.00  0.00           N  
ATOM    148  CA  LEU A 193      28.174  -1.787  17.911  1.00  0.00           C  
ATOM    149  CB  LEU A 193      28.500  -1.587  16.425  1.00  0.00           C  
ATOM    150  CG  LEU A 193      29.673  -0.668  16.071  1.00  0.00           C  
ATOM    151  CD1 LEU A 193      31.014  -1.170  16.600  1.00  0.00           C  
ATOM    152  CD2 LEU A 193      29.741  -0.423  14.564  1.00  0.00           C  
ATOM    153  C   LEU A 193      28.098  -0.422  18.645  1.00  0.00           C  
ATOM    154  O   LEU A 193      29.081   0.049  19.225  1.00  0.00           O  
ATOM    155  H   LEU A 193      26.488  -2.855  17.126  1.00  0.00           H  
ATOM    156  N   VAL A 194      26.906   0.182  18.715  1.00  0.00           N  
ATOM    157  CA  VAL A 194      26.693   1.461  19.392  1.00  0.00           C  
ATOM    158  CB  VAL A 194      25.275   1.938  19.064  1.00  0.00           C  
ATOM    159  CG1 VAL A 194      24.964   3.323  19.634  1.00  0.00           C  
ATOM    160  CG2 VAL A 194      25.048   1.875  17.553  1.00  0.00           C  
ATOM    161  C   VAL A 194      26.921   1.375  20.922  1.00  0.00           C  
ATOM    162  O   VAL A 194      27.232   2.382  21.553  1.00  0.00           O  
ATOM    163  H   VAL A 194      26.112  -0.317  18.366  1.00  0.00           H  
ATOM    164  N   LEU A 195      26.883   0.171  21.514  1.00  0.00           N  
ATOM    165  CA  LEU A 195      27.243  -0.019  22.920  1.00  0.00           C  
ATOM    166  CB  LEU A 195      26.787  -1.395  23.401  1.00  0.00           C  
ATOM    167  CG  LEU A 195      25.288  -1.621  23.196  1.00  0.00           C  
ATOM    168  CD1 LEU A 195      24.889  -3.067  23.493  1.00  0.00           C  
ATOM    169  CD2 LEU A 195      24.443  -0.612  23.977  1.00  0.00           C  
ATOM    170  C   LEU A 195      28.768   0.141  23.116  1.00  0.00           C  
ATOM    171  O   LEU A 195      29.211   1.011  23.859  1.00  0.00           O  
ATOM    172  H   LEU A 195      26.738  -0.647  20.954  1.00  0.00           H  
ATOM    173  N   SER A 196      29.585  -0.609  22.367  1.00  0.00           N  
ATOM    174  CA  SER A 196      31.051  -0.505  22.408  1.00  0.00           C  
ATOM    175  CB  SER A 196      31.537  -1.641  21.527  1.00  0.00           C  
ATOM    176  OG  SER A 196      30.578  -2.699  21.650  1.00  0.00           O  
ATOM    177  C   SER A 196      31.551   0.904  21.992  1.00  0.00           C  
ATOM    178  O   SER A 196      32.489   1.437  22.589  1.00  0.00           O  
ATOM    179  H   SER A 196      29.240  -1.329  21.762  1.00  0.00           H  
ATOM    180  HG  SER A 196      31.048  -3.487  21.374  1.00  0.00           H  
ATOM    181  N   LEU A 197      30.868   1.590  21.063  1.00  0.00           N  
ATOM    182  CA  LEU A 197      31.176   2.987  20.736  1.00  0.00           C  
ATOM    183  CB  LEU A 197      30.468   3.421  19.454  1.00  0.00           C  
ATOM    184  CG  LEU A 197      30.976   2.698  18.206  1.00  0.00           C  
ATOM    185  CD1 LEU A 197      30.200   3.128  16.960  1.00  0.00           C  
ATOM    186  CD2 LEU A 197      32.486   2.867  18.022  1.00  0.00           C  
ATOM    187  C   LEU A 197      30.832   3.980  21.875  1.00  0.00           C  
ATOM    188  O   LEU A 197      31.396   5.072  21.903  1.00  0.00           O  
ATOM    189  H   LEU A 197      30.114   1.128  20.590  1.00  0.00           H  
ATOM    190  N   MET A 198      29.958   3.639  22.835  1.00  0.00           N  
ATOM    191  CA  MET A 198      29.595   4.519  23.954  1.00  0.00           C  
ATOM    192  CB  MET A 198      28.185   4.178  24.440  1.00  0.00           C  
ATOM    193  CG  MET A 198      27.483   5.346  25.135  1.00  0.00           C  
ATOM    194  SD  MET A 198      27.257   6.756  24.038  1.00  0.00           S  
ATOM    195  CE  MET A 198      26.293   5.933  22.757  1.00  0.00           C  
ATOM    196  C   MET A 198      30.636   4.484  25.109  1.00  0.00           C  
ATOM    197  O   MET A 198      30.569   5.287  26.040  1.00  0.00           O  
ATOM    198  H   MET A 198      29.555   2.722  22.831  1.00  0.00           H  
ATOM    199  N   SER A 199      31.592   3.541  25.094  1.00  0.00           N  
ATOM    200  CA  SER A 199      32.735   3.468  26.021  1.00  0.00           C  
ATOM    201  CB  SER A 199      32.261   3.118  27.442  1.00  0.00           C  
ATOM    202  OG  SER A 199      31.811   4.274  28.161  1.00  0.00           O  
ATOM    203  C   SER A 199      33.776   2.416  25.590  1.00  0.00           C  
ATOM    204  O   SER A 199      33.542   1.214  25.708  1.00  0.00           O  
ATOM    205  H   SER A 199      31.581   2.820  24.398  1.00  0.00           H  
ATOM    206  HG  SER A 199      31.270   4.777  27.564  1.00  0.00           H  
ATOM    207  N   SER A 200      34.931   2.863  25.086  1.00  0.00           N  
ATOM    208  CA  SER A 200      36.033   2.001  24.636  1.00  0.00           C  
ATOM    209  CB  SER A 200      35.594   1.356  23.334  1.00  0.00           C  
ATOM    210  OG  SER A 200      34.917   2.351  22.566  1.00  0.00           O  
ATOM    211  C   SER A 200      37.322   2.817  24.411  1.00  0.00           C  
ATOM    212  O   SER A 200      37.251   4.026  24.200  1.00  0.00           O  
ATOM    213  H   SER A 200      35.129   3.823  24.875  1.00  0.00           H  
ATOM    214  HG  SER A 200      34.003   2.284  22.803  1.00  0.00           H  
ATOM    215  N   GLU A 201      38.498   2.182  24.487  1.00  0.00           N  
ATOM    216  CA  GLU A 201      39.769   2.784  24.063  1.00  0.00           C  
ATOM    217  CB  GLU A 201      40.917   2.277  24.929  1.00  0.00           C  
ATOM    218  CG  GLU A 201      41.124   3.224  26.107  1.00  0.00           C  
ATOM    219  CD  GLU A 201      41.432   4.592  25.538  1.00  0.00           C  
ATOM    220  OE1 GLU A 201      42.205   4.660  24.584  1.00  0.00           O  
ATOM    221  OE2 GLU A 201      40.886   5.578  26.029  1.00  0.00           O1-
ATOM    222  C   GLU A 201      40.023   2.511  22.558  1.00  0.00           C  
ATOM    223  O   GLU A 201      39.181   1.897  21.900  1.00  0.00           O  
ATOM    224  H   GLU A 201      38.503   1.190  24.571  1.00  0.00           H  
ATOM    225  N   GLU A 202      41.178   2.914  22.001  1.00  0.00           N  
ATOM    226  CA  GLU A 202      41.580   2.721  20.591  1.00  0.00           C  
ATOM    227  CB  GLU A 202      41.657   1.237  20.213  1.00  0.00           C  
ATOM    228  CG  GLU A 202      42.647   0.458  21.082  1.00  0.00           C  
ATOM    229  CD  GLU A 202      42.648  -1.001  20.671  1.00  0.00           C  
ATOM    230  OE1 GLU A 202      41.576  -1.532  20.383  1.00  0.00           O  
ATOM    231  OE2 GLU A 202      43.720  -1.603  20.639  1.00  0.00           O1-
ATOM    232  C   GLU A 202      40.712   3.527  19.587  1.00  0.00           C  
ATOM    233  O   GLU A 202      41.251   4.299  18.798  1.00  0.00           O  
ATOM    234  H   GLU A 202      41.749   3.491  22.594  1.00  0.00           H  
ATOM    235  N   LEU A 203      39.384   3.494  19.733  1.00  0.00           N  
ATOM    236  CA  LEU A 203      38.489   4.605  19.416  1.00  0.00           C  
ATOM    237  CB  LEU A 203      37.163   4.135  18.810  1.00  0.00           C  
ATOM    238  CG  LEU A 203      37.270   3.352  17.501  1.00  0.00           C  
ATOM    239  CD1 LEU A 203      37.111   1.847  17.723  1.00  0.00           C  
ATOM    240  CD2 LEU A 203      36.278   3.866  16.458  1.00  0.00           C  
ATOM    241  C   LEU A 203      38.174   5.377  20.723  1.00  0.00           C  
ATOM    242  O   LEU A 203      37.096   5.215  21.292  1.00  0.00           O  
ATOM    243  H   LEU A 203      38.998   2.768  20.300  1.00  0.00           H  
ATOM    244  N   CYS A 204      39.119   6.160  21.266  1.00  0.00           N  
ATOM    245  CA  CYS A 204      38.943   6.754  22.602  1.00  0.00           C  
ATOM    246  CB  CYS A 204      40.320   7.226  23.061  1.00  0.00           C  
ATOM    247  SG  CYS A 204      41.625   6.438  22.083  1.00  0.00           S  
ATOM    248  C   CYS A 204      37.882   7.890  22.589  1.00  0.00           C  
ATOM    249  O   CYS A 204      37.883   8.692  21.641  1.00  0.00           O  
ATOM    250  H   CYS A 204      39.921   6.429  20.728  1.00  0.00           H  
ATOM    251  N   PRO A 205      36.985   8.038  23.591  1.00  0.00           N  
ATOM    252  CD  PRO A 205      37.031   7.313  24.852  1.00  0.00           C  
ATOM    253  CA  PRO A 205      35.624   8.496  23.290  1.00  0.00           C  
ATOM    254  CB  PRO A 205      34.868   7.252  23.750  1.00  0.00           C  
ATOM    255  CG  PRO A 205      35.581   6.853  25.053  1.00  0.00           C  
ATOM    256  C   PRO A 205      35.141   9.747  24.067  1.00  0.00           C  
ATOM    257  O   PRO A 205      35.581  10.041  25.181  1.00  0.00           O  
ATOM    258  N   THR A 206      34.150  10.466  23.525  1.00  0.00           N  
ATOM    259  CA  THR A 206      33.309  11.439  24.242  1.00  0.00           C  
ATOM    260  CB  THR A 206      34.079  12.762  24.326  1.00  0.00           C  
ATOM    261  OG1 THR A 206      35.493  12.535  24.346  1.00  0.00           O  
ATOM    262  CG2 THR A 206      33.635  13.605  25.522  1.00  0.00           C  
ATOM    263  C   THR A 206      31.974  11.629  23.464  1.00  0.00           C  
ATOM    264  O   THR A 206      31.919  11.396  22.253  1.00  0.00           O  
ATOM    265  H   THR A 206      33.924  10.393  22.550  1.00  0.00           H  
ATOM    266  HG1 THR A 206      35.649  11.861  25.004  1.00  0.00           H  
ATOM    267  N   ALA A 207      30.883  12.071  24.103  1.00  0.00           N  
ATOM    268  CA  ALA A 207      29.634  12.405  23.398  1.00  0.00           C  
ATOM    269  CB  ALA A 207      28.436  12.296  24.342  1.00  0.00           C  
ATOM    270  C   ALA A 207      29.656  13.827  22.774  1.00  0.00           C  
ATOM    271  O   ALA A 207      30.372  14.712  23.250  1.00  0.00           O  
ATOM    272  H   ALA A 207      30.959  12.340  25.061  1.00  0.00           H  
ATOM    273  N   GLY A 208      28.863  14.103  21.724  1.00  0.00           N  
ATOM    274  CA  GLY A 208      28.801  15.445  21.140  1.00  0.00           C  
ATOM    275  C   GLY A 208      27.729  16.349  21.768  1.00  0.00           C  
ATOM    276  O   GLY A 208      26.534  16.100  21.621  1.00  0.00           O  
ATOM    277  H   GLY A 208      28.204  13.412  21.425  1.00  0.00           H  
ATOM    278  N   LEU A 209      28.164  17.436  22.409  1.00  0.00           N  
ATOM    279  CA  LEU A 209      27.311  18.452  23.027  1.00  0.00           C  
ATOM    280  CB  LEU A 209      28.281  19.428  23.708  1.00  0.00           C  
ATOM    281  CG  LEU A 209      29.139  18.757  24.783  1.00  0.00           C  
ATOM    282  CD1 LEU A 209      30.187  19.717  25.349  1.00  0.00           C  
ATOM    283  CD2 LEU A 209      28.282  18.125  25.884  1.00  0.00           C  
ATOM    284  C   LEU A 209      26.326  19.147  22.034  1.00  0.00           C  
ATOM    285  O   LEU A 209      26.475  19.035  20.812  1.00  0.00           O  
ATOM    286  H   LEU A 209      29.155  17.556  22.443  1.00  0.00           H  
ATOM    287  N   PRO A 210      25.284  19.860  22.511  1.00  0.00           N  
ATOM    288  CD  PRO A 210      25.049  20.249  23.900  1.00  0.00           C  
ATOM    289  CA  PRO A 210      24.104  20.144  21.683  1.00  0.00           C  
ATOM    290  CB  PRO A 210      23.140  20.845  22.645  1.00  0.00           C  
ATOM    291  CG  PRO A 210      23.537  20.343  24.026  1.00  0.00           C  
ATOM    292  C   PRO A 210      24.345  20.976  20.399  1.00  0.00           C  
ATOM    293  O   PRO A 210      23.675  20.766  19.385  1.00  0.00           O  
ATOM    294  N   GLN A 211      25.360  21.845  20.388  1.00  0.00           N  
ATOM    295  CA  GLN A 211      25.756  22.623  19.210  1.00  0.00           C  
ATOM    296  CB  GLN A 211      26.578  23.863  19.593  1.00  0.00           C  
ATOM    297  CG  GLN A 211      28.040  23.616  19.990  1.00  0.00           C  
ATOM    298  CD  GLN A 211      28.140  22.989  21.367  1.00  0.00           C  
ATOM    299  OE1 GLN A 211      27.843  21.816  21.574  1.00  0.00           O  
ATOM    300  NE2 GLN A 211      28.593  23.839  22.304  1.00  0.00           N  
ATOM    301  C   GLN A 211      26.516  21.771  18.157  1.00  0.00           C  
ATOM    302  O   GLN A 211      26.864  22.276  17.092  1.00  0.00           O  
ATOM    303  H   GLN A 211      25.964  21.833  21.184  1.00  0.00           H  
ATOM    304 HE21 GLN A 211      28.722  23.568  23.259  1.00  0.00           H  
ATOM    305 HE22 GLN A 211      28.814  24.787  22.065  1.00  0.00           H  
ATOM    306  N   ARG A 212      26.781  20.487  18.438  1.00  0.00           N  
ATOM    307  CA  ARG A 212      27.398  19.530  17.514  1.00  0.00           C  
ATOM    308  CB  ARG A 212      28.571  18.784  18.150  1.00  0.00           C  
ATOM    309  CG  ARG A 212      29.561  19.668  18.910  1.00  0.00           C  
ATOM    310  CD  ARG A 212      30.930  18.997  19.077  1.00  0.00           C  
ATOM    311  NE  ARG A 212      31.669  19.017  17.812  1.00  0.00           N  
ATOM    312  CZ  ARG A 212      31.796  17.877  17.065  1.00  0.00           C  
ATOM    313  NH1 ARG A 212      31.355  16.705  17.560  1.00  0.00           N  
ATOM    314  NH2 ARG A 212      32.360  17.940  15.836  1.00  0.00           N1+
ATOM    315  C   ARG A 212      26.389  18.488  16.943  1.00  0.00           C  
ATOM    316  O   ARG A 212      26.772  17.544  16.238  1.00  0.00           O  
ATOM    317  H   ARG A 212      26.485  20.131  19.322  1.00  0.00           H  
ATOM    318  HE  ARG A 212      32.000  19.926  17.541  1.00  0.00           H  
ATOM    319 HH11 ARG A 212      31.234  15.874  17.001  1.00  0.00           H  
ATOM    320 HH12 ARG A 212      31.139  16.587  18.542  1.00  0.00           H  
ATOM    321 HH21 ARG A 212      32.684  18.808  15.448  1.00  0.00           H  
ATOM    322 HH22 ARG A 212      32.490  17.122  15.268  1.00  0.00           H  
ATOM    323  N   GLN A 213      25.096  18.625  17.257  1.00  0.00           N  
ATOM    324  CA  GLN A 213      24.033  17.768  16.728  1.00  0.00           C  
ATOM    325  CB  GLN A 213      22.715  18.038  17.445  1.00  0.00           C  
ATOM    326  CG  GLN A 213      22.739  17.742  18.939  1.00  0.00           C  
ATOM    327  CD  GLN A 213      21.367  18.046  19.492  1.00  0.00           C  
ATOM    328  OE1 GLN A 213      20.566  17.157  19.755  1.00  0.00           O  
ATOM    329  NE2 GLN A 213      21.136  19.362  19.636  1.00  0.00           N  
ATOM    330  C   GLN A 213      23.779  17.937  15.209  1.00  0.00           C  
ATOM    331  O   GLN A 213      24.134  18.952  14.615  1.00  0.00           O  
ATOM    332  H   GLN A 213      24.815  19.442  17.762  1.00  0.00           H  
ATOM    333 HE21 GLN A 213      20.267  19.715  19.979  1.00  0.00           H  
ATOM    334 HE22 GLN A 213      21.853  20.020  19.386  1.00  0.00           H  
ATOM    335  N   ILE A 214      23.067  16.988  14.596  1.00  0.00           N  
ATOM    336  CA  ILE A 214      22.191  17.238  13.445  1.00  0.00           C  
ATOM    337  CB  ILE A 214      22.445  16.211  12.333  1.00  0.00           C  
ATOM    338  CG2 ILE A 214      21.671  16.534  11.054  1.00  0.00           C  
ATOM    339  CG1 ILE A 214      23.933  16.112  12.014  1.00  0.00           C  
ATOM    340  CD1 ILE A 214      24.153  15.239  10.779  1.00  0.00           C  
ATOM    341  C   ILE A 214      20.696  17.237  13.888  1.00  0.00           C  
ATOM    342  O   ILE A 214      20.291  16.500  14.794  1.00  0.00           O  
ATOM    343  H   ILE A 214      22.865  16.138  15.078  1.00  0.00           H  
ATOM    344  N   ASP A 215      19.847  18.035  13.230  1.00  0.00           N  
ATOM    345  CA  ASP A 215      18.429  18.223  13.525  1.00  0.00           C  
ATOM    346  CB  ASP A 215      17.850  19.360  12.660  1.00  0.00           C  
ATOM    347  CG  ASP A 215      17.957  19.149  11.150  1.00  0.00           C  
ATOM    348  OD1 ASP A 215      18.791  18.387  10.667  1.00  0.00           O  
ATOM    349  OD2 ASP A 215      17.186  19.765  10.418  1.00  0.00           O1-
ATOM    350  C   ASP A 215      17.543  16.953  13.544  1.00  0.00           C  
ATOM    351  O   ASP A 215      17.252  16.369  12.501  1.00  0.00           O  
ATOM    352  H   ASP A 215      20.136  18.461  12.370  1.00  0.00           H  
ATOM    353  N   GLY A 216      17.109  16.505  14.732  1.00  0.00           N  
ATOM    354  CA  GLY A 216      16.422  15.221  14.891  1.00  0.00           C  
ATOM    355  C   GLY A 216      17.353  13.985  14.847  1.00  0.00           C  
ATOM    356  O   GLY A 216      16.885  12.867  15.049  1.00  0.00           O  
ATOM    357  H   GLY A 216      17.430  16.984  15.547  1.00  0.00           H  
ATOM    358  N   ILE A 217      18.667  14.160  14.646  1.00  0.00           N  
ATOM    359  CA  ILE A 217      19.636  13.055  14.564  1.00  0.00           C  
ATOM    360  CB  ILE A 217      20.322  13.146  13.195  1.00  0.00           C  
ATOM    361  CG2 ILE A 217      21.421  12.106  12.979  1.00  0.00           C  
ATOM    362  CG1 ILE A 217      19.235  13.067  12.118  1.00  0.00           C  
ATOM    363  CD1 ILE A 217      19.745  13.263  10.694  1.00  0.00           C  
ATOM    364  C   ILE A 217      20.630  13.083  15.759  1.00  0.00           C  
ATOM    365  O   ILE A 217      21.291  12.083  16.046  1.00  0.00           O  
ATOM    366  H   ILE A 217      19.022  15.088  14.545  1.00  0.00           H  
ATOM    367  N   GLY A 218      20.719  14.191  16.506  1.00  0.00           N  
ATOM    368  CA  GLY A 218      21.740  14.318  17.532  1.00  0.00           C  
ATOM    369  C   GLY A 218      23.171  14.318  16.942  1.00  0.00           C  
ATOM    370  O   GLY A 218      23.373  14.510  15.742  1.00  0.00           O  
ATOM    371  H   GLY A 218      20.253  15.015  16.188  1.00  0.00           H  
ATOM    372  N   SER A 219      24.198  14.217  17.791  1.00  0.00           N  
ATOM    373  CA  SER A 219      25.613  14.290  17.380  1.00  0.00           C  
ATOM    374  CB  SER A 219      26.213  15.123  18.484  1.00  0.00           C  
ATOM    375  OG  SER A 219      25.096  15.593  19.251  1.00  0.00           O  
ATOM    376  C   SER A 219      26.289  12.912  17.219  1.00  0.00           C  
ATOM    377  O   SER A 219      27.455  12.842  16.818  1.00  0.00           O  
ATOM    378  H   SER A 219      24.032  14.139  18.774  1.00  0.00           H  
ATOM    379  HG  SER A 219      25.449  15.896  20.089  1.00  0.00           H  
ATOM    380  N   GLY A 220      25.588  11.830  17.584  1.00  0.00           N  
ATOM    381  CA  GLY A 220      26.182  10.526  17.845  1.00  0.00           C  
ATOM    382  C   GLY A 220      27.323  10.588  18.888  1.00  0.00           C  
ATOM    383  O   GLY A 220      27.124  11.011  20.030  1.00  0.00           O  
ATOM    384  H   GLY A 220      24.634  11.959  17.848  1.00  0.00           H  
ATOM    385  N   VAL A 221      28.528  10.164  18.492  1.00  0.00           N  
ATOM    386  CA  VAL A 221      29.733  10.163  19.331  1.00  0.00           C  
ATOM    387  CB  VAL A 221      30.134   8.724  19.698  1.00  0.00           C  
ATOM    388  CG1 VAL A 221      30.964   8.692  20.981  1.00  0.00           C  
ATOM    389  CG2 VAL A 221      28.929   7.791  19.819  1.00  0.00           C  
ATOM    390  C   VAL A 221      30.908  10.909  18.642  1.00  0.00           C  
ATOM    391  O   VAL A 221      31.011  10.911  17.407  1.00  0.00           O  
ATOM    392  H   VAL A 221      28.660   9.912  17.530  1.00  0.00           H  
ATOM    393  N   ASN A 222      31.800  11.555  19.411  1.00  0.00           N  
ATOM    394  CA  ASN A 222      32.978  12.243  18.871  1.00  0.00           C  
ATOM    395  CB  ASN A 222      32.865  13.772  18.782  1.00  0.00           C  
ATOM    396  CG  ASN A 222      32.378  14.510  20.024  1.00  0.00           C  
ATOM    397  OD1 ASN A 222      31.717  15.537  19.869  1.00  0.00           O  
ATOM    398  ND2 ASN A 222      32.688  13.994  21.224  1.00  0.00           N  
ATOM    399  C   ASN A 222      34.282  11.820  19.570  1.00  0.00           C  
ATOM    400  O   ASN A 222      34.322  11.653  20.789  1.00  0.00           O  
ATOM    401  H   ASN A 222      31.749  11.467  20.407  1.00  0.00           H  
ATOM    402 HD21 ASN A 222      32.358  14.435  22.063  1.00  0.00           H  
ATOM    403 HD22 ASN A 222      33.228  13.156  21.356  1.00  0.00           H  
ATOM    404  N   PHE A 223      35.341  11.616  18.783  1.00  0.00           N  
ATOM    405  CA  PHE A 223      36.374  10.609  19.054  1.00  0.00           C  
ATOM    406  CB  PHE A 223      36.172   9.366  18.198  1.00  0.00           C  
ATOM    407  CG  PHE A 223      35.092   8.425  18.668  1.00  0.00           C  
ATOM    408  CD1 PHE A 223      33.919   8.300  17.935  1.00  0.00           C  
ATOM    409  CD2 PHE A 223      35.299   7.635  19.791  1.00  0.00           C  
ATOM    410  CE1 PHE A 223      32.990   7.327  18.279  1.00  0.00           C  
ATOM    411  CE2 PHE A 223      34.366   6.666  20.137  1.00  0.00           C  
ATOM    412  CZ  PHE A 223      33.229   6.487  19.359  1.00  0.00           C  
ATOM    413  C   PHE A 223      37.833  11.013  18.788  1.00  0.00           C  
ATOM    414  O   PHE A 223      38.086  11.874  17.939  1.00  0.00           O  
ATOM    415  H   PHE A 223      35.383  12.016  17.869  1.00  0.00           H  
ATOM    416  N   GLN A 224      38.801  10.280  19.361  1.00  0.00           N  
ATOM    417  CA  GLN A 224      40.203  10.335  18.936  1.00  0.00           C  
ATOM    418  CB  GLN A 224      40.959  11.323  19.824  1.00  0.00           C  
ATOM    419  CG  GLN A 224      40.788  11.021  21.312  1.00  0.00           C  
ATOM    420  CD  GLN A 224      41.286  12.211  22.103  1.00  0.00           C  
ATOM    421  OE1 GLN A 224      41.543  13.287  21.558  1.00  0.00           O  
ATOM    422  NE2 GLN A 224      41.388  11.970  23.424  1.00  0.00           N  
ATOM    423  C   GLN A 224      40.884   8.942  18.865  1.00  0.00           C  
ATOM    424  O   GLN A 224      40.582   8.057  19.669  1.00  0.00           O  
ATOM    425  H   GLN A 224      38.575   9.577  20.044  1.00  0.00           H  
ATOM    426 HE21 GLN A 224      41.622  12.652  24.117  1.00  0.00           H  
ATOM    427 HE22 GLN A 224      41.183  11.047  23.761  1.00  0.00           H  
ATOM    428  N   LEU A 225      41.809   8.765  17.907  1.00  0.00           N  
ATOM    429  CA  LEU A 225      42.619   7.538  17.778  1.00  0.00           C  
ATOM    430  CB  LEU A 225      42.870   7.217  16.303  1.00  0.00           C  
ATOM    431  CG  LEU A 225      41.592   7.000  15.496  1.00  0.00           C  
ATOM    432  CD1 LEU A 225      41.890   6.807  14.008  1.00  0.00           C  
ATOM    433  CD2 LEU A 225      40.757   5.851  16.061  1.00  0.00           C  
ATOM    434  C   LEU A 225      43.946   7.640  18.567  1.00  0.00           C  
ATOM    435  O   LEU A 225      43.949   7.579  19.793  1.00  0.00           O  
ATOM    436  H   LEU A 225      42.016   9.537  17.309  1.00  0.00           H  
ATOM    437  N   ASN A 226      45.076   7.946  17.903  1.00  0.00           N  
ATOM    438  CA  ASN A 226      46.405   8.245  18.485  1.00  0.00           C  
ATOM    439  CB  ASN A 226      47.536   8.200  17.456  1.00  0.00           C  
ATOM    440  CG  ASN A 226      47.492   9.461  16.626  1.00  0.00           C  
ATOM    441  OD1 ASN A 226      46.440  10.071  16.471  1.00  0.00           O  
ATOM    442  ND2 ASN A 226      48.667   9.793  16.063  1.00  0.00           N  
ATOM    443  C   ASN A 226      46.434   9.604  19.250  1.00  0.00           C  
ATOM    444  O   ASN A 226      47.405  10.360  19.207  1.00  0.00           O  
ATOM    445  H   ASN A 226      45.018   8.133  16.924  1.00  0.00           H  
ATOM    446 HD21 ASN A 226      48.751  10.544  15.406  1.00  0.00           H  
ATOM    447 HD22 ASN A 226      49.498   9.280  16.281  1.00  0.00           H  
ATOM    448  N   ASN A 227      45.286   9.985  19.817  1.00  0.00           N  
ATOM    449  CA  ASN A 227      44.883  11.256  20.411  1.00  0.00           C  
ATOM    450  CB  ASN A 227      45.649  11.579  21.702  1.00  0.00           C  
ATOM    451  CG  ASN A 227      45.534  10.466  22.720  1.00  0.00           C  
ATOM    452  OD1 ASN A 227      46.130   9.407  22.577  1.00  0.00           O  
ATOM    453  ND2 ASN A 227      44.741  10.762  23.766  1.00  0.00           N  
ATOM    454  C   ASN A 227      44.983  12.510  19.502  1.00  0.00           C  
ATOM    455  O   ASN A 227      44.105  13.372  19.592  1.00  0.00           O  
ATOM    456  H   ASN A 227      44.661   9.232  20.004  1.00  0.00           H  
ATOM    457 HD21 ASN A 227      44.592  10.071  24.476  1.00  0.00           H  
ATOM    458 HD22 ASN A 227      44.303  11.655  23.857  1.00  0.00           H  
ATOM    459  N   GLN A 228      45.954  12.582  18.584  1.00  0.00           N  
ATOM    460  CA  GLN A 228      46.033  13.580  17.508  1.00  0.00           C  
ATOM    461  CB  GLN A 228      47.426  13.565  16.884  1.00  0.00           C  
ATOM    462  CG  GLN A 228      48.499  13.733  17.963  1.00  0.00           C  
ATOM    463  CD  GLN A 228      48.234  15.003  18.752  1.00  0.00           C  
ATOM    464  OE1 GLN A 228      47.518  15.020  19.749  1.00  0.00           O  
ATOM    465  NE2 GLN A 228      48.866  16.076  18.247  1.00  0.00           N  
ATOM    466  C   GLN A 228      44.907  13.414  16.454  1.00  0.00           C  
ATOM    467  O   GLN A 228      44.173  14.357  16.157  1.00  0.00           O  
ATOM    468  H   GLN A 228      46.644  11.864  18.567  1.00  0.00           H  
ATOM    469 HE21 GLN A 228      48.796  16.973  18.684  1.00  0.00           H  
ATOM    470 HE22 GLN A 228      49.430  15.997  17.424  1.00  0.00           H  
ATOM    471  N   HIS A 229      44.729  12.208  15.904  1.00  0.00           N  
ATOM    472  CA  HIS A 229      43.741  11.921  14.859  1.00  0.00           C  
ATOM    473  CB  HIS A 229      44.094  10.709  13.981  1.00  0.00           C  
ATOM    474  CG  HIS A 229      45.308  11.026  13.124  1.00  0.00           C  
ATOM    475  ND1 HIS A 229      45.291  11.350  11.810  1.00  0.00           N  
ATOM    476  CD2 HIS A 229      46.639  11.039  13.550  1.00  0.00           C  
ATOM    477  NE2 HIS A 229      47.423  11.370  12.499  1.00  0.00           N  
ATOM    478  CE1 HIS A 229      46.590  11.562  11.421  1.00  0.00           C  
ATOM    479  C   HIS A 229      42.308  11.872  15.409  1.00  0.00           C  
ATOM    480  O   HIS A 229      42.031  11.089  16.318  1.00  0.00           O  
ATOM    481  H   HIS A 229      45.267  11.447  16.258  1.00  0.00           H  
ATOM    482  HD1 HIS A 229      44.540  11.429  11.172  1.00  0.00           H  
ATOM    483  N   LYS A 230      41.384  12.665  14.847  1.00  0.00           N  
ATOM    484  CA  LYS A 230      40.079  12.958  15.449  1.00  0.00           C  
ATOM    485  CB  LYS A 230      40.057  14.328  16.134  1.00  0.00           C  
ATOM    486  CG  LYS A 230      41.107  14.535  17.225  1.00  0.00           C  
ATOM    487  CD  LYS A 230      40.820  15.787  18.051  1.00  0.00           C  
ATOM    488  CE  LYS A 230      41.950  16.123  19.024  1.00  0.00           C  
ATOM    489  NZ  LYS A 230      42.299  14.955  19.837  1.00  0.00           N1+
ATOM    490  C   LYS A 230      38.893  12.863  14.468  1.00  0.00           C  
ATOM    491  O   LYS A 230      39.037  13.164  13.282  1.00  0.00           O  
ATOM    492  H   LYS A 230      41.578  13.143  13.989  1.00  0.00           H  
ATOM    493  HZ1 LYS A 230      41.518  14.567  20.407  1.00  0.00           H  
ATOM    494  HZ2 LYS A 230      43.085  15.165  20.480  1.00  0.00           H  
ATOM    495  HZ3 LYS A 230      42.659  14.182  19.237  1.00  0.00           H  
ATOM    496  N   PHE A 231      37.718  12.453  14.968  1.00  0.00           N  
ATOM    497  CA  PHE A 231      36.514  12.313  14.130  1.00  0.00           C  
ATOM    498  CB  PHE A 231      36.586  11.066  13.240  1.00  0.00           C  
ATOM    499  CG  PHE A 231      36.746   9.800  14.048  1.00  0.00           C  
ATOM    500  CD1 PHE A 231      38.013   9.372  14.425  1.00  0.00           C  
ATOM    501  CD2 PHE A 231      35.629   9.050  14.394  1.00  0.00           C  
ATOM    502  CE1 PHE A 231      38.167   8.184  15.126  1.00  0.00           C  
ATOM    503  CE2 PHE A 231      35.785   7.858  15.092  1.00  0.00           C  
ATOM    504  CZ  PHE A 231      37.054   7.419  15.449  1.00  0.00           C  
ATOM    505  C   PHE A 231      35.160  12.406  14.861  1.00  0.00           C  
ATOM    506  O   PHE A 231      35.077  12.180  16.072  1.00  0.00           O  
ATOM    507  H   PHE A 231      37.630  12.222  15.941  1.00  0.00           H  
ATOM    508  N   ASN A 232      34.069  12.645  14.122  1.00  0.00           N  
ATOM    509  CA  ASN A 232      32.704  12.427  14.612  1.00  0.00           C  
ATOM    510  CB  ASN A 232      31.887  13.669  14.282  1.00  0.00           C  
ATOM    511  CG  ASN A 232      30.634  13.803  15.122  1.00  0.00           C  
ATOM    512  OD1 ASN A 232      30.488  14.800  15.829  1.00  0.00           O  
ATOM    513  ND2 ASN A 232      29.708  12.845  14.981  1.00  0.00           N  
ATOM    514  C   ASN A 232      32.033  11.217  13.917  1.00  0.00           C  
ATOM    515  O   ASN A 232      32.013  11.163  12.684  1.00  0.00           O  
ATOM    516  H   ASN A 232      34.201  12.854  13.148  1.00  0.00           H  
ATOM    517 HD21 ASN A 232      28.916  12.736  15.597  1.00  0.00           H  
ATOM    518 HD22 ASN A 232      29.768  12.131  14.282  1.00  0.00           H  
ATOM    519  N   ILE A 233      31.356  10.340  14.678  1.00  0.00           N  
ATOM    520  CA  ILE A 233      30.416   9.345  14.135  1.00  0.00           C  
ATOM    521  CB  ILE A 233      30.700   7.935  14.654  1.00  0.00           C  
ATOM    522  CG2 ILE A 233      29.724   6.932  14.035  1.00  0.00           C  
ATOM    523  CG1 ILE A 233      32.145   7.530  14.364  1.00  0.00           C  
ATOM    524  CD1 ILE A 233      32.442   6.089  14.783  1.00  0.00           C  
ATOM    525  C   ILE A 233      28.966   9.771  14.444  1.00  0.00           C  
ATOM    526  O   ILE A 233      28.509   9.699  15.591  1.00  0.00           O  
ATOM    527  H   ILE A 233      31.390  10.415  15.675  1.00  0.00           H  
ATOM    528  N   LEU A 234      28.246  10.210  13.405  1.00  0.00           N  
ATOM    529  CA  LEU A 234      26.781  10.271  13.392  1.00  0.00           C  
ATOM    530  CB  LEU A 234      26.364  11.224  12.280  1.00  0.00           C  
ATOM    531  CG  LEU A 234      27.073  12.564  12.449  1.00  0.00           C  
ATOM    532  CD1 LEU A 234      27.297  13.279  11.116  1.00  0.00           C  
ATOM    533  CD2 LEU A 234      26.370  13.425  13.496  1.00  0.00           C  
ATOM    534  C   LEU A 234      26.170   8.865  13.147  1.00  0.00           C  
ATOM    535  O   LEU A 234      26.473   8.228  12.136  1.00  0.00           O  
ATOM    536  H   LEU A 234      28.695  10.193  12.509  1.00  0.00           H  
ATOM    537  N   ILE A 235      25.290   8.369  14.027  1.00  0.00           N  
ATOM    538  CA  ILE A 235      24.789   6.983  13.993  1.00  0.00           C  
ATOM    539  CB  ILE A 235      24.947   6.339  15.368  1.00  0.00           C  
ATOM    540  CG2 ILE A 235      24.409   4.908  15.363  1.00  0.00           C  
ATOM    541  CG1 ILE A 235      26.400   6.432  15.835  1.00  0.00           C  
ATOM    542  CD1 ILE A 235      26.621   5.863  17.236  1.00  0.00           C  
ATOM    543  C   ILE A 235      23.307   6.928  13.547  1.00  0.00           C  
ATOM    544  O   ILE A 235      22.409   7.372  14.270  1.00  0.00           O  
ATOM    545  H   ILE A 235      24.909   8.961  14.736  1.00  0.00           H  
ATOM    546  N   LEU A 236      23.037   6.385  12.352  1.00  0.00           N  
ATOM    547  CA  LEU A 236      21.765   6.603  11.661  1.00  0.00           C  
ATOM    548  CB  LEU A 236      22.006   6.936  10.191  1.00  0.00           C  
ATOM    549  CG  LEU A 236      23.020   8.062   9.993  1.00  0.00           C  
ATOM    550  CD1 LEU A 236      23.379   8.226   8.520  1.00  0.00           C  
ATOM    551  CD2 LEU A 236      22.558   9.379  10.613  1.00  0.00           C  
ATOM    552  C   LEU A 236      20.819   5.386  11.770  1.00  0.00           C  
ATOM    553  O   LEU A 236      20.553   4.696  10.787  1.00  0.00           O  
ATOM    554  H   LEU A 236      23.732   5.836  11.894  1.00  0.00           H  
ATOM    555  N   TYR A 237      20.221   5.176  12.951  1.00  0.00           N  
ATOM    556  CA  TYR A 237      19.232   4.116  13.250  1.00  0.00           C  
ATOM    557  CB  TYR A 237      18.991   3.964  14.755  1.00  0.00           C  
ATOM    558  CG  TYR A 237      19.718   2.724  15.242  1.00  0.00           C  
ATOM    559  CD1 TYR A 237      20.780   2.833  16.134  1.00  0.00           C  
ATOM    560  CE1 TYR A 237      21.443   1.692  16.578  1.00  0.00           C  
ATOM    561  CD2 TYR A 237      19.331   1.464  14.795  1.00  0.00           C  
ATOM    562  CE2 TYR A 237      19.995   0.324  15.239  1.00  0.00           C  
ATOM    563  CZ  TYR A 237      21.056   0.432  16.133  1.00  0.00           C  
ATOM    564  OH  TYR A 237      21.720  -0.701  16.577  1.00  0.00           O  
ATOM    565  C   TYR A 237      17.924   3.999  12.408  1.00  0.00           C  
ATOM    566  O   TYR A 237      16.957   3.366  12.822  1.00  0.00           O  
ATOM    567  H   TYR A 237      20.472   5.817  13.678  1.00  0.00           H  
ATOM    568  HH  TYR A 237      21.484  -1.423  15.988  1.00  0.00           H  
ATOM    569  N   SER A 238      17.848   4.605  11.222  1.00  0.00           N  
ATOM    570  CA  SER A 238      16.781   4.362  10.242  1.00  0.00           C  
ATOM    571  CB  SER A 238      15.591   5.257  10.598  1.00  0.00           C  
ATOM    572  OG  SER A 238      15.518   5.426  12.019  1.00  0.00           O  
ATOM    573  C   SER A 238      17.278   4.649   8.810  1.00  0.00           C  
ATOM    574  O   SER A 238      17.758   5.743   8.508  1.00  0.00           O  
ATOM    575  H   SER A 238      18.604   5.152  10.865  1.00  0.00           H  
ATOM    576  HG  SER A 238      15.625   4.555  12.394  1.00  0.00           H  
ATOM    577  N   THR A 239      17.328   3.589   7.985  1.00  0.00           N  
ATOM    578  CA  THR A 239      18.118   3.543   6.735  1.00  0.00           C  
ATOM    579  CB  THR A 239      17.538   4.601   5.813  1.00  0.00           C  
ATOM    580  OG1 THR A 239      16.109   4.466   5.861  1.00  0.00           O  
ATOM    581  CG2 THR A 239      18.052   4.497   4.377  1.00  0.00           C  
ATOM    582  C   THR A 239      19.586   3.718   7.105  1.00  0.00           C  
ATOM    583  O   THR A 239      20.320   2.769   7.228  1.00  0.00           O  
ATOM    584  H   THR A 239      16.933   2.730   8.302  1.00  0.00           H  
ATOM    585  HG1 THR A 239      15.918   3.633   5.445  1.00  0.00           H  
ATOM    586  N   PRO A 277      13.394  14.675   3.262  1.00  0.00           N1+
ATOM    587  CD  PRO A 277      12.229  13.957   2.756  1.00  0.00           C  
ATOM    588  CA  PRO A 277      13.453  14.668   4.742  1.00  0.00           C  
ATOM    589  CB  PRO A 277      12.635  13.415   5.063  1.00  0.00           C  
ATOM    590  CG  PRO A 277      11.523  13.445   4.012  1.00  0.00           C  
ATOM    591  C   PRO A 277      14.888  14.721   5.348  1.00  0.00           C  
ATOM    592  O   PRO A 277      15.805  15.201   4.689  1.00  0.00           O  
ATOM    593  N   GLN A 278      15.113  14.265   6.592  1.00  0.00           N  
ATOM    594  CA  GLN A 278      16.391  14.490   7.289  1.00  0.00           C  
ATOM    595  CB  GLN A 278      16.166  14.376   8.797  1.00  0.00           C  
ATOM    596  CG  GLN A 278      15.016  15.239   9.315  1.00  0.00           C  
ATOM    597  CD  GLN A 278      15.398  16.699   9.226  1.00  0.00           C  
ATOM    598  OE1 GLN A 278      15.443  17.315   8.165  1.00  0.00           O  
ATOM    599  NE2 GLN A 278      15.687  17.230  10.415  1.00  0.00           N  
ATOM    600  C   GLN A 278      17.562  13.555   6.897  1.00  0.00           C  
ATOM    601  O   GLN A 278      18.661  14.038   6.659  1.00  0.00           O  
ATOM    602  H   GLN A 278      14.382  13.772   7.058  1.00  0.00           H  
ATOM    603 HE21 GLN A 278      15.910  18.196  10.586  1.00  0.00           H  
ATOM    604 HE22 GLN A 278      15.777  16.662  11.239  1.00  0.00           H  
ATOM    605  N   ILE A 279      17.386  12.225   6.837  1.00  0.00           N  
ATOM    606  CA  ILE A 279      18.534  11.290   6.788  1.00  0.00           C  
ATOM    607  CB  ILE A 279      18.065   9.844   6.946  1.00  0.00           C  
ATOM    608  CG2 ILE A 279      19.250   8.879   7.025  1.00  0.00           C  
ATOM    609  CG1 ILE A 279      17.133   9.715   8.149  1.00  0.00           C  
ATOM    610  CD1 ILE A 279      16.227   8.491   8.043  1.00  0.00           C  
ATOM    611  C   ILE A 279      19.372  11.464   5.488  1.00  0.00           C  
ATOM    612  O   ILE A 279      20.598  11.559   5.519  1.00  0.00           O  
ATOM    613  H   ILE A 279      16.457  11.860   6.815  1.00  0.00           H  
ATOM    614  N   GLN A 280      18.708  11.663   4.345  1.00  0.00           N  
ATOM    615  CA  GLN A 280      19.318  12.126   3.103  1.00  0.00           C  
ATOM    616  CB  GLN A 280      18.249  12.189   2.000  1.00  0.00           C  
ATOM    617  CG  GLN A 280      16.923  12.870   2.381  1.00  0.00           C  
ATOM    618  CD  GLN A 280      15.873  11.861   2.855  1.00  0.00           C  
ATOM    619  OE1 GLN A 280      16.040  11.096   3.795  1.00  0.00           O  
ATOM    620  NE2 GLN A 280      14.746  11.916   2.123  1.00  0.00           N  
ATOM    621  C   GLN A 280      20.117  13.453   3.240  1.00  0.00           C  
ATOM    622  O   GLN A 280      21.122  13.602   2.550  1.00  0.00           O  
ATOM    623  H   GLN A 280      17.727  11.505   4.416  1.00  0.00           H  
ATOM    624 HE21 GLN A 280      13.999  11.259   2.233  1.00  0.00           H  
ATOM    625 HE22 GLN A 280      14.621  12.657   1.462  1.00  0.00           H  
ATOM    626  N   LYS A 281      19.813  14.347   4.197  1.00  0.00           N  
ATOM    627  CA  LYS A 281      20.631  15.545   4.429  1.00  0.00           C  
ATOM    628  CB  LYS A 281      19.852  16.502   5.336  1.00  0.00           C  
ATOM    629  CG  LYS A 281      20.560  17.776   5.797  1.00  0.00           C  
ATOM    630  CD  LYS A 281      19.917  18.281   7.090  1.00  0.00           C  
ATOM    631  CE  LYS A 281      18.400  18.400   6.951  1.00  0.00           C  
ATOM    632  NZ  LYS A 281      17.779  18.576   8.268  1.00  0.00           N1+
ATOM    633  C   LYS A 281      21.982  15.178   5.083  1.00  0.00           C  
ATOM    634  O   LYS A 281      22.959  15.921   4.963  1.00  0.00           O  
ATOM    635  H   LYS A 281      19.015  14.208   4.779  1.00  0.00           H  
ATOM    636  HZ1 LYS A 281      18.196  17.970   9.006  1.00  0.00           H  
ATOM    637  HZ2 LYS A 281      16.761  18.372   8.231  1.00  0.00           H  
ATOM    638  HZ3 LYS A 281      17.882  19.522   8.693  1.00  0.00           H  
ATOM    639  N   VAL A 282      22.107  13.988   5.688  1.00  0.00           N  
ATOM    640  CA  VAL A 282      23.412  13.515   6.123  1.00  0.00           C  
ATOM    641  CB  VAL A 282      23.316  12.325   7.066  1.00  0.00           C  
ATOM    642  CG1 VAL A 282      24.674  12.102   7.717  1.00  0.00           C  
ATOM    643  CG2 VAL A 282      22.249  12.558   8.131  1.00  0.00           C  
ATOM    644  C   VAL A 282      24.318  13.233   4.908  1.00  0.00           C  
ATOM    645  O   VAL A 282      25.469  13.656   4.907  1.00  0.00           O  
ATOM    646  H   VAL A 282      21.316  13.376   5.718  1.00  0.00           H  
ATOM    647  N   CYS A 283      23.783  12.718   3.796  1.00  0.00           N  
ATOM    648  CA  CYS A 283      24.527  12.575   2.540  1.00  0.00           C  
ATOM    649  CB  CYS A 283      23.671  11.755   1.580  1.00  0.00           C  
ATOM    650  SG  CYS A 283      22.900  10.365   2.444  1.00  0.00           S  
ATOM    651  C   CYS A 283      24.948  13.935   1.934  1.00  0.00           C  
ATOM    652  O   CYS A 283      25.967  13.990   1.236  1.00  0.00           O  
ATOM    653  H   CYS A 283      22.809  12.483   3.780  1.00  0.00           H  
ATOM    654  N   GLU A 284      24.198  15.016   2.203  1.00  0.00           N  
ATOM    655  CA  GLU A 284      24.541  16.395   1.823  1.00  0.00           C  
ATOM    656  CB  GLU A 284      23.284  17.258   1.898  1.00  0.00           C  
ATOM    657  CG  GLU A 284      22.116  16.691   1.089  1.00  0.00           C  
ATOM    658  CD  GLU A 284      20.829  17.323   1.580  1.00  0.00           C  
ATOM    659  OE1 GLU A 284      20.898  18.351   2.252  1.00  0.00           O  
ATOM    660  OE2 GLU A 284      19.763  16.761   1.331  1.00  0.00           O1-
ATOM    661  C   GLU A 284      25.640  16.992   2.733  1.00  0.00           C  
ATOM    662  O   GLU A 284      26.481  17.734   2.231  1.00  0.00           O  
ATOM    663  H   GLU A 284      23.358  14.913   2.738  1.00  0.00           H  
ATOM    664  N   VAL A 285      25.640  16.708   4.049  1.00  0.00           N  
ATOM    665  CA  VAL A 285      26.671  17.218   4.963  1.00  0.00           C  
ATOM    666  CB  VAL A 285      26.027  17.606   6.307  1.00  0.00           C  
ATOM    667  CG1 VAL A 285      25.595  16.384   7.117  1.00  0.00           C  
ATOM    668  CG2 VAL A 285      26.917  18.551   7.117  1.00  0.00           C  
ATOM    669  C   VAL A 285      27.945  16.349   5.155  1.00  0.00           C  
ATOM    670  O   VAL A 285      29.002  16.895   5.454  1.00  0.00           O  
ATOM    671  H   VAL A 285      24.898  16.135   4.404  1.00  0.00           H  
ATOM    672  N   VAL A 286      27.865  15.013   5.079  1.00  0.00           N  
ATOM    673  CA  VAL A 286      28.923  14.104   5.550  1.00  0.00           C  
ATOM    674  CB  VAL A 286      28.342  12.687   5.627  1.00  0.00           C  
ATOM    675  CG1 VAL A 286      28.244  12.010   4.260  1.00  0.00           C  
ATOM    676  CG2 VAL A 286      29.082  11.840   6.645  1.00  0.00           C  
ATOM    677  C   VAL A 286      30.280  14.132   4.783  1.00  0.00           C  
ATOM    678  O   VAL A 286      30.310  14.248   3.553  1.00  0.00           O  
ATOM    679  H   VAL A 286      27.015  14.629   4.729  1.00  0.00           H  
ATOM    680  N   ASP A 287      31.400  13.872   5.480  1.00  0.00           N  
ATOM    681  CA  ASP A 287      32.655  13.524   4.799  1.00  0.00           C  
ATOM    682  CB  ASP A 287      33.836  13.583   5.781  1.00  0.00           C  
ATOM    683  CG  ASP A 287      34.009  14.941   6.445  1.00  0.00           C  
ATOM    684  OD1 ASP A 287      35.132  15.430   6.483  1.00  0.00           O  
ATOM    685  OD2 ASP A 287      33.047  15.495   6.974  1.00  0.00           O1-
ATOM    686  C   ASP A 287      32.658  12.141   4.111  1.00  0.00           C  
ATOM    687  O   ASP A 287      33.141  12.009   2.988  1.00  0.00           O  
ATOM    688  H   ASP A 287      31.450  13.989   6.475  1.00  0.00           H  
ATOM    689  N   GLY A 288      32.099  11.113   4.772  1.00  0.00           N  
ATOM    690  CA  GLY A 288      32.175   9.727   4.308  1.00  0.00           C  
ATOM    691  C   GLY A 288      31.093   8.758   4.846  1.00  0.00           C  
ATOM    692  O   GLY A 288      30.418   9.010   5.856  1.00  0.00           O  
ATOM    693  H   GLY A 288      31.689  11.279   5.669  1.00  0.00           H  
ATOM    694  N   PHE A 289      30.937   7.631   4.139  1.00  0.00           N  
ATOM    695  CA  PHE A 289      29.790   6.737   4.217  1.00  0.00           C  
ATOM    696  CB  PHE A 289      29.223   6.490   2.821  1.00  0.00           C  
ATOM    697  CG  PHE A 289      28.746   7.777   2.202  1.00  0.00           C  
ATOM    698  CD1 PHE A 289      29.544   8.449   1.283  1.00  0.00           C  
ATOM    699  CD2 PHE A 289      27.497   8.279   2.544  1.00  0.00           C  
ATOM    700  CE1 PHE A 289      29.080   9.613   0.686  1.00  0.00           C  
ATOM    701  CE2 PHE A 289      27.033   9.442   1.945  1.00  0.00           C  
ATOM    702  CZ  PHE A 289      27.819  10.099   1.009  1.00  0.00           C  
ATOM    703  C   PHE A 289      30.083   5.371   4.861  1.00  0.00           C  
ATOM    704  O   PHE A 289      30.647   4.496   4.198  1.00  0.00           O  
ATOM    705  H   PHE A 289      31.629   7.399   3.456  1.00  0.00           H  
ATOM    706  N   ILE A 290      29.699   5.166   6.127  1.00  0.00           N  
ATOM    707  CA  ILE A 290      29.927   3.890   6.807  1.00  0.00           C  
ATOM    708  CB  ILE A 290      30.264   4.101   8.280  1.00  0.00           C  
ATOM    709  CG2 ILE A 290      30.688   2.779   8.914  1.00  0.00           C  
ATOM    710  CG1 ILE A 290      31.325   5.188   8.460  1.00  0.00           C  
ATOM    711  CD1 ILE A 290      31.643   5.447   9.934  1.00  0.00           C  
ATOM    712  C   ILE A 290      28.695   2.963   6.643  1.00  0.00           C  
ATOM    713  O   ILE A 290      27.664   3.147   7.301  1.00  0.00           O  
ATOM    714  H   ILE A 290      29.130   5.851   6.584  1.00  0.00           H  
ATOM    715  N   TYR A 291      28.821   1.940   5.786  1.00  0.00           N  
ATOM    716  CA  TYR A 291      27.777   0.930   5.603  1.00  0.00           C  
ATOM    717  CB  TYR A 291      27.705   0.514   4.134  1.00  0.00           C  
ATOM    718  CG  TYR A 291      26.519  -0.395   3.909  1.00  0.00           C  
ATOM    719  CD1 TYR A 291      26.705  -1.678   3.407  1.00  0.00           C  
ATOM    720  CE1 TYR A 291      25.604  -2.484   3.133  1.00  0.00           C  
ATOM    721  CD2 TYR A 291      25.237   0.060   4.187  1.00  0.00           C  
ATOM    722  CE2 TYR A 291      24.139  -0.747   3.917  1.00  0.00           C  
ATOM    723  CZ  TYR A 291      24.319  -2.008   3.364  1.00  0.00           C  
ATOM    724  OH  TYR A 291      23.220  -2.776   3.038  1.00  0.00           O  
ATOM    725  C   TYR A 291      28.002  -0.315   6.478  1.00  0.00           C  
ATOM    726  O   TYR A 291      28.973  -1.054   6.274  1.00  0.00           O  
ATOM    727  H   TYR A 291      29.700   1.802   5.334  1.00  0.00           H  
ATOM    728  HH  TYR A 291      23.339  -3.163   2.172  1.00  0.00           H  
ATOM    729  N   VAL A 292      27.111  -0.548   7.451  1.00  0.00           N  
ATOM    730  CA  VAL A 292      27.120  -1.776   8.251  1.00  0.00           C  
ATOM    731  CB  VAL A 292      26.557  -1.556   9.650  1.00  0.00           C  
ATOM    732  CG1 VAL A 292      26.979  -2.701  10.571  1.00  0.00           C  
ATOM    733  CG2 VAL A 292      27.030  -0.220  10.204  1.00  0.00           C  
ATOM    734  C   VAL A 292      26.419  -2.945   7.535  1.00  0.00           C  
ATOM    735  O   VAL A 292      25.185  -3.014   7.509  1.00  0.00           O  
ATOM    736  H   VAL A 292      26.319   0.055   7.518  1.00  0.00           H  
ATOM    737  N   ALA A 293      27.197  -3.882   6.971  1.00  0.00           N  
ATOM    738  CA  ALA A 293      26.685  -5.032   6.225  1.00  0.00           C  
ATOM    739  CB  ALA A 293      27.454  -5.203   4.915  1.00  0.00           C  
ATOM    740  C   ALA A 293      26.788  -6.346   7.028  1.00  0.00           C  
ATOM    741  O   ALA A 293      27.744  -6.552   7.778  1.00  0.00           O  
ATOM    742  H   ALA A 293      28.183  -3.834   7.126  1.00  0.00           H  
ATOM    743  N   ASN A 294      25.857  -7.288   6.829  1.00  0.00           N  
ATOM    744  CA  ASN A 294      25.910  -8.568   7.553  1.00  0.00           C  
ATOM    745  CB  ASN A 294      24.521  -9.191   7.525  1.00  0.00           C  
ATOM    746  CG  ASN A 294      24.436 -10.342   8.498  1.00  0.00           C  
ATOM    747  OD1 ASN A 294      25.234 -11.265   8.479  1.00  0.00           O  
ATOM    748  ND2 ASN A 294      23.418 -10.235   9.363  1.00  0.00           N  
ATOM    749  C   ASN A 294      26.986  -9.543   7.004  1.00  0.00           C  
ATOM    750  O   ASN A 294      26.990  -9.858   5.811  1.00  0.00           O  
ATOM    751  H   ASN A 294      25.167  -7.163   6.116  1.00  0.00           H  
ATOM    752 HD21 ASN A 294      23.255 -10.837  10.148  1.00  0.00           H  
ATOM    753 HD22 ASN A 294      22.747  -9.500   9.210  1.00  0.00           H  
ATOM    754  N   ALA A 295      27.780 -10.152   7.899  1.00  0.00           N  
ATOM    755  CA  ALA A 295      28.730 -11.211   7.567  1.00  0.00           C  
ATOM    756  CB  ALA A 295      30.171 -10.726   7.719  1.00  0.00           C  
ATOM    757  C   ALA A 295      28.549 -12.522   8.379  1.00  0.00           C  
ATOM    758  O   ALA A 295      29.437 -13.370   8.302  1.00  0.00           O  
ATOM    759  H   ALA A 295      27.684  -9.889   8.861  1.00  0.00           H  
ATOM    760  N   GLU A 296      27.471 -12.723   9.163  1.00  0.00           N  
ATOM    761  CA  GLU A 296      27.308 -13.947   9.968  1.00  0.00           C  
ATOM    762  CB  GLU A 296      26.311 -13.744  11.104  1.00  0.00           C  
ATOM    763  CG  GLU A 296      26.558 -12.423  11.821  1.00  0.00           C  
ATOM    764  CD  GLU A 296      26.382 -12.593  13.314  1.00  0.00           C  
ATOM    765  OE1 GLU A 296      25.260 -12.549  13.799  1.00  0.00           O  
ATOM    766  OE2 GLU A 296      27.379 -12.731  14.011  1.00  0.00           O1-
ATOM    767  C   GLU A 296      26.904 -15.169   9.115  1.00  0.00           C  
ATOM    768  O   GLU A 296      25.923 -15.115   8.375  1.00  0.00           O  
ATOM    769  H   GLU A 296      26.700 -12.096   9.093  1.00  0.00           H  
ATOM    770  N   ALA A 297      27.560 -16.324   9.295  1.00  0.00           N  
ATOM    771  CA  ALA A 297      27.341 -17.547   8.507  1.00  0.00           C  
ATOM    772  CB  ALA A 297      28.495 -18.532   8.677  1.00  0.00           C  
ATOM    773  C   ALA A 297      26.001 -18.284   8.783  1.00  0.00           C  
ATOM    774  O   ALA A 297      25.821 -19.424   8.358  1.00  0.00           O  
ATOM    775  H   ALA A 297      28.246 -16.329  10.019  1.00  0.00           H  
ATOM    776  N   HIS A 298      25.048 -17.626   9.452  1.00  0.00           N  
ATOM    777  CA  HIS A 298      23.638 -18.032   9.555  1.00  0.00           C  
ATOM    778  CB  HIS A 298      23.229 -18.178  11.027  1.00  0.00           C  
ATOM    779  CG  HIS A 298      22.780 -16.855  11.615  1.00  0.00           C  
ATOM    780  ND1 HIS A 298      23.607 -15.897  12.087  1.00  0.00           N  
ATOM    781  CD2 HIS A 298      21.460 -16.419  11.779  1.00  0.00           C  
ATOM    782  NE2 HIS A 298      21.502 -15.192  12.350  1.00  0.00           N  
ATOM    783  CE1 HIS A 298      22.821 -14.866  12.541  1.00  0.00           C  
ATOM    784  C   HIS A 298      22.682 -17.065   8.822  1.00  0.00           C  
ATOM    785  O   HIS A 298      21.523 -17.403   8.580  1.00  0.00           O  
ATOM    786  H   HIS A 298      25.254 -16.691   9.731  1.00  0.00           H  
ATOM    787  HD1 HIS A 298      24.585 -15.908  12.154  1.00  0.00           H  
ATOM    788  N   LYS A 299      23.156 -15.884   8.396  1.00  0.00           N  
ATOM    789  CA  LYS A 299      22.402 -15.043   7.471  1.00  0.00           C  
ATOM    790  CB  LYS A 299      22.935 -13.602   7.534  1.00  0.00           C  
ATOM    791  CG  LYS A 299      22.397 -12.584   6.511  1.00  0.00           C  
ATOM    792  CD  LYS A 299      20.993 -12.008   6.729  1.00  0.00           C  
ATOM    793  CE  LYS A 299      20.538 -11.073   5.588  1.00  0.00           C  
ATOM    794  NZ  LYS A 299      21.187  -9.752   5.610  1.00  0.00           N1+
ATOM    795  C   LYS A 299      22.473 -15.629   6.039  1.00  0.00           C  
ATOM    796  O   LYS A 299      23.554 -15.897   5.513  1.00  0.00           O  
ATOM    797  H   LYS A 299      24.127 -15.665   8.469  1.00  0.00           H  
ATOM    798  HZ1 LYS A 299      20.718  -9.139   6.317  1.00  0.00           H  
ATOM    799  HZ2 LYS A 299      21.133  -9.274   4.681  1.00  0.00           H  
ATOM    800  HZ3 LYS A 299      22.182  -9.783   5.879  1.00  0.00           H  
ATOM    801  N   ARG A 300      21.319 -15.774   5.378  1.00  0.00           N  
ATOM    802  CA  ARG A 300      21.209 -15.815   3.918  1.00  0.00           C  
ATOM    803  CB  ARG A 300      20.401 -17.011   3.425  1.00  0.00           C  
ATOM    804  CG  ARG A 300      21.329 -18.226   3.490  1.00  0.00           C  
ATOM    805  CD  ARG A 300      20.790 -19.491   2.827  1.00  0.00           C  
ATOM    806  NE  ARG A 300      21.818 -20.531   2.826  1.00  0.00           N  
ATOM    807  CZ  ARG A 300      21.560 -21.785   3.266  1.00  0.00           C  
ATOM    808  NH1 ARG A 300      20.327 -22.090   3.721  1.00  0.00           N  
ATOM    809  NH2 ARG A 300      22.547 -22.693   3.238  1.00  0.00           N1+
ATOM    810  C   ARG A 300      20.720 -14.434   3.424  1.00  0.00           C  
ATOM    811  O   ARG A 300      19.942 -13.778   4.115  1.00  0.00           O  
ATOM    812  H   ARG A 300      20.480 -15.559   5.875  1.00  0.00           H  
ATOM    813  HE  ARG A 300      22.753 -20.340   2.493  1.00  0.00           H  
ATOM    814 HH11 ARG A 300      20.094 -23.009   4.048  1.00  0.00           H  
ATOM    815 HH12 ARG A 300      19.603 -21.397   3.747  1.00  0.00           H  
ATOM    816 HH21 ARG A 300      23.476 -22.432   2.898  1.00  0.00           H  
ATOM    817 HH22 ARG A 300      22.486 -23.647   3.530  1.00  0.00           H  
ATOM    818  N   HIS A 301      21.200 -13.942   2.277  1.00  0.00           N  
ATOM    819  CA  HIS A 301      21.293 -12.492   2.012  1.00  0.00           C  
ATOM    820  CB  HIS A 301      22.709 -12.125   1.625  1.00  0.00           C  
ATOM    821  CG  HIS A 301      23.588 -11.883   2.815  1.00  0.00           C  
ATOM    822  ND1 HIS A 301      23.712 -10.681   3.396  1.00  0.00           N  
ATOM    823  CD2 HIS A 301      24.427 -12.800   3.452  1.00  0.00           C  
ATOM    824  NE2 HIS A 301      25.069 -12.125   4.432  1.00  0.00           N  
ATOM    825  CE1 HIS A 301      24.632 -10.826   4.393  1.00  0.00           C  
ATOM    826  C   HIS A 301      20.441 -12.030   0.802  1.00  0.00           C  
ATOM    827  O   HIS A 301      20.522 -12.592  -0.295  1.00  0.00           O  
ATOM    828  H   HIS A 301      21.603 -14.538   1.584  1.00  0.00           H  
ATOM    829  HD1 HIS A 301      23.231  -9.849   3.152  1.00  0.00           H  
ATOM    830  N   GLU A 302      19.658 -10.961   0.981  1.00  0.00           N  
ATOM    831  CA  GLU A 302      18.802 -10.353  -0.044  1.00  0.00           C  
ATOM    832  CB  GLU A 302      17.510  -9.776   0.562  1.00  0.00           C  
ATOM    833  CG  GLU A 302      16.649  -8.844  -0.318  1.00  0.00           C  
ATOM    834  CD  GLU A 302      16.430  -9.378  -1.725  1.00  0.00           C  
ATOM    835  OE1 GLU A 302      17.308  -9.218  -2.567  1.00  0.00           O  
ATOM    836  OE2 GLU A 302      15.356  -9.892  -2.011  1.00  0.00           O1-
ATOM    837  C   GLU A 302      19.616  -9.330  -0.873  1.00  0.00           C  
ATOM    838  O   GLU A 302      19.534  -8.120  -0.653  1.00  0.00           O  
ATOM    839  H   GLU A 302      19.805 -10.422   1.813  1.00  0.00           H  
ATOM    840  N   TRP A 303      20.508  -9.792  -1.763  1.00  0.00           N  
ATOM    841  CA  TRP A 303      21.518  -8.872  -2.312  1.00  0.00           C  
ATOM    842  CB  TRP A 303      22.527  -9.640  -3.156  1.00  0.00           C  
ATOM    843  CG  TRP A 303      23.387 -10.545  -2.306  1.00  0.00           C  
ATOM    844  CD2 TRP A 303      24.239 -10.196  -1.191  1.00  0.00           C  
ATOM    845  CE2 TRP A 303      24.934 -11.369  -0.805  1.00  0.00           C  
ATOM    846  CE3 TRP A 303      24.490  -9.003  -0.522  1.00  0.00           C  
ATOM    847  CD1 TRP A 303      23.602 -11.915  -2.514  1.00  0.00           C  
ATOM    848  NE1 TRP A 303      24.514 -12.405  -1.634  1.00  0.00           N  
ATOM    849  CZ2 TRP A 303      25.860 -11.312   0.230  1.00  0.00           C  
ATOM    850  CZ3 TRP A 303      25.416  -8.963   0.513  1.00  0.00           C  
ATOM    851  CH2 TRP A 303      26.104 -10.111   0.884  1.00  0.00           C  
ATOM    852  C   TRP A 303      20.954  -7.678  -3.125  1.00  0.00           C  
ATOM    853  O   TRP A 303      21.625  -6.656  -3.258  1.00  0.00           O  
ATOM    854  H   TRP A 303      20.529 -10.777  -1.935  1.00  0.00           H  
ATOM    855  HE1 TRP A 303      24.863 -13.326  -1.641  1.00  0.00           H  
ATOM    856  N   GLN A 304      19.698  -7.748  -3.583  1.00  0.00           N  
ATOM    857  CA  GLN A 304      18.986  -6.658  -4.257  1.00  0.00           C  
ATOM    858  CB  GLN A 304      17.726  -7.258  -4.886  1.00  0.00           C  
ATOM    859  CG  GLN A 304      16.540  -6.349  -5.191  1.00  0.00           C  
ATOM    860  CD  GLN A 304      15.337  -7.230  -5.458  1.00  0.00           C  
ATOM    861  OE1 GLN A 304      14.599  -7.031  -6.414  1.00  0.00           O  
ATOM    862  NE2 GLN A 304      15.159  -8.220  -4.573  1.00  0.00           N  
ATOM    863  C   GLN A 304      18.723  -5.442  -3.320  1.00  0.00           C  
ATOM    864  O   GLN A 304      19.348  -4.386  -3.491  1.00  0.00           O  
ATOM    865  H   GLN A 304      19.143  -8.532  -3.292  1.00  0.00           H  
ATOM    866 HE21 GLN A 304      14.377  -8.832  -4.655  1.00  0.00           H  
ATOM    867 HE22 GLN A 304      15.743  -8.450  -3.782  1.00  0.00           H  
ATOM    868  N   ASP A 305      17.930  -5.595  -2.245  1.00  0.00           N  
ATOM    869  CA  ASP A 305      17.865  -4.553  -1.209  1.00  0.00           C  
ATOM    870  CB  ASP A 305      16.693  -4.734  -0.253  1.00  0.00           C  
ATOM    871  CG  ASP A 305      16.570  -3.458   0.551  1.00  0.00           C  
ATOM    872  OD1 ASP A 305      16.607  -2.375  -0.030  1.00  0.00           O  
ATOM    873  OD2 ASP A 305      16.447  -3.542   1.766  1.00  0.00           O1-
ATOM    874  C   ASP A 305      19.188  -4.326  -0.439  1.00  0.00           C  
ATOM    875  O   ASP A 305      19.508  -3.193  -0.079  1.00  0.00           O  
ATOM    876  H   ASP A 305      17.529  -6.495  -2.057  1.00  0.00           H  
ATOM    877  N   GLU A 306      20.014  -5.352  -0.212  1.00  0.00           N  
ATOM    878  CA  GLU A 306      21.265  -5.177   0.527  1.00  0.00           C  
ATOM    879  CB  GLU A 306      21.806  -6.495   1.125  1.00  0.00           C  
ATOM    880  CG  GLU A 306      20.995  -6.962   2.350  1.00  0.00           C  
ATOM    881  CD  GLU A 306      21.592  -8.189   3.040  1.00  0.00           C  
ATOM    882  OE1 GLU A 306      22.482  -8.067   3.876  1.00  0.00           O  
ATOM    883  OE2 GLU A 306      21.110  -9.297   2.840  1.00  0.00           O1-
ATOM    884  C   GLU A 306      22.355  -4.394  -0.274  1.00  0.00           C  
ATOM    885  O   GLU A 306      23.069  -3.587   0.333  1.00  0.00           O  
ATOM    886  H   GLU A 306      19.733  -6.267  -0.500  1.00  0.00           H  
ATOM    887  N   PHE A 307      22.345  -4.394  -1.619  1.00  0.00           N  
ATOM    888  CA  PHE A 307      22.856  -3.259  -2.415  1.00  0.00           C  
ATOM    889  CB  PHE A 307      22.938  -3.703  -3.887  1.00  0.00           C  
ATOM    890  CG  PHE A 307      23.326  -2.569  -4.811  1.00  0.00           C  
ATOM    891  CD1 PHE A 307      24.652  -2.090  -4.808  1.00  0.00           C  
ATOM    892  CD2 PHE A 307      22.345  -2.002  -5.653  1.00  0.00           C  
ATOM    893  CE1 PHE A 307      25.001  -1.018  -5.652  1.00  0.00           C  
ATOM    894  CE2 PHE A 307      22.691  -0.926  -6.493  1.00  0.00           C  
ATOM    895  CZ  PHE A 307      24.014  -0.440  -6.478  1.00  0.00           C  
ATOM    896  C   PHE A 307      22.115  -1.902  -2.282  1.00  0.00           C  
ATOM    897  O   PHE A 307      22.721  -0.862  -1.992  1.00  0.00           O  
ATOM    898  H   PHE A 307      21.823  -5.107  -2.092  1.00  0.00           H  
ATOM    899  N   SER A 308      20.791  -1.886  -2.487  1.00  0.00           N  
ATOM    900  CA  SER A 308      20.007  -0.641  -2.533  1.00  0.00           C  
ATOM    901  CB  SER A 308      18.626  -1.008  -3.081  1.00  0.00           C  
ATOM    902  OG  SER A 308      18.785  -1.771  -4.288  1.00  0.00           O  
ATOM    903  C   SER A 308      19.940   0.124  -1.190  1.00  0.00           C  
ATOM    904  O   SER A 308      19.764   1.342  -1.195  1.00  0.00           O  
ATOM    905  H   SER A 308      20.295  -2.748  -2.600  1.00  0.00           H  
ATOM    906  HG  SER A 308      18.919  -2.671  -4.003  1.00  0.00           H  
ATOM    907  N   HIS A 309      20.217  -0.540  -0.061  1.00  0.00           N  
ATOM    908  CA  HIS A 309      20.403   0.109   1.249  1.00  0.00           C  
ATOM    909  CB  HIS A 309      19.938  -0.815   2.373  1.00  0.00           C  
ATOM    910  CG  HIS A 309      18.583  -0.349   2.846  1.00  0.00           C  
ATOM    911  ND1 HIS A 309      17.416  -0.913   2.488  1.00  0.00           N  
ATOM    912  CD2 HIS A 309      18.313   0.727   3.696  1.00  0.00           C  
ATOM    913  NE2 HIS A 309      16.967   0.809   3.848  1.00  0.00           N  
ATOM    914  CE1 HIS A 309      16.416  -0.207   3.101  1.00  0.00           C  
ATOM    915  C   HIS A 309      21.851   0.592   1.509  1.00  0.00           C  
ATOM    916  O   HIS A 309      22.103   1.235   2.530  1.00  0.00           O  
ATOM    917  H   HIS A 309      20.305  -1.535  -0.094  1.00  0.00           H  
ATOM    918  HD1 HIS A 309      17.276  -1.699   1.894  1.00  0.00           H  
ATOM    919  N   ILE A 310      22.781   0.414   0.556  1.00  0.00           N  
ATOM    920  CA  ILE A 310      23.857   1.387   0.366  1.00  0.00           C  
ATOM    921  CB  ILE A 310      25.068   0.773  -0.318  1.00  0.00           C  
ATOM    922  CG2 ILE A 310      26.280   1.678  -0.110  1.00  0.00           C  
ATOM    923  CG1 ILE A 310      25.312  -0.661   0.132  1.00  0.00           C  
ATOM    924  CD1 ILE A 310      26.433  -1.320  -0.662  1.00  0.00           C  
ATOM    925  C   ILE A 310      23.342   2.553  -0.499  1.00  0.00           C  
ATOM    926  O   ILE A 310      23.385   3.701  -0.061  1.00  0.00           O  
ATOM    927  H   ILE A 310      22.578  -0.218  -0.190  1.00  0.00           H  
ATOM    928  N   MET A 311      22.801   2.267  -1.693  1.00  0.00           N  
ATOM    929  CA  MET A 311      22.422   3.296  -2.668  1.00  0.00           C  
ATOM    930  CB  MET A 311      21.751   2.631  -3.874  1.00  0.00           C  
ATOM    931  CG  MET A 311      21.350   3.607  -4.984  1.00  0.00           C  
ATOM    932  SD  MET A 311      20.475   2.805  -6.336  1.00  0.00           S  
ATOM    933  CE  MET A 311      19.056   2.195  -5.414  1.00  0.00           C  
ATOM    934  C   MET A 311      21.506   4.398  -2.073  1.00  0.00           C  
ATOM    935  O   MET A 311      21.812   5.581  -2.228  1.00  0.00           O  
ATOM    936  H   MET A 311      22.753   1.301  -1.955  1.00  0.00           H  
ATOM    937  N   ALA A 312      20.487   4.041  -1.271  1.00  0.00           N  
ATOM    938  CA  ALA A 312      19.584   4.994  -0.599  1.00  0.00           C  
ATOM    939  CB  ALA A 312      18.428   4.247   0.069  1.00  0.00           C  
ATOM    940  C   ALA A 312      20.263   5.900   0.467  1.00  0.00           C  
ATOM    941  O   ALA A 312      19.620   6.754   1.077  1.00  0.00           O  
ATOM    942  H   ALA A 312      20.345   3.067  -1.108  1.00  0.00           H  
ATOM    943  N   MET A 313      21.561   5.704   0.716  1.00  0.00           N  
ATOM    944  CA  MET A 313      22.407   6.504   1.581  1.00  0.00           C  
ATOM    945  CB  MET A 313      22.900   5.694   2.777  1.00  0.00           C  
ATOM    946  CG  MET A 313      21.789   5.305   3.751  1.00  0.00           C  
ATOM    947  SD  MET A 313      20.927   6.736   4.425  1.00  0.00           S  
ATOM    948  CE  MET A 313      22.361   7.666   4.990  1.00  0.00           C  
ATOM    949  C   MET A 313      23.615   7.105   0.825  1.00  0.00           C  
ATOM    950  O   MET A 313      24.482   7.669   1.490  1.00  0.00           O  
ATOM    951  H   MET A 313      22.044   4.986   0.217  1.00  0.00           H  
ATOM    952  N   THR A 314      23.752   6.978  -0.514  1.00  0.00           N  
ATOM    953  CA  THR A 314      25.018   7.400  -1.159  1.00  0.00           C  
ATOM    954  CB  THR A 314      25.974   6.201  -1.051  1.00  0.00           C  
ATOM    955  OG1 THR A 314      25.789   5.568   0.223  1.00  0.00           O  
ATOM    956  CG2 THR A 314      27.446   6.583  -1.217  1.00  0.00           C  
ATOM    957  C   THR A 314      24.892   8.011  -2.584  1.00  0.00           C  
ATOM    958  O   THR A 314      25.740   7.790  -3.450  1.00  0.00           O  
ATOM    959  H   THR A 314      23.087   6.478  -1.070  1.00  0.00           H  
ATOM    960  HG1 THR A 314      25.772   6.275   0.862  1.00  0.00           H  
ATOM    961  N   ASP A 315      23.872   8.847  -2.832  1.00  0.00           N  
ATOM    962  CA  ASP A 315      23.673   9.499  -4.136  1.00  0.00           C  
ATOM    963  CB  ASP A 315      22.206   9.937  -4.210  1.00  0.00           C  
ATOM    964  CG  ASP A 315      21.952  10.693  -5.493  1.00  0.00           C  
ATOM    965  OD1 ASP A 315      22.007  11.913  -5.471  1.00  0.00           O  
ATOM    966  OD2 ASP A 315      21.718  10.066  -6.519  1.00  0.00           O1-
ATOM    967  C   ASP A 315      24.647  10.672  -4.484  1.00  0.00           C  
ATOM    968  O   ASP A 315      24.908  11.527  -3.629  1.00  0.00           O  
ATOM    969  H   ASP A 315      23.241   9.080  -2.095  1.00  0.00           H  
ATOM    970  N   PRO A 316      25.133  10.806  -5.735  1.00  0.00           N  
ATOM    971  CD  PRO A 316      24.895   9.861  -6.825  1.00  0.00           C  
ATOM    972  CA  PRO A 316      26.114  11.829  -6.101  1.00  0.00           C  
ATOM    973  CB  PRO A 316      26.745  11.239  -7.363  1.00  0.00           C  
ATOM    974  CG  PRO A 316      25.613  10.461  -8.025  1.00  0.00           C  
ATOM    975  C   PRO A 316      25.541  13.251  -6.333  1.00  0.00           C  
ATOM    976  O   PRO A 316      26.301  14.219  -6.303  1.00  0.00           O  
ATOM    977  N   ALA A 317      24.223  13.417  -6.511  1.00  0.00           N  
ATOM    978  CA  ALA A 317      23.554  14.723  -6.544  1.00  0.00           C  
ATOM    979  CB  ALA A 317      22.300  14.670  -7.419  1.00  0.00           C  
ATOM    980  C   ALA A 317      23.166  15.193  -5.121  1.00  0.00           C  
ATOM    981  O   ALA A 317      23.089  16.392  -4.863  1.00  0.00           O  
ATOM    982  H   ALA A 317      23.616  12.617  -6.456  1.00  0.00           H  
ATOM    983  N   PHE A 318      22.992  14.253  -4.186  1.00  0.00           N  
ATOM    984  CA  PHE A 318      23.085  14.503  -2.753  1.00  0.00           C  
ATOM    985  CB  PHE A 318      22.531  13.329  -1.946  1.00  0.00           C  
ATOM    986  CG  PHE A 318      21.025  13.395  -1.926  1.00  0.00           C  
ATOM    987  CD1 PHE A 318      20.391  14.598  -1.642  1.00  0.00           C  
ATOM    988  CD2 PHE A 318      20.272  12.255  -2.177  1.00  0.00           C  
ATOM    989  CE1 PHE A 318      19.003  14.661  -1.605  1.00  0.00           C  
ATOM    990  CE2 PHE A 318      18.884  12.317  -2.142  1.00  0.00           C  
ATOM    991  CZ  PHE A 318      18.250  13.520  -1.853  1.00  0.00           C  
ATOM    992  C   PHE A 318      24.490  14.878  -2.232  1.00  0.00           C  
ATOM    993  O   PHE A 318      24.638  15.871  -1.524  1.00  0.00           O  
ATOM    994  H   PHE A 318      22.928  13.303  -4.492  1.00  0.00           H  
ATOM    995  N   GLY A 319      25.557  14.209  -2.697  1.00  0.00           N  
ATOM    996  CA  GLY A 319      26.872  14.857  -2.730  1.00  0.00           C  
ATOM    997  C   GLY A 319      28.046  14.023  -3.309  1.00  0.00           C  
ATOM    998  O   GLY A 319      28.076  12.797  -3.194  1.00  0.00           O  
ATOM    999  H   GLY A 319      25.439  13.343  -3.190  1.00  0.00           H  
ATOM   1000  N   SER A 320      29.079  14.712  -3.815  1.00  0.00           N  
ATOM   1001  CA  SER A 320      30.018  14.192  -4.822  1.00  0.00           C  
ATOM   1002  CB  SER A 320      30.912  15.368  -5.154  1.00  0.00           C  
ATOM   1003  OG  SER A 320      30.073  16.524  -5.031  1.00  0.00           O  
ATOM   1004  C   SER A 320      30.742  12.851  -4.539  1.00  0.00           C  
ATOM   1005  O   SER A 320      31.158  12.539  -3.416  1.00  0.00           O  
ATOM   1006  H   SER A 320      29.089  15.703  -3.680  1.00  0.00           H  
ATOM   1007  HG  SER A 320      29.530  16.559  -5.812  1.00  0.00           H  
ATOM   1008  N   SER A 321      30.945  12.071  -5.609  1.00  0.00           N  
ATOM   1009  CA  SER A 321      31.377  10.670  -5.605  1.00  0.00           C  
ATOM   1010  CB  SER A 321      30.984  10.142  -6.972  1.00  0.00           C  
ATOM   1011  OG  SER A 321      30.010  11.059  -7.496  1.00  0.00           O  
ATOM   1012  C   SER A 321      32.863  10.470  -5.252  1.00  0.00           C  
ATOM   1013  O   SER A 321      33.294   9.337  -5.071  1.00  0.00           O  
ATOM   1014  H   SER A 321      30.657  12.419  -6.499  1.00  0.00           H  
ATOM   1015  HG  SER A 321      29.452  10.544  -8.068  1.00  0.00           H  
ATOM   1016  N   GLY A 322      33.668  11.534  -5.132  1.00  0.00           N  
ATOM   1017  CA  GLY A 322      35.042  11.415  -4.633  1.00  0.00           C  
ATOM   1018  C   GLY A 322      35.112  11.053  -3.129  1.00  0.00           C  
ATOM   1019  O   GLY A 322      36.142  10.564  -2.656  1.00  0.00           O  
ATOM   1020  H   GLY A 322      33.264  12.438  -5.238  1.00  0.00           H  
ATOM   1021  N   ARG A 323      34.011  11.260  -2.393  1.00  0.00           N  
ATOM   1022  CA  ARG A 323      33.860  10.868  -0.991  1.00  0.00           C  
ATOM   1023  CB  ARG A 323      32.575  11.479  -0.426  1.00  0.00           C  
ATOM   1024  CG  ARG A 323      32.584  13.006  -0.410  1.00  0.00           C  
ATOM   1025  CD  ARG A 323      31.319  13.564   0.241  1.00  0.00           C  
ATOM   1026  NE  ARG A 323      30.122  13.074  -0.438  1.00  0.00           N  
ATOM   1027  CZ  ARG A 323      28.909  13.299   0.149  1.00  0.00           C  
ATOM   1028  NH1 ARG A 323      28.827  13.946   1.332  1.00  0.00           N  
ATOM   1029  NH2 ARG A 323      27.785  12.883  -0.464  1.00  0.00           N1+
ATOM   1030  C   ARG A 323      33.853   9.336  -0.753  1.00  0.00           C  
ATOM   1031  O   ARG A 323      33.297   8.590  -1.559  1.00  0.00           O  
ATOM   1032  H   ARG A 323      33.171  11.549  -2.853  1.00  0.00           H  
ATOM   1033  HE  ARG A 323      30.255  12.634  -1.339  1.00  0.00           H  
ATOM   1034 HH11 ARG A 323      27.931  14.211   1.708  1.00  0.00           H  
ATOM   1035 HH12 ARG A 323      29.632  14.191   1.898  1.00  0.00           H  
ATOM   1036 HH21 ARG A 323      27.806  12.399  -1.353  1.00  0.00           H  
ATOM   1037 HH22 ARG A 323      26.878  13.073  -0.061  1.00  0.00           H  
ATOM   1038  N   PRO A 324      34.386   8.852   0.384  1.00  0.00           N  
ATOM   1039  CD  PRO A 324      34.968   9.671   1.443  1.00  0.00           C  
ATOM   1040  CA  PRO A 324      34.573   7.426   0.617  1.00  0.00           C  
ATOM   1041  CB  PRO A 324      35.616   7.408   1.731  1.00  0.00           C  
ATOM   1042  CG  PRO A 324      35.359   8.682   2.527  1.00  0.00           C  
ATOM   1043  C   PRO A 324      33.305   6.642   1.010  1.00  0.00           C  
ATOM   1044  O   PRO A 324      32.524   7.033   1.890  1.00  0.00           O  
ATOM   1045  N   LEU A 325      33.214   5.430   0.448  1.00  0.00           N  
ATOM   1046  CA  LEU A 325      32.343   4.363   0.927  1.00  0.00           C  
ATOM   1047  CB  LEU A 325      31.637   3.714  -0.259  1.00  0.00           C  
ATOM   1048  CG  LEU A 325      30.697   2.579   0.144  1.00  0.00           C  
ATOM   1049  CD1 LEU A 325      29.630   3.026   1.146  1.00  0.00           C  
ATOM   1050  CD2 LEU A 325      30.087   1.920  -1.090  1.00  0.00           C  
ATOM   1051  C   LEU A 325      33.121   3.316   1.764  1.00  0.00           C  
ATOM   1052  O   LEU A 325      33.955   2.548   1.270  1.00  0.00           O  
ATOM   1053  H   LEU A 325      33.889   5.182  -0.249  1.00  0.00           H  
ATOM   1054  N   LEU A 326      32.829   3.245   3.066  1.00  0.00           N  
ATOM   1055  CA  LEU A 326      33.362   2.217   3.956  1.00  0.00           C  
ATOM   1056  CB  LEU A 326      33.680   2.839   5.314  1.00  0.00           C  
ATOM   1057  CG  LEU A 326      34.220   1.839   6.336  1.00  0.00           C  
ATOM   1058  CD1 LEU A 326      35.427   1.065   5.804  1.00  0.00           C  
ATOM   1059  CD2 LEU A 326      34.511   2.520   7.675  1.00  0.00           C  
ATOM   1060  C   LEU A 326      32.351   1.062   4.096  1.00  0.00           C  
ATOM   1061  O   LEU A 326      31.330   1.192   4.782  1.00  0.00           O  
ATOM   1062  H   LEU A 326      32.103   3.832   3.409  1.00  0.00           H  
ATOM   1063  N   VAL A 327      32.626  -0.078   3.455  1.00  0.00           N  
ATOM   1064  CA  VAL A 327      31.819  -1.278   3.645  1.00  0.00           C  
ATOM   1065  CB  VAL A 327      31.831  -2.124   2.378  1.00  0.00           C  
ATOM   1066  CG1 VAL A 327      30.962  -3.367   2.551  1.00  0.00           C  
ATOM   1067  CG2 VAL A 327      31.423  -1.282   1.170  1.00  0.00           C  
ATOM   1068  C   VAL A 327      32.348  -2.095   4.843  1.00  0.00           C  
ATOM   1069  O   VAL A 327      33.355  -2.802   4.725  1.00  0.00           O  
ATOM   1070  H   VAL A 327      33.500  -0.167   2.978  1.00  0.00           H  
ATOM   1071  N   LEU A 328      31.642  -2.055   5.981  1.00  0.00           N  
ATOM   1072  CA  LEU A 328      31.920  -2.925   7.128  1.00  0.00           C  
ATOM   1073  CB  LEU A 328      31.475  -2.294   8.441  1.00  0.00           C  
ATOM   1074  CG  LEU A 328      32.255  -1.053   8.852  1.00  0.00           C  
ATOM   1075  CD1 LEU A 328      31.760  -0.550  10.208  1.00  0.00           C  
ATOM   1076  CD2 LEU A 328      33.766  -1.297   8.843  1.00  0.00           C  
ATOM   1077  C   LEU A 328      31.169  -4.267   7.001  1.00  0.00           C  
ATOM   1078  O   LEU A 328      29.952  -4.340   7.201  1.00  0.00           O  
ATOM   1079  H   LEU A 328      30.796  -1.518   5.997  1.00  0.00           H  
ATOM   1080  N   SER A 329      31.899  -5.340   6.679  1.00  0.00           N  
ATOM   1081  CA  SER A 329      31.380  -6.710   6.602  1.00  0.00           C  
ATOM   1082  CB  SER A 329      32.271  -7.382   5.579  1.00  0.00           C  
ATOM   1083  OG  SER A 329      32.577  -6.375   4.601  1.00  0.00           O  
ATOM   1084  C   SER A 329      31.350  -7.312   8.023  1.00  0.00           C  
ATOM   1085  O   SER A 329      32.324  -7.892   8.512  1.00  0.00           O  
ATOM   1086  H   SER A 329      32.880  -5.234   6.534  1.00  0.00           H  
ATOM   1087  HG  SER A 329      31.827  -5.797   4.576  1.00  0.00           H  
ATOM   1088  N   CYS A 330      30.251  -7.089   8.744  1.00  0.00           N  
ATOM   1089  CA  CYS A 330      30.182  -7.162  10.201  1.00  0.00           C  
ATOM   1090  CB  CYS A 330      29.542  -5.879  10.729  1.00  0.00           C  
ATOM   1091  SG  CYS A 330      30.255  -5.343  12.305  1.00  0.00           S  
ATOM   1092  C   CYS A 330      29.474  -8.443  10.705  1.00  0.00           C  
ATOM   1093  O   CYS A 330      28.371  -8.779  10.266  1.00  0.00           O  
ATOM   1094  H   CYS A 330      29.447  -6.732   8.278  1.00  0.00           H  
ATOM   1095  N   ILE A 331      30.064  -9.132  11.691  1.00  0.00           N  
ATOM   1096  CA  ILE A 331      29.335 -10.063  12.569  1.00  0.00           C  
ATOM   1097  CB  ILE A 331      30.115 -11.361  12.749  1.00  0.00           C  
ATOM   1098  CG2 ILE A 331      30.349 -11.994  11.390  1.00  0.00           C  
ATOM   1099  CG1 ILE A 331      31.421 -11.167  13.511  1.00  0.00           C  
ATOM   1100  CD1 ILE A 331      32.185 -12.484  13.645  1.00  0.00           C  
ATOM   1101  C   ILE A 331      29.047  -9.424  13.946  1.00  0.00           C  
ATOM   1102  O   ILE A 331      29.515  -8.310  14.214  1.00  0.00           O  
ATOM   1103  H   ILE A 331      30.948  -8.804  12.027  1.00  0.00           H  
ATOM   1104  N   SER A 332      28.361 -10.142  14.850  1.00  0.00           N  
ATOM   1105  CA  SER A 332      28.218  -9.731  16.251  1.00  0.00           C  
ATOM   1106  CB  SER A 332      27.182 -10.688  16.827  1.00  0.00           C  
ATOM   1107  OG  SER A 332      26.092 -10.751  15.891  1.00  0.00           O  
ATOM   1108  C   SER A 332      29.601  -9.722  16.944  1.00  0.00           C  
ATOM   1109  O   SER A 332      30.089  -8.671  17.344  1.00  0.00           O  
ATOM   1110  H   SER A 332      27.943 -11.011  14.591  1.00  0.00           H  
ATOM   1111  HG  SER A 332      26.226 -11.515  15.312  1.00  0.00           H  
ATOM   1112  N   GLN A 333      30.280 -10.871  17.017  1.00  0.00           N  
ATOM   1113  CA  GLN A 333      31.421 -11.144  17.904  1.00  0.00           C  
ATOM   1114  CB  GLN A 333      30.861 -11.392  19.297  1.00  0.00           C  
ATOM   1115  CG  GLN A 333      29.686 -12.370  19.239  1.00  0.00           C  
ATOM   1116  CD  GLN A 333      28.912 -12.281  20.524  1.00  0.00           C  
ATOM   1117  OE1 GLN A 333      27.700 -12.056  20.520  1.00  0.00           O  
ATOM   1118  NE2 GLN A 333      29.714 -12.310  21.598  1.00  0.00           N  
ATOM   1119  C   GLN A 333      32.229 -12.354  17.377  1.00  0.00           C  
ATOM   1120  O   GLN A 333      31.624 -13.294  16.858  1.00  0.00           O  
ATOM   1121  H   GLN A 333      29.954 -11.701  16.558  1.00  0.00           H  
ATOM   1122 HE21 GLN A 333      30.538 -12.890  21.564  1.00  0.00           H  
ATOM   1123 HE22 GLN A 333      29.552 -11.696  22.378  1.00  0.00           H  
ATOM   1124  N   GLY A 334      33.570 -12.352  17.450  1.00  0.00           N  
ATOM   1125  CA  GLY A 334      34.438 -13.377  16.843  1.00  0.00           C  
ATOM   1126  C   GLY A 334      34.127 -14.862  17.147  1.00  0.00           C  
ATOM   1127  O   GLY A 334      34.483 -15.737  16.360  1.00  0.00           O  
ATOM   1128  H   GLY A 334      34.026 -11.532  17.800  1.00  0.00           H  
ATOM   1129  N   ASP A 335      33.413 -15.167  18.231  1.00  0.00           N  
ATOM   1130  CA  ASP A 335      32.862 -16.473  18.572  1.00  0.00           C  
ATOM   1131  CB  ASP A 335      32.506 -16.492  20.057  1.00  0.00           C  
ATOM   1132  CG  ASP A 335      31.583 -15.332  20.356  1.00  0.00           C  
ATOM   1133  OD1 ASP A 335      30.373 -15.505  20.273  1.00  0.00           O  
ATOM   1134  OD2 ASP A 335      32.078 -14.250  20.664  1.00  0.00           O1-
ATOM   1135  C   ASP A 335      31.659 -16.950  17.720  1.00  0.00           C  
ATOM   1136  O   ASP A 335      31.400 -18.153  17.635  1.00  0.00           O  
ATOM   1137  H   ASP A 335      33.086 -14.423  18.819  1.00  0.00           H  
ATOM   1138  N   VAL A 336      30.988 -16.048  16.991  1.00  0.00           N  
ATOM   1139  CA  VAL A 336      30.063 -16.431  15.926  1.00  0.00           C  
ATOM   1140  CB  VAL A 336      28.974 -15.378  15.717  1.00  0.00           C  
ATOM   1141  CG1 VAL A 336      27.954 -15.858  14.681  1.00  0.00           C  
ATOM   1142  CG2 VAL A 336      28.300 -15.019  17.040  1.00  0.00           C  
ATOM   1143  C   VAL A 336      30.852 -16.667  14.614  1.00  0.00           C  
ATOM   1144  O   VAL A 336      31.656 -15.824  14.213  1.00  0.00           O  
ATOM   1145  H   VAL A 336      31.241 -15.089  17.101  1.00  0.00           H  
ATOM   1146  N   LYS A 337      30.568 -17.744  13.860  1.00  0.00           N  
ATOM   1147  CA  LYS A 337      31.214 -17.916  12.559  1.00  0.00           C  
ATOM   1148  CB  LYS A 337      30.959 -19.296  11.956  1.00  0.00           C  
ATOM   1149  CG  LYS A 337      31.856 -19.485  10.730  1.00  0.00           C  
ATOM   1150  CD  LYS A 337      31.447 -20.641   9.823  1.00  0.00           C  
ATOM   1151  CE  LYS A 337      32.395 -20.790   8.633  1.00  0.00           C  
ATOM   1152  NZ  LYS A 337      32.463 -19.561   7.831  1.00  0.00           N1+
ATOM   1153  C   LYS A 337      30.795 -16.834  11.528  1.00  0.00           C  
ATOM   1154  O   LYS A 337      29.636 -16.754  11.111  1.00  0.00           O  
ATOM   1155  H   LYS A 337      29.859 -18.368  14.181  1.00  0.00           H  
ATOM   1156  HZ1 LYS A 337      31.616 -19.329   7.288  1.00  0.00           H  
ATOM   1157  HZ2 LYS A 337      33.212 -19.703   7.119  1.00  0.00           H  
ATOM   1158  HZ3 LYS A 337      32.793 -18.708   8.328  1.00  0.00           H  
ATOM   1159  N   ARG A 338      31.791 -16.149  10.958  1.00  0.00           N  
ATOM   1160  CA  ARG A 338      31.614 -15.296   9.789  1.00  0.00           C  
ATOM   1161  CB  ARG A 338      32.634 -14.161   9.819  1.00  0.00           C  
ATOM   1162  CG  ARG A 338      34.114 -14.548   9.801  1.00  0.00           C  
ATOM   1163  CD  ARG A 338      35.005 -13.337  10.108  1.00  0.00           C  
ATOM   1164  NE  ARG A 338      34.677 -12.217   9.229  1.00  0.00           N  
ATOM   1165  CZ  ARG A 338      34.031 -11.115   9.709  1.00  0.00           C  
ATOM   1166  NH1 ARG A 338      33.919 -10.916  11.042  1.00  0.00           N  
ATOM   1167  NH2 ARG A 338      33.509 -10.245   8.831  1.00  0.00           N1+
ATOM   1168  C   ARG A 338      31.633 -16.042   8.427  1.00  0.00           C  
ATOM   1169  O   ARG A 338      32.355 -17.022   8.213  1.00  0.00           O  
ATOM   1170  H   ARG A 338      32.705 -16.278  11.340  1.00  0.00           H  
ATOM   1171  HE  ARG A 338      34.906 -12.298   8.245  1.00  0.00           H  
ATOM   1172 HH11 ARG A 338      33.471 -10.095  11.422  1.00  0.00           H  
ATOM   1173 HH12 ARG A 338      34.292 -11.568  11.708  1.00  0.00           H  
ATOM   1174 HH21 ARG A 338      33.708 -10.354   7.841  1.00  0.00           H  
ATOM   1175 HH22 ARG A 338      32.933  -9.452   9.058  1.00  0.00           H  
ATOM   1176  N   MET A 339      30.929 -15.478   7.444  1.00  0.00           N  
ATOM   1177  CA  MET A 339      31.276 -15.514   6.025  1.00  0.00           C  
ATOM   1178  CB  MET A 339      29.966 -15.289   5.253  1.00  0.00           C  
ATOM   1179  CG  MET A 339      30.063 -15.233   3.726  1.00  0.00           C  
ATOM   1180  SD  MET A 339      28.519 -14.735   2.948  1.00  0.00           S  
ATOM   1181  CE  MET A 339      28.423 -13.076   3.644  1.00  0.00           C  
ATOM   1182  C   MET A 339      32.315 -14.402   5.683  1.00  0.00           C  
ATOM   1183  O   MET A 339      32.218 -13.296   6.218  1.00  0.00           O  
ATOM   1184  H   MET A 339      30.337 -14.724   7.690  1.00  0.00           H  
ATOM   1185  N   PRO A 340      33.310 -14.639   4.806  1.00  0.00           N  
ATOM   1186  CD  PRO A 340      33.579 -15.923   4.158  1.00  0.00           C  
ATOM   1187  CA  PRO A 340      34.353 -13.646   4.503  1.00  0.00           C  
ATOM   1188  CB  PRO A 340      35.517 -14.539   4.065  1.00  0.00           C  
ATOM   1189  CG  PRO A 340      34.843 -15.698   3.334  1.00  0.00           C  
ATOM   1190  C   PRO A 340      33.970 -12.598   3.423  1.00  0.00           C  
ATOM   1191  O   PRO A 340      33.318 -12.893   2.415  1.00  0.00           O  
ATOM   1192  N   CYS A 341      34.485 -11.375   3.576  1.00  0.00           N  
ATOM   1193  CA  CYS A 341      34.144 -10.186   2.781  1.00  0.00           C  
ATOM   1194  CB  CYS A 341      34.835  -8.930   3.321  1.00  0.00           C  
ATOM   1195  SG  CYS A 341      36.643  -8.918   3.217  1.00  0.00           S  
ATOM   1196  C   CYS A 341      34.356 -10.294   1.254  1.00  0.00           C  
ATOM   1197  O   CYS A 341      33.707  -9.578   0.492  1.00  0.00           O  
ATOM   1198  H   CYS A 341      34.994 -11.225   4.432  1.00  0.00           H  
ATOM   1199  N   PHE A 342      35.223 -11.197   0.780  1.00  0.00           N  
ATOM   1200  CA  PHE A 342      35.520 -11.396  -0.641  1.00  0.00           C  
ATOM   1201  CB  PHE A 342      36.483 -12.595  -0.723  1.00  0.00           C  
ATOM   1202  CG  PHE A 342      37.091 -12.933  -2.075  1.00  0.00           C  
ATOM   1203  CD1 PHE A 342      37.834 -14.130  -2.160  1.00  0.00           C  
ATOM   1204  CD2 PHE A 342      36.935 -12.105  -3.209  1.00  0.00           C  
ATOM   1205  CE1 PHE A 342      38.412 -14.513  -3.384  1.00  0.00           C  
ATOM   1206  CE2 PHE A 342      37.510 -12.482  -4.436  1.00  0.00           C  
ATOM   1207  CZ  PHE A 342      38.240 -13.685  -4.511  1.00  0.00           C  
ATOM   1208  C   PHE A 342      34.324 -11.631  -1.589  1.00  0.00           C  
ATOM   1209  O   PHE A 342      34.240 -11.013  -2.649  1.00  0.00           O  
ATOM   1210  H   PHE A 342      35.765 -11.671   1.477  1.00  0.00           H  
ATOM   1211  N   TYR A 343      33.323 -12.406  -1.154  1.00  0.00           N  
ATOM   1212  CA  TYR A 343      32.085 -12.593  -1.924  1.00  0.00           C  
ATOM   1213  CB  TYR A 343      31.517 -13.918  -1.371  1.00  0.00           C  
ATOM   1214  CG  TYR A 343      30.055 -14.183  -1.664  1.00  0.00           C  
ATOM   1215  CD1 TYR A 343      29.100 -13.894  -0.667  1.00  0.00           C  
ATOM   1216  CE1 TYR A 343      27.740 -14.116  -0.941  1.00  0.00           C  
ATOM   1217  CD2 TYR A 343      29.688 -14.725  -2.910  1.00  0.00           C  
ATOM   1218  CE2 TYR A 343      28.329 -14.944  -3.187  1.00  0.00           C  
ATOM   1219  CZ  TYR A 343      27.371 -14.605  -2.210  1.00  0.00           C  
ATOM   1220  OH  TYR A 343      26.030 -14.726  -2.513  1.00  0.00           O  
ATOM   1221  C   TYR A 343      31.072 -11.430  -1.817  1.00  0.00           C  
ATOM   1222  O   TYR A 343      30.487 -10.985  -2.805  1.00  0.00           O  
ATOM   1223  H   TYR A 343      33.428 -12.814  -0.245  1.00  0.00           H  
ATOM   1224  HH  TYR A 343      25.897 -14.252  -3.342  1.00  0.00           H  
ATOM   1225  N   LEU A 344      31.006 -10.818  -0.633  1.00  0.00           N  
ATOM   1226  CA  LEU A 344      30.231  -9.613  -0.346  1.00  0.00           C  
ATOM   1227  CB  LEU A 344      30.204  -9.458   1.181  1.00  0.00           C  
ATOM   1228  CG  LEU A 344      29.527  -8.215   1.754  1.00  0.00           C  
ATOM   1229  CD1 LEU A 344      28.758  -8.535   3.036  1.00  0.00           C  
ATOM   1230  CD2 LEU A 344      30.529  -7.086   1.990  1.00  0.00           C  
ATOM   1231  C   LEU A 344      30.775  -8.367  -1.100  1.00  0.00           C  
ATOM   1232  O   LEU A 344      29.984  -7.545  -1.564  1.00  0.00           O  
ATOM   1233  H   LEU A 344      31.559 -11.214   0.098  1.00  0.00           H  
ATOM   1234  N   ALA A 345      32.090  -8.289  -1.362  1.00  0.00           N  
ATOM   1235  CA  ALA A 345      32.697  -7.288  -2.244  1.00  0.00           C  
ATOM   1236  CB  ALA A 345      34.218  -7.447  -2.249  1.00  0.00           C  
ATOM   1237  C   ALA A 345      32.219  -7.393  -3.710  1.00  0.00           C  
ATOM   1238  O   ALA A 345      32.154  -6.377  -4.406  1.00  0.00           O  
ATOM   1239  H   ALA A 345      32.672  -8.970  -0.922  1.00  0.00           H  
ATOM   1240  N   HIS A 346      31.818  -8.596  -4.156  1.00  0.00           N  
ATOM   1241  CA  HIS A 346      31.041  -8.765  -5.383  1.00  0.00           C  
ATOM   1242  CB  HIS A 346      31.219 -10.180  -5.914  1.00  0.00           C  
ATOM   1243  CG  HIS A 346      30.631 -10.285  -7.296  1.00  0.00           C  
ATOM   1244  ND1 HIS A 346      29.610 -11.087  -7.616  1.00  0.00           N  
ATOM   1245  CD2 HIS A 346      31.045  -9.618  -8.447  1.00  0.00           C  
ATOM   1246  NE2 HIS A 346      30.264 -10.038  -9.471  1.00  0.00           N  
ATOM   1247  CE1 HIS A 346      29.375 -10.950  -8.952  1.00  0.00           C  
ATOM   1248  C   HIS A 346      29.558  -8.449  -5.109  1.00  0.00           C  
ATOM   1249  O   HIS A 346      29.010  -7.585  -5.776  1.00  0.00           O  
ATOM   1250  H   HIS A 346      31.893  -9.373  -3.531  1.00  0.00           H  
ATOM   1251  HD1 HIS A 346      29.066 -11.621  -6.991  1.00  0.00           H  
ATOM   1252  N   GLU A 347      28.896  -9.058  -4.113  1.00  0.00           N  
ATOM   1253  CA  GLU A 347      27.430  -8.967  -4.014  1.00  0.00           C  
ATOM   1254  CB  GLU A 347      26.932 -10.089  -3.135  1.00  0.00           C  
ATOM   1255  CG  GLU A 347      27.538 -11.458  -3.428  1.00  0.00           C  
ATOM   1256  CD  GLU A 347      27.063 -12.041  -4.741  1.00  0.00           C  
ATOM   1257  OE1 GLU A 347      26.175 -12.891  -4.715  1.00  0.00           O  
ATOM   1258  OE2 GLU A 347      27.610 -11.682  -5.778  1.00  0.00           O1-
ATOM   1259  C   GLU A 347      26.840  -7.619  -3.557  1.00  0.00           C  
ATOM   1260  O   GLU A 347      25.654  -7.358  -3.741  1.00  0.00           O  
ATOM   1261  H   GLU A 347      29.377  -9.731  -3.558  1.00  0.00           H  
ATOM   1262  N   LEU A 348      27.643  -6.743  -2.964  1.00  0.00           N  
ATOM   1263  CA  LEU A 348      27.261  -5.340  -2.837  1.00  0.00           C  
ATOM   1264  CB  LEU A 348      27.901  -4.722  -1.601  1.00  0.00           C  
ATOM   1265  CG  LEU A 348      27.352  -5.352  -0.321  1.00  0.00           C  
ATOM   1266  CD1 LEU A 348      27.861  -4.632   0.924  1.00  0.00           C  
ATOM   1267  CD2 LEU A 348      25.825  -5.413  -0.331  1.00  0.00           C  
ATOM   1268  C   LEU A 348      27.529  -4.524  -4.131  1.00  0.00           C  
ATOM   1269  O   LEU A 348      27.303  -3.318  -4.161  1.00  0.00           O  
ATOM   1270  H   LEU A 348      28.580  -7.023  -2.753  1.00  0.00           H  
ATOM   1271  N   HIS A 349      27.971  -5.169  -5.218  1.00  0.00           N  
ATOM   1272  CA  HIS A 349      27.987  -4.698  -6.610  1.00  0.00           C  
ATOM   1273  CB  HIS A 349      26.546  -4.576  -7.121  1.00  0.00           C  
ATOM   1274  CG  HIS A 349      25.915  -5.937  -7.300  1.00  0.00           C  
ATOM   1275  ND1 HIS A 349      25.313  -6.653  -6.331  1.00  0.00           N  
ATOM   1276  CD2 HIS A 349      25.859  -6.670  -8.482  1.00  0.00           C  
ATOM   1277  NE2 HIS A 349      25.223  -7.833  -8.220  1.00  0.00           N  
ATOM   1278  CE1 HIS A 349      24.885  -7.827  -6.893  1.00  0.00           C  
ATOM   1279  C   HIS A 349      28.740  -3.350  -6.809  1.00  0.00           C  
ATOM   1280  O   HIS A 349      28.418  -2.553  -7.687  1.00  0.00           O  
ATOM   1281  H   HIS A 349      28.170  -6.136  -5.076  1.00  0.00           H  
ATOM   1282  HD1 HIS A 349      25.191  -6.424  -5.383  1.00  0.00           H  
ATOM   1283  N   LEU A 350      29.755  -3.081  -5.976  1.00  0.00           N  
ATOM   1284  CA  LEU A 350      30.078  -1.735  -5.502  1.00  0.00           C  
ATOM   1285  CB  LEU A 350      31.194  -1.834  -4.469  1.00  0.00           C  
ATOM   1286  CG  LEU A 350      30.757  -2.556  -3.198  1.00  0.00           C  
ATOM   1287  CD1 LEU A 350      31.943  -3.105  -2.411  1.00  0.00           C  
ATOM   1288  CD2 LEU A 350      29.864  -1.664  -2.340  1.00  0.00           C  
ATOM   1289  C   LEU A 350      30.483  -0.722  -6.594  1.00  0.00           C  
ATOM   1290  O   LEU A 350      30.151   0.454  -6.463  1.00  0.00           O  
ATOM   1291  H   LEU A 350      30.069  -3.869  -5.448  1.00  0.00           H  
ATOM   1292  N   ASN A 351      31.044  -1.143  -7.736  1.00  0.00           N  
ATOM   1293  CA  ASN A 351      31.251  -0.228  -8.864  1.00  0.00           C  
ATOM   1294  CB  ASN A 351      32.009  -1.009  -9.948  1.00  0.00           C  
ATOM   1295  CG  ASN A 351      32.672  -0.090 -10.954  1.00  0.00           C  
ATOM   1296  OD1 ASN A 351      32.822   1.101 -10.745  1.00  0.00           O  
ATOM   1297  ND2 ASN A 351      33.103  -0.710 -12.059  1.00  0.00           N  
ATOM   1298  C   ASN A 351      29.941   0.385  -9.411  1.00  0.00           C  
ATOM   1299  O   ASN A 351      29.973   1.522  -9.874  1.00  0.00           O  
ATOM   1300  H   ASN A 351      31.221  -2.122  -7.810  1.00  0.00           H  
ATOM   1301 HD21 ASN A 351      33.529  -0.141 -12.759  1.00  0.00           H  
ATOM   1302 HD22 ASN A 351      33.041  -1.697 -12.230  1.00  0.00           H  
ATOM   1303  N   LEU A 352      28.768  -0.240  -9.224  1.00  0.00           N  
ATOM   1304  CA  LEU A 352      27.479   0.390  -9.554  1.00  0.00           C  
ATOM   1305  CB  LEU A 352      26.300  -0.552  -9.305  1.00  0.00           C  
ATOM   1306  CG  LEU A 352      25.941  -1.633 -10.324  1.00  0.00           C  
ATOM   1307  CD1 LEU A 352      26.978  -2.747 -10.453  1.00  0.00           C  
ATOM   1308  CD2 LEU A 352      24.576  -2.216  -9.967  1.00  0.00           C  
ATOM   1309  C   LEU A 352      27.182   1.633  -8.668  1.00  0.00           C  
ATOM   1310  O   LEU A 352      26.278   2.408  -8.978  1.00  0.00           O  
ATOM   1311  H   LEU A 352      28.774  -1.153  -8.823  1.00  0.00           H  
ATOM   1312  N   LEU A 353      27.929   1.850  -7.574  1.00  0.00           N  
ATOM   1313  CA  LEU A 353      27.893   3.090  -6.787  1.00  0.00           C  
ATOM   1314  CB  LEU A 353      28.065   2.761  -5.309  1.00  0.00           C  
ATOM   1315  CG  LEU A 353      26.931   1.875  -4.803  1.00  0.00           C  
ATOM   1316  CD1 LEU A 353      27.372   0.996  -3.639  1.00  0.00           C  
ATOM   1317  CD2 LEU A 353      25.677   2.689  -4.488  1.00  0.00           C  
ATOM   1318  C   LEU A 353      28.961   4.133  -7.221  1.00  0.00           C  
ATOM   1319  O   LEU A 353      29.003   5.235  -6.682  1.00  0.00           O  
ATOM   1320  H   LEU A 353      28.603   1.155  -7.329  1.00  0.00           H  
ATOM   1321  N   ASN A 354      29.840   3.809  -8.182  1.00  0.00           N  
ATOM   1322  CA  ASN A 354      30.929   4.648  -8.737  1.00  0.00           C  
ATOM   1323  CB  ASN A 354      30.357   5.738  -9.674  1.00  0.00           C  
ATOM   1324  CG  ASN A 354      29.414   5.150 -10.736  1.00  0.00           C  
ATOM   1325  OD1 ASN A 354      29.781   4.770 -11.847  1.00  0.00           O  
ATOM   1326  ND2 ASN A 354      28.131   5.118 -10.353  1.00  0.00           N  
ATOM   1327  C   ASN A 354      32.035   5.155  -7.758  1.00  0.00           C  
ATOM   1328  O   ASN A 354      33.136   5.495  -8.192  1.00  0.00           O  
ATOM   1329  H   ASN A 354      29.734   2.899  -8.583  1.00  0.00           H  
ATOM   1330 HD21 ASN A 354      27.414   4.767 -10.965  1.00  0.00           H  
ATOM   1331 HD22 ASN A 354      27.846   5.432  -9.451  1.00  0.00           H  
ATOM   1332  N   HIS A 355      31.755   5.250  -6.455  1.00  0.00           N  
ATOM   1333  CA  HIS A 355      32.636   5.807  -5.411  1.00  0.00           C  
ATOM   1334  CB  HIS A 355      31.841   5.832  -4.086  1.00  0.00           C  
ATOM   1335  CG  HIS A 355      30.819   6.948  -3.981  1.00  0.00           C  
ATOM   1336  ND1 HIS A 355      29.635   6.975  -4.619  1.00  0.00           N  
ATOM   1337  CD2 HIS A 355      30.901   8.089  -3.180  1.00  0.00           C  
ATOM   1338  NE2 HIS A 355      29.759   8.802  -3.341  1.00  0.00           N  
ATOM   1339  CE1 HIS A 355      28.977   8.112  -4.229  1.00  0.00           C  
ATOM   1340  C   HIS A 355      33.958   5.034  -5.159  1.00  0.00           C  
ATOM   1341  O   HIS A 355      34.052   3.844  -5.454  1.00  0.00           O  
ATOM   1342  H   HIS A 355      30.859   4.923  -6.172  1.00  0.00           H  
ATOM   1343  HD1 HIS A 355      29.273   6.302  -5.230  1.00  0.00           H  
ATOM   1344  N   PRO A 356      34.944   5.623  -4.449  1.00  0.00           N  
ATOM   1345  CD  PRO A 356      35.093   7.055  -4.201  1.00  0.00           C  
ATOM   1346  CA  PRO A 356      36.015   4.851  -3.828  1.00  0.00           C  
ATOM   1347  CB  PRO A 356      37.023   5.928  -3.415  1.00  0.00           C  
ATOM   1348  CG  PRO A 356      36.178   7.166  -3.142  1.00  0.00           C  
ATOM   1349  C   PRO A 356      35.491   3.996  -2.645  1.00  0.00           C  
ATOM   1350  O   PRO A 356      34.851   4.504  -1.715  1.00  0.00           O  
ATOM   1351  N   TRP A 357      35.769   2.683  -2.677  1.00  0.00           N  
ATOM   1352  CA  TRP A 357      35.233   1.721  -1.709  1.00  0.00           C  
ATOM   1353  CB  TRP A 357      34.035   0.915  -2.247  1.00  0.00           C  
ATOM   1354  CG  TRP A 357      34.260   0.329  -3.623  1.00  0.00           C  
ATOM   1355  CD2 TRP A 357      34.919  -0.903  -3.993  1.00  0.00           C  
ATOM   1356  CE2 TRP A 357      34.835  -1.015  -5.422  1.00  0.00           C  
ATOM   1357  CE3 TRP A 357      35.561  -1.915  -3.248  1.00  0.00           C  
ATOM   1358  CD1 TRP A 357      33.819   0.883  -4.833  1.00  0.00           C  
ATOM   1359  NE1 TRP A 357      34.152   0.102  -5.893  1.00  0.00           N  
ATOM   1360  CZ2 TRP A 357      35.396  -2.133  -6.071  1.00  0.00           C  
ATOM   1361  CZ3 TRP A 357      36.117  -3.030  -3.910  1.00  0.00           C  
ATOM   1362  CH2 TRP A 357      36.037  -3.138  -5.314  1.00  0.00           C  
ATOM   1363  C   TRP A 357      36.280   0.840  -0.997  1.00  0.00           C  
ATOM   1364  O   TRP A 357      37.044   0.121  -1.643  1.00  0.00           O  
ATOM   1365  H   TRP A 357      36.315   2.338  -3.438  1.00  0.00           H  
ATOM   1366  HE1 TRP A 357      33.935   0.318  -6.825  1.00  0.00           H  
ATOM   1367  N   LEU A 358      36.254   0.820   0.344  1.00  0.00           N  
ATOM   1368  CA  LEU A 358      36.953  -0.207   1.123  1.00  0.00           C  
ATOM   1369  CB  LEU A 358      37.642   0.367   2.358  1.00  0.00           C  
ATOM   1370  CG  LEU A 358      38.425  -0.697   3.135  1.00  0.00           C  
ATOM   1371  CD1 LEU A 358      39.555  -1.296   2.296  1.00  0.00           C  
ATOM   1372  CD2 LEU A 358      38.926  -0.179   4.484  1.00  0.00           C  
ATOM   1373  C   LEU A 358      35.961  -1.299   1.562  1.00  0.00           C  
ATOM   1374  O   LEU A 358      35.015  -1.003   2.297  1.00  0.00           O  
ATOM   1375  H   LEU A 358      35.579   1.397   0.809  1.00  0.00           H  
ATOM   1376  N   VAL A 359      36.230  -2.566   1.202  1.00  0.00           N  
ATOM   1377  CA  VAL A 359      35.585  -3.726   1.838  1.00  0.00           C  
ATOM   1378  CB  VAL A 359      35.329  -4.819   0.811  1.00  0.00           C  
ATOM   1379  CG1 VAL A 359      34.330  -5.844   1.346  1.00  0.00           C  
ATOM   1380  CG2 VAL A 359      34.870  -4.197  -0.501  1.00  0.00           C  
ATOM   1381  C   VAL A 359      36.359  -4.293   3.040  1.00  0.00           C  
ATOM   1382  O   VAL A 359      37.418  -4.906   2.905  1.00  0.00           O  
ATOM   1383  H   VAL A 359      37.011  -2.705   0.597  1.00  0.00           H  
ATOM   1384  N   GLN A 360      35.817  -4.086   4.239  1.00  0.00           N  
ATOM   1385  CA  GLN A 360      36.481  -4.385   5.500  1.00  0.00           C  
ATOM   1386  CB  GLN A 360      36.485  -3.114   6.349  1.00  0.00           C  
ATOM   1387  CG  GLN A 360      37.177  -3.275   7.698  1.00  0.00           C  
ATOM   1388  CD  GLN A 360      38.633  -3.621   7.479  1.00  0.00           C  
ATOM   1389  OE1 GLN A 360      39.364  -2.922   6.788  1.00  0.00           O  
ATOM   1390  NE2 GLN A 360      39.015  -4.745   8.111  1.00  0.00           N  
ATOM   1391  C   GLN A 360      35.767  -5.543   6.240  1.00  0.00           C  
ATOM   1392  O   GLN A 360      34.649  -5.360   6.717  1.00  0.00           O  
ATOM   1393  H   GLN A 360      34.884  -3.735   4.293  1.00  0.00           H  
ATOM   1394 HE21 GLN A 360      39.965  -5.058   8.098  1.00  0.00           H  
ATOM   1395 HE22 GLN A 360      38.345  -5.285   8.628  1.00  0.00           H  
ATOM   1396  N   ASP A 361      36.391  -6.721   6.413  1.00  0.00           N  
ATOM   1397  CA  ASP A 361      35.883  -7.692   7.403  1.00  0.00           C  
ATOM   1398  CB  ASP A 361      36.586  -9.048   7.277  1.00  0.00           C  
ATOM   1399  CG  ASP A 361      35.586 -10.067   6.750  1.00  0.00           C  
ATOM   1400  OD1 ASP A 361      34.486  -9.683   6.374  1.00  0.00           O  
ATOM   1401  OD2 ASP A 361      35.860 -11.260   6.770  1.00  0.00           O1-
ATOM   1402  C   ASP A 361      35.899  -7.110   8.843  1.00  0.00           C  
ATOM   1403  O   ASP A 361      36.782  -6.311   9.179  1.00  0.00           O  
ATOM   1404  H   ASP A 361      37.281  -6.874   5.991  1.00  0.00           H  
ATOM   1405  N   THR A 362      34.857  -7.375   9.655  1.00  0.00           N  
ATOM   1406  CA  THR A 362      34.574  -6.605  10.896  1.00  0.00           C  
ATOM   1407  CB  THR A 362      33.798  -5.345  10.486  1.00  0.00           C  
ATOM   1408  OG1 THR A 362      34.352  -4.802   9.290  1.00  0.00           O  
ATOM   1409  CG2 THR A 362      33.741  -4.269  11.570  1.00  0.00           C  
ATOM   1410  C   THR A 362      33.833  -7.398  12.019  1.00  0.00           C  
ATOM   1411  O   THR A 362      33.117  -8.371  11.758  1.00  0.00           O  
ATOM   1412  H   THR A 362      34.112  -7.930   9.292  1.00  0.00           H  
ATOM   1413  HG1 THR A 362      35.291  -4.955   9.324  1.00  0.00           H  
ATOM   1414  N   GLU A 363      33.933  -6.949  13.279  1.00  0.00           N  
ATOM   1415  CA  GLU A 363      33.057  -7.348  14.396  1.00  0.00           C  
ATOM   1416  CB  GLU A 363      33.847  -8.122  15.439  1.00  0.00           C  
ATOM   1417  CG  GLU A 363      34.489  -9.377  14.861  1.00  0.00           C  
ATOM   1418  CD  GLU A 363      35.452  -9.925  15.877  1.00  0.00           C  
ATOM   1419  OE1 GLU A 363      35.138  -9.904  17.059  1.00  0.00           O  
ATOM   1420  OE2 GLU A 363      36.547 -10.315  15.496  1.00  0.00           O1-
ATOM   1421  C   GLU A 363      32.371  -6.136  15.073  1.00  0.00           C  
ATOM   1422  O   GLU A 363      33.010  -5.110  15.321  1.00  0.00           O  
ATOM   1423  H   GLU A 363      34.542  -6.187  13.506  1.00  0.00           H  
ATOM   1424  N   ALA A 364      31.093  -6.288  15.448  1.00  0.00           N  
ATOM   1425  CA  ALA A 364      30.310  -5.223  16.075  1.00  0.00           C  
ATOM   1426  CB  ALA A 364      28.813  -5.496  15.930  1.00  0.00           C  
ATOM   1427  C   ALA A 364      30.631  -5.067  17.573  1.00  0.00           C  
ATOM   1428  O   ALA A 364      30.801  -3.960  18.075  1.00  0.00           O  
ATOM   1429  H   ALA A 364      30.647  -7.177  15.321  1.00  0.00           H  
ATOM   1430  N   GLU A 365      30.678  -6.174  18.311  1.00  0.00           N  
ATOM   1431  CA  GLU A 365      30.879  -6.189  19.757  1.00  0.00           C  
ATOM   1432  CB  GLU A 365      30.440  -7.537  20.316  1.00  0.00           C  
ATOM   1433  CG  GLU A 365      30.591  -7.693  21.827  1.00  0.00           C  
ATOM   1434  CD  GLU A 365      29.865  -8.963  22.212  1.00  0.00           C  
ATOM   1435  OE1 GLU A 365      30.161  -9.537  23.258  1.00  0.00           O  
ATOM   1436  OE2 GLU A 365      28.995  -9.377  21.451  1.00  0.00           O1-
ATOM   1437  C   GLU A 365      32.339  -5.859  20.149  1.00  0.00           C  
ATOM   1438  O   GLU A 365      32.582  -4.924  20.915  1.00  0.00           O  
ATOM   1439  H   GLU A 365      30.633  -7.050  17.843  1.00  0.00           H  
ATOM   1440  N   THR A 366      33.311  -6.546  19.531  1.00  0.00           N  
ATOM   1441  CA  THR A 366      34.743  -6.494  19.879  1.00  0.00           C  
ATOM   1442  CB  THR A 366      35.232  -7.875  19.524  1.00  0.00           C  
ATOM   1443  OG1 THR A 366      34.077  -8.702  19.334  1.00  0.00           O  
ATOM   1444  CG2 THR A 366      36.190  -8.472  20.553  1.00  0.00           C  
ATOM   1445  C   THR A 366      35.521  -5.351  19.166  1.00  0.00           C  
ATOM   1446  O   THR A 366      36.748  -5.294  19.229  1.00  0.00           O  
ATOM   1447  H   THR A 366      33.043  -7.257  18.883  1.00  0.00           H  
ATOM   1448  HG1 THR A 366      34.367  -9.367  18.709  1.00  0.00           H  
ATOM   1449  N   LEU A 367      34.835  -4.511  18.378  1.00  0.00           N  
ATOM   1450  CA  LEU A 367      35.366  -3.437  17.508  1.00  0.00           C  
ATOM   1451  CB  LEU A 367      36.052  -2.351  18.338  1.00  0.00           C  
ATOM   1452  CG  LEU A 367      35.141  -1.691  19.370  1.00  0.00           C  
ATOM   1453  CD1 LEU A 367      35.953  -0.910  20.401  1.00  0.00           C  
ATOM   1454  CD2 LEU A 367      34.073  -0.820  18.712  1.00  0.00           C  
ATOM   1455  C   LEU A 367      36.336  -3.874  16.370  1.00  0.00           C  
ATOM   1456  O   LEU A 367      36.575  -3.111  15.427  1.00  0.00           O  
ATOM   1457  H   LEU A 367      33.844  -4.639  18.364  1.00  0.00           H  
ATOM   1458  N   THR A 368      36.839  -5.112  16.414  1.00  0.00           N  
ATOM   1459  CA  THR A 368      37.745  -5.749  15.461  1.00  0.00           C  
ATOM   1460  CB  THR A 368      37.687  -7.239  15.756  1.00  0.00           C  
ATOM   1461  OG1 THR A 368      36.947  -7.457  16.965  1.00  0.00           O  
ATOM   1462  CG2 THR A 368      39.078  -7.869  15.825  1.00  0.00           C  
ATOM   1463  C   THR A 368      37.429  -5.446  13.986  1.00  0.00           C  
ATOM   1464  O   THR A 368      36.286  -5.541  13.537  1.00  0.00           O  
ATOM   1465  H   THR A 368      36.655  -5.658  17.229  1.00  0.00           H  
ATOM   1466  HG1 THR A 368      36.656  -8.375  16.911  1.00  0.00           H  
ATOM   1467  N   GLY A 369      38.459  -5.103  13.205  1.00  0.00           N  
ATOM   1468  CA  GLY A 369      38.363  -4.760  11.785  1.00  0.00           C  
ATOM   1469  C   GLY A 369      37.879  -3.319  11.511  1.00  0.00           C  
ATOM   1470  O   GLY A 369      38.388  -2.665  10.599  1.00  0.00           O  
ATOM   1471  H   GLY A 369      39.342  -4.976  13.654  1.00  0.00           H  
ATOM   1472  N   PHE A 370      37.014  -2.741  12.358  1.00  0.00           N  
ATOM   1473  CA  PHE A 370      36.586  -1.353  12.189  1.00  0.00           C  
ATOM   1474  CB  PHE A 370      35.329  -1.131  13.038  1.00  0.00           C  
ATOM   1475  CG  PHE A 370      34.759   0.262  12.891  1.00  0.00           C  
ATOM   1476  CD1 PHE A 370      34.293   0.929  14.018  1.00  0.00           C  
ATOM   1477  CD2 PHE A 370      34.675   0.873  11.645  1.00  0.00           C  
ATOM   1478  CE1 PHE A 370      33.723   2.191  13.898  1.00  0.00           C  
ATOM   1479  CE2 PHE A 370      34.107   2.135  11.523  1.00  0.00           C  
ATOM   1480  CZ  PHE A 370      33.618   2.788  12.647  1.00  0.00           C  
ATOM   1481  C   PHE A 370      37.651  -0.285  12.504  1.00  0.00           C  
ATOM   1482  O   PHE A 370      37.684   0.754  11.852  1.00  0.00           O  
ATOM   1483  H   PHE A 370      36.663  -3.253  13.147  1.00  0.00           H  
ATOM   1484  N   LEU A 371      38.648  -0.596  13.344  1.00  0.00           N  
ATOM   1485  CA  LEU A 371      39.809   0.288  13.533  1.00  0.00           C  
ATOM   1486  CB  LEU A 371      40.802  -0.356  14.494  1.00  0.00           C  
ATOM   1487  CG  LEU A 371      40.422  -0.122  15.953  1.00  0.00           C  
ATOM   1488  CD1 LEU A 371      41.199  -1.037  16.900  1.00  0.00           C  
ATOM   1489  CD2 LEU A 371      40.580   1.355  16.323  1.00  0.00           C  
ATOM   1490  C   LEU A 371      40.523   0.617  12.196  1.00  0.00           C  
ATOM   1491  O   LEU A 371      40.715   1.791  11.879  1.00  0.00           O  
ATOM   1492  H   LEU A 371      38.559  -1.423  13.897  1.00  0.00           H  
ATOM   1493  N   ASN A 372      40.768  -0.385  11.340  1.00  0.00           N  
ATOM   1494  CA  ASN A 372      41.391  -0.157  10.030  1.00  0.00           C  
ATOM   1495  CB  ASN A 372      41.845  -1.444   9.346  1.00  0.00           C  
ATOM   1496  CG  ASN A 372      42.860  -2.176  10.200  1.00  0.00           C  
ATOM   1497  OD1 ASN A 372      42.790  -3.395  10.341  1.00  0.00           O  
ATOM   1498  ND2 ASN A 372      43.775  -1.390  10.796  1.00  0.00           N  
ATOM   1499  C   ASN A 372      40.458   0.635   9.098  1.00  0.00           C  
ATOM   1500  O   ASN A 372      40.904   1.495   8.336  1.00  0.00           O  
ATOM   1501  H   ASN A 372      40.512  -1.314  11.596  1.00  0.00           H  
ATOM   1502 HD21 ASN A 372      44.488  -1.708  11.417  1.00  0.00           H  
ATOM   1503 HD22 ASN A 372      43.812  -0.382  10.703  1.00  0.00           H  
ATOM   1504  N   GLY A 373      39.146   0.399   9.210  1.00  0.00           N  
ATOM   1505  CA  GLY A 373      38.161   1.159   8.456  1.00  0.00           C  
ATOM   1506  C   GLY A 373      38.056   2.630   8.903  1.00  0.00           C  
ATOM   1507  O   GLY A 373      37.966   3.522   8.057  1.00  0.00           O  
ATOM   1508  H   GLY A 373      38.842  -0.285   9.872  1.00  0.00           H  
ATOM   1509  N   ILE A 374      38.115   2.904  10.213  1.00  0.00           N  
ATOM   1510  CA  ILE A 374      38.102   4.267  10.738  1.00  0.00           C  
ATOM   1511  CB  ILE A 374      37.590   4.256  12.183  1.00  0.00           C  
ATOM   1512  CG2 ILE A 374      38.687   4.537  13.206  1.00  0.00           C  
ATOM   1513  CG1 ILE A 374      36.360   5.155  12.319  1.00  0.00           C  
ATOM   1514  CD1 ILE A 374      36.601   6.600  11.887  1.00  0.00           C  
ATOM   1515  C   ILE A 374      39.477   4.966  10.568  1.00  0.00           C  
ATOM   1516  O   ILE A 374      39.525   6.186  10.425  1.00  0.00           O  
ATOM   1517  H   ILE A 374      38.326   2.160  10.845  1.00  0.00           H  
ATOM   1518  N   GLU A 375      40.585   4.218  10.492  1.00  0.00           N  
ATOM   1519  CA  GLU A 375      41.861   4.752  10.018  1.00  0.00           C  
ATOM   1520  CB  GLU A 375      42.981   3.733  10.226  1.00  0.00           C  
ATOM   1521  CG  GLU A 375      43.291   3.332  11.671  1.00  0.00           C  
ATOM   1522  CD  GLU A 375      43.857   1.920  11.642  1.00  0.00           C  
ATOM   1523  OE1 GLU A 375      43.794   1.214  12.648  1.00  0.00           O  
ATOM   1524  OE2 GLU A 375      44.320   1.498  10.585  1.00  0.00           O1-
ATOM   1525  C   GLU A 375      41.803   5.084   8.503  1.00  0.00           C  
ATOM   1526  O   GLU A 375      42.006   6.240   8.122  1.00  0.00           O  
ATOM   1527  H   GLU A 375      40.551   3.236  10.679  1.00  0.00           H  
ATOM   1528  N   TRP A 376      41.374   4.147   7.640  1.00  0.00           N  
ATOM   1529  CA  TRP A 376      41.264   4.425   6.197  1.00  0.00           C  
ATOM   1530  CB  TRP A 376      40.869   3.133   5.477  1.00  0.00           C  
ATOM   1531  CG  TRP A 376      40.471   3.392   4.042  1.00  0.00           C  
ATOM   1532  CD2 TRP A 376      39.141   3.582   3.508  1.00  0.00           C  
ATOM   1533  CE2 TRP A 376      39.263   3.775   2.113  1.00  0.00           C  
ATOM   1534  CE3 TRP A 376      37.881   3.604   4.095  1.00  0.00           C  
ATOM   1535  CD1 TRP A 376      41.324   3.489   2.934  1.00  0.00           C  
ATOM   1536  NE1 TRP A 376      40.615   3.716   1.795  1.00  0.00           N  
ATOM   1537  CZ2 TRP A 376      38.124   3.986   1.344  1.00  0.00           C  
ATOM   1538  CZ3 TRP A 376      36.751   3.820   3.315  1.00  0.00           C  
ATOM   1539  CH2 TRP A 376      36.871   4.007   1.943  1.00  0.00           C  
ATOM   1540  C   TRP A 376      40.263   5.541   5.838  1.00  0.00           C  
ATOM   1541  O   TRP A 376      40.553   6.386   4.992  1.00  0.00           O  
ATOM   1542  H   TRP A 376      41.270   3.215   7.971  1.00  0.00           H  
ATOM   1543  HE1 TRP A 376      41.001   3.851   0.906  1.00  0.00           H  
ATOM   1544  N   ILE A 377      39.110   5.638   6.515  1.00  0.00           N  
ATOM   1545  CA  ILE A 377      38.170   6.719   6.195  1.00  0.00           C  
ATOM   1546  CB  ILE A 377      36.774   6.414   6.748  1.00  0.00           C  
ATOM   1547  CG2 ILE A 377      36.684   6.728   8.236  1.00  0.00           C  
ATOM   1548  CG1 ILE A 377      35.685   7.108   5.933  1.00  0.00           C  
ATOM   1549  CD1 ILE A 377      34.274   6.695   6.353  1.00  0.00           C  
ATOM   1550  C   ILE A 377      38.711   8.118   6.634  1.00  0.00           C  
ATOM   1551  O   ILE A 377      38.228   9.125   6.121  1.00  0.00           O  
ATOM   1552  H   ILE A 377      38.904   4.969   7.230  1.00  0.00           H  
ATOM   1553  N   LEU A 378      39.776   8.196   7.457  1.00  0.00           N  
ATOM   1554  CA  LEU A 378      40.562   9.421   7.667  1.00  0.00           C  
ATOM   1555  CB  LEU A 378      41.126   9.457   9.087  1.00  0.00           C  
ATOM   1556  CG  LEU A 378      40.071   9.816  10.133  1.00  0.00           C  
ATOM   1557  CD1 LEU A 378      40.578   9.592  11.558  1.00  0.00           C  
ATOM   1558  CD2 LEU A 378      39.565  11.247   9.939  1.00  0.00           C  
ATOM   1559  C   LEU A 378      41.708   9.583   6.633  1.00  0.00           C  
ATOM   1560  O   LEU A 378      41.934  10.704   6.168  1.00  0.00           O  
ATOM   1561  H   LEU A 378      40.168   7.355   7.835  1.00  0.00           H  
ATOM   1562  N   GLU A 379      42.364   8.502   6.174  1.00  0.00           N  
ATOM   1563  CA  GLU A 379      43.244   8.573   4.993  1.00  0.00           C  
ATOM   1564  CB  GLU A 379      43.770   7.202   4.580  1.00  0.00           C  
ATOM   1565  CG  GLU A 379      44.682   6.512   5.591  1.00  0.00           C  
ATOM   1566  CD  GLU A 379      45.163   5.217   4.963  1.00  0.00           C  
ATOM   1567  OE1 GLU A 379      46.372   4.994   4.917  1.00  0.00           O  
ATOM   1568  OE2 GLU A 379      44.326   4.446   4.494  1.00  0.00           O1-
ATOM   1569  C   GLU A 379      42.463   9.161   3.789  1.00  0.00           C  
ATOM   1570  O   GLU A 379      42.941  10.066   3.107  1.00  0.00           O  
ATOM   1571  H   GLU A 379      42.229   7.613   6.618  1.00  0.00           H  
ATOM   1572  N   GLU A 380      41.196   8.758   3.628  1.00  0.00           N  
ATOM   1573  CA  GLU A 380      40.239   9.322   2.680  1.00  0.00           C  
ATOM   1574  CB  GLU A 380      39.151   8.292   2.426  1.00  0.00           C  
ATOM   1575  CG  GLU A 380      39.605   7.236   1.420  1.00  0.00           C  
ATOM   1576  CD  GLU A 380      39.332   7.737   0.021  1.00  0.00           C  
ATOM   1577  OE1 GLU A 380      38.232   7.524  -0.477  1.00  0.00           O  
ATOM   1578  OE2 GLU A 380      40.181   8.396  -0.574  1.00  0.00           O1-
ATOM   1579  C   GLU A 380      39.660  10.704   3.082  1.00  0.00           C  
ATOM   1580  O   GLU A 380      38.728  11.174   2.435  1.00  0.00           O  
ATOM   1581  H   GLU A 380      40.889   8.016   4.221  1.00  0.00           H  
ATOM   1582  N   VAL A 381      40.201  11.401   4.083  1.00  0.00           N  
ATOM   1583  CA  VAL A 381      40.048  12.855   4.230  1.00  0.00           C  
ATOM   1584  CB  VAL A 381      39.529  13.215   5.621  1.00  0.00           C  
ATOM   1585  CG1 VAL A 381      39.464  14.732   5.799  1.00  0.00           C  
ATOM   1586  CG2 VAL A 381      38.178  12.550   5.880  1.00  0.00           C  
ATOM   1587  C   VAL A 381      41.429  13.509   3.979  1.00  0.00           C  
ATOM   1588  O   VAL A 381      41.551  14.403   3.140  1.00  0.00           O  
ATOM   1589  H   VAL A 381      40.901  10.959   4.638  1.00  0.00           H  
ATOM   1590  N   GLU A 382      42.506  12.998   4.592  1.00  0.00           N  
ATOM   1591  CA  GLU A 382      43.863  13.518   4.390  1.00  0.00           C  
ATOM   1592  CB  GLU A 382      44.785  12.851   5.422  1.00  0.00           C  
ATOM   1593  CG  GLU A 382      44.222  13.126   6.832  1.00  0.00           C  
ATOM   1594  CD  GLU A 382      45.011  12.437   7.932  1.00  0.00           C  
ATOM   1595  OE1 GLU A 382      46.220  12.278   7.780  1.00  0.00           O  
ATOM   1596  OE2 GLU A 382      44.416  12.077   8.953  1.00  0.00           O1-
ATOM   1597  C   GLU A 382      44.334  13.469   2.919  1.00  0.00           C  
ATOM   1598  O   GLU A 382      45.001  14.388   2.447  1.00  0.00           O  
ATOM   1599  H   GLU A 382      42.390  12.247   5.242  1.00  0.00           H  
ATOM   1600  N   SER A 383      43.924  12.446   2.164  1.00  0.00           N  
ATOM   1601  CA  SER A 383      44.260  12.293   0.749  1.00  0.00           C  
ATOM   1602  CB  SER A 383      44.526  10.807   0.467  1.00  0.00           C  
ATOM   1603  OG  SER A 383      45.315  10.655  -0.718  1.00  0.00           O  
ATOM   1604  C   SER A 383      43.233  12.953  -0.209  1.00  0.00           C  
ATOM   1605  O   SER A 383      43.230  12.650  -1.405  1.00  0.00           O  
ATOM   1606  H   SER A 383      43.348  11.751   2.585  1.00  0.00           H  
ATOM   1607  HG  SER A 383      44.815  11.094  -1.400  1.00  0.00           H  
ATOM   1608  N   LYS A 384      42.322  13.806   0.284  1.00  0.00           N  
ATOM   1609  CA  LYS A 384      41.359  14.535  -0.569  1.00  0.00           C  
ATOM   1610  CB  LYS A 384      39.930  14.544  -0.038  1.00  0.00           C  
ATOM   1611  CG  LYS A 384      39.274  13.200   0.231  1.00  0.00           C  
ATOM   1612  CD  LYS A 384      39.144  12.235  -0.949  1.00  0.00           C  
ATOM   1613  CE  LYS A 384      38.254  11.084  -0.489  1.00  0.00           C  
ATOM   1614  NZ  LYS A 384      38.278   9.947  -1.403  1.00  0.00           N1+
ATOM   1615  C   LYS A 384      41.776  15.995  -0.604  1.00  0.00           C  
ATOM   1616  O   LYS A 384      41.754  16.629  -1.624  1.00  0.00           O  
ATOM   1617  H   LYS A 384      42.362  14.054   1.256  1.00  0.00           H  
ATOM   1618  HZ1 LYS A 384      39.245   9.577  -1.522  1.00  0.00           H  
ATOM   1619  HZ2 LYS A 384      37.783  10.128  -2.295  1.00  0.00           H  
ATOM   1620  HZ3 LYS A 384      37.814   9.143  -0.931  1.00  0.00           H  
TER    1621      LYS A 384 
ATOM   1622  N   MET B   1      36.273  -0.701  -9.538  1.00  0.00           N1+
ATOM   1623  CA  MET B   1      37.557  -1.295  -9.155  1.00  0.00           C  
ATOM   1624  CB  MET B   1      38.152  -0.480  -8.006  1.00  0.00           C  
ATOM   1625  CG  MET B   1      38.405   0.972  -8.422  1.00  0.00           C  
ATOM   1626  SD  MET B   1      38.949   2.024  -7.067  1.00  0.00           S  
ATOM   1627  CE  MET B   1      37.375   2.184  -6.206  1.00  0.00           C  
ATOM   1628  C   MET B   1      37.454  -2.779  -8.813  1.00  0.00           C  
ATOM   1629  O   MET B   1      38.329  -3.403  -8.207  1.00  0.00           O  
ATOM   1630  H   MET B   1      35.697  -0.248  -8.856  1.00  0.00           H  
ATOM   1631  N   ALA B   2      36.297  -3.312  -9.232  1.00  0.00           N  
ATOM   1632  CA  ALA B   2      36.041  -4.727  -9.011  1.00  0.00           C  
ATOM   1633  CB  ALA B   2      34.725  -4.922  -8.252  1.00  0.00           C  
ATOM   1634  C   ALA B   2      35.965  -5.431 -10.343  1.00  0.00           C  
ATOM   1635  O   ALA B   2      36.762  -6.311 -10.660  1.00  0.00           O  
ATOM   1636  H   ALA B   2      35.679  -2.747  -9.780  1.00  0.00           H  
ATOM   1637  N   ASP B   3      34.979  -4.969 -11.116  1.00  0.00           N  
ATOM   1638  CA  ASP B   3      34.669  -5.607 -12.389  1.00  0.00           C  
ATOM   1639  CB  ASP B   3      33.735  -6.811 -12.182  1.00  0.00           C  
ATOM   1640  CG  ASP B   3      32.671  -6.521 -11.136  1.00  0.00           C  
ATOM   1641  OD1 ASP B   3      31.880  -5.603 -11.321  1.00  0.00           O  
ATOM   1642  OD2 ASP B   3      32.606  -7.233 -10.135  1.00  0.00           O1-
ATOM   1643  C   ASP B   3      34.127  -4.599 -13.389  1.00  0.00           C  
ATOM   1644  O   ASP B   3      33.990  -3.413 -13.100  1.00  0.00           O  
ATOM   1645  H   ASP B   3      34.314  -4.293 -10.799  1.00  0.00           H  
ATOM   1646  N   VAL B   4      33.929  -5.119 -14.610  1.00  0.00           N  
ATOM   1647  CA  VAL B   4      33.914  -4.251 -15.788  1.00  0.00           C  
ATOM   1648  CB  VAL B   4      34.768  -4.909 -16.895  1.00  0.00           C  
ATOM   1649  CG1 VAL B   4      34.994  -4.020 -18.123  1.00  0.00           C  
ATOM   1650  CG2 VAL B   4      36.105  -5.401 -16.334  1.00  0.00           C  
ATOM   1651  C   VAL B   4      32.513  -3.927 -16.287  1.00  0.00           C  
ATOM   1652  O   VAL B   4      31.601  -4.743 -16.238  1.00  0.00           O  
ATOM   1653  H   VAL B   4      33.793  -6.102 -14.709  1.00  0.00           H  
ATOM   1654  N   THR B   5      32.393  -2.691 -16.781  1.00  0.00           N  
ATOM   1655  CA  THR B   5      31.181  -2.293 -17.489  1.00  0.00           C  
ATOM   1656  CB  THR B   5      31.084  -0.771 -17.380  1.00  0.00           C  
ATOM   1657  OG1 THR B   5      31.225  -0.388 -16.006  1.00  0.00           O  
ATOM   1658  CG2 THR B   5      29.808  -0.184 -17.983  1.00  0.00           C  
ATOM   1659  C   THR B   5      31.163  -2.748 -18.944  1.00  0.00           C  
ATOM   1660  O   THR B   5      32.167  -2.686 -19.642  1.00  0.00           O  
ATOM   1661  H   THR B   5      33.172  -2.068 -16.770  1.00  0.00           H  
ATOM   1662  HG1 THR B   5      30.607  -0.925 -15.525  1.00  0.00           H  
ATOM   1663  N   VAL B   6      29.975  -3.198 -19.367  1.00  0.00           N  
ATOM   1664  CA  VAL B   6      29.751  -3.499 -20.779  1.00  0.00           C  
ATOM   1665  CB  VAL B   6      29.616  -5.010 -21.009  1.00  0.00           C  
ATOM   1666  CG1 VAL B   6      30.967  -5.720 -20.918  1.00  0.00           C  
ATOM   1667  CG2 VAL B   6      28.566  -5.620 -20.077  1.00  0.00           C  
ATOM   1668  C   VAL B   6      28.504  -2.782 -21.262  1.00  0.00           C  
ATOM   1669  O   VAL B   6      27.740  -2.240 -20.469  1.00  0.00           O  
ATOM   1670  H   VAL B   6      29.196  -3.206 -18.738  1.00  0.00           H  
ATOM   1671  N   GLU B   7      28.328  -2.809 -22.590  1.00  0.00           N  
ATOM   1672  CA  GLU B   7      27.053  -2.319 -23.101  1.00  0.00           C  
ATOM   1673  CB  GLU B   7      27.226  -1.558 -24.413  1.00  0.00           C  
ATOM   1674  CG  GLU B   7      27.725  -0.120 -24.257  1.00  0.00           C  
ATOM   1675  CD  GLU B   7      27.704   0.593 -25.598  1.00  0.00           C  
ATOM   1676  OE1 GLU B   7      26.821   0.350 -26.414  1.00  0.00           O  
ATOM   1677  OE2 GLU B   7      28.578   1.411 -25.855  1.00  0.00           O1-
ATOM   1678  C   GLU B   7      26.102  -3.475 -23.315  1.00  0.00           C  
ATOM   1679  O   GLU B   7      26.206  -4.241 -24.267  1.00  0.00           O  
ATOM   1680  H   GLU B   7      28.920  -3.358 -23.183  1.00  0.00           H  
ATOM   1681  N   VAL B   8      25.169  -3.589 -22.373  1.00  0.00           N  
ATOM   1682  CA  VAL B   8      24.210  -4.672 -22.571  1.00  0.00           C  
ATOM   1683  CB  VAL B   8      24.024  -5.497 -21.298  1.00  0.00           C  
ATOM   1684  CG1 VAL B   8      25.179  -6.472 -21.141  1.00  0.00           C  
ATOM   1685  CG2 VAL B   8      23.854  -4.624 -20.056  1.00  0.00           C  
ATOM   1686  C   VAL B   8      22.884  -4.167 -23.077  1.00  0.00           C  
ATOM   1687  O   VAL B   8      22.496  -3.032 -22.822  1.00  0.00           O  
ATOM   1688  H   VAL B   8      25.075  -2.878 -21.670  1.00  0.00           H  
ATOM   1689  N   ARG B   9      22.196  -5.054 -23.808  1.00  0.00           N  
ATOM   1690  CA  ARG B   9      20.859  -4.633 -24.209  1.00  0.00           C  
ATOM   1691  CB  ARG B   9      20.330  -5.465 -25.379  1.00  0.00           C  
ATOM   1692  CG  ARG B   9      20.350  -4.612 -26.650  1.00  0.00           C  
ATOM   1693  CD  ARG B   9      19.779  -5.266 -27.913  1.00  0.00           C  
ATOM   1694  NE  ARG B   9      20.635  -6.327 -28.444  1.00  0.00           N  
ATOM   1695  CZ  ARG B   9      20.146  -7.578 -28.581  1.00  0.00           C  
ATOM   1696  NH1 ARG B   9      18.903  -7.855 -28.205  1.00  0.00           N  
ATOM   1697  NH2 ARG B   9      20.910  -8.546 -29.073  1.00  0.00           N1+
ATOM   1698  C   ARG B   9      19.867  -4.540 -23.065  1.00  0.00           C  
ATOM   1699  O   ARG B   9      19.532  -5.501 -22.373  1.00  0.00           O  
ATOM   1700  H   ARG B   9      22.569  -5.956 -24.040  1.00  0.00           H  
ATOM   1701  HE  ARG B   9      21.575  -6.091 -28.692  1.00  0.00           H  
ATOM   1702 HH11 ARG B   9      18.595  -8.818 -28.208  1.00  0.00           H  
ATOM   1703 HH12 ARG B   9      18.265  -7.155 -27.894  1.00  0.00           H  
ATOM   1704 HH21 ARG B   9      21.835  -8.411 -29.422  1.00  0.00           H  
ATOM   1705 HH22 ARG B   9      20.563  -9.499 -29.062  1.00  0.00           H  
ATOM   1706  N   GLY B  10      19.430  -3.291 -22.888  1.00  0.00           N  
ATOM   1707  CA  GLY B  10      18.357  -3.016 -21.948  1.00  0.00           C  
ATOM   1708  C   GLY B  10      17.034  -3.464 -22.513  1.00  0.00           C  
ATOM   1709  O   GLY B  10      16.914  -3.827 -23.675  1.00  0.00           O  
ATOM   1710  H   GLY B  10      19.747  -2.595 -23.531  1.00  0.00           H  
ATOM   1711  N   SER B  11      16.037  -3.432 -21.627  1.00  0.00           N  
ATOM   1712  CA  SER B  11      14.736  -3.974 -22.013  1.00  0.00           C  
ATOM   1713  CB  SER B  11      13.843  -3.957 -20.774  1.00  0.00           C  
ATOM   1714  OG  SER B  11      14.625  -4.380 -19.638  1.00  0.00           O  
ATOM   1715  C   SER B  11      14.058  -3.359 -23.240  1.00  0.00           C  
ATOM   1716  O   SER B  11      13.204  -3.968 -23.866  1.00  0.00           O  
ATOM   1717  H   SER B  11      16.178  -3.132 -20.683  1.00  0.00           H  
ATOM   1718  HG  SER B  11      14.310  -3.848 -18.911  1.00  0.00           H  
ATOM   1719  N   ASN B  12      14.489  -2.129 -23.563  1.00  0.00           N  
ATOM   1720  CA  ASN B  12      13.923  -1.485 -24.752  1.00  0.00           C  
ATOM   1721  CB  ASN B  12      13.682   0.009 -24.505  1.00  0.00           C  
ATOM   1722  CG  ASN B  12      14.982   0.747 -24.240  1.00  0.00           C  
ATOM   1723  OD1 ASN B  12      16.067   0.393 -24.692  1.00  0.00           O  
ATOM   1724  ND2 ASN B  12      14.830   1.790 -23.442  1.00  0.00           N  
ATOM   1725  C   ASN B  12      14.675  -1.685 -26.061  1.00  0.00           C  
ATOM   1726  O   ASN B  12      14.326  -1.114 -27.084  1.00  0.00           O  
ATOM   1727  H   ASN B  12      15.209  -1.674 -23.044  1.00  0.00           H  
ATOM   1728 HD21 ASN B  12      13.960   2.024 -22.991  1.00  0.00           H  
ATOM   1729 HD22 ASN B  12      15.547   2.434 -23.170  1.00  0.00           H  
ATOM   1730  N   GLY B  13      15.732  -2.508 -26.003  1.00  0.00           N  
ATOM   1731  CA  GLY B  13      16.441  -2.739 -27.260  1.00  0.00           C  
ATOM   1732  C   GLY B  13      17.712  -1.928 -27.456  1.00  0.00           C  
ATOM   1733  O   GLY B  13      18.586  -2.294 -28.232  1.00  0.00           O  
ATOM   1734  H   GLY B  13      16.041  -2.922 -25.148  1.00  0.00           H  
ATOM   1735  N   ALA B  14      17.796  -0.815 -26.719  1.00  0.00           N  
ATOM   1736  CA  ALA B  14      19.046  -0.065 -26.787  1.00  0.00           C  
ATOM   1737  CB  ALA B  14      18.791   1.396 -26.450  1.00  0.00           C  
ATOM   1738  C   ALA B  14      20.084  -0.616 -25.829  1.00  0.00           C  
ATOM   1739  O   ALA B  14      19.791  -1.472 -25.003  1.00  0.00           O  
ATOM   1740  H   ALA B  14      17.073  -0.562 -26.076  1.00  0.00           H  
ATOM   1741  N   PHE B  15      21.309  -0.094 -25.959  1.00  0.00           N  
ATOM   1742  CA  PHE B  15      22.336  -0.546 -25.020  1.00  0.00           C  
ATOM   1743  CB  PHE B  15      23.664  -0.756 -25.748  1.00  0.00           C  
ATOM   1744  CG  PHE B  15      23.595  -1.938 -26.690  1.00  0.00           C  
ATOM   1745  CD1 PHE B  15      23.123  -1.762 -28.010  1.00  0.00           C  
ATOM   1746  CD2 PHE B  15      24.021  -3.203 -26.234  1.00  0.00           C  
ATOM   1747  CE1 PHE B  15      23.098  -2.862 -28.890  1.00  0.00           C  
ATOM   1748  CE2 PHE B  15      23.997  -4.305 -27.110  1.00  0.00           C  
ATOM   1749  CZ  PHE B  15      23.546  -4.120 -28.434  1.00  0.00           C  
ATOM   1750  C   PHE B  15      22.514   0.415 -23.858  1.00  0.00           C  
ATOM   1751  O   PHE B  15      22.397   1.625 -24.019  1.00  0.00           O  
ATOM   1752  H   PHE B  15      21.476   0.632 -26.630  1.00  0.00           H  
ATOM   1753  N   TYR B  16      22.783  -0.169 -22.681  1.00  0.00           N  
ATOM   1754  CA  TYR B  16      22.935   0.647 -21.475  1.00  0.00           C  
ATOM   1755  CB  TYR B  16      21.658   0.633 -20.612  1.00  0.00           C  
ATOM   1756  CG  TYR B  16      20.462   1.185 -21.355  1.00  0.00           C  
ATOM   1757  CD1 TYR B  16      20.183   2.565 -21.285  1.00  0.00           C  
ATOM   1758  CE1 TYR B  16      19.126   3.085 -22.052  1.00  0.00           C  
ATOM   1759  CD2 TYR B  16      19.662   0.304 -22.111  1.00  0.00           C  
ATOM   1760  CE2 TYR B  16      18.613   0.825 -22.882  1.00  0.00           C  
ATOM   1761  CZ  TYR B  16      18.386   2.216 -22.876  1.00  0.00           C  
ATOM   1762  OH  TYR B  16      17.428   2.744 -23.719  1.00  0.00           O  
ATOM   1763  C   TYR B  16      24.113   0.178 -20.636  1.00  0.00           C  
ATOM   1764  O   TYR B  16      24.668  -0.892 -20.861  1.00  0.00           O  
ATOM   1765  H   TYR B  16      22.869  -1.165 -22.621  1.00  0.00           H  
ATOM   1766  HH  TYR B  16      17.080   2.046 -24.274  1.00  0.00           H  
ATOM   1767  N   LYS B  17      24.454   1.033 -19.648  1.00  0.00           N  
ATOM   1768  CA  LYS B  17      25.516   0.710 -18.686  1.00  0.00           C  
ATOM   1769  CB  LYS B  17      25.788   1.932 -17.778  1.00  0.00           C  
ATOM   1770  CG  LYS B  17      27.077   1.895 -16.931  1.00  0.00           C  
ATOM   1771  CD  LYS B  17      27.177   2.992 -15.854  1.00  0.00           C  
ATOM   1772  CE  LYS B  17      28.508   3.033 -15.073  1.00  0.00           C  
ATOM   1773  NZ  LYS B  17      28.320   3.592 -13.721  1.00  0.00           N1+
ATOM   1774  C   LYS B  17      25.174  -0.507 -17.836  1.00  0.00           C  
ATOM   1775  O   LYS B  17      24.365  -0.426 -16.916  1.00  0.00           O  
ATOM   1776  H   LYS B  17      23.926   1.873 -19.547  1.00  0.00           H  
ATOM   1777  HZ1 LYS B  17      27.680   4.414 -13.712  1.00  0.00           H  
ATOM   1778  HZ2 LYS B  17      27.789   2.926 -13.117  1.00  0.00           H  
ATOM   1779  HZ3 LYS B  17      29.190   3.855 -13.210  1.00  0.00           H  
ATOM   1780  N   GLY B  18      25.823  -1.623 -18.179  1.00  0.00           N  
ATOM   1781  CA  GLY B  18      25.657  -2.801 -17.335  1.00  0.00           C  
ATOM   1782  C   GLY B  18      26.993  -3.246 -16.788  1.00  0.00           C  
ATOM   1783  O   GLY B  18      28.043  -2.837 -17.272  1.00  0.00           O  
ATOM   1784  H   GLY B  18      26.440  -1.648 -18.971  1.00  0.00           H  
ATOM   1785  N   PHE B  19      26.932  -4.082 -15.752  1.00  0.00           N  
ATOM   1786  CA  PHE B  19      28.200  -4.536 -15.192  1.00  0.00           C  
ATOM   1787  CB  PHE B  19      28.375  -4.071 -13.746  1.00  0.00           C  
ATOM   1788  CG  PHE B  19      28.516  -2.571 -13.622  1.00  0.00           C  
ATOM   1789  CD1 PHE B  19      29.778  -2.038 -13.285  1.00  0.00           C  
ATOM   1790  CD2 PHE B  19      27.392  -1.732 -13.800  1.00  0.00           C  
ATOM   1791  CE1 PHE B  19      29.910  -0.652 -13.081  1.00  0.00           C  
ATOM   1792  CE2 PHE B  19      27.523  -0.347 -13.598  1.00  0.00           C  
ATOM   1793  CZ  PHE B  19      28.777   0.174 -13.220  1.00  0.00           C  
ATOM   1794  C   PHE B  19      28.258  -6.040 -15.209  1.00  0.00           C  
ATOM   1795  O   PHE B  19      27.291  -6.706 -14.871  1.00  0.00           O  
ATOM   1796  H   PHE B  19      26.059  -4.411 -15.381  1.00  0.00           H  
ATOM   1797  N   ILE B  20      29.425  -6.555 -15.609  1.00  0.00           N  
ATOM   1798  CA  ILE B  20      29.524  -8.012 -15.619  1.00  0.00           C  
ATOM   1799  CB  ILE B  20      30.667  -8.483 -16.530  1.00  0.00           C  
ATOM   1800  CG2 ILE B  20      30.391  -7.996 -17.948  1.00  0.00           C  
ATOM   1801  CG1 ILE B  20      32.060  -8.045 -16.071  1.00  0.00           C  
ATOM   1802  CD1 ILE B  20      33.135  -8.399 -17.099  1.00  0.00           C  
ATOM   1803  C   ILE B  20      29.608  -8.608 -14.229  1.00  0.00           C  
ATOM   1804  O   ILE B  20      30.412  -8.213 -13.386  1.00  0.00           O  
ATOM   1805  H   ILE B  20      30.200  -5.956 -15.809  1.00  0.00           H  
ATOM   1806  N   LYS B  21      28.702  -9.555 -13.990  1.00  0.00           N  
ATOM   1807  CA  LYS B  21      28.782 -10.188 -12.683  1.00  0.00           C  
ATOM   1808  CB  LYS B  21      27.505  -9.983 -11.849  1.00  0.00           C  
ATOM   1809  CG  LYS B  21      26.869  -8.582 -11.830  1.00  0.00           C  
ATOM   1810  CD  LYS B  21      27.759  -7.348 -11.591  1.00  0.00           C  
ATOM   1811  CE  LYS B  21      28.721  -7.382 -10.403  1.00  0.00           C  
ATOM   1812  NZ  LYS B  21      30.089  -7.541 -10.910  1.00  0.00           N1+
ATOM   1813  C   LYS B  21      29.236 -11.631 -12.781  1.00  0.00           C  
ATOM   1814  O   LYS B  21      30.428 -11.895 -12.869  1.00  0.00           O  
ATOM   1815  H   LYS B  21      28.000  -9.804 -14.661  1.00  0.00           H  
ATOM   1816  HZ1 LYS B  21      30.154  -8.226 -11.687  1.00  0.00           H  
ATOM   1817  HZ2 LYS B  21      30.469  -6.645 -11.282  1.00  0.00           H  
ATOM   1818  HZ3 LYS B  21      30.777  -7.814 -10.178  1.00  0.00           H  
ATOM   1819  N   ASP B  22      28.260 -12.553 -12.792  1.00  0.00           N  
ATOM   1820  CA  ASP B  22      28.680 -13.913 -13.119  1.00  0.00           C  
ATOM   1821  CB  ASP B  22      27.812 -14.965 -12.397  1.00  0.00           C  
ATOM   1822  CG  ASP B  22      28.091 -16.379 -12.903  1.00  0.00           C  
ATOM   1823  OD1 ASP B  22      29.228 -16.835 -12.860  1.00  0.00           O  
ATOM   1824  OD2 ASP B  22      27.187 -17.010 -13.428  1.00  0.00           O1-
ATOM   1825  C   ASP B  22      28.663 -14.106 -14.621  1.00  0.00           C  
ATOM   1826  O   ASP B  22      27.873 -13.509 -15.343  1.00  0.00           O  
ATOM   1827  H   ASP B  22      27.298 -12.292 -12.823  1.00  0.00           H  
ATOM   1828  N   VAL B  23      29.570 -14.977 -15.057  1.00  0.00           N  
ATOM   1829  CA  VAL B  23      29.386 -15.479 -16.407  1.00  0.00           C  
ATOM   1830  CB  VAL B  23      30.731 -15.668 -17.110  1.00  0.00           C  
ATOM   1831  CG1 VAL B  23      30.504 -16.045 -18.574  1.00  0.00           C  
ATOM   1832  CG2 VAL B  23      31.651 -14.457 -16.948  1.00  0.00           C  
ATOM   1833  C   VAL B  23      28.671 -16.809 -16.331  1.00  0.00           C  
ATOM   1834  O   VAL B  23      29.306 -17.827 -16.074  1.00  0.00           O  
ATOM   1835  H   VAL B  23      30.072 -15.494 -14.361  1.00  0.00           H  
ATOM   1836  N   HIS B  24      27.352 -16.788 -16.565  1.00  0.00           N  
ATOM   1837  CA  HIS B  24      26.790 -18.109 -16.813  1.00  0.00           C  
ATOM   1838  CB  HIS B  24      25.333 -18.235 -16.364  1.00  0.00           C  
ATOM   1839  CG  HIS B  24      25.239 -19.104 -15.126  1.00  0.00           C  
ATOM   1840  ND1 HIS B  24      25.778 -20.333 -15.007  1.00  0.00           N  
ATOM   1841  CD2 HIS B  24      24.576 -18.809 -13.931  1.00  0.00           C  
ATOM   1842  NE2 HIS B  24      24.723 -19.870 -13.101  1.00  0.00           N  
ATOM   1843  CE1 HIS B  24      25.463 -20.810 -13.765  1.00  0.00           C  
ATOM   1844  C   HIS B  24      26.977 -18.471 -18.267  1.00  0.00           C  
ATOM   1845  O   HIS B  24      27.238 -17.629 -19.121  1.00  0.00           O  
ATOM   1846  H   HIS B  24      26.845 -15.960 -16.808  1.00  0.00           H  
ATOM   1847  HD1 HIS B  24      26.299 -20.844 -15.672  1.00  0.00           H  
ATOM   1848  N   GLU B  25      26.893 -19.775 -18.514  1.00  0.00           N  
ATOM   1849  CA  GLU B  25      27.717 -20.284 -19.605  1.00  0.00           C  
ATOM   1850  CB  GLU B  25      28.009 -21.778 -19.397  1.00  0.00           C  
ATOM   1851  CG  GLU B  25      28.803 -22.110 -18.113  1.00  0.00           C  
ATOM   1852  CD  GLU B  25      27.993 -21.805 -16.861  1.00  0.00           C  
ATOM   1853  OE1 GLU B  25      26.929 -22.384 -16.688  1.00  0.00           O  
ATOM   1854  OE2 GLU B  25      28.359 -20.912 -16.102  1.00  0.00           O1-
ATOM   1855  C   GLU B  25      27.244 -19.967 -21.013  1.00  0.00           C  
ATOM   1856  O   GLU B  25      27.992 -20.095 -21.978  1.00  0.00           O  
ATOM   1857  H   GLU B  25      26.591 -20.403 -17.794  1.00  0.00           H  
ATOM   1858  N   ASP B  26      25.984 -19.516 -21.082  1.00  0.00           N  
ATOM   1859  CA  ASP B  26      25.505 -18.908 -22.326  1.00  0.00           C  
ATOM   1860  CB  ASP B  26      24.522 -19.832 -23.050  1.00  0.00           C  
ATOM   1861  CG  ASP B  26      25.303 -20.954 -23.697  1.00  0.00           C  
ATOM   1862  OD1 ASP B  26      25.829 -20.763 -24.790  1.00  0.00           O  
ATOM   1863  OD2 ASP B  26      25.476 -22.008 -23.088  1.00  0.00           O1-
ATOM   1864  C   ASP B  26      24.885 -17.538 -22.117  1.00  0.00           C  
ATOM   1865  O   ASP B  26      24.321 -16.904 -23.007  1.00  0.00           O  
ATOM   1866  H   ASP B  26      25.390 -19.608 -20.286  1.00  0.00           H  
ATOM   1867  N   SER B  27      24.981 -17.092 -20.861  1.00  0.00           N  
ATOM   1868  CA  SER B  27      24.262 -15.882 -20.498  1.00  0.00           C  
ATOM   1869  CB  SER B  27      22.816 -16.221 -20.120  1.00  0.00           C  
ATOM   1870  OG  SER B  27      22.212 -17.000 -21.164  1.00  0.00           O  
ATOM   1871  C   SER B  27      24.981 -15.129 -19.402  1.00  0.00           C  
ATOM   1872  O   SER B  27      25.230 -15.621 -18.309  1.00  0.00           O  
ATOM   1873  H   SER B  27      25.562 -17.533 -20.177  1.00  0.00           H  
ATOM   1874  HG  SER B  27      22.669 -16.796 -21.973  1.00  0.00           H  
ATOM   1875  N   LEU B  28      25.347 -13.907 -19.775  1.00  0.00           N  
ATOM   1876  CA  LEU B  28      26.078 -13.072 -18.839  1.00  0.00           C  
ATOM   1877  CB  LEU B  28      26.880 -12.081 -19.679  1.00  0.00           C  
ATOM   1878  CG  LEU B  28      27.945 -11.256 -18.966  1.00  0.00           C  
ATOM   1879  CD1 LEU B  28      28.910 -12.097 -18.136  1.00  0.00           C  
ATOM   1880  CD2 LEU B  28      28.700 -10.414 -19.987  1.00  0.00           C  
ATOM   1881  C   LEU B  28      25.131 -12.409 -17.856  1.00  0.00           C  
ATOM   1882  O   LEU B  28      24.177 -11.741 -18.230  1.00  0.00           O  
ATOM   1883  H   LEU B  28      24.987 -13.508 -20.617  1.00  0.00           H  
ATOM   1884  N   THR B  29      25.424 -12.656 -16.583  1.00  0.00           N  
ATOM   1885  CA  THR B  29      24.638 -12.050 -15.514  1.00  0.00           C  
ATOM   1886  CB  THR B  29      24.912 -12.899 -14.265  1.00  0.00           C  
ATOM   1887  OG1 THR B  29      25.032 -14.285 -14.643  1.00  0.00           O  
ATOM   1888  CG2 THR B  29      23.867 -12.761 -13.163  1.00  0.00           C  
ATOM   1889  C   THR B  29      25.059 -10.592 -15.359  1.00  0.00           C  
ATOM   1890  O   THR B  29      26.217 -10.322 -15.051  1.00  0.00           O  
ATOM   1891  H   THR B  29      26.217 -13.208 -16.325  1.00  0.00           H  
ATOM   1892  HG1 THR B  29      25.743 -14.659 -14.129  1.00  0.00           H  
ATOM   1893  N   VAL B  30      24.124  -9.689 -15.700  1.00  0.00           N  
ATOM   1894  CA  VAL B  30      24.474  -8.271 -15.811  1.00  0.00           C  
ATOM   1895  CB  VAL B  30      24.887  -7.879 -17.243  1.00  0.00           C  
ATOM   1896  CG1 VAL B  30      26.338  -8.227 -17.560  1.00  0.00           C  
ATOM   1897  CG2 VAL B  30      23.946  -8.473 -18.284  1.00  0.00           C  
ATOM   1898  C   VAL B  30      23.401  -7.314 -15.309  1.00  0.00           C  
ATOM   1899  O   VAL B  30      22.523  -6.843 -16.030  1.00  0.00           O  
ATOM   1900  H   VAL B  30      23.163  -9.969 -15.762  1.00  0.00           H  
ATOM   1901  N   VAL B  31      23.553  -6.979 -14.027  1.00  0.00           N  
ATOM   1902  CA  VAL B  31      22.772  -5.870 -13.485  1.00  0.00           C  
ATOM   1903  CB  VAL B  31      22.896  -5.875 -11.951  1.00  0.00           C  
ATOM   1904  CG1 VAL B  31      24.332  -5.593 -11.513  1.00  0.00           C  
ATOM   1905  CG2 VAL B  31      21.867  -4.986 -11.248  1.00  0.00           C  
ATOM   1906  C   VAL B  31      23.169  -4.532 -14.110  1.00  0.00           C  
ATOM   1907  O   VAL B  31      24.300  -4.319 -14.541  1.00  0.00           O  
ATOM   1908  H   VAL B  31      24.104  -7.598 -13.462  1.00  0.00           H  
ATOM   1909  N   PHE B  32      22.175  -3.640 -14.174  1.00  0.00           N  
ATOM   1910  CA  PHE B  32      22.485  -2.345 -14.768  1.00  0.00           C  
ATOM   1911  CB  PHE B  32      21.283  -1.847 -15.574  1.00  0.00           C  
ATOM   1912  CG  PHE B  32      21.070  -2.610 -16.868  1.00  0.00           C  
ATOM   1913  CD1 PHE B  32      20.896  -1.864 -18.052  1.00  0.00           C  
ATOM   1914  CD2 PHE B  32      21.022  -4.024 -16.893  1.00  0.00           C  
ATOM   1915  CE1 PHE B  32      20.646  -2.532 -19.265  1.00  0.00           C  
ATOM   1916  CE2 PHE B  32      20.778  -4.695 -18.105  1.00  0.00           C  
ATOM   1917  CZ  PHE B  32      20.574  -3.940 -19.277  1.00  0.00           C  
ATOM   1918  C   PHE B  32      22.873  -1.345 -13.695  1.00  0.00           C  
ATOM   1919  O   PHE B  32      22.682  -1.593 -12.510  1.00  0.00           O  
ATOM   1920  H   PHE B  32      21.287  -3.823 -13.748  1.00  0.00           H  
ATOM   1921  N   GLU B  33      23.404  -0.198 -14.163  1.00  0.00           N  
ATOM   1922  CA  GLU B  33      23.773   0.908 -13.266  1.00  0.00           C  
ATOM   1923  CB  GLU B  33      23.924   2.211 -14.064  1.00  0.00           C  
ATOM   1924  CG  GLU B  33      24.235   3.482 -13.244  1.00  0.00           C  
ATOM   1925  CD  GLU B  33      25.663   3.519 -12.706  1.00  0.00           C  
ATOM   1926  OE1 GLU B  33      26.250   2.481 -12.404  1.00  0.00           O  
ATOM   1927  OE2 GLU B  33      26.238   4.602 -12.647  1.00  0.00           O1-
ATOM   1928  C   GLU B  33      22.813   1.136 -12.112  1.00  0.00           C  
ATOM   1929  O   GLU B  33      21.608   1.235 -12.304  1.00  0.00           O  
ATOM   1930  H   GLU B  33      23.610  -0.152 -15.141  1.00  0.00           H  
ATOM   1931  N   ASN B  34      23.399   1.173 -10.905  1.00  0.00           N  
ATOM   1932  CA  ASN B  34      22.607   1.350  -9.679  1.00  0.00           C  
ATOM   1933  CB  ASN B  34      22.383   2.833  -9.381  1.00  0.00           C  
ATOM   1934  CG  ASN B  34      23.452   3.310  -8.428  1.00  0.00           C  
ATOM   1935  OD1 ASN B  34      23.637   2.795  -7.334  1.00  0.00           O  
ATOM   1936  ND2 ASN B  34      24.178   4.322  -8.906  1.00  0.00           N  
ATOM   1937  C   ASN B  34      21.287   0.597  -9.575  1.00  0.00           C  
ATOM   1938  O   ASN B  34      20.308   1.076  -9.019  1.00  0.00           O  
ATOM   1939  H   ASN B  34      24.400   1.226 -10.885  1.00  0.00           H  
ATOM   1940 HD21 ASN B  34      24.010   4.726  -9.803  1.00  0.00           H  
ATOM   1941 HD22 ASN B  34      24.937   4.623  -8.336  1.00  0.00           H  
ATOM   1942  N   ASN B  35      21.298  -0.617 -10.159  1.00  0.00           N  
ATOM   1943  CA  ASN B  35      20.116  -1.485 -10.129  1.00  0.00           C  
ATOM   1944  CB  ASN B  35      19.890  -2.025  -8.703  1.00  0.00           C  
ATOM   1945  CG  ASN B  35      18.961  -3.225  -8.682  1.00  0.00           C  
ATOM   1946  OD1 ASN B  35      19.142  -4.211  -9.382  1.00  0.00           O  
ATOM   1947  ND2 ASN B  35      17.953  -3.108  -7.813  1.00  0.00           N  
ATOM   1948  C   ASN B  35      18.839  -0.905 -10.742  1.00  0.00           C  
ATOM   1949  O   ASN B  35      17.739  -1.358 -10.455  1.00  0.00           O  
ATOM   1950  H   ASN B  35      22.101  -0.903 -10.683  1.00  0.00           H  
ATOM   1951 HD21 ASN B  35      17.865  -2.289  -7.247  1.00  0.00           H  
ATOM   1952 HD22 ASN B  35      17.285  -3.845  -7.745  1.00  0.00           H  
ATOM   1953  N   TRP B  36      19.013   0.104 -11.629  1.00  0.00           N  
ATOM   1954  CA  TRP B  36      17.813   0.696 -12.239  1.00  0.00           C  
ATOM   1955  CB  TRP B  36      18.126   1.964 -13.072  1.00  0.00           C  
ATOM   1956  CG  TRP B  36      18.701   1.675 -14.449  1.00  0.00           C  
ATOM   1957  CD2 TRP B  36      17.991   1.362 -15.671  1.00  0.00           C  
ATOM   1958  CE2 TRP B  36      18.976   1.153 -16.696  1.00  0.00           C  
ATOM   1959  CE3 TRP B  36      16.620   1.226 -15.981  1.00  0.00           C  
ATOM   1960  CD1 TRP B  36      20.056   1.652 -14.807  1.00  0.00           C  
ATOM   1961  NE1 TRP B  36      20.226   1.348 -16.121  1.00  0.00           N  
ATOM   1962  CZ2 TRP B  36      18.570   0.824 -18.007  1.00  0.00           C  
ATOM   1963  CZ3 TRP B  36      16.227   0.895 -17.295  1.00  0.00           C  
ATOM   1964  CH2 TRP B  36      17.196   0.692 -18.302  1.00  0.00           C  
ATOM   1965  C   TRP B  36      16.994  -0.314 -13.025  1.00  0.00           C  
ATOM   1966  O   TRP B  36      15.773  -0.389 -12.980  1.00  0.00           O  
ATOM   1967  H   TRP B  36      19.930   0.462 -11.803  1.00  0.00           H  
ATOM   1968  HE1 TRP B  36      21.089   1.275 -16.579  1.00  0.00           H  
ATOM   1969  N   GLN B  37      17.774  -1.138 -13.733  1.00  0.00           N  
ATOM   1970  CA  GLN B  37      17.190  -2.395 -14.145  1.00  0.00           C  
ATOM   1971  CB  GLN B  37      17.404  -2.640 -15.638  1.00  0.00           C  
ATOM   1972  CG  GLN B  37      16.555  -3.804 -16.147  1.00  0.00           C  
ATOM   1973  CD  GLN B  37      17.324  -4.554 -17.208  1.00  0.00           C  
ATOM   1974  OE1 GLN B  37      17.228  -4.301 -18.407  1.00  0.00           O  
ATOM   1975  NE2 GLN B  37      18.088  -5.525 -16.703  1.00  0.00           N  
ATOM   1976  C   GLN B  37      17.875  -3.467 -13.332  1.00  0.00           C  
ATOM   1977  O   GLN B  37      19.083  -3.656 -13.447  1.00  0.00           O  
ATOM   1978  H   GLN B  37      18.761  -0.992 -13.762  1.00  0.00           H  
ATOM   1979 HE21 GLN B  37      18.099  -5.711 -15.714  1.00  0.00           H  
ATOM   1980 HE22 GLN B  37      18.708  -6.085 -17.247  1.00  0.00           H  
ATOM   1981  N   PRO B  38      17.058  -4.149 -12.498  1.00  0.00           N  
ATOM   1982  CD  PRO B  38      15.660  -3.856 -12.200  1.00  0.00           C  
ATOM   1983  CA  PRO B  38      17.563  -5.311 -11.766  1.00  0.00           C  
ATOM   1984  CB  PRO B  38      16.313  -5.832 -11.050  1.00  0.00           C  
ATOM   1985  CG  PRO B  38      15.403  -4.614 -10.905  1.00  0.00           C  
ATOM   1986  C   PRO B  38      18.200  -6.343 -12.676  1.00  0.00           C  
ATOM   1987  O   PRO B  38      18.030  -6.313 -13.894  1.00  0.00           O  
ATOM   1988  N   GLU B  39      18.936  -7.248 -12.016  1.00  0.00           N  
ATOM   1989  CA  GLU B  39      19.644  -8.304 -12.739  1.00  0.00           C  
ATOM   1990  CB  GLU B  39      20.125  -9.394 -11.781  1.00  0.00           C  
ATOM   1991  CG  GLU B  39      21.639  -9.405 -11.531  1.00  0.00           C  
ATOM   1992  CD  GLU B  39      22.458  -9.684 -12.788  1.00  0.00           C  
ATOM   1993  OE1 GLU B  39      23.668  -9.493 -12.731  1.00  0.00           O  
ATOM   1994  OE2 GLU B  39      21.916 -10.091 -13.817  1.00  0.00           O1-
ATOM   1995  C   GLU B  39      18.888  -8.966 -13.875  1.00  0.00           C  
ATOM   1996  O   GLU B  39      17.762  -9.435 -13.734  1.00  0.00           O  
ATOM   1997  H   GLU B  39      19.055  -7.141 -11.030  1.00  0.00           H  
ATOM   1998  N   ARG B  40      19.574  -8.978 -15.016  1.00  0.00           N  
ATOM   1999  CA  ARG B  40      19.101  -9.867 -16.058  1.00  0.00           C  
ATOM   2000  CB  ARG B  40      18.346  -9.107 -17.159  1.00  0.00           C  
ATOM   2001  CG  ARG B  40      17.706 -10.034 -18.207  1.00  0.00           C  
ATOM   2002  CD  ARG B  40      16.814  -9.334 -19.242  1.00  0.00           C  
ATOM   2003  NE  ARG B  40      17.534  -8.285 -19.966  1.00  0.00           N  
ATOM   2004  CZ  ARG B  40      17.132  -7.002 -19.859  1.00  0.00           C  
ATOM   2005  NH1 ARG B  40      15.984  -6.699 -19.261  1.00  0.00           N  
ATOM   2006  NH2 ARG B  40      17.886  -6.022 -20.332  1.00  0.00           N1+
ATOM   2007  C   ARG B  40      20.285 -10.630 -16.593  1.00  0.00           C  
ATOM   2008  O   ARG B  40      21.265 -10.062 -17.056  1.00  0.00           O  
ATOM   2009  H   ARG B  40      20.524  -8.654 -15.015  1.00  0.00           H  
ATOM   2010  HE  ARG B  40      18.361  -8.537 -20.472  1.00  0.00           H  
ATOM   2011 HH11 ARG B  40      15.669  -5.741 -19.227  1.00  0.00           H  
ATOM   2012 HH12 ARG B  40      15.409  -7.403 -18.850  1.00  0.00           H  
ATOM   2013 HH21 ARG B  40      17.686  -5.088 -20.018  1.00  0.00           H  
ATOM   2014 HH22 ARG B  40      18.655  -6.158 -20.972  1.00  0.00           H  
ATOM   2015  N   GLN B  41      20.136 -11.956 -16.525  1.00  0.00           N  
ATOM   2016  CA  GLN B  41      21.156 -12.797 -17.136  1.00  0.00           C  
ATOM   2017  CB  GLN B  41      21.065 -14.185 -16.510  1.00  0.00           C  
ATOM   2018  CG  GLN B  41      22.319 -15.032 -16.687  1.00  0.00           C  
ATOM   2019  CD  GLN B  41      22.181 -16.260 -15.821  1.00  0.00           C  
ATOM   2020  OE1 GLN B  41      21.475 -17.210 -16.126  1.00  0.00           O  
ATOM   2021  NE2 GLN B  41      22.871 -16.180 -14.685  1.00  0.00           N  
ATOM   2022  C   GLN B  41      21.039 -12.802 -18.652  1.00  0.00           C  
ATOM   2023  O   GLN B  41      20.433 -13.665 -19.272  1.00  0.00           O  
ATOM   2024  H   GLN B  41      19.324 -12.345 -16.096  1.00  0.00           H  
ATOM   2025 HE21 GLN B  41      23.489 -15.404 -14.536  1.00  0.00           H  
ATOM   2026 HE22 GLN B  41      22.793 -16.900 -14.001  1.00  0.00           H  
ATOM   2027  N   VAL B  42      21.606 -11.736 -19.220  1.00  0.00           N  
ATOM   2028  CA  VAL B  42      21.468 -11.485 -20.648  1.00  0.00           C  
ATOM   2029  CB  VAL B  42      21.861 -10.020 -20.913  1.00  0.00           C  
ATOM   2030  CG1 VAL B  42      21.900  -9.646 -22.385  1.00  0.00           C  
ATOM   2031  CG2 VAL B  42      20.917  -9.070 -20.182  1.00  0.00           C  
ATOM   2032  C   VAL B  42      22.280 -12.471 -21.479  1.00  0.00           C  
ATOM   2033  O   VAL B  42      23.488 -12.604 -21.328  1.00  0.00           O  
ATOM   2034  H   VAL B  42      22.208 -11.176 -18.641  1.00  0.00           H  
ATOM   2035  N   PRO B  43      21.567 -13.191 -22.378  1.00  0.00           N  
ATOM   2036  CD  PRO B  43      20.122 -13.182 -22.575  1.00  0.00           C  
ATOM   2037  CA  PRO B  43      22.262 -14.115 -23.283  1.00  0.00           C  
ATOM   2038  CB  PRO B  43      21.135 -14.603 -24.198  1.00  0.00           C  
ATOM   2039  CG  PRO B  43      19.860 -14.455 -23.371  1.00  0.00           C  
ATOM   2040  C   PRO B  43      23.394 -13.451 -24.046  1.00  0.00           C  
ATOM   2041  O   PRO B  43      23.341 -12.268 -24.356  1.00  0.00           O  
ATOM   2042  N   PHE B  44      24.421 -14.261 -24.348  1.00  0.00           N  
ATOM   2043  CA  PHE B  44      25.619 -13.710 -24.997  1.00  0.00           C  
ATOM   2044  CB  PHE B  44      26.586 -14.846 -25.360  1.00  0.00           C  
ATOM   2045  CG  PHE B  44      27.288 -15.467 -24.164  1.00  0.00           C  
ATOM   2046  CD1 PHE B  44      27.276 -14.853 -22.887  1.00  0.00           C  
ATOM   2047  CD2 PHE B  44      27.985 -16.678 -24.371  1.00  0.00           C  
ATOM   2048  CE1 PHE B  44      27.967 -15.451 -21.817  1.00  0.00           C  
ATOM   2049  CE2 PHE B  44      28.681 -17.277 -23.304  1.00  0.00           C  
ATOM   2050  CZ  PHE B  44      28.665 -16.657 -22.037  1.00  0.00           C  
ATOM   2051  C   PHE B  44      25.370 -12.820 -26.213  1.00  0.00           C  
ATOM   2052  O   PHE B  44      25.988 -11.782 -26.421  1.00  0.00           O  
ATOM   2053  H   PHE B  44      24.397 -15.210 -24.024  1.00  0.00           H  
ATOM   2054  N   ASN B  45      24.379 -13.266 -27.001  1.00  0.00           N  
ATOM   2055  CA  ASN B  45      24.017 -12.520 -28.212  1.00  0.00           C  
ATOM   2056  CB  ASN B  45      22.972 -13.278 -29.029  1.00  0.00           C  
ATOM   2057  CG  ASN B  45      23.653 -14.330 -29.867  1.00  0.00           C  
ATOM   2058  OD1 ASN B  45      24.848 -14.270 -30.134  1.00  0.00           O  
ATOM   2059  ND2 ASN B  45      22.845 -15.314 -30.264  1.00  0.00           N  
ATOM   2060  C   ASN B  45      23.564 -11.081 -28.027  1.00  0.00           C  
ATOM   2061  O   ASN B  45      23.575 -10.280 -28.960  1.00  0.00           O  
ATOM   2062  H   ASN B  45      23.896 -14.096 -26.727  1.00  0.00           H  
ATOM   2063 HD21 ASN B  45      21.872 -15.294 -30.031  1.00  0.00           H  
ATOM   2064 HD22 ASN B  45      23.206 -16.075 -30.800  1.00  0.00           H  
ATOM   2065  N   GLU B  46      23.187 -10.784 -26.781  1.00  0.00           N  
ATOM   2066  CA  GLU B  46      22.666  -9.458 -26.492  1.00  0.00           C  
ATOM   2067  CB  GLU B  46      21.309  -9.584 -25.780  1.00  0.00           C  
ATOM   2068  CG  GLU B  46      20.470 -10.847 -26.065  1.00  0.00           C  
ATOM   2069  CD  GLU B  46      19.887 -10.844 -27.466  1.00  0.00           C  
ATOM   2070  OE1 GLU B  46      18.735 -10.464 -27.626  1.00  0.00           O  
ATOM   2071  OE2 GLU B  46      20.585 -11.180 -28.417  1.00  0.00           O1-
ATOM   2072  C   GLU B  46      23.631  -8.563 -25.717  1.00  0.00           C  
ATOM   2073  O   GLU B  46      23.305  -7.448 -25.320  1.00  0.00           O  
ATOM   2074  H   GLU B  46      23.212 -11.471 -26.057  1.00  0.00           H  
ATOM   2075  N   VAL B  47      24.843  -9.107 -25.512  1.00  0.00           N  
ATOM   2076  CA  VAL B  47      25.867  -8.352 -24.790  1.00  0.00           C  
ATOM   2077  CB  VAL B  47      26.556  -9.263 -23.759  1.00  0.00           C  
ATOM   2078  CG1 VAL B  47      27.621  -8.514 -22.950  1.00  0.00           C  
ATOM   2079  CG2 VAL B  47      25.554  -9.984 -22.858  1.00  0.00           C  
ATOM   2080  C   VAL B  47      26.915  -7.838 -25.758  1.00  0.00           C  
ATOM   2081  O   VAL B  47      27.439  -8.608 -26.554  1.00  0.00           O  
ATOM   2082  H   VAL B  47      25.087 -10.000 -25.893  1.00  0.00           H  
ATOM   2083  N   ARG B  48      27.238  -6.544 -25.653  1.00  0.00           N  
ATOM   2084  CA  ARG B  48      28.460  -6.153 -26.346  1.00  0.00           C  
ATOM   2085  CB  ARG B  48      28.178  -5.333 -27.611  1.00  0.00           C  
ATOM   2086  CG  ARG B  48      27.634  -3.931 -27.360  1.00  0.00           C  
ATOM   2087  CD  ARG B  48      27.470  -3.114 -28.639  1.00  0.00           C  
ATOM   2088  NE  ARG B  48      26.853  -1.832 -28.315  1.00  0.00           N  
ATOM   2089  CZ  ARG B  48      26.350  -1.017 -29.259  1.00  0.00           C  
ATOM   2090  NH1 ARG B  48      26.513  -1.253 -30.555  1.00  0.00           N  
ATOM   2091  NH2 ARG B  48      25.691   0.064 -28.878  1.00  0.00           N1+
ATOM   2092  C   ARG B  48      29.472  -5.475 -25.441  1.00  0.00           C  
ATOM   2093  O   ARG B  48      29.178  -4.975 -24.361  1.00  0.00           O  
ATOM   2094  H   ARG B  48      26.774  -5.903 -25.039  1.00  0.00           H  
ATOM   2095  HE  ARG B  48      26.808  -1.535 -27.355  1.00  0.00           H  
ATOM   2096 HH11 ARG B  48      26.050  -0.642 -31.212  1.00  0.00           H  
ATOM   2097 HH12 ARG B  48      27.104  -1.986 -30.903  1.00  0.00           H  
ATOM   2098 HH21 ARG B  48      25.301   0.678 -29.583  1.00  0.00           H  
ATOM   2099 HH22 ARG B  48      25.598   0.277 -27.900  1.00  0.00           H  
ATOM   2100  N   LEU B  49      30.708  -5.509 -25.943  1.00  0.00           N  
ATOM   2101  CA  LEU B  49      31.802  -4.908 -25.187  1.00  0.00           C  
ATOM   2102  CB  LEU B  49      33.114  -5.524 -25.695  1.00  0.00           C  
ATOM   2103  CG  LEU B  49      33.153  -7.052 -25.574  1.00  0.00           C  
ATOM   2104  CD1 LEU B  49      34.368  -7.642 -26.289  1.00  0.00           C  
ATOM   2105  CD2 LEU B  49      33.052  -7.528 -24.122  1.00  0.00           C  
ATOM   2106  C   LEU B  49      31.779  -3.382 -25.281  1.00  0.00           C  
ATOM   2107  O   LEU B  49      31.191  -2.820 -26.202  1.00  0.00           O  
ATOM   2108  H   LEU B  49      30.857  -5.875 -26.859  1.00  0.00           H  
ATOM   2109  N   PRO B  50      32.426  -2.710 -24.290  1.00  0.00           N  
ATOM   2110  CD  PRO B  50      33.060  -3.263 -23.096  1.00  0.00           C  
ATOM   2111  CA  PRO B  50      32.565  -1.248 -24.377  1.00  0.00           C  
ATOM   2112  CB  PRO B  50      33.325  -0.914 -23.080  1.00  0.00           C  
ATOM   2113  CG  PRO B  50      34.051  -2.192 -22.673  1.00  0.00           C  
ATOM   2114  C   PRO B  50      33.270  -0.809 -25.662  1.00  0.00           C  
ATOM   2115  O   PRO B  50      34.078  -1.540 -26.223  1.00  0.00           O  
ATOM   2116  N   PRO B  51      32.894   0.407 -26.138  1.00  0.00           N  
ATOM   2117  CD  PRO B  51      31.992   1.354 -25.488  1.00  0.00           C  
ATOM   2118  CA  PRO B  51      33.363   0.896 -27.443  1.00  0.00           C  
ATOM   2119  CB  PRO B  51      32.945   2.368 -27.426  1.00  0.00           C  
ATOM   2120  CG  PRO B  51      31.698   2.399 -26.555  1.00  0.00           C  
ATOM   2121  C   PRO B  51      34.845   0.725 -27.735  1.00  0.00           C  
ATOM   2122  O   PRO B  51      35.701   0.978 -26.896  1.00  0.00           O  
ATOM   2123  N   PRO B  52      35.116   0.302 -28.996  1.00  0.00           N  
ATOM   2124  CD  PRO B  52      34.155  -0.104 -30.016  1.00  0.00           C  
ATOM   2125  CA  PRO B  52      36.502   0.241 -29.469  1.00  0.00           C  
ATOM   2126  CB  PRO B  52      36.331  -0.109 -30.954  1.00  0.00           C  
ATOM   2127  CG  PRO B  52      34.997  -0.847 -31.041  1.00  0.00           C  
ATOM   2128  C   PRO B  52      37.239   1.555 -29.247  1.00  0.00           C  
ATOM   2129  O   PRO B  52      36.676   2.633 -29.415  1.00  0.00           O  
ATOM   2130  N   PRO B  53      38.523   1.427 -28.835  1.00  0.00           N  
ATOM   2131  CD  PRO B  53      39.248   0.183 -28.597  1.00  0.00           C  
ATOM   2132  CA  PRO B  53      39.334   2.616 -28.554  1.00  0.00           C  
ATOM   2133  CB  PRO B  53      40.741   2.030 -28.400  1.00  0.00           C  
ATOM   2134  CG  PRO B  53      40.507   0.621 -27.859  1.00  0.00           C  
ATOM   2135  C   PRO B  53      39.239   3.710 -29.605  1.00  0.00           C  
ATOM   2136  O   PRO B  53      39.621   3.537 -30.754  1.00  0.00           O  
ATOM   2137  N   ASP B  54      38.684   4.836 -29.127  1.00  0.00           N  
ATOM   2138  CA  ASP B  54      38.590   6.056 -29.931  1.00  0.00           C  
ATOM   2139  CB  ASP B  54      39.977   6.714 -30.033  1.00  0.00           C  
ATOM   2140  CG  ASP B  54      39.907   8.229 -29.925  1.00  0.00           C  
ATOM   2141  OD1 ASP B  54      40.949   8.875 -30.023  1.00  0.00           O  
ATOM   2142  OD2 ASP B  54      38.825   8.797 -29.780  1.00  0.00           O1-
ATOM   2143  C   ASP B  54      37.884   5.927 -31.280  1.00  0.00           C  
ATOM   2144  O   ASP B  54      38.243   6.522 -32.292  1.00  0.00           O  
ATOM   2145  H   ASP B  54      38.374   4.845 -28.179  1.00  0.00           H  
ATOM   2146  N   ILE B  55      36.822   5.096 -31.243  1.00  0.00           N  
ATOM   2147  CA  ILE B  55      36.036   4.877 -32.460  1.00  0.00           C  
ATOM   2148  CB  ILE B  55      35.110   3.649 -32.294  1.00  0.00           C  
ATOM   2149  CG2 ILE B  55      34.122   3.791 -31.126  1.00  0.00           C  
ATOM   2150  CG1 ILE B  55      34.432   3.278 -33.619  1.00  0.00           C  
ATOM   2151  CD1 ILE B  55      33.576   2.012 -33.531  1.00  0.00           C  
ATOM   2152  C   ILE B  55      35.301   6.108 -32.998  1.00  0.00           C  
ATOM   2153  O   ILE B  55      34.172   6.433 -32.649  1.00  0.00           O  
ATOM   2154  H   ILE B  55      36.629   4.595 -30.400  1.00  0.00           H  
ATOM   2155  N   LYS B  56      36.006   6.783 -33.908  1.00  0.00           N  
ATOM   2156  CA  LYS B  56      35.377   7.945 -34.519  1.00  0.00           C  
ATOM   2157  CB  LYS B  56      35.868   9.228 -33.842  1.00  0.00           C  
ATOM   2158  CG  LYS B  56      37.384   9.401 -33.925  1.00  0.00           C  
ATOM   2159  CD  LYS B  56      37.908  10.338 -32.846  1.00  0.00           C  
ATOM   2160  CE  LYS B  56      39.432  10.320 -32.796  1.00  0.00           C  
ATOM   2161  NZ  LYS B  56      39.843  10.642 -31.428  1.00  0.00           N1+
ATOM   2162  C   LYS B  56      35.567   7.981 -36.016  1.00  0.00           C  
ATOM   2163  O   LYS B  56      36.542   7.488 -36.566  1.00  0.00           O  
ATOM   2164  H   LYS B  56      36.965   6.543 -34.076  1.00  0.00           H  
ATOM   2165  HZ1 LYS B  56      39.857  11.646 -31.189  1.00  0.00           H  
ATOM   2166  HZ2 LYS B  56      39.214  10.132 -30.769  1.00  0.00           H  
ATOM   2167  HZ3 LYS B  56      40.752  10.181 -31.199  1.00  0.00           H  
ATOM   2168  N   LYS B  57      34.561   8.589 -36.648  1.00  0.00           N  
ATOM   2169  CA  LYS B  57      34.558   8.732 -38.097  1.00  0.00           C  
ATOM   2170  CB  LYS B  57      34.045   7.443 -38.756  1.00  0.00           C  
ATOM   2171  CG  LYS B  57      33.695   7.611 -40.241  1.00  0.00           C  
ATOM   2172  CD  LYS B  57      32.462   6.807 -40.655  1.00  0.00           C  
ATOM   2173  CE  LYS B  57      31.236   7.018 -39.753  1.00  0.00           C  
ATOM   2174  NZ  LYS B  57      30.813   8.424 -39.672  1.00  0.00           N1+
ATOM   2175  C   LYS B  57      33.601   9.854 -38.411  1.00  0.00           C  
ATOM   2176  O   LYS B  57      32.449   9.793 -37.991  1.00  0.00           O  
ATOM   2177  H   LYS B  57      33.784   8.942 -36.125  1.00  0.00           H  
ATOM   2178  HZ1 LYS B  57      31.277   8.973 -38.923  1.00  0.00           H  
ATOM   2179  HZ2 LYS B  57      30.912   8.959 -40.560  1.00  0.00           H  
ATOM   2180  HZ3 LYS B  57      29.783   8.451 -39.501  1.00  0.00           H  
ATOM   2181  N   GLU B  58      34.112  10.825 -39.182  1.00  0.00           N  
ATOM   2182  CA  GLU B  58      33.299  11.980 -39.569  1.00  0.00           C  
ATOM   2183  CB  GLU B  58      34.065  12.817 -40.602  1.00  0.00           C  
ATOM   2184  CG  GLU B  58      33.620  14.284 -40.659  1.00  0.00           C  
ATOM   2185  CD  GLU B  58      33.624  14.848 -39.251  1.00  0.00           C  
ATOM   2186  OE1 GLU B  58      34.701  15.143 -38.737  1.00  0.00           O  
ATOM   2187  OE2 GLU B  58      32.550  14.940 -38.660  1.00  0.00           O1-
ATOM   2188  C   GLU B  58      31.881  11.659 -40.020  1.00  0.00           C  
ATOM   2189  O   GLU B  58      31.627  10.607 -40.608  1.00  0.00           O  
ATOM   2190  H   GLU B  58      35.079  10.816 -39.424  1.00  0.00           H  
ATOM   2191  N   ILE B  59      30.972  12.558 -39.636  1.00  0.00           N  
ATOM   2192  CA  ILE B  59      29.554  12.262 -39.802  1.00  0.00           C  
ATOM   2193  CB  ILE B  59      28.788  12.782 -38.570  1.00  0.00           C  
ATOM   2194  CG2 ILE B  59      27.286  12.494 -38.627  1.00  0.00           C  
ATOM   2195  CG1 ILE B  59      29.403  12.211 -37.287  1.00  0.00           C  
ATOM   2196  CD1 ILE B  59      28.772  12.768 -36.008  1.00  0.00           C  
ATOM   2197  C   ILE B  59      29.004  12.815 -41.108  1.00  0.00           C  
ATOM   2198  O   ILE B  59      29.336  13.911 -41.535  1.00  0.00           O  
ATOM   2199  H   ILE B  59      31.292  13.451 -39.298  1.00  0.00           H  
ATOM   2200  N   SER B  60      28.147  11.997 -41.723  1.00  0.00           N  
ATOM   2201  CA  SER B  60      27.460  12.432 -42.934  1.00  0.00           C  
ATOM   2202  CB  SER B  60      28.101  11.706 -44.127  1.00  0.00           C  
ATOM   2203  OG  SER B  60      27.454  12.005 -45.371  1.00  0.00           O  
ATOM   2204  C   SER B  60      25.999  12.067 -42.784  1.00  0.00           C  
ATOM   2205  O   SER B  60      25.651  11.189 -42.002  1.00  0.00           O  
ATOM   2206  H   SER B  60      27.965  11.085 -41.347  1.00  0.00           H  
ATOM   2207  HG  SER B  60      26.661  11.474 -45.417  1.00  0.00           H  
ATOM   2208  N   GLU B  61      25.135  12.691 -43.594  1.00  0.00           N  
ATOM   2209  CA  GLU B  61      23.860  11.993 -43.768  1.00  0.00           C  
ATOM   2210  CB  GLU B  61      22.792  12.779 -44.547  1.00  0.00           C  
ATOM   2211  CG  GLU B  61      23.263  13.831 -45.555  1.00  0.00           C  
ATOM   2212  CD  GLU B  61      23.608  15.103 -44.810  1.00  0.00           C  
ATOM   2213  OE1 GLU B  61      22.694  15.825 -44.429  1.00  0.00           O  
ATOM   2214  OE2 GLU B  61      24.785  15.360 -44.588  1.00  0.00           O1-
ATOM   2215  C   GLU B  61      24.087  10.634 -44.399  1.00  0.00           C  
ATOM   2216  O   GLU B  61      25.004  10.435 -45.188  1.00  0.00           O  
ATOM   2217  H   GLU B  61      25.401  13.492 -44.141  1.00  0.00           H  
ATOM   2218  N   GLY B  62      23.259   9.688 -43.947  1.00  0.00           N  
ATOM   2219  CA  GLY B  62      23.558   8.305 -44.298  1.00  0.00           C  
ATOM   2220  C   GLY B  62      24.237   7.518 -43.189  1.00  0.00           C  
ATOM   2221  O   GLY B  62      24.099   6.303 -43.116  1.00  0.00           O  
ATOM   2222  H   GLY B  62      22.554   9.936 -43.284  1.00  0.00           H  
ATOM   2223  N   ASP B  63      24.951   8.262 -42.323  1.00  0.00           N  
ATOM   2224  CA  ASP B  63      25.837   7.655 -41.322  1.00  0.00           C  
ATOM   2225  CB  ASP B  63      26.372   8.743 -40.397  1.00  0.00           C  
ATOM   2226  CG  ASP B  63      27.844   8.551 -40.133  1.00  0.00           C  
ATOM   2227  OD1 ASP B  63      28.199   7.784 -39.246  1.00  0.00           O  
ATOM   2228  OD2 ASP B  63      28.657   9.177 -40.801  1.00  0.00           O1-
ATOM   2229  C   ASP B  63      25.293   6.514 -40.479  1.00  0.00           C  
ATOM   2230  O   ASP B  63      24.085   6.326 -40.321  1.00  0.00           O  
ATOM   2231  H   ASP B  63      25.017   9.254 -42.443  1.00  0.00           H  
ATOM   2232  N   GLU B  64      26.260   5.764 -39.941  1.00  0.00           N  
ATOM   2233  CA  GLU B  64      25.933   4.682 -39.023  1.00  0.00           C  
ATOM   2234  CB  GLU B  64      26.768   3.428 -39.315  1.00  0.00           C  
ATOM   2235  CG  GLU B  64      26.817   2.972 -40.781  1.00  0.00           C  
ATOM   2236  CD  GLU B  64      25.425   2.826 -41.370  1.00  0.00           C  
ATOM   2237  OE1 GLU B  64      25.206   3.282 -42.488  1.00  0.00           O  
ATOM   2238  OE2 GLU B  64      24.517   2.328 -40.706  1.00  0.00           O1-
ATOM   2239  C   GLU B  64      26.159   5.125 -37.595  1.00  0.00           C  
ATOM   2240  O   GLU B  64      27.249   5.006 -37.039  1.00  0.00           O  
ATOM   2241  H   GLU B  64      27.204   6.088 -40.024  1.00  0.00           H  
ATOM   2242  N   VAL B  65      25.083   5.675 -37.025  1.00  0.00           N  
ATOM   2243  CA  VAL B  65      25.285   6.247 -35.700  1.00  0.00           C  
ATOM   2244  CB  VAL B  65      25.067   7.767 -35.708  1.00  0.00           C  
ATOM   2245  CG1 VAL B  65      26.216   8.492 -36.410  1.00  0.00           C  
ATOM   2246  CG2 VAL B  65      23.696   8.140 -36.276  1.00  0.00           C  
ATOM   2247  C   VAL B  65      24.432   5.599 -34.636  1.00  0.00           C  
ATOM   2248  O   VAL B  65      23.419   4.965 -34.897  1.00  0.00           O  
ATOM   2249  H   VAL B  65      24.170   5.609 -37.433  1.00  0.00           H  
ATOM   2250  N   GLU B  66      24.884   5.812 -33.404  1.00  0.00           N  
ATOM   2251  CA  GLU B  66      24.018   5.529 -32.275  1.00  0.00           C  
ATOM   2252  CB  GLU B  66      24.662   4.483 -31.364  1.00  0.00           C  
ATOM   2253  CG  GLU B  66      24.767   3.145 -32.104  1.00  0.00           C  
ATOM   2254  CD  GLU B  66      25.464   2.075 -31.288  1.00  0.00           C  
ATOM   2255  OE1 GLU B  66      26.397   2.369 -30.552  1.00  0.00           O  
ATOM   2256  OE2 GLU B  66      25.088   0.916 -31.391  1.00  0.00           O1-
ATOM   2257  C   GLU B  66      23.736   6.832 -31.568  1.00  0.00           C  
ATOM   2258  O   GLU B  66      24.608   7.687 -31.436  1.00  0.00           O  
ATOM   2259  H   GLU B  66      25.739   6.302 -33.255  1.00  0.00           H  
ATOM   2260  N   VAL B  67      22.467   6.961 -31.178  1.00  0.00           N  
ATOM   2261  CA  VAL B  67      22.016   8.185 -30.531  1.00  0.00           C  
ATOM   2262  CB  VAL B  67      20.746   8.705 -31.239  1.00  0.00           C  
ATOM   2263  CG1 VAL B  67      19.598   7.694 -31.216  1.00  0.00           C  
ATOM   2264  CG2 VAL B  67      20.309  10.078 -30.727  1.00  0.00           C  
ATOM   2265  C   VAL B  67      21.810   7.955 -29.045  1.00  0.00           C  
ATOM   2266  O   VAL B  67      21.329   6.910 -28.621  1.00  0.00           O  
ATOM   2267  H   VAL B  67      21.861   6.170 -31.261  1.00  0.00           H  
ATOM   2268  N   TYR B  68      22.217   8.966 -28.272  1.00  0.00           N  
ATOM   2269  CA  TYR B  68      22.100   8.864 -26.822  1.00  0.00           C  
ATOM   2270  CB  TYR B  68      23.202   9.718 -26.180  1.00  0.00           C  
ATOM   2271  CG  TYR B  68      23.475   9.302 -24.754  1.00  0.00           C  
ATOM   2272  CD1 TYR B  68      23.801   7.958 -24.481  1.00  0.00           C  
ATOM   2273  CE1 TYR B  68      24.006   7.563 -23.153  1.00  0.00           C  
ATOM   2274  CD2 TYR B  68      23.400  10.273 -23.735  1.00  0.00           C  
ATOM   2275  CE2 TYR B  68      23.605   9.877 -22.402  1.00  0.00           C  
ATOM   2276  CZ  TYR B  68      23.863   8.519 -22.128  1.00  0.00           C  
ATOM   2277  OH  TYR B  68      23.944   8.100 -20.818  1.00  0.00           O  
ATOM   2278  C   TYR B  68      20.712   9.217 -26.308  1.00  0.00           C  
ATOM   2279  O   TYR B  68      20.485  10.278 -25.740  1.00  0.00           O  
ATOM   2280  H   TYR B  68      22.568   9.791 -28.716  1.00  0.00           H  
ATOM   2281  HH  TYR B  68      23.489   7.261 -20.752  1.00  0.00           H  
ATOM   2282  N   SER B  69      19.788   8.288 -26.568  1.00  0.00           N  
ATOM   2283  CA  SER B  69      18.387   8.595 -26.297  1.00  0.00           C  
ATOM   2284  CB  SER B  69      17.617   8.613 -27.622  1.00  0.00           C  
ATOM   2285  OG  SER B  69      16.337   9.219 -27.434  1.00  0.00           O  
ATOM   2286  C   SER B  69      17.789   7.655 -25.261  1.00  0.00           C  
ATOM   2287  O   SER B  69      18.494   6.841 -24.675  1.00  0.00           O  
ATOM   2288  H   SER B  69      20.092   7.387 -26.888  1.00  0.00           H  
ATOM   2289  HG  SER B  69      16.012   9.439 -28.309  1.00  0.00           H  
ATOM   2290  N   ARG B  70      16.475   7.794 -25.032  1.00  0.00           N  
ATOM   2291  CA  ARG B  70      15.805   6.982 -24.015  1.00  0.00           C  
ATOM   2292  CB  ARG B  70      16.143   7.502 -22.608  1.00  0.00           C  
ATOM   2293  CG  ARG B  70      15.761   8.970 -22.373  1.00  0.00           C  
ATOM   2294  CD  ARG B  70      14.433   9.142 -21.635  1.00  0.00           C  
ATOM   2295  NE  ARG B  70      14.582   8.714 -20.249  1.00  0.00           N  
ATOM   2296  CZ  ARG B  70      13.803   9.215 -19.274  1.00  0.00           C  
ATOM   2297  NH1 ARG B  70      12.771  10.005 -19.553  1.00  0.00           N  
ATOM   2298  NH2 ARG B  70      14.081   8.903 -18.019  1.00  0.00           N1+
ATOM   2299  C   ARG B  70      14.313   6.987 -24.263  1.00  0.00           C  
ATOM   2300  O   ARG B  70      13.823   7.788 -25.048  1.00  0.00           O  
ATOM   2301  H   ARG B  70      15.928   8.421 -25.598  1.00  0.00           H  
ATOM   2302  HE  ARG B  70      15.264   8.017 -20.006  1.00  0.00           H  
ATOM   2303 HH11 ARG B  70      12.525  10.245 -20.488  1.00  0.00           H  
ATOM   2304 HH12 ARG B  70      12.179  10.354 -18.805  1.00  0.00           H  
ATOM   2305 HH21 ARG B  70      13.512   9.273 -17.269  1.00  0.00           H  
ATOM   2306 HH22 ARG B  70      14.831   8.277 -17.792  1.00  0.00           H  
ATOM   2307  N   ALA B  71      13.613   6.095 -23.557  1.00  0.00           N  
ATOM   2308  CA  ALA B  71      12.163   6.144 -23.699  1.00  0.00           C  
ATOM   2309  CB  ALA B  71      11.649   4.882 -24.402  1.00  0.00           C  
ATOM   2310  C   ALA B  71      11.444   6.344 -22.376  1.00  0.00           C  
ATOM   2311  O   ALA B  71      10.921   7.411 -22.079  1.00  0.00           O  
ATOM   2312  H   ALA B  71      14.046   5.435 -22.938  1.00  0.00           H  
ATOM   2313  N   ASN B  72      11.418   5.258 -21.596  1.00  0.00           N  
ATOM   2314  CA  ASN B  72      10.675   5.289 -20.337  1.00  0.00           C  
ATOM   2315  CB  ASN B  72      10.372   3.833 -19.948  1.00  0.00           C  
ATOM   2316  CG  ASN B  72       9.706   3.721 -18.595  1.00  0.00           C  
ATOM   2317  OD1 ASN B  72       8.851   4.509 -18.218  1.00  0.00           O  
ATOM   2318  ND2 ASN B  72      10.192   2.729 -17.850  1.00  0.00           N  
ATOM   2319  C   ASN B  72      11.425   6.069 -19.263  1.00  0.00           C  
ATOM   2320  O   ASN B  72      12.641   6.219 -19.301  1.00  0.00           O  
ATOM   2321  H   ASN B  72      12.040   4.495 -21.794  1.00  0.00           H  
ATOM   2322 HD21 ASN B  72      10.882   2.102 -18.212  1.00  0.00           H  
ATOM   2323 HD22 ASN B  72       9.841   2.634 -16.915  1.00  0.00           H  
ATOM   2324  N   ASP B  73      10.660   6.577 -18.286  1.00  0.00           N  
ATOM   2325  CA  ASP B  73      11.353   7.454 -17.350  1.00  0.00           C  
ATOM   2326  CB  ASP B  73      10.443   8.507 -16.724  1.00  0.00           C  
ATOM   2327  CG  ASP B  73      11.027   9.846 -17.137  1.00  0.00           C  
ATOM   2328  OD1 ASP B  73      12.090  10.216 -16.649  1.00  0.00           O  
ATOM   2329  OD2 ASP B  73      10.491  10.478 -18.039  1.00  0.00           O1-
ATOM   2330  C   ASP B  73      12.309   6.833 -16.351  1.00  0.00           C  
ATOM   2331  O   ASP B  73      13.246   7.454 -15.867  1.00  0.00           O  
ATOM   2332  H   ASP B  73       9.682   6.367 -18.232  1.00  0.00           H  
ATOM   2333  N   GLN B  74      12.099   5.531 -16.107  1.00  0.00           N  
ATOM   2334  CA  GLN B  74      13.140   4.873 -15.310  1.00  0.00           C  
ATOM   2335  CB  GLN B  74      12.672   3.535 -14.726  1.00  0.00           C  
ATOM   2336  CG  GLN B  74      11.598   3.643 -13.637  1.00  0.00           C  
ATOM   2337  CD  GLN B  74      10.272   4.033 -14.252  1.00  0.00           C  
ATOM   2338  OE1 GLN B  74       9.759   3.374 -15.143  1.00  0.00           O  
ATOM   2339  NE2 GLN B  74       9.748   5.158 -13.764  1.00  0.00           N  
ATOM   2340  C   GLN B  74      14.477   4.682 -16.018  1.00  0.00           C  
ATOM   2341  O   GLN B  74      15.479   4.325 -15.412  1.00  0.00           O  
ATOM   2342  H   GLN B  74      11.319   5.055 -16.514  1.00  0.00           H  
ATOM   2343 HE21 GLN B  74      10.204   5.680 -13.045  1.00  0.00           H  
ATOM   2344 HE22 GLN B  74       8.880   5.468 -14.148  1.00  0.00           H  
ATOM   2345  N   GLU B  75      14.452   4.918 -17.335  1.00  0.00           N  
ATOM   2346  CA  GLU B  75      15.682   4.711 -18.088  1.00  0.00           C  
ATOM   2347  CB  GLU B  75      15.334   4.265 -19.504  1.00  0.00           C  
ATOM   2348  CG  GLU B  75      14.300   3.133 -19.532  1.00  0.00           C  
ATOM   2349  CD  GLU B  75      13.700   2.970 -20.916  1.00  0.00           C  
ATOM   2350  OE1 GLU B  75      13.921   3.811 -21.785  1.00  0.00           O  
ATOM   2351  OE2 GLU B  75      12.989   1.994 -21.137  1.00  0.00           O1-
ATOM   2352  C   GLU B  75      16.549   5.955 -18.145  1.00  0.00           C  
ATOM   2353  O   GLU B  75      16.102   7.044 -18.506  1.00  0.00           O  
ATOM   2354  H   GLU B  75      13.658   5.292 -17.814  1.00  0.00           H  
ATOM   2355  N   PRO B  76      17.840   5.763 -17.788  1.00  0.00           N  
ATOM   2356  CD  PRO B  76      18.394   4.647 -17.037  1.00  0.00           C  
ATOM   2357  CA  PRO B  76      18.862   6.724 -18.210  1.00  0.00           C  
ATOM   2358  CB  PRO B  76      20.132   6.206 -17.520  1.00  0.00           C  
ATOM   2359  CG  PRO B  76      19.666   5.230 -16.440  1.00  0.00           C  
ATOM   2360  C   PRO B  76      18.996   6.670 -19.722  1.00  0.00           C  
ATOM   2361  O   PRO B  76      18.503   5.754 -20.366  1.00  0.00           O  
ATOM   2362  N   CYS B  77      19.681   7.677 -20.272  1.00  0.00           N  
ATOM   2363  CA  CYS B  77      19.864   7.554 -21.715  1.00  0.00           C  
ATOM   2364  CB  CYS B  77      20.176   8.913 -22.339  1.00  0.00           C  
ATOM   2365  SG  CYS B  77      19.098  10.233 -21.724  1.00  0.00           S  
ATOM   2366  C   CYS B  77      20.923   6.523 -22.062  1.00  0.00           C  
ATOM   2367  O   CYS B  77      21.889   6.329 -21.329  1.00  0.00           O  
ATOM   2368  H   CYS B  77      20.146   8.372 -19.729  1.00  0.00           H  
ATOM   2369  N   GLY B  78      20.689   5.870 -23.198  1.00  0.00           N  
ATOM   2370  CA  GLY B  78      21.617   4.865 -23.689  1.00  0.00           C  
ATOM   2371  C   GLY B  78      21.741   4.991 -25.185  1.00  0.00           C  
ATOM   2372  O   GLY B  78      21.383   6.006 -25.770  1.00  0.00           O  
ATOM   2373  H   GLY B  78      19.869   6.073 -23.732  1.00  0.00           H  
ATOM   2374  N   TRP B  79      22.277   3.926 -25.780  1.00  0.00           N  
ATOM   2375  CA  TRP B  79      22.543   4.032 -27.208  1.00  0.00           C  
ATOM   2376  CB  TRP B  79      23.979   3.608 -27.512  1.00  0.00           C  
ATOM   2377  CG  TRP B  79      24.933   4.527 -26.784  1.00  0.00           C  
ATOM   2378  CD2 TRP B  79      25.361   5.852 -27.169  1.00  0.00           C  
ATOM   2379  CE2 TRP B  79      26.270   6.313 -26.159  1.00  0.00           C  
ATOM   2380  CE3 TRP B  79      25.053   6.680 -28.269  1.00  0.00           C  
ATOM   2381  CD1 TRP B  79      25.594   4.262 -25.574  1.00  0.00           C  
ATOM   2382  NE1 TRP B  79      26.381   5.308 -25.202  1.00  0.00           N  
ATOM   2383  CZ2 TRP B  79      26.854   7.594 -26.273  1.00  0.00           C  
ATOM   2384  CZ3 TRP B  79      25.642   7.959 -28.370  1.00  0.00           C  
ATOM   2385  CH2 TRP B  79      26.539   8.412 -27.379  1.00  0.00           C  
ATOM   2386  C   TRP B  79      21.551   3.272 -28.054  1.00  0.00           C  
ATOM   2387  O   TRP B  79      21.505   2.046 -28.057  1.00  0.00           O  
ATOM   2388  H   TRP B  79      22.451   3.092 -25.254  1.00  0.00           H  
ATOM   2389  HE1 TRP B  79      26.914   5.354 -24.381  1.00  0.00           H  
ATOM   2390  N   TRP B  80      20.750   4.079 -28.754  1.00  0.00           N  
ATOM   2391  CA  TRP B  80      19.784   3.545 -29.710  1.00  0.00           C  
ATOM   2392  CB  TRP B  80      18.501   4.389 -29.722  1.00  0.00           C  
ATOM   2393  CG  TRP B  80      17.774   4.363 -28.395  1.00  0.00           C  
ATOM   2394  CD2 TRP B  80      16.441   3.876 -28.128  1.00  0.00           C  
ATOM   2395  CE2 TRP B  80      16.191   4.063 -26.726  1.00  0.00           C  
ATOM   2396  CE3 TRP B  80      15.450   3.295 -28.948  1.00  0.00           C  
ATOM   2397  CD1 TRP B  80      18.247   4.818 -27.154  1.00  0.00           C  
ATOM   2398  NE1 TRP B  80      17.326   4.643 -26.171  1.00  0.00           N  
ATOM   2399  CZ2 TRP B  80      14.953   3.673 -26.176  1.00  0.00           C  
ATOM   2400  CZ3 TRP B  80      14.216   2.908 -28.384  1.00  0.00           C  
ATOM   2401  CH2 TRP B  80      13.969   3.095 -27.006  1.00  0.00           C  
ATOM   2402  C   TRP B  80      20.404   3.583 -31.090  1.00  0.00           C  
ATOM   2403  O   TRP B  80      21.269   4.405 -31.358  1.00  0.00           O  
ATOM   2404  H   TRP B  80      20.907   5.066 -28.688  1.00  0.00           H  
ATOM   2405  HE1 TRP B  80      17.458   4.867 -25.221  1.00  0.00           H  
ATOM   2406  N   LEU B  81      19.942   2.679 -31.958  1.00  0.00           N  
ATOM   2407  CA  LEU B  81      20.504   2.732 -33.306  1.00  0.00           C  
ATOM   2408  CB  LEU B  81      20.410   1.339 -33.937  1.00  0.00           C  
ATOM   2409  CG  LEU B  81      21.204   1.153 -35.233  1.00  0.00           C  
ATOM   2410  CD1 LEU B  81      22.695   1.397 -35.023  1.00  0.00           C  
ATOM   2411  CD2 LEU B  81      20.942  -0.212 -35.869  1.00  0.00           C  
ATOM   2412  C   LEU B  81      19.833   3.809 -34.150  1.00  0.00           C  
ATOM   2413  O   LEU B  81      18.630   4.032 -34.043  1.00  0.00           O  
ATOM   2414  H   LEU B  81      19.169   2.092 -31.728  1.00  0.00           H  
ATOM   2415  N   ALA B  82      20.656   4.475 -34.969  1.00  0.00           N  
ATOM   2416  CA  ALA B  82      20.152   5.613 -35.729  1.00  0.00           C  
ATOM   2417  CB  ALA B  82      20.263   6.895 -34.898  1.00  0.00           C  
ATOM   2418  C   ALA B  82      20.906   5.814 -37.032  1.00  0.00           C  
ATOM   2419  O   ALA B  82      21.943   5.216 -37.297  1.00  0.00           O  
ATOM   2420  H   ALA B  82      21.636   4.266 -35.024  1.00  0.00           H  
ATOM   2421  N   LYS B  83      20.336   6.706 -37.846  1.00  0.00           N  
ATOM   2422  CA  LYS B  83      21.015   7.067 -39.084  1.00  0.00           C  
ATOM   2423  CB  LYS B  83      20.387   6.287 -40.245  1.00  0.00           C  
ATOM   2424  CG  LYS B  83      21.040   6.543 -41.604  1.00  0.00           C  
ATOM   2425  CD  LYS B  83      20.919   5.356 -42.559  1.00  0.00           C  
ATOM   2426  CE  LYS B  83      21.623   4.098 -42.034  1.00  0.00           C  
ATOM   2427  NZ  LYS B  83      23.041   4.359 -41.770  1.00  0.00           N1+
ATOM   2428  C   LYS B  83      20.930   8.566 -39.253  1.00  0.00           C  
ATOM   2429  O   LYS B  83      19.967   9.180 -38.819  1.00  0.00           O  
ATOM   2430  H   LYS B  83      19.473   7.155 -37.600  1.00  0.00           H  
ATOM   2431  HZ1 LYS B  83      23.565   4.752 -42.581  1.00  0.00           H  
ATOM   2432  HZ2 LYS B  83      23.221   4.984 -40.961  1.00  0.00           H  
ATOM   2433  HZ3 LYS B  83      23.548   3.465 -41.583  1.00  0.00           H  
ATOM   2434  N   VAL B  84      21.975   9.162 -39.843  1.00  0.00           N  
ATOM   2435  CA  VAL B  84      21.837  10.612 -39.964  1.00  0.00           C  
ATOM   2436  CB  VAL B  84      23.204  11.310 -39.971  1.00  0.00           C  
ATOM   2437  CG1 VAL B  84      23.107  12.837 -40.042  1.00  0.00           C  
ATOM   2438  CG2 VAL B  84      23.979  10.909 -38.722  1.00  0.00           C  
ATOM   2439  C   VAL B  84      20.962  11.040 -41.126  1.00  0.00           C  
ATOM   2440  O   VAL B  84      21.174  10.688 -42.283  1.00  0.00           O  
ATOM   2441  H   VAL B  84      22.734   8.635 -40.222  1.00  0.00           H  
ATOM   2442  N   ARG B  85      19.962  11.834 -40.739  1.00  0.00           N  
ATOM   2443  CA  ARG B  85      19.112  12.430 -41.754  1.00  0.00           C  
ATOM   2444  CB  ARG B  85      17.660  12.515 -41.261  1.00  0.00           C  
ATOM   2445  CG  ARG B  85      16.589  12.975 -42.269  1.00  0.00           C  
ATOM   2446  CD  ARG B  85      16.718  12.469 -43.719  1.00  0.00           C  
ATOM   2447  NE  ARG B  85      17.104  11.062 -43.800  1.00  0.00           N  
ATOM   2448  CZ  ARG B  85      18.281  10.678 -44.341  1.00  0.00           C  
ATOM   2449  NH1 ARG B  85      18.617   9.398 -44.274  1.00  0.00           N  
ATOM   2450  NH2 ARG B  85      19.108  11.569 -44.894  1.00  0.00           N1+
ATOM   2451  C   ARG B  85      19.639  13.721 -42.346  1.00  0.00           C  
ATOM   2452  O   ARG B  85      19.541  13.926 -43.551  1.00  0.00           O  
ATOM   2453  H   ARG B  85      19.883  12.070 -39.773  1.00  0.00           H  
ATOM   2454  HE  ARG B  85      16.534  10.348 -43.373  1.00  0.00           H  
ATOM   2455 HH11 ARG B  85      19.418   8.997 -44.704  1.00  0.00           H  
ATOM   2456 HH12 ARG B  85      18.027   8.806 -43.696  1.00  0.00           H  
ATOM   2457 HH21 ARG B  85      18.917  12.556 -44.824  1.00  0.00           H  
ATOM   2458 HH22 ARG B  85      19.953  11.300 -45.349  1.00  0.00           H  
ATOM   2459  N   MET B  86      20.205  14.547 -41.456  1.00  0.00           N  
ATOM   2460  CA  MET B  86      20.815  15.790 -41.917  1.00  0.00           C  
ATOM   2461  CB  MET B  86      19.772  16.906 -42.015  1.00  0.00           C  
ATOM   2462  CG  MET B  86      20.203  18.043 -42.943  1.00  0.00           C  
ATOM   2463  SD  MET B  86      20.042  17.619 -44.683  1.00  0.00           S  
ATOM   2464  CE  MET B  86      21.121  18.896 -45.348  1.00  0.00           C  
ATOM   2465  C   MET B  86      21.939  16.215 -40.991  1.00  0.00           C  
ATOM   2466  O   MET B  86      21.715  16.470 -39.808  1.00  0.00           O  
ATOM   2467  H   MET B  86      20.232  14.305 -40.486  1.00  0.00           H  
ATOM   2468  N   MET B  87      23.147  16.262 -41.562  1.00  0.00           N  
ATOM   2469  CA  MET B  87      24.317  16.648 -40.777  1.00  0.00           C  
ATOM   2470  CB  MET B  87      25.564  16.123 -41.496  1.00  0.00           C  
ATOM   2471  CG  MET B  87      26.872  16.057 -40.704  1.00  0.00           C  
ATOM   2472  SD  MET B  87      27.568  17.648 -40.239  1.00  0.00           S  
ATOM   2473  CE  MET B  87      29.110  17.029 -39.542  1.00  0.00           C  
ATOM   2474  C   MET B  87      24.366  18.150 -40.548  1.00  0.00           C  
ATOM   2475  O   MET B  87      24.435  18.948 -41.472  1.00  0.00           O  
ATOM   2476  H   MET B  87      23.240  16.120 -42.556  1.00  0.00           H  
ATOM   2477  N   LYS B  88      24.293  18.525 -39.262  1.00  0.00           N  
ATOM   2478  CA  LYS B  88      24.292  19.965 -39.004  1.00  0.00           C  
ATOM   2479  CB  LYS B  88      22.893  20.460 -38.611  1.00  0.00           C  
ATOM   2480  CG  LYS B  88      21.837  20.328 -39.707  1.00  0.00           C  
ATOM   2481  CD  LYS B  88      20.469  20.828 -39.251  1.00  0.00           C  
ATOM   2482  CE  LYS B  88      19.444  20.783 -40.382  1.00  0.00           C  
ATOM   2483  NZ  LYS B  88      18.144  21.251 -39.884  1.00  0.00           N1+
ATOM   2484  C   LYS B  88      25.305  20.404 -37.961  1.00  0.00           C  
ATOM   2485  O   LYS B  88      25.068  21.327 -37.190  1.00  0.00           O  
ATOM   2486  H   LYS B  88      24.200  17.873 -38.507  1.00  0.00           H  
ATOM   2487  HZ1 LYS B  88      17.822  20.626 -39.118  1.00  0.00           H  
ATOM   2488  HZ2 LYS B  88      18.243  22.222 -39.525  1.00  0.00           H  
ATOM   2489  HZ3 LYS B  88      17.452  21.235 -40.661  1.00  0.00           H  
ATOM   2490  N   GLY B  89      26.451  19.705 -37.968  1.00  0.00           N  
ATOM   2491  CA  GLY B  89      27.561  20.118 -37.105  1.00  0.00           C  
ATOM   2492  C   GLY B  89      27.292  20.004 -35.613  1.00  0.00           C  
ATOM   2493  O   GLY B  89      27.528  18.982 -34.980  1.00  0.00           O  
ATOM   2494  H   GLY B  89      26.543  18.914 -38.569  1.00  0.00           H  
ATOM   2495  N   GLU B  90      26.779  21.119 -35.081  1.00  0.00           N  
ATOM   2496  CA  GLU B  90      26.373  21.117 -33.678  1.00  0.00           C  
ATOM   2497  CB  GLU B  90      26.177  22.549 -33.196  1.00  0.00           C  
ATOM   2498  CG  GLU B  90      27.436  23.396 -33.375  1.00  0.00           C  
ATOM   2499  CD  GLU B  90      27.092  24.848 -33.131  1.00  0.00           C  
ATOM   2500  OE1 GLU B  90      26.516  25.467 -34.024  1.00  0.00           O  
ATOM   2501  OE2 GLU B  90      27.402  25.353 -32.054  1.00  0.00           O1-
ATOM   2502  C   GLU B  90      25.110  20.312 -33.439  1.00  0.00           C  
ATOM   2503  O   GLU B  90      24.905  19.701 -32.397  1.00  0.00           O  
ATOM   2504  H   GLU B  90      26.543  21.885 -35.681  1.00  0.00           H  
ATOM   2505  N   PHE B  91      24.261  20.327 -34.474  1.00  0.00           N  
ATOM   2506  CA  PHE B  91      23.072  19.491 -34.378  1.00  0.00           C  
ATOM   2507  CB  PHE B  91      21.801  20.331 -34.527  1.00  0.00           C  
ATOM   2508  CG  PHE B  91      21.501  21.059 -33.238  1.00  0.00           C  
ATOM   2509  CD1 PHE B  91      22.046  22.342 -33.013  1.00  0.00           C  
ATOM   2510  CD2 PHE B  91      20.674  20.437 -32.277  1.00  0.00           C  
ATOM   2511  CE1 PHE B  91      21.758  23.014 -31.809  1.00  0.00           C  
ATOM   2512  CE2 PHE B  91      20.383  21.108 -31.074  1.00  0.00           C  
ATOM   2513  CZ  PHE B  91      20.928  22.390 -30.853  1.00  0.00           C  
ATOM   2514  C   PHE B  91      23.091  18.383 -35.403  1.00  0.00           C  
ATOM   2515  O   PHE B  91      23.851  18.399 -36.365  1.00  0.00           O  
ATOM   2516  H   PHE B  91      24.492  20.819 -35.315  1.00  0.00           H  
ATOM   2517  N   TYR B  92      22.198  17.422 -35.169  1.00  0.00           N  
ATOM   2518  CA  TYR B  92      22.010  16.341 -36.125  1.00  0.00           C  
ATOM   2519  CB  TYR B  92      22.831  15.101 -35.764  1.00  0.00           C  
ATOM   2520  CG  TYR B  92      24.301  15.415 -35.865  1.00  0.00           C  
ATOM   2521  CD1 TYR B  92      24.901  15.450 -37.139  1.00  0.00           C  
ATOM   2522  CE1 TYR B  92      26.242  15.848 -37.240  1.00  0.00           C  
ATOM   2523  CD2 TYR B  92      25.018  15.694 -34.685  1.00  0.00           C  
ATOM   2524  CE2 TYR B  92      26.358  16.092 -34.791  1.00  0.00           C  
ATOM   2525  CZ  TYR B  92      26.941  16.192 -36.069  1.00  0.00           C  
ATOM   2526  OH  TYR B  92      28.231  16.658 -36.180  1.00  0.00           O  
ATOM   2527  C   TYR B  92      20.561  15.961 -36.149  1.00  0.00           C  
ATOM   2528  O   TYR B  92      19.965  15.638 -35.129  1.00  0.00           O  
ATOM   2529  H   TYR B  92      21.675  17.420 -34.315  1.00  0.00           H  
ATOM   2530  HH  TYR B  92      28.358  17.338 -35.522  1.00  0.00           H  
ATOM   2531  N   VAL B  93      20.019  16.021 -37.366  1.00  0.00           N  
ATOM   2532  CA  VAL B  93      18.708  15.402 -37.502  1.00  0.00           C  
ATOM   2533  CB  VAL B  93      17.906  16.108 -38.602  1.00  0.00           C  
ATOM   2534  CG1 VAL B  93      16.502  15.522 -38.757  1.00  0.00           C  
ATOM   2535  CG2 VAL B  93      17.854  17.617 -38.355  1.00  0.00           C  
ATOM   2536  C   VAL B  93      18.956  13.950 -37.844  1.00  0.00           C  
ATOM   2537  O   VAL B  93      19.732  13.669 -38.748  1.00  0.00           O  
ATOM   2538  H   VAL B  93      20.598  16.208 -38.162  1.00  0.00           H  
ATOM   2539  N   ILE B  94      18.326  13.050 -37.090  1.00  0.00           N  
ATOM   2540  CA  ILE B  94      18.547  11.634 -37.364  1.00  0.00           C  
ATOM   2541  CB  ILE B  94      19.484  10.954 -36.338  1.00  0.00           C  
ATOM   2542  CG2 ILE B  94      20.925  11.450 -36.476  1.00  0.00           C  
ATOM   2543  CG1 ILE B  94      18.994  11.004 -34.888  1.00  0.00           C  
ATOM   2544  CD1 ILE B  94      19.446  12.256 -34.134  1.00  0.00           C  
ATOM   2545  C   ILE B  94      17.241  10.881 -37.476  1.00  0.00           C  
ATOM   2546  O   ILE B  94      16.226  11.274 -36.912  1.00  0.00           O  
ATOM   2547  H   ILE B  94      17.704  13.344 -36.362  1.00  0.00           H  
ATOM   2548  N   GLU B  95      17.301   9.790 -38.240  1.00  0.00           N  
ATOM   2549  CA  GLU B  95      16.225   8.809 -38.185  1.00  0.00           C  
ATOM   2550  CB  GLU B  95      16.140   8.061 -39.513  1.00  0.00           C  
ATOM   2551  CG  GLU B  95      15.908   8.991 -40.702  1.00  0.00           C  
ATOM   2552  CD  GLU B  95      16.876   8.664 -41.822  1.00  0.00           C  
ATOM   2553  OE1 GLU B  95      16.432   8.362 -42.925  1.00  0.00           O  
ATOM   2554  OE2 GLU B  95      18.083   8.779 -41.632  1.00  0.00           O1-
ATOM   2555  C   GLU B  95      16.534   7.815 -37.090  1.00  0.00           C  
ATOM   2556  O   GLU B  95      17.688   7.466 -36.865  1.00  0.00           O  
ATOM   2557  H   GLU B  95      18.148   9.545 -38.712  1.00  0.00           H  
ATOM   2558  N   TYR B  96      15.471   7.354 -36.425  1.00  0.00           N  
ATOM   2559  CA  TYR B  96      15.715   6.195 -35.569  1.00  0.00           C  
ATOM   2560  CB  TYR B  96      14.649   6.087 -34.477  1.00  0.00           C  
ATOM   2561  CG  TYR B  96      14.935   7.027 -33.328  1.00  0.00           C  
ATOM   2562  CD1 TYR B  96      15.675   6.549 -32.226  1.00  0.00           C  
ATOM   2563  CE1 TYR B  96      15.907   7.403 -31.135  1.00  0.00           C  
ATOM   2564  CD2 TYR B  96      14.439   8.346 -33.371  1.00  0.00           C  
ATOM   2565  CE2 TYR B  96      14.661   9.194 -32.274  1.00  0.00           C  
ATOM   2566  CZ  TYR B  96      15.398   8.718 -31.171  1.00  0.00           C  
ATOM   2567  OH  TYR B  96      15.641   9.550 -30.096  1.00  0.00           O  
ATOM   2568  C   TYR B  96      15.730   4.930 -36.406  1.00  0.00           C  
ATOM   2569  O   TYR B  96      15.169   4.877 -37.497  1.00  0.00           O  
ATOM   2570  H   TYR B  96      14.550   7.648 -36.688  1.00  0.00           H  
ATOM   2571  HH  TYR B  96      15.258  10.422 -30.250  1.00  0.00           H  
ATOM   2572  N   ALA B  97      16.384   3.897 -35.864  1.00  0.00           N  
ATOM   2573  CA  ALA B  97      16.312   2.636 -36.596  1.00  0.00           C  
ATOM   2574  CB  ALA B  97      17.417   1.677 -36.164  1.00  0.00           C  
ATOM   2575  C   ALA B  97      14.972   1.944 -36.444  1.00  0.00           C  
ATOM   2576  O   ALA B  97      14.729   1.194 -35.508  1.00  0.00           O  
ATOM   2577  H   ALA B  97      16.865   3.980 -34.988  1.00  0.00           H  
ATOM   2578  N   ALA B  98      14.113   2.246 -37.432  1.00  0.00           N  
ATOM   2579  CA  ALA B  98      12.785   1.642 -37.589  1.00  0.00           C  
ATOM   2580  CB  ALA B  98      12.829   0.107 -37.646  1.00  0.00           C  
ATOM   2581  C   ALA B  98      11.698   2.085 -36.622  1.00  0.00           C  
ATOM   2582  O   ALA B  98      10.598   2.390 -37.059  1.00  0.00           O  
ATOM   2583  H   ALA B  98      14.400   2.997 -38.029  1.00  0.00           H  
ATOM   2584  N   CYS B  99      12.050   2.121 -35.318  1.00  0.00           N  
ATOM   2585  CA  CYS B  99      11.156   2.527 -34.218  1.00  0.00           C  
ATOM   2586  CB  CYS B  99      11.893   3.471 -33.269  1.00  0.00           C  
ATOM   2587  SG  CYS B  99      13.563   2.887 -32.870  1.00  0.00           S  
ATOM   2588  C   CYS B  99       9.811   3.125 -34.594  1.00  0.00           C  
ATOM   2589  O   CYS B  99       9.728   4.249 -35.079  1.00  0.00           O  
ATOM   2590  H   CYS B  99      12.966   1.800 -35.077  1.00  0.00           H  
ATOM   2591  N   ASP B 100       8.792   2.269 -34.408  1.00  0.00           N  
ATOM   2592  CA  ASP B 100       7.413   2.554 -34.821  1.00  0.00           C  
ATOM   2593  CB  ASP B 100       6.798   3.729 -34.037  1.00  0.00           C  
ATOM   2594  CG  ASP B 100       7.016   3.533 -32.549  1.00  0.00           C  
ATOM   2595  OD1 ASP B 100       6.194   2.879 -31.914  1.00  0.00           O  
ATOM   2596  OD2 ASP B 100       8.019   4.024 -32.035  1.00  0.00           O1-
ATOM   2597  C   ASP B 100       7.235   2.707 -36.324  1.00  0.00           C  
ATOM   2598  O   ASP B 100       6.794   1.795 -37.013  1.00  0.00           O  
ATOM   2599  H   ASP B 100       8.953   1.448 -33.867  1.00  0.00           H  
ATOM   2600  N   ALA B 101       7.621   3.892 -36.811  1.00  0.00           N  
ATOM   2601  CA  ALA B 101       7.639   4.113 -38.257  1.00  0.00           C  
ATOM   2602  CB  ALA B 101       6.335   4.772 -38.716  1.00  0.00           C  
ATOM   2603  C   ALA B 101       8.809   4.990 -38.674  1.00  0.00           C  
ATOM   2604  O   ALA B 101       8.813   5.625 -39.721  1.00  0.00           O  
ATOM   2605  H   ALA B 101       7.987   4.572 -36.173  1.00  0.00           H  
ATOM   2606  N   THR B 102       9.785   5.016 -37.753  1.00  0.00           N  
ATOM   2607  CA  THR B 102      10.768   6.083 -37.606  1.00  0.00           C  
ATOM   2608  CB  THR B 102      11.979   5.944 -38.554  1.00  0.00           C  
ATOM   2609  OG1 THR B 102      13.136   6.511 -37.924  1.00  0.00           O  
ATOM   2610  CG2 THR B 102      11.798   6.525 -39.961  1.00  0.00           C  
ATOM   2611  C   THR B 102      10.220   7.500 -37.516  1.00  0.00           C  
ATOM   2612  O   THR B 102       9.072   7.804 -37.818  1.00  0.00           O  
ATOM   2613  H   THR B 102       9.778   4.287 -37.067  1.00  0.00           H  
ATOM   2614  HG1 THR B 102      13.877   5.990 -38.231  1.00  0.00           H  
ATOM   2615  N   TYR B 103      11.117   8.349 -37.010  1.00  0.00           N  
ATOM   2616  CA  TYR B 103      10.820   9.758 -36.783  1.00  0.00           C  
ATOM   2617  CB  TYR B 103       9.918  10.002 -35.550  1.00  0.00           C  
ATOM   2618  CG  TYR B 103       9.992   8.895 -34.516  1.00  0.00           C  
ATOM   2619  CD1 TYR B 103      11.105   8.818 -33.655  1.00  0.00           C  
ATOM   2620  CE1 TYR B 103      11.167   7.775 -32.715  1.00  0.00           C  
ATOM   2621  CD2 TYR B 103       8.932   7.966 -34.444  1.00  0.00           C  
ATOM   2622  CE2 TYR B 103       8.996   6.923 -33.505  1.00  0.00           C  
ATOM   2623  CZ  TYR B 103      10.118   6.837 -32.657  1.00  0.00           C  
ATOM   2624  OH  TYR B 103      10.210   5.809 -31.741  1.00  0.00           O  
ATOM   2625  C   TYR B 103      12.137  10.487 -36.674  1.00  0.00           C  
ATOM   2626  O   TYR B 103      13.188   9.867 -36.546  1.00  0.00           O  
ATOM   2627  H   TYR B 103      12.051   8.021 -36.850  1.00  0.00           H  
ATOM   2628  HH  TYR B 103       9.412   5.274 -31.777  1.00  0.00           H  
ATOM   2629  N   ASN B 104      12.046  11.818 -36.781  1.00  0.00           N  
ATOM   2630  CA  ASN B 104      13.308  12.547 -36.804  1.00  0.00           C  
ATOM   2631  CB  ASN B 104      13.376  13.565 -37.943  1.00  0.00           C  
ATOM   2632  CG  ASN B 104      13.671  12.902 -39.276  1.00  0.00           C  
ATOM   2633  OD1 ASN B 104      13.188  13.324 -40.316  1.00  0.00           O  
ATOM   2634  ND2 ASN B 104      14.494  11.849 -39.231  1.00  0.00           N  
ATOM   2635  C   ASN B 104      13.639  13.227 -35.506  1.00  0.00           C  
ATOM   2636  O   ASN B 104      12.968  14.152 -35.072  1.00  0.00           O  
ATOM   2637  H   ASN B 104      11.168  12.293 -36.775  1.00  0.00           H  
ATOM   2638 HD21 ASN B 104      14.908  11.499 -38.387  1.00  0.00           H  
ATOM   2639 HD22 ASN B 104      14.693  11.386 -40.092  1.00  0.00           H  
ATOM   2640  N   GLU B 105      14.718  12.707 -34.925  1.00  0.00           N  
ATOM   2641  CA  GLU B 105      15.270  13.313 -33.720  1.00  0.00           C  
ATOM   2642  CB  GLU B 105      15.984  12.197 -32.958  1.00  0.00           C  
ATOM   2643  CG  GLU B 105      16.581  12.545 -31.597  1.00  0.00           C  
ATOM   2644  CD  GLU B 105      15.488  13.076 -30.706  1.00  0.00           C  
ATOM   2645  OE1 GLU B 105      15.395  14.294 -30.570  1.00  0.00           O  
ATOM   2646  OE2 GLU B 105      14.728  12.269 -30.177  1.00  0.00           O1-
ATOM   2647  C   GLU B 105      16.208  14.446 -34.099  1.00  0.00           C  
ATOM   2648  O   GLU B 105      16.739  14.457 -35.206  1.00  0.00           O  
ATOM   2649  H   GLU B 105      15.217  11.985 -35.404  1.00  0.00           H  
ATOM   2650  N   ILE B 106      16.389  15.400 -33.175  1.00  0.00           N  
ATOM   2651  CA  ILE B 106      17.354  16.460 -33.466  1.00  0.00           C  
ATOM   2652  CB  ILE B 106      16.710  17.807 -33.879  1.00  0.00           C  
ATOM   2653  CG2 ILE B 106      17.795  18.735 -34.442  1.00  0.00           C  
ATOM   2654  CG1 ILE B 106      15.567  17.690 -34.900  1.00  0.00           C  
ATOM   2655  CD1 ILE B 106      14.174  17.521 -34.283  1.00  0.00           C  
ATOM   2656  C   ILE B 106      18.320  16.664 -32.308  1.00  0.00           C  
ATOM   2657  O   ILE B 106      18.189  17.568 -31.489  1.00  0.00           O  
ATOM   2658  H   ILE B 106      15.935  15.307 -32.281  1.00  0.00           H  
ATOM   2659  N   VAL B 107      19.311  15.766 -32.262  1.00  0.00           N  
ATOM   2660  CA  VAL B 107      20.219  15.904 -31.125  1.00  0.00           C  
ATOM   2661  CB  VAL B 107      20.784  14.561 -30.650  1.00  0.00           C  
ATOM   2662  CG1 VAL B 107      19.679  13.695 -30.055  1.00  0.00           C  
ATOM   2663  CG2 VAL B 107      21.624  13.859 -31.722  1.00  0.00           C  
ATOM   2664  C   VAL B 107      21.350  16.882 -31.352  1.00  0.00           C  
ATOM   2665  O   VAL B 107      21.630  17.322 -32.459  1.00  0.00           O  
ATOM   2666  H   VAL B 107      19.480  15.187 -33.060  1.00  0.00           H  
ATOM   2667  N   THR B 108      22.003  17.182 -30.230  1.00  0.00           N  
ATOM   2668  CA  THR B 108      23.269  17.900 -30.313  1.00  0.00           C  
ATOM   2669  CB  THR B 108      23.441  18.711 -29.033  1.00  0.00           C  
ATOM   2670  OG1 THR B 108      22.332  18.467 -28.140  1.00  0.00           O  
ATOM   2671  CG2 THR B 108      23.620  20.204 -29.305  1.00  0.00           C  
ATOM   2672  C   THR B 108      24.415  16.917 -30.497  1.00  0.00           C  
ATOM   2673  O   THR B 108      24.256  15.723 -30.262  1.00  0.00           O  
ATOM   2674  H   THR B 108      21.725  16.793 -29.356  1.00  0.00           H  
ATOM   2675  HG1 THR B 108      21.622  19.003 -28.482  1.00  0.00           H  
ATOM   2676  N   PHE B 109      25.563  17.457 -30.925  1.00  0.00           N  
ATOM   2677  CA  PHE B 109      26.709  16.626 -31.299  1.00  0.00           C  
ATOM   2678  CB  PHE B 109      27.895  17.508 -31.738  1.00  0.00           C  
ATOM   2679  CG  PHE B 109      28.388  18.438 -30.648  1.00  0.00           C  
ATOM   2680  CD1 PHE B 109      27.691  19.636 -30.372  1.00  0.00           C  
ATOM   2681  CD2 PHE B 109      29.555  18.095 -29.930  1.00  0.00           C  
ATOM   2682  CE1 PHE B 109      28.159  20.497 -29.363  1.00  0.00           C  
ATOM   2683  CE2 PHE B 109      30.027  18.957 -28.921  1.00  0.00           C  
ATOM   2684  CZ  PHE B 109      29.323  20.147 -28.646  1.00  0.00           C  
ATOM   2685  C   PHE B 109      27.127  15.527 -30.331  1.00  0.00           C  
ATOM   2686  O   PHE B 109      27.367  14.391 -30.719  1.00  0.00           O  
ATOM   2687  H   PHE B 109      25.569  18.439 -31.122  1.00  0.00           H  
ATOM   2688  N   GLU B 110      27.158  15.892 -29.040  1.00  0.00           N  
ATOM   2689  CA  GLU B 110      27.579  14.914 -28.029  1.00  0.00           C  
ATOM   2690  CB  GLU B 110      27.792  15.528 -26.633  1.00  0.00           C  
ATOM   2691  CG  GLU B 110      28.006  17.043 -26.513  1.00  0.00           C  
ATOM   2692  CD  GLU B 110      26.665  17.748 -26.419  1.00  0.00           C  
ATOM   2693  OE1 GLU B 110      26.224  18.047 -25.313  1.00  0.00           O  
ATOM   2694  OE2 GLU B 110      26.022  17.971 -27.440  1.00  0.00           O1-
ATOM   2695  C   GLU B 110      26.683  13.693 -27.872  1.00  0.00           C  
ATOM   2696  O   GLU B 110      27.010  12.720 -27.205  1.00  0.00           O  
ATOM   2697  H   GLU B 110      26.878  16.820 -28.788  1.00  0.00           H  
ATOM   2698  N   ARG B 111      25.503  13.794 -28.498  1.00  0.00           N  
ATOM   2699  CA  ARG B 111      24.576  12.677 -28.402  1.00  0.00           C  
ATOM   2700  CB  ARG B 111      23.183  13.221 -28.079  1.00  0.00           C  
ATOM   2701  CG  ARG B 111      23.251  13.883 -26.705  1.00  0.00           C  
ATOM   2702  CD  ARG B 111      22.165  14.903 -26.348  1.00  0.00           C  
ATOM   2703  NE  ARG B 111      22.543  15.524 -25.076  1.00  0.00           N  
ATOM   2704  CZ  ARG B 111      23.498  16.484 -25.099  1.00  0.00           C  
ATOM   2705  NH1 ARG B 111      23.707  17.213 -26.184  1.00  0.00           N  
ATOM   2706  NH2 ARG B 111      24.265  16.694 -24.037  1.00  0.00           N1+
ATOM   2707  C   ARG B 111      24.592  11.742 -29.597  1.00  0.00           C  
ATOM   2708  O   ARG B 111      23.716  10.898 -29.745  1.00  0.00           O  
ATOM   2709  H   ARG B 111      25.293  14.579 -29.080  1.00  0.00           H  
ATOM   2710  HE  ARG B 111      22.302  15.029 -24.242  1.00  0.00           H  
ATOM   2711 HH11 ARG B 111      24.562  17.756 -26.268  1.00  0.00           H  
ATOM   2712 HH12 ARG B 111      23.067  17.267 -26.954  1.00  0.00           H  
ATOM   2713 HH21 ARG B 111      25.028  17.350 -24.145  1.00  0.00           H  
ATOM   2714 HH22 ARG B 111      24.142  16.227 -23.166  1.00  0.00           H  
ATOM   2715  N   LEU B 112      25.628  11.909 -30.432  1.00  0.00           N  
ATOM   2716  CA  LEU B 112      25.872  10.861 -31.416  1.00  0.00           C  
ATOM   2717  CB  LEU B 112      25.825  11.381 -32.853  1.00  0.00           C  
ATOM   2718  CG  LEU B 112      24.442  11.659 -33.436  1.00  0.00           C  
ATOM   2719  CD1 LEU B 112      24.566  11.965 -34.925  1.00  0.00           C  
ATOM   2720  CD2 LEU B 112      23.455  10.517 -33.206  1.00  0.00           C  
ATOM   2721  C   LEU B 112      27.233  10.241 -31.216  1.00  0.00           C  
ATOM   2722  O   LEU B 112      28.142  10.840 -30.657  1.00  0.00           O  
ATOM   2723  H   LEU B 112      26.321  12.624 -30.308  1.00  0.00           H  
ATOM   2724  N   ARG B 113      27.340   9.026 -31.757  1.00  0.00           N  
ATOM   2725  CA  ARG B 113      28.654   8.425 -31.974  1.00  0.00           C  
ATOM   2726  CB  ARG B 113      29.128   7.687 -30.710  1.00  0.00           C  
ATOM   2727  CG  ARG B 113      28.247   6.490 -30.354  1.00  0.00           C  
ATOM   2728  CD  ARG B 113      28.821   5.613 -29.251  1.00  0.00           C  
ATOM   2729  NE  ARG B 113      28.012   4.406 -29.137  1.00  0.00           N  
ATOM   2730  CZ  ARG B 113      28.050   3.627 -28.045  1.00  0.00           C  
ATOM   2731  NH1 ARG B 113      28.774   3.936 -26.980  1.00  0.00           N  
ATOM   2732  NH2 ARG B 113      27.345   2.517 -28.038  1.00  0.00           N1+
ATOM   2733  C   ARG B 113      28.518   7.466 -33.142  1.00  0.00           C  
ATOM   2734  O   ARG B 113      27.411   7.027 -33.426  1.00  0.00           O  
ATOM   2735  H   ARG B 113      26.511   8.531 -32.032  1.00  0.00           H  
ATOM   2736  HE  ARG B 113      27.469   4.105 -29.930  1.00  0.00           H  
ATOM   2737 HH11 ARG B 113      28.807   3.266 -26.226  1.00  0.00           H  
ATOM   2738 HH12 ARG B 113      29.278   4.795 -26.916  1.00  0.00           H  
ATOM   2739 HH21 ARG B 113      27.366   1.893 -27.242  1.00  0.00           H  
ATOM   2740 HH22 ARG B 113      26.789   2.280 -28.839  1.00  0.00           H  
ATOM   2741  N   PRO B 114      29.634   7.123 -33.824  1.00  0.00           N  
ATOM   2742  CD  PRO B 114      30.950   7.749 -33.805  1.00  0.00           C  
ATOM   2743  CA  PRO B 114      29.562   5.953 -34.712  1.00  0.00           C  
ATOM   2744  CB  PRO B 114      30.989   5.859 -35.262  1.00  0.00           C  
ATOM   2745  CG  PRO B 114      31.581   7.260 -35.102  1.00  0.00           C  
ATOM   2746  C   PRO B 114      29.151   4.703 -33.940  1.00  0.00           C  
ATOM   2747  O   PRO B 114      29.439   4.577 -32.755  1.00  0.00           O  
ATOM   2748  N   VAL B 115      28.464   3.791 -34.646  1.00  0.00           N  
ATOM   2749  CA  VAL B 115      28.039   2.552 -33.978  1.00  0.00           C  
ATOM   2750  CB  VAL B 115      27.367   1.595 -34.982  1.00  0.00           C  
ATOM   2751  CG1 VAL B 115      26.918   0.266 -34.361  1.00  0.00           C  
ATOM   2752  CG2 VAL B 115      26.184   2.272 -35.662  1.00  0.00           C  
ATOM   2753  C   VAL B 115      29.169   1.831 -33.254  1.00  0.00           C  
ATOM   2754  O   VAL B 115      30.220   1.556 -33.825  1.00  0.00           O  
ATOM   2755  H   VAL B 115      28.200   4.021 -35.586  1.00  0.00           H  
ATOM   2756  N   ASN B 116      28.893   1.501 -31.981  1.00  0.00           N  
ATOM   2757  CA  ASN B 116      29.806   0.598 -31.278  1.00  0.00           C  
ATOM   2758  CB  ASN B 116      29.448   0.536 -29.780  1.00  0.00           C  
ATOM   2759  CG  ASN B 116      30.268  -0.488 -29.004  1.00  0.00           C  
ATOM   2760  OD1 ASN B 116      31.165  -1.141 -29.521  1.00  0.00           O  
ATOM   2761  ND2 ASN B 116      29.901  -0.630 -27.728  1.00  0.00           N  
ATOM   2762  C   ASN B 116      29.820  -0.775 -31.937  1.00  0.00           C  
ATOM   2763  O   ASN B 116      28.972  -1.629 -31.699  1.00  0.00           O  
ATOM   2764  H   ASN B 116      27.999   1.770 -31.615  1.00  0.00           H  
ATOM   2765 HD21 ASN B 116      29.220  -0.046 -27.274  1.00  0.00           H  
ATOM   2766 HD22 ASN B 116      30.310  -1.355 -27.169  1.00  0.00           H  
ATOM   2767  N   GLN B 117      30.850  -0.925 -32.783  1.00  0.00           N  
ATOM   2768  CA  GLN B 117      31.031  -2.130 -33.593  1.00  0.00           C  
ATOM   2769  CB  GLN B 117      32.013  -1.840 -34.730  1.00  0.00           C  
ATOM   2770  CG  GLN B 117      31.462  -0.907 -35.812  1.00  0.00           C  
ATOM   2771  CD  GLN B 117      30.361  -1.609 -36.583  1.00  0.00           C  
ATOM   2772  OE1 GLN B 117      30.429  -2.794 -36.886  1.00  0.00           O  
ATOM   2773  NE2 GLN B 117      29.335  -0.815 -36.896  1.00  0.00           N  
ATOM   2774  C   GLN B 117      31.455  -3.397 -32.866  1.00  0.00           C  
ATOM   2775  O   GLN B 117      31.895  -4.367 -33.479  1.00  0.00           O  
ATOM   2776  H   GLN B 117      31.410  -0.110 -32.938  1.00  0.00           H  
ATOM   2777 HE21 GLN B 117      28.570  -1.191 -37.416  1.00  0.00           H  
ATOM   2778 HE22 GLN B 117      29.326   0.146 -36.620  1.00  0.00           H  
ATOM   2779  N   ASN B 118      31.311  -3.368 -31.533  1.00  0.00           N  
ATOM   2780  CA  ASN B 118      31.513  -4.625 -30.825  1.00  0.00           C  
ATOM   2781  CB  ASN B 118      31.596  -4.426 -29.323  1.00  0.00           C  
ATOM   2782  CG  ASN B 118      33.021  -4.118 -28.952  1.00  0.00           C  
ATOM   2783  OD1 ASN B 118      33.929  -4.917 -29.127  1.00  0.00           O  
ATOM   2784  ND2 ASN B 118      33.165  -2.929 -28.379  1.00  0.00           N  
ATOM   2785  C   ASN B 118      30.426  -5.617 -31.129  1.00  0.00           C  
ATOM   2786  O   ASN B 118      29.265  -5.470 -30.768  1.00  0.00           O  
ATOM   2787  H   ASN B 118      30.922  -2.580 -31.058  1.00  0.00           H  
ATOM   2788 HD21 ASN B 118      34.020  -2.656 -27.938  1.00  0.00           H  
ATOM   2789 HD22 ASN B 118      32.388  -2.298 -28.356  1.00  0.00           H  
ATOM   2790  N   LYS B 119      30.875  -6.645 -31.847  1.00  0.00           N  
ATOM   2791  CA  LYS B 119      29.950  -7.726 -32.154  1.00  0.00           C  
ATOM   2792  CB  LYS B 119      30.549  -8.556 -33.287  1.00  0.00           C  
ATOM   2793  CG  LYS B 119      30.723  -7.628 -34.491  1.00  0.00           C  
ATOM   2794  CD  LYS B 119      31.914  -7.959 -35.385  1.00  0.00           C  
ATOM   2795  CE  LYS B 119      32.149  -6.829 -36.389  1.00  0.00           C  
ATOM   2796  NZ  LYS B 119      33.379  -7.096 -37.144  1.00  0.00           N1+
ATOM   2797  C   LYS B 119      29.671  -8.509 -30.894  1.00  0.00           C  
ATOM   2798  O   LYS B 119      30.525  -8.633 -30.026  1.00  0.00           O  
ATOM   2799  H   LYS B 119      31.855  -6.697 -32.023  1.00  0.00           H  
ATOM   2800  HZ1 LYS B 119      34.179  -7.147 -36.481  1.00  0.00           H  
ATOM   2801  HZ2 LYS B 119      33.287  -7.996 -37.656  1.00  0.00           H  
ATOM   2802  HZ3 LYS B 119      33.535  -6.320 -37.817  1.00  0.00           H  
ATOM   2803  N   THR B 120      28.419  -8.959 -30.796  1.00  0.00           N  
ATOM   2804  CA  THR B 120      28.031  -9.411 -29.468  1.00  0.00           C  
ATOM   2805  CB  THR B 120      26.511  -9.525 -29.387  1.00  0.00           C  
ATOM   2806  OG1 THR B 120      25.986 -10.466 -30.345  1.00  0.00           O  
ATOM   2807  CG2 THR B 120      25.868  -8.146 -29.576  1.00  0.00           C  
ATOM   2808  C   THR B 120      28.711 -10.693 -29.045  1.00  0.00           C  
ATOM   2809  O   THR B 120      29.063 -11.520 -29.884  1.00  0.00           O  
ATOM   2810  H   THR B 120      27.765  -8.915 -31.547  1.00  0.00           H  
ATOM   2811  HG1 THR B 120      25.035 -10.364 -30.239  1.00  0.00           H  
ATOM   2812  N   VAL B 121      28.852 -10.840 -27.723  1.00  0.00           N  
ATOM   2813  CA  VAL B 121      29.511 -12.023 -27.165  1.00  0.00           C  
ATOM   2814  CB  VAL B 121      29.391 -11.976 -25.630  1.00  0.00           C  
ATOM   2815  CG1 VAL B 121      30.023 -13.172 -24.914  1.00  0.00           C  
ATOM   2816  CG2 VAL B 121      29.998 -10.672 -25.108  1.00  0.00           C  
ATOM   2817  C   VAL B 121      28.992 -13.325 -27.774  1.00  0.00           C  
ATOM   2818  O   VAL B 121      27.833 -13.449 -28.171  1.00  0.00           O  
ATOM   2819  H   VAL B 121      28.467 -10.129 -27.132  1.00  0.00           H  
ATOM   2820  N   LYS B 122      29.930 -14.258 -27.923  1.00  0.00           N  
ATOM   2821  CA  LYS B 122      29.609 -15.559 -28.489  1.00  0.00           C  
ATOM   2822  CB  LYS B 122      30.229 -15.683 -29.889  1.00  0.00           C  
ATOM   2823  CG  LYS B 122      29.664 -14.663 -30.883  1.00  0.00           C  
ATOM   2824  CD  LYS B 122      28.217 -14.946 -31.299  1.00  0.00           C  
ATOM   2825  CE  LYS B 122      27.470 -13.688 -31.756  1.00  0.00           C  
ATOM   2826  NZ  LYS B 122      27.048 -12.934 -30.569  1.00  0.00           N1+
ATOM   2827  C   LYS B 122      30.134 -16.617 -27.543  1.00  0.00           C  
ATOM   2828  O   LYS B 122      30.633 -16.314 -26.466  1.00  0.00           O  
ATOM   2829  H   LYS B 122      30.863 -14.102 -27.591  1.00  0.00           H  
ATOM   2830  HZ1 LYS B 122      26.332 -13.476 -30.044  1.00  0.00           H  
ATOM   2831  HZ2 LYS B 122      27.856 -12.795 -29.925  1.00  0.00           H  
ATOM   2832  HZ3 LYS B 122      26.664 -11.993 -30.797  1.00  0.00           H  
ATOM   2833  N   LYS B 123      30.027 -17.878 -27.990  1.00  0.00           N  
ATOM   2834  CA  LYS B 123      30.469 -18.970 -27.119  1.00  0.00           C  
ATOM   2835  CB  LYS B 123      30.155 -20.314 -27.786  1.00  0.00           C  
ATOM   2836  CG  LYS B 123      30.114 -21.485 -26.801  1.00  0.00           C  
ATOM   2837  CD  LYS B 123      29.055 -21.249 -25.727  1.00  0.00           C  
ATOM   2838  CE  LYS B 123      29.001 -22.329 -24.650  1.00  0.00           C  
ATOM   2839  NZ  LYS B 123      27.921 -21.972 -23.733  1.00  0.00           N1+
ATOM   2840  C   LYS B 123      31.926 -18.912 -26.664  1.00  0.00           C  
ATOM   2841  O   LYS B 123      32.308 -19.432 -25.627  1.00  0.00           O  
ATOM   2842  H   LYS B 123      29.592 -18.067 -28.867  1.00  0.00           H  
ATOM   2843  HZ1 LYS B 123      28.019 -21.000 -23.375  1.00  0.00           H  
ATOM   2844  HZ2 LYS B 123      26.990 -21.955 -24.213  1.00  0.00           H  
ATOM   2845  HZ3 LYS B 123      27.787 -22.596 -22.921  1.00  0.00           H  
ATOM   2846  N   ASN B 124      32.730 -18.255 -27.507  1.00  0.00           N  
ATOM   2847  CA  ASN B 124      34.149 -18.169 -27.173  1.00  0.00           C  
ATOM   2848  CB  ASN B 124      35.011 -18.314 -28.439  1.00  0.00           C  
ATOM   2849  CG  ASN B 124      34.905 -17.072 -29.315  1.00  0.00           C  
ATOM   2850  OD1 ASN B 124      33.927 -16.334 -29.278  1.00  0.00           O  
ATOM   2851  ND2 ASN B 124      35.961 -16.867 -30.103  1.00  0.00           N  
ATOM   2852  C   ASN B 124      34.554 -16.912 -26.420  1.00  0.00           C  
ATOM   2853  O   ASN B 124      35.735 -16.608 -26.312  1.00  0.00           O  
ATOM   2854  H   ASN B 124      32.374 -17.738 -28.284  1.00  0.00           H  
ATOM   2855 HD21 ASN B 124      36.747 -17.483 -30.084  1.00  0.00           H  
ATOM   2856 HD22 ASN B 124      35.961 -16.072 -30.708  1.00  0.00           H  
ATOM   2857  N   THR B 125      33.545 -16.156 -25.974  1.00  0.00           N  
ATOM   2858  CA  THR B 125      33.942 -14.817 -25.555  1.00  0.00           C  
ATOM   2859  CB  THR B 125      33.335 -13.777 -26.502  1.00  0.00           C  
ATOM   2860  OG1 THR B 125      32.750 -14.405 -27.658  1.00  0.00           O  
ATOM   2861  CG2 THR B 125      34.358 -12.717 -26.915  1.00  0.00           C  
ATOM   2862  C   THR B 125      33.688 -14.454 -24.101  1.00  0.00           C  
ATOM   2863  O   THR B 125      33.958 -13.340 -23.670  1.00  0.00           O  
ATOM   2864  H   THR B 125      32.578 -16.402 -26.054  1.00  0.00           H  
ATOM   2865  HG1 THR B 125      33.453 -14.862 -28.120  1.00  0.00           H  
ATOM   2866  N   PHE B 126      33.146 -15.440 -23.369  1.00  0.00           N  
ATOM   2867  CA  PHE B 126      32.964 -15.290 -21.927  1.00  0.00           C  
ATOM   2868  CB  PHE B 126      31.685 -14.503 -21.604  1.00  0.00           C  
ATOM   2869  CG  PHE B 126      32.001 -13.079 -21.195  1.00  0.00           C  
ATOM   2870  CD1 PHE B 126      32.525 -12.825 -19.909  1.00  0.00           C  
ATOM   2871  CD2 PHE B 126      31.763 -12.020 -22.097  1.00  0.00           C  
ATOM   2872  CE1 PHE B 126      32.824 -11.504 -19.523  1.00  0.00           C  
ATOM   2873  CE2 PHE B 126      32.063 -10.697 -21.719  1.00  0.00           C  
ATOM   2874  CZ  PHE B 126      32.595 -10.453 -20.436  1.00  0.00           C  
ATOM   2875  C   PHE B 126      32.916 -16.678 -21.320  1.00  0.00           C  
ATOM   2876  O   PHE B 126      32.381 -17.599 -21.925  1.00  0.00           O  
ATOM   2877  H   PHE B 126      32.918 -16.328 -23.770  1.00  0.00           H  
ATOM   2878  N   PHE B 127      33.532 -16.803 -20.137  1.00  0.00           N  
ATOM   2879  CA  PHE B 127      33.730 -18.123 -19.543  1.00  0.00           C  
ATOM   2880  CB  PHE B 127      35.102 -18.705 -19.912  1.00  0.00           C  
ATOM   2881  CG  PHE B 127      35.182 -19.042 -21.383  1.00  0.00           C  
ATOM   2882  CD1 PHE B 127      34.601 -20.239 -21.854  1.00  0.00           C  
ATOM   2883  CD2 PHE B 127      35.836 -18.151 -22.260  1.00  0.00           C  
ATOM   2884  CE1 PHE B 127      34.675 -20.551 -23.225  1.00  0.00           C  
ATOM   2885  CE2 PHE B 127      35.911 -18.461 -23.631  1.00  0.00           C  
ATOM   2886  CZ  PHE B 127      35.331 -19.659 -24.099  1.00  0.00           C  
ATOM   2887  C   PHE B 127      33.623 -18.111 -18.031  1.00  0.00           C  
ATOM   2888  O   PHE B 127      34.130 -17.227 -17.345  1.00  0.00           O  
ATOM   2889  H   PHE B 127      33.895 -15.996 -19.675  1.00  0.00           H  
ATOM   2890  N   LYS B 128      32.961 -19.172 -17.550  1.00  0.00           N  
ATOM   2891  CA  LYS B 128      33.056 -19.483 -16.127  1.00  0.00           C  
ATOM   2892  CB  LYS B 128      31.709 -20.024 -15.613  1.00  0.00           C  
ATOM   2893  CG  LYS B 128      31.719 -20.464 -14.140  1.00  0.00           C  
ATOM   2894  CD  LYS B 128      30.412 -21.038 -13.574  1.00  0.00           C  
ATOM   2895  CE  LYS B 128      29.405 -20.026 -13.006  1.00  0.00           C  
ATOM   2896  NZ  LYS B 128      28.773 -19.207 -14.045  1.00  0.00           N1+
ATOM   2897  C   LYS B 128      34.172 -20.490 -15.906  1.00  0.00           C  
ATOM   2898  O   LYS B 128      34.282 -21.479 -16.619  1.00  0.00           O  
ATOM   2899  H   LYS B 128      32.575 -19.845 -18.178  1.00  0.00           H  
ATOM   2900  HZ1 LYS B 128      29.476 -18.693 -14.610  1.00  0.00           H  
ATOM   2901  HZ2 LYS B 128      28.221 -19.784 -14.714  1.00  0.00           H  
ATOM   2902  HZ3 LYS B 128      28.186 -18.455 -13.614  1.00  0.00           H  
ATOM   2903  N   CYS B 129      34.986 -20.205 -14.888  1.00  0.00           N  
ATOM   2904  CA  CYS B 129      35.928 -21.221 -14.432  1.00  0.00           C  
ATOM   2905  CB  CYS B 129      37.341 -20.883 -14.912  1.00  0.00           C  
ATOM   2906  SG  CYS B 129      38.554 -22.189 -14.586  1.00  0.00           S  
ATOM   2907  C   CYS B 129      35.851 -21.274 -12.923  1.00  0.00           C  
ATOM   2908  O   CYS B 129      35.361 -20.340 -12.302  1.00  0.00           O  
ATOM   2909  H   CYS B 129      34.944 -19.336 -14.389  1.00  0.00           H  
ATOM   2910  N   THR B 130      36.326 -22.387 -12.353  1.00  0.00           N  
ATOM   2911  CA  THR B 130      36.286 -22.503 -10.897  1.00  0.00           C  
ATOM   2912  CB  THR B 130      34.863 -22.855 -10.416  1.00  0.00           C  
ATOM   2913  OG1 THR B 130      34.784 -22.839  -8.987  1.00  0.00           O  
ATOM   2914  CG2 THR B 130      34.342 -24.178 -10.988  1.00  0.00           C  
ATOM   2915  C   THR B 130      37.298 -23.537 -10.450  1.00  0.00           C  
ATOM   2916  O   THR B 130      37.600 -24.467 -11.191  1.00  0.00           O  
ATOM   2917  H   THR B 130      36.724 -23.145 -12.872  1.00  0.00           H  
ATOM   2918  HG1 THR B 130      34.095 -23.458  -8.748  1.00  0.00           H  
ATOM   2919  N   VAL B 131      37.810 -23.332  -9.231  1.00  0.00           N  
ATOM   2920  CA  VAL B 131      38.608 -24.376  -8.589  1.00  0.00           C  
ATOM   2921  CB  VAL B 131      40.124 -24.095  -8.664  1.00  0.00           C  
ATOM   2922  CG1 VAL B 131      40.676 -24.289 -10.079  1.00  0.00           C  
ATOM   2923  CG2 VAL B 131      40.501 -22.726  -8.091  1.00  0.00           C  
ATOM   2924  C   VAL B 131      38.169 -24.509  -7.145  1.00  0.00           C  
ATOM   2925  O   VAL B 131      37.702 -23.549  -6.545  1.00  0.00           O  
ATOM   2926  H   VAL B 131      37.532 -22.518  -8.714  1.00  0.00           H  
ATOM   2927  N   ASP B 132      38.325 -25.727  -6.609  1.00  0.00           N  
ATOM   2928  CA  ASP B 132      38.104 -25.840  -5.166  1.00  0.00           C  
ATOM   2929  CB  ASP B 132      37.790 -27.301  -4.794  1.00  0.00           C  
ATOM   2930  CG  ASP B 132      37.752 -27.547  -3.289  1.00  0.00           C  
ATOM   2931  OD1 ASP B 132      37.005 -26.888  -2.566  1.00  0.00           O  
ATOM   2932  OD2 ASP B 132      38.500 -28.399  -2.827  1.00  0.00           O1-
ATOM   2933  C   ASP B 132      39.301 -25.273  -4.425  1.00  0.00           C  
ATOM   2934  O   ASP B 132      40.425 -25.279  -4.919  1.00  0.00           O  
ATOM   2935  H   ASP B 132      38.790 -26.451  -7.112  1.00  0.00           H  
ATOM   2936  N   VAL B 133      38.997 -24.728  -3.250  1.00  0.00           N  
ATOM   2937  CA  VAL B 133      40.079 -24.143  -2.472  1.00  0.00           C  
ATOM   2938  CB  VAL B 133      39.598 -22.827  -1.840  1.00  0.00           C  
ATOM   2939  CG1 VAL B 133      40.689 -22.108  -1.050  1.00  0.00           C  
ATOM   2940  CG2 VAL B 133      39.043 -21.901  -2.918  1.00  0.00           C  
ATOM   2941  C   VAL B 133      40.561 -25.132  -1.426  1.00  0.00           C  
ATOM   2942  O   VAL B 133      39.775 -25.693  -0.676  1.00  0.00           O  
ATOM   2943  H   VAL B 133      38.074 -24.880  -2.880  1.00  0.00           H  
ATOM   2944  N   PRO B 134      41.899 -25.342  -1.386  1.00  0.00           N  
ATOM   2945  CD  PRO B 134      42.895 -24.862  -2.335  1.00  0.00           C  
ATOM   2946  CA  PRO B 134      42.482 -26.137  -0.300  1.00  0.00           C  
ATOM   2947  CB  PRO B 134      43.986 -25.950  -0.519  1.00  0.00           C  
ATOM   2948  CG  PRO B 134      44.132 -25.692  -2.015  1.00  0.00           C  
ATOM   2949  C   PRO B 134      42.030 -25.703   1.085  1.00  0.00           C  
ATOM   2950  O   PRO B 134      41.883 -24.519   1.370  1.00  0.00           O  
ATOM   2951  N   GLU B 135      41.824 -26.737   1.920  1.00  0.00           N  
ATOM   2952  CA  GLU B 135      41.298 -26.583   3.280  1.00  0.00           C  
ATOM   2953  CB  GLU B 135      41.649 -27.842   4.083  1.00  0.00           C  
ATOM   2954  CG  GLU B 135      40.648 -28.208   5.184  1.00  0.00           C  
ATOM   2955  CD  GLU B 135      39.330 -28.602   4.548  1.00  0.00           C  
ATOM   2956  OE1 GLU B 135      38.358 -27.863   4.694  1.00  0.00           O  
ATOM   2957  OE2 GLU B 135      39.278 -29.618   3.852  1.00  0.00           O1-
ATOM   2958  C   GLU B 135      41.733 -25.332   4.032  1.00  0.00           C  
ATOM   2959  O   GLU B 135      40.944 -24.494   4.454  1.00  0.00           O  
ATOM   2960  H   GLU B 135      41.924 -27.657   1.549  1.00  0.00           H  
ATOM   2961  N   ASP B 136      43.066 -25.239   4.146  1.00  0.00           N  
ATOM   2962  CA  ASP B 136      43.693 -24.136   4.875  1.00  0.00           C  
ATOM   2963  CB  ASP B 136      45.223 -24.314   4.848  1.00  0.00           C  
ATOM   2964  CG  ASP B 136      45.834 -24.197   3.451  1.00  0.00           C  
ATOM   2965  OD1 ASP B 136      45.353 -24.830   2.505  1.00  0.00           O  
ATOM   2966  OD2 ASP B 136      46.812 -23.469   3.309  1.00  0.00           O1-
ATOM   2967  C   ASP B 136      43.271 -22.745   4.424  1.00  0.00           C  
ATOM   2968  O   ASP B 136      43.084 -21.815   5.200  1.00  0.00           O  
ATOM   2969  H   ASP B 136      43.666 -25.850   3.632  1.00  0.00           H  
ATOM   2970  N   LEU B 137      43.098 -22.652   3.104  1.00  0.00           N  
ATOM   2971  CA  LEU B 137      42.759 -21.345   2.568  1.00  0.00           C  
ATOM   2972  CB  LEU B 137      43.439 -21.129   1.224  1.00  0.00           C  
ATOM   2973  CG  LEU B 137      44.946 -21.315   1.301  1.00  0.00           C  
ATOM   2974  CD1 LEU B 137      45.555 -21.263  -0.091  1.00  0.00           C  
ATOM   2975  CD2 LEU B 137      45.605 -20.345   2.283  1.00  0.00           C  
ATOM   2976  C   LEU B 137      41.286 -21.033   2.447  1.00  0.00           C  
ATOM   2977  O   LEU B 137      40.921 -19.920   2.084  1.00  0.00           O  
ATOM   2978  H   LEU B 137      43.237 -23.462   2.530  1.00  0.00           H  
ATOM   2979  N   ARG B 138      40.440 -22.030   2.757  1.00  0.00           N  
ATOM   2980  CA  ARG B 138      39.025 -21.872   2.404  1.00  0.00           C  
ATOM   2981  CB  ARG B 138      38.208 -23.086   2.834  1.00  0.00           C  
ATOM   2982  CG  ARG B 138      38.332 -24.145   1.745  1.00  0.00           C  
ATOM   2983  CD  ARG B 138      37.513 -25.408   1.981  1.00  0.00           C  
ATOM   2984  NE  ARG B 138      37.568 -26.255   0.790  1.00  0.00           N  
ATOM   2985  CZ  ARG B 138      37.794 -27.575   0.873  1.00  0.00           C  
ATOM   2986  NH1 ARG B 138      37.889 -28.291  -0.236  1.00  0.00           N  
ATOM   2987  NH2 ARG B 138      37.941 -28.151   2.055  1.00  0.00           N1+
ATOM   2988  C   ARG B 138      38.327 -20.574   2.768  1.00  0.00           C  
ATOM   2989  O   ARG B 138      37.607 -20.001   1.960  1.00  0.00           O  
ATOM   2990  H   ARG B 138      40.799 -22.910   3.079  1.00  0.00           H  
ATOM   2991  HE  ARG B 138      37.547 -25.853  -0.131  1.00  0.00           H  
ATOM   2992 HH11 ARG B 138      38.056 -29.271  -0.242  1.00  0.00           H  
ATOM   2993 HH12 ARG B 138      37.807 -27.855  -1.151  1.00  0.00           H  
ATOM   2994 HH21 ARG B 138      38.188 -29.110   2.215  1.00  0.00           H  
ATOM   2995 HH22 ARG B 138      37.873 -27.643   2.924  1.00  0.00           H  
ATOM   2996  N   GLU B 139      38.588 -20.100   3.994  1.00  0.00           N  
ATOM   2997  CA  GLU B 139      38.120 -18.733   4.232  1.00  0.00           C  
ATOM   2998  CB  GLU B 139      37.064 -18.685   5.334  1.00  0.00           C  
ATOM   2999  CG  GLU B 139      35.795 -19.409   4.867  1.00  0.00           C  
ATOM   3000  CD  GLU B 139      34.685 -19.295   5.887  1.00  0.00           C  
ATOM   3001  OE1 GLU B 139      33.528 -19.131   5.500  1.00  0.00           O  
ATOM   3002  OE2 GLU B 139      34.941 -19.405   7.084  1.00  0.00           O1-
ATOM   3003  C   GLU B 139      39.218 -17.700   4.418  1.00  0.00           C  
ATOM   3004  O   GLU B 139      38.987 -16.527   4.676  1.00  0.00           O  
ATOM   3005  H   GLU B 139      39.099 -20.637   4.663  1.00  0.00           H  
ATOM   3006  N   ALA B 140      40.454 -18.186   4.211  1.00  0.00           N  
ATOM   3007  CA  ALA B 140      41.552 -17.237   4.037  1.00  0.00           C  
ATOM   3008  CB  ALA B 140      42.903 -17.938   4.167  1.00  0.00           C  
ATOM   3009  C   ALA B 140      41.496 -16.511   2.700  1.00  0.00           C  
ATOM   3010  O   ALA B 140      42.140 -15.491   2.485  1.00  0.00           O  
ATOM   3011  H   ALA B 140      40.579 -19.140   3.949  1.00  0.00           H  
ATOM   3012  N   CYS B 141      40.641 -17.057   1.816  1.00  0.00           N  
ATOM   3013  CA  CYS B 141      40.137 -16.284   0.681  1.00  0.00           C  
ATOM   3014  CB  CYS B 141      39.397 -17.212  -0.284  1.00  0.00           C  
ATOM   3015  SG  CYS B 141      40.489 -18.461  -1.009  1.00  0.00           S  
ATOM   3016  C   CYS B 141      39.242 -15.121   1.092  1.00  0.00           C  
ATOM   3017  O   CYS B 141      38.035 -15.115   0.886  1.00  0.00           O  
ATOM   3018  H   CYS B 141      40.316 -17.992   1.968  1.00  0.00           H  
ATOM   3019  N   ALA B 142      39.899 -14.138   1.720  1.00  0.00           N  
ATOM   3020  CA  ALA B 142      39.121 -13.187   2.501  1.00  0.00           C  
ATOM   3021  CB  ALA B 142      39.879 -12.791   3.769  1.00  0.00           C  
ATOM   3022  C   ALA B 142      38.683 -11.930   1.781  1.00  0.00           C  
ATOM   3023  O   ALA B 142      37.629 -11.382   2.067  1.00  0.00           O  
ATOM   3024  H   ALA B 142      40.897 -14.187   1.778  1.00  0.00           H  
ATOM   3025  N   ASN B 143      39.520 -11.471   0.833  1.00  0.00           N  
ATOM   3026  CA  ASN B 143      39.217 -10.146   0.280  1.00  0.00           C  
ATOM   3027  CB  ASN B 143      39.855  -9.067   1.165  1.00  0.00           C  
ATOM   3028  CG  ASN B 143      39.375  -7.684   0.773  1.00  0.00           C  
ATOM   3029  OD1 ASN B 143      39.641  -7.188  -0.316  1.00  0.00           O  
ATOM   3030  ND2 ASN B 143      38.670  -7.082   1.727  1.00  0.00           N  
ATOM   3031  C   ASN B 143      39.660  -9.977  -1.162  1.00  0.00           C  
ATOM   3032  O   ASN B 143      40.810 -10.243  -1.493  1.00  0.00           O  
ATOM   3033  H   ASN B 143      40.344 -11.980   0.584  1.00  0.00           H  
ATOM   3034 HD21 ASN B 143      38.349  -6.135   1.669  1.00  0.00           H  
ATOM   3035 HD22 ASN B 143      38.425  -7.557   2.572  1.00  0.00           H  
ATOM   3036  N   GLU B 144      38.724  -9.491  -2.011  1.00  0.00           N  
ATOM   3037  CA  GLU B 144      39.057  -9.328  -3.437  1.00  0.00           C  
ATOM   3038  CB  GLU B 144      37.980  -8.583  -4.245  1.00  0.00           C  
ATOM   3039  CG  GLU B 144      38.245  -8.747  -5.755  1.00  0.00           C  
ATOM   3040  CD  GLU B 144      37.465  -7.779  -6.629  1.00  0.00           C  
ATOM   3041  OE1 GLU B 144      38.033  -7.270  -7.590  1.00  0.00           O  
ATOM   3042  OE2 GLU B 144      36.289  -7.552  -6.387  1.00  0.00           O1-
ATOM   3043  C   GLU B 144      40.390  -8.657  -3.711  1.00  0.00           C  
ATOM   3044  O   GLU B 144      41.173  -9.076  -4.552  1.00  0.00           O  
ATOM   3045  H   GLU B 144      37.811  -9.284  -1.662  1.00  0.00           H  
ATOM   3046  N   ASN B 145      40.631  -7.590  -2.945  1.00  0.00           N  
ATOM   3047  CA  ASN B 145      41.856  -6.835  -3.197  1.00  0.00           C  
ATOM   3048  CB  ASN B 145      41.845  -5.506  -2.431  1.00  0.00           C  
ATOM   3049  CG  ASN B 145      40.679  -4.638  -2.889  1.00  0.00           C  
ATOM   3050  OD1 ASN B 145      40.104  -4.808  -3.961  1.00  0.00           O  
ATOM   3051  ND2 ASN B 145      40.339  -3.684  -2.021  1.00  0.00           N  
ATOM   3052  C   ASN B 145      43.128  -7.636  -2.962  1.00  0.00           C  
ATOM   3053  O   ASN B 145      44.091  -7.550  -3.711  1.00  0.00           O  
ATOM   3054  H   ASN B 145      39.994  -7.343  -2.212  1.00  0.00           H  
ATOM   3055 HD21 ASN B 145      39.605  -3.047  -2.251  1.00  0.00           H  
ATOM   3056 HD22 ASN B 145      40.806  -3.597  -1.142  1.00  0.00           H  
ATOM   3057  N   ALA B 146      43.070  -8.494  -1.928  1.00  0.00           N  
ATOM   3058  CA  ALA B 146      44.209  -9.390  -1.701  1.00  0.00           C  
ATOM   3059  CB  ALA B 146      44.092 -10.058  -0.329  1.00  0.00           C  
ATOM   3060  C   ALA B 146      44.387 -10.476  -2.760  1.00  0.00           C  
ATOM   3061  O   ALA B 146      45.459 -11.061  -2.940  1.00  0.00           O  
ATOM   3062  H   ALA B 146      42.214  -8.606  -1.421  1.00  0.00           H  
ATOM   3063  N   HIS B 147      43.268 -10.714  -3.459  1.00  0.00           N  
ATOM   3064  CA  HIS B 147      43.263 -11.646  -4.583  1.00  0.00           C  
ATOM   3065  CB  HIS B 147      41.965 -12.461  -4.595  1.00  0.00           C  
ATOM   3066  CG  HIS B 147      41.864 -13.385  -3.402  1.00  0.00           C  
ATOM   3067  ND1 HIS B 147      41.978 -14.719  -3.492  1.00  0.00           N  
ATOM   3068  CD2 HIS B 147      41.634 -13.051  -2.065  1.00  0.00           C  
ATOM   3069  NE2 HIS B 147      41.612 -14.200  -1.352  1.00  0.00           N  
ATOM   3070  CE1 HIS B 147      41.825 -15.228  -2.234  1.00  0.00           C  
ATOM   3071  C   HIS B 147      43.445 -10.976  -5.940  1.00  0.00           C  
ATOM   3072  O   HIS B 147      43.610 -11.636  -6.961  1.00  0.00           O  
ATOM   3073  H   HIS B 147      42.424 -10.229  -3.223  1.00  0.00           H  
ATOM   3074  HD1 HIS B 147      42.142 -15.248  -4.304  1.00  0.00           H  
ATOM   3075  N   LYS B 148      43.426  -9.629  -5.928  1.00  0.00           N  
ATOM   3076  CA  LYS B 148      43.446  -8.895  -7.197  1.00  0.00           C  
ATOM   3077  CB  LYS B 148      43.337  -7.385  -6.965  1.00  0.00           C  
ATOM   3078  CG  LYS B 148      42.701  -6.619  -8.133  1.00  0.00           C  
ATOM   3079  CD  LYS B 148      41.200  -6.368  -7.948  1.00  0.00           C  
ATOM   3080  CE  LYS B 148      40.943  -5.403  -6.789  1.00  0.00           C  
ATOM   3081  NZ  LYS B 148      39.510  -5.216  -6.512  1.00  0.00           N1+
ATOM   3082  C   LYS B 148      44.651  -9.203  -8.068  1.00  0.00           C  
ATOM   3083  O   LYS B 148      44.588  -9.231  -9.290  1.00  0.00           O  
ATOM   3084  H   LYS B 148      43.248  -9.142  -5.074  1.00  0.00           H  
ATOM   3085  HZ1 LYS B 148      39.105  -4.454  -7.095  1.00  0.00           H  
ATOM   3086  HZ2 LYS B 148      38.965  -6.086  -6.689  1.00  0.00           H  
ATOM   3087  HZ3 LYS B 148      39.409  -4.963  -5.505  1.00  0.00           H  
ATOM   3088  N   ASP B 149      45.752  -9.498  -7.367  1.00  0.00           N  
ATOM   3089  CA  ASP B 149      46.941  -9.960  -8.080  1.00  0.00           C  
ATOM   3090  CB  ASP B 149      48.102 -10.144  -7.109  1.00  0.00           C  
ATOM   3091  CG  ASP B 149      48.842  -8.828  -7.067  1.00  0.00           C  
ATOM   3092  OD1 ASP B 149      49.988  -8.777  -7.499  1.00  0.00           O  
ATOM   3093  OD2 ASP B 149      48.248  -7.812  -6.717  1.00  0.00           O1-
ATOM   3094  C   ASP B 149      46.768 -11.162  -8.982  1.00  0.00           C  
ATOM   3095  O   ASP B 149      47.307 -11.227 -10.079  1.00  0.00           O  
ATOM   3096  H   ASP B 149      45.798  -9.271  -6.395  1.00  0.00           H  
ATOM   3097  N   PHE B 150      45.948 -12.105  -8.499  1.00  0.00           N  
ATOM   3098  CA  PHE B 150      45.664 -13.225  -9.391  1.00  0.00           C  
ATOM   3099  CB  PHE B 150      45.003 -14.374  -8.642  1.00  0.00           C  
ATOM   3100  CG  PHE B 150      45.118 -15.669  -9.416  1.00  0.00           C  
ATOM   3101  CD1 PHE B 150      46.384 -16.121  -9.855  1.00  0.00           C  
ATOM   3102  CD2 PHE B 150      43.950 -16.423  -9.657  1.00  0.00           C  
ATOM   3103  CE1 PHE B 150      46.490 -17.369 -10.496  1.00  0.00           C  
ATOM   3104  CE2 PHE B 150      44.055 -17.671 -10.297  1.00  0.00           C  
ATOM   3105  CZ  PHE B 150      45.326 -18.143 -10.688  1.00  0.00           C  
ATOM   3106  C   PHE B 150      44.827 -12.828 -10.586  1.00  0.00           C  
ATOM   3107  O   PHE B 150      45.081 -13.235 -11.710  1.00  0.00           O  
ATOM   3108  H   PHE B 150      45.434 -11.959  -7.655  1.00  0.00           H  
ATOM   3109  N   LYS B 151      43.844 -11.958 -10.293  1.00  0.00           N  
ATOM   3110  CA  LYS B 151      43.051 -11.380 -11.381  1.00  0.00           C  
ATOM   3111  CB  LYS B 151      42.090 -10.330 -10.809  1.00  0.00           C  
ATOM   3112  CG  LYS B 151      41.105  -9.788 -11.841  1.00  0.00           C  
ATOM   3113  CD  LYS B 151      40.185  -8.668 -11.352  1.00  0.00           C  
ATOM   3114  CE  LYS B 151      39.357  -9.056 -10.130  1.00  0.00           C  
ATOM   3115  NZ  LYS B 151      38.148  -8.229 -10.074  1.00  0.00           N1+
ATOM   3116  C   LYS B 151      43.911 -10.815 -12.511  1.00  0.00           C  
ATOM   3117  O   LYS B 151      43.728 -11.122 -13.683  1.00  0.00           O  
ATOM   3118  H   LYS B 151      43.702 -11.698  -9.337  1.00  0.00           H  
ATOM   3119  HZ1 LYS B 151      38.312  -7.243 -10.362  1.00  0.00           H  
ATOM   3120  HZ2 LYS B 151      37.425  -8.573 -10.741  1.00  0.00           H  
ATOM   3121  HZ3 LYS B 151      37.761  -8.168  -9.107  1.00  0.00           H  
ATOM   3122  N   LYS B 152      44.910 -10.029 -12.073  1.00  0.00           N  
ATOM   3123  CA  LYS B 152      45.959  -9.556 -12.981  1.00  0.00           C  
ATOM   3124  CB  LYS B 152      46.996  -8.758 -12.180  1.00  0.00           C  
ATOM   3125  CG  LYS B 152      46.487  -7.434 -11.598  1.00  0.00           C  
ATOM   3126  CD  LYS B 152      47.177  -7.039 -10.284  1.00  0.00           C  
ATOM   3127  CE  LYS B 152      48.710  -7.014 -10.322  1.00  0.00           C  
ATOM   3128  NZ  LYS B 152      49.228  -6.795  -8.964  1.00  0.00           N1+
ATOM   3129  C   LYS B 152      46.642 -10.684 -13.746  1.00  0.00           C  
ATOM   3130  O   LYS B 152      46.681 -10.724 -14.969  1.00  0.00           O  
ATOM   3131  H   LYS B 152      44.940  -9.811 -11.097  1.00  0.00           H  
ATOM   3132  HZ1 LYS B 152      49.599  -5.846  -8.791  1.00  0.00           H  
ATOM   3133  HZ2 LYS B 152      48.504  -7.009  -8.243  1.00  0.00           H  
ATOM   3134  HZ3 LYS B 152      49.956  -7.505  -8.720  1.00  0.00           H  
ATOM   3135  N   ALA B 153      47.175 -11.626 -12.955  1.00  0.00           N  
ATOM   3136  CA  ALA B 153      47.958 -12.716 -13.536  1.00  0.00           C  
ATOM   3137  CB  ALA B 153      48.515 -13.618 -12.433  1.00  0.00           C  
ATOM   3138  C   ALA B 153      47.244 -13.593 -14.555  1.00  0.00           C  
ATOM   3139  O   ALA B 153      47.869 -14.177 -15.440  1.00  0.00           O  
ATOM   3140  H   ALA B 153      47.059 -11.557 -11.963  1.00  0.00           H  
ATOM   3141  N   VAL B 154      45.920 -13.680 -14.388  1.00  0.00           N  
ATOM   3142  CA  VAL B 154      45.170 -14.520 -15.316  1.00  0.00           C  
ATOM   3143  CB  VAL B 154      44.340 -15.564 -14.552  1.00  0.00           C  
ATOM   3144  CG1 VAL B 154      45.259 -16.500 -13.773  1.00  0.00           C  
ATOM   3145  CG2 VAL B 154      43.282 -14.938 -13.642  1.00  0.00           C  
ATOM   3146  C   VAL B 154      44.316 -13.778 -16.332  1.00  0.00           C  
ATOM   3147  O   VAL B 154      43.715 -14.376 -17.218  1.00  0.00           O  
ATOM   3148  H   VAL B 154      45.477 -13.201 -13.627  1.00  0.00           H  
ATOM   3149  N   GLY B 155      44.270 -12.447 -16.169  1.00  0.00           N  
ATOM   3150  CA  GLY B 155      43.370 -11.689 -17.038  1.00  0.00           C  
ATOM   3151  C   GLY B 155      41.910 -12.030 -16.791  1.00  0.00           C  
ATOM   3152  O   GLY B 155      41.151 -12.373 -17.689  1.00  0.00           O  
ATOM   3153  H   GLY B 155      44.758 -11.985 -15.426  1.00  0.00           H  
ATOM   3154  N   ALA B 156      41.560 -11.961 -15.504  1.00  0.00           N  
ATOM   3155  CA  ALA B 156      40.164 -12.230 -15.188  1.00  0.00           C  
ATOM   3156  CB  ALA B 156      40.042 -13.067 -13.914  1.00  0.00           C  
ATOM   3157  C   ALA B 156      39.398 -10.946 -14.987  1.00  0.00           C  
ATOM   3158  O   ALA B 156      39.964  -9.888 -14.746  1.00  0.00           O  
ATOM   3159  H   ALA B 156      42.205 -11.583 -14.838  1.00  0.00           H  
ATOM   3160  N   CYS B 157      38.074 -11.083 -15.053  1.00  0.00           N  
ATOM   3161  CA  CYS B 157      37.288  -9.963 -14.549  1.00  0.00           C  
ATOM   3162  CB  CYS B 157      36.087  -9.711 -15.455  1.00  0.00           C  
ATOM   3163  SG  CYS B 157      35.059 -11.179 -15.724  1.00  0.00           S  
ATOM   3164  C   CYS B 157      36.881 -10.200 -13.108  1.00  0.00           C  
ATOM   3165  O   CYS B 157      37.023  -9.365 -12.215  1.00  0.00           O  
ATOM   3166  H   CYS B 157      37.667 -11.971 -15.274  1.00  0.00           H  
ATOM   3167  N   ARG B 158      36.403 -11.429 -12.892  1.00  0.00           N  
ATOM   3168  CA  ARG B 158      36.194 -11.792 -11.504  1.00  0.00           C  
ATOM   3169  CB  ARG B 158      34.800 -12.355 -11.243  1.00  0.00           C  
ATOM   3170  CG  ARG B 158      33.682 -11.315 -11.254  1.00  0.00           C  
ATOM   3171  CD  ARG B 158      33.977 -10.137 -10.327  1.00  0.00           C  
ATOM   3172  NE  ARG B 158      34.354 -10.561  -8.979  1.00  0.00           N  
ATOM   3173  CZ  ARG B 158      34.649  -9.638  -8.045  1.00  0.00           C  
ATOM   3174  NH1 ARG B 158      35.256 -10.025  -6.934  1.00  0.00           N  
ATOM   3175  NH2 ARG B 158      34.374  -8.349  -8.225  1.00  0.00           N1+
ATOM   3176  C   ARG B 158      37.210 -12.771 -10.992  1.00  0.00           C  
ATOM   3177  O   ARG B 158      37.440 -13.836 -11.545  1.00  0.00           O  
ATOM   3178  H   ARG B 158      36.321 -12.110 -13.622  1.00  0.00           H  
ATOM   3179  HE  ARG B 158      34.487 -11.533  -8.776  1.00  0.00           H  
ATOM   3180 HH11 ARG B 158      35.512  -9.332  -6.248  1.00  0.00           H  
ATOM   3181 HH12 ARG B 158      35.502 -10.988  -6.781  1.00  0.00           H  
ATOM   3182 HH21 ARG B 158      34.734  -7.682  -7.560  1.00  0.00           H  
ATOM   3183 HH22 ARG B 158      33.816  -8.013  -8.996  1.00  0.00           H  
ATOM   3184  N   ILE B 159      37.763 -12.358  -9.853  1.00  0.00           N  
ATOM   3185  CA  ILE B 159      38.118 -13.411  -8.920  1.00  0.00           C  
ATOM   3186  CB  ILE B 159      39.522 -13.148  -8.342  1.00  0.00           C  
ATOM   3187  CG2 ILE B 159      39.610 -11.872  -7.501  1.00  0.00           C  
ATOM   3188  CG1 ILE B 159      40.082 -14.390  -7.649  1.00  0.00           C  
ATOM   3189  CD1 ILE B 159      40.289 -15.535  -8.642  1.00  0.00           C  
ATOM   3190  C   ILE B 159      36.990 -13.393  -7.899  1.00  0.00           C  
ATOM   3191  O   ILE B 159      36.466 -12.324  -7.579  1.00  0.00           O  
ATOM   3192  H   ILE B 159      37.564 -11.453  -9.490  1.00  0.00           H  
ATOM   3193  N   PHE B 160      36.570 -14.582  -7.477  1.00  0.00           N  
ATOM   3194  CA  PHE B 160      35.316 -14.640  -6.737  1.00  0.00           C  
ATOM   3195  CB  PHE B 160      34.181 -14.650  -7.781  1.00  0.00           C  
ATOM   3196  CG  PHE B 160      32.781 -14.410  -7.256  1.00  0.00           C  
ATOM   3197  CD1 PHE B 160      32.549 -13.786  -6.009  1.00  0.00           C  
ATOM   3198  CD2 PHE B 160      31.705 -14.823  -8.070  1.00  0.00           C  
ATOM   3199  CE1 PHE B 160      31.229 -13.607  -5.560  1.00  0.00           C  
ATOM   3200  CE2 PHE B 160      30.383 -14.633  -7.628  1.00  0.00           C  
ATOM   3201  CZ  PHE B 160      30.158 -14.040  -6.369  1.00  0.00           C  
ATOM   3202  C   PHE B 160      35.362 -15.868  -5.852  1.00  0.00           C  
ATOM   3203  O   PHE B 160      36.152 -16.771  -6.091  1.00  0.00           O  
ATOM   3204  H   PHE B 160      36.963 -15.445  -7.810  1.00  0.00           H  
ATOM   3205  N   TYR B 161      34.528 -15.861  -4.810  1.00  0.00           N  
ATOM   3206  CA  TYR B 161      34.532 -17.018  -3.929  1.00  0.00           C  
ATOM   3207  CB  TYR B 161      35.410 -16.734  -2.703  1.00  0.00           C  
ATOM   3208  CG  TYR B 161      35.508 -17.954  -1.819  1.00  0.00           C  
ATOM   3209  CD1 TYR B 161      36.229 -19.075  -2.276  1.00  0.00           C  
ATOM   3210  CE1 TYR B 161      36.276 -20.224  -1.473  1.00  0.00           C  
ATOM   3211  CD2 TYR B 161      34.859 -17.939  -0.568  1.00  0.00           C  
ATOM   3212  CE2 TYR B 161      34.916 -19.085   0.239  1.00  0.00           C  
ATOM   3213  CZ  TYR B 161      35.619 -20.213  -0.229  1.00  0.00           C  
ATOM   3214  OH  TYR B 161      35.676 -21.338   0.563  1.00  0.00           O  
ATOM   3215  C   TYR B 161      33.114 -17.337  -3.524  1.00  0.00           C  
ATOM   3216  O   TYR B 161      32.340 -16.443  -3.212  1.00  0.00           O  
ATOM   3217  H   TYR B 161      33.880 -15.123  -4.627  1.00  0.00           H  
ATOM   3218  HH  TYR B 161      36.096 -21.069   1.376  1.00  0.00           H  
ATOM   3219  N   HIS B 162      32.811 -18.636  -3.534  1.00  0.00           N  
ATOM   3220  CA  HIS B 162      31.505 -19.045  -3.030  1.00  0.00           C  
ATOM   3221  CB  HIS B 162      30.746 -19.867  -4.071  1.00  0.00           C  
ATOM   3222  CG  HIS B 162      30.386 -19.006  -5.255  1.00  0.00           C  
ATOM   3223  ND1 HIS B 162      29.190 -18.411  -5.412  1.00  0.00           N  
ATOM   3224  CD2 HIS B 162      31.194 -18.690  -6.348  1.00  0.00           C  
ATOM   3225  NE2 HIS B 162      30.467 -17.896  -7.168  1.00  0.00           N  
ATOM   3226  CE1 HIS B 162      29.234 -17.723  -6.594  1.00  0.00           C  
ATOM   3227  C   HIS B 162      31.650 -19.840  -1.753  1.00  0.00           C  
ATOM   3228  O   HIS B 162      32.131 -20.968  -1.765  1.00  0.00           O  
ATOM   3229  H   HIS B 162      33.491 -19.301  -3.847  1.00  0.00           H  
ATOM   3230  HD1 HIS B 162      28.420 -18.456  -4.809  1.00  0.00           H  
ATOM   3231  N   PRO B 163      31.212 -19.212  -0.635  1.00  0.00           N  
ATOM   3232  CD  PRO B 163      30.590 -17.894  -0.567  1.00  0.00           C  
ATOM   3233  CA  PRO B 163      31.354 -19.852   0.680  1.00  0.00           C  
ATOM   3234  CB  PRO B 163      30.758 -18.804   1.635  1.00  0.00           C  
ATOM   3235  CG  PRO B 163      29.877 -17.894   0.777  1.00  0.00           C  
ATOM   3236  C   PRO B 163      30.730 -21.241   0.755  1.00  0.00           C  
ATOM   3237  O   PRO B 163      31.407 -22.236   0.981  1.00  0.00           O  
ATOM   3238  N   GLU B 164      29.416 -21.291   0.477  1.00  0.00           N  
ATOM   3239  CA  GLU B 164      28.764 -22.605   0.466  1.00  0.00           C  
ATOM   3240  CB  GLU B 164      27.259 -22.469   0.702  1.00  0.00           C  
ATOM   3241  CG  GLU B 164      26.895 -21.734   1.995  1.00  0.00           C  
ATOM   3242  CD  GLU B 164      25.440 -22.005   2.322  1.00  0.00           C  
ATOM   3243  OE1 GLU B 164      24.587 -21.147   2.096  1.00  0.00           O  
ATOM   3244  OE2 GLU B 164      25.142 -23.088   2.817  1.00  0.00           O1-
ATOM   3245  C   GLU B 164      29.025 -23.468  -0.767  1.00  0.00           C  
ATOM   3246  O   GLU B 164      28.200 -24.258  -1.211  1.00  0.00           O  
ATOM   3247  H   GLU B 164      28.889 -20.466   0.280  1.00  0.00           H  
ATOM   3248  N   THR B 165      30.222 -23.282  -1.332  1.00  0.00           N  
ATOM   3249  CA  THR B 165      30.637 -24.157  -2.420  1.00  0.00           C  
ATOM   3250  CB  THR B 165      30.101 -23.611  -3.753  1.00  0.00           C  
ATOM   3251  OG1 THR B 165      28.882 -22.884  -3.537  1.00  0.00           O  
ATOM   3252  CG2 THR B 165      29.863 -24.722  -4.778  1.00  0.00           C  
ATOM   3253  C   THR B 165      32.150 -24.360  -2.454  1.00  0.00           C  
ATOM   3254  O   THR B 165      32.693 -24.967  -3.367  1.00  0.00           O  
ATOM   3255  H   THR B 165      30.832 -22.545  -1.051  1.00  0.00           H  
ATOM   3256  HG1 THR B 165      28.312 -23.481  -3.052  1.00  0.00           H  
ATOM   3257  N   THR B 166      32.798 -23.775  -1.420  1.00  0.00           N  
ATOM   3258  CA  THR B 166      34.254 -23.793  -1.248  1.00  0.00           C  
ATOM   3259  CB  THR B 166      34.688 -25.105  -0.580  1.00  0.00           C  
ATOM   3260  OG1 THR B 166      34.401 -26.249  -1.392  1.00  0.00           O  
ATOM   3261  CG2 THR B 166      33.994 -25.250   0.778  1.00  0.00           C  
ATOM   3262  C   THR B 166      35.112 -23.440  -2.455  1.00  0.00           C  
ATOM   3263  O   THR B 166      36.237 -23.897  -2.622  1.00  0.00           O  
ATOM   3264  H   THR B 166      32.290 -23.364  -0.664  1.00  0.00           H  
ATOM   3265  HG1 THR B 166      35.153 -26.353  -1.981  1.00  0.00           H  
ATOM   3266  N   GLN B 167      34.515 -22.607  -3.320  1.00  0.00           N  
ATOM   3267  CA  GLN B 167      35.149 -22.486  -4.626  1.00  0.00           C  
ATOM   3268  CB  GLN B 167      34.254 -23.072  -5.709  1.00  0.00           C  
ATOM   3269  CG  GLN B 167      34.551 -24.557  -5.893  1.00  0.00           C  
ATOM   3270  CD  GLN B 167      33.464 -25.187  -6.724  1.00  0.00           C  
ATOM   3271  OE1 GLN B 167      33.283 -24.909  -7.903  1.00  0.00           O  
ATOM   3272  NE2 GLN B 167      32.741 -26.075  -6.043  1.00  0.00           N  
ATOM   3273  C   GLN B 167      35.588 -21.100  -5.005  1.00  0.00           C  
ATOM   3274  O   GLN B 167      34.875 -20.113  -4.854  1.00  0.00           O  
ATOM   3275  H   GLN B 167      33.659 -22.154  -3.075  1.00  0.00           H  
ATOM   3276 HE21 GLN B 167      32.049 -26.626  -6.501  1.00  0.00           H  
ATOM   3277 HE22 GLN B 167      32.904 -26.156  -5.055  1.00  0.00           H  
ATOM   3278  N   LEU B 168      36.816 -21.095  -5.522  1.00  0.00           N  
ATOM   3279  CA  LEU B 168      37.349 -19.901  -6.153  1.00  0.00           C  
ATOM   3280  CB  LEU B 168      38.872 -19.947  -6.101  1.00  0.00           C  
ATOM   3281  CG  LEU B 168      39.568 -18.626  -6.407  1.00  0.00           C  
ATOM   3282  CD1 LEU B 168      39.368 -17.602  -5.287  1.00  0.00           C  
ATOM   3283  CD2 LEU B 168      41.045 -18.856  -6.721  1.00  0.00           C  
ATOM   3284  C   LEU B 168      36.855 -19.813  -7.582  1.00  0.00           C  
ATOM   3285  O   LEU B 168      37.339 -20.480  -8.490  1.00  0.00           O  
ATOM   3286  H   LEU B 168      37.278 -21.975  -5.635  1.00  0.00           H  
ATOM   3287  N   MET B 169      35.840 -18.965  -7.726  1.00  0.00           N  
ATOM   3288  CA  MET B 169      35.282 -18.739  -9.050  1.00  0.00           C  
ATOM   3289  CB  MET B 169      33.826 -18.298  -8.900  1.00  0.00           C  
ATOM   3290  CG  MET B 169      32.991 -18.387 -10.177  1.00  0.00           C  
ATOM   3291  SD  MET B 169      32.757 -20.074 -10.757  1.00  0.00           S  
ATOM   3292  CE  MET B 169      31.775 -20.700  -9.385  1.00  0.00           C  
ATOM   3293  C   MET B 169      36.102 -17.728  -9.831  1.00  0.00           C  
ATOM   3294  O   MET B 169      36.299 -16.587  -9.423  1.00  0.00           O  
ATOM   3295  H   MET B 169      35.587 -18.408  -6.935  1.00  0.00           H  
ATOM   3296  N   ILE B 170      36.592 -18.210 -10.972  1.00  0.00           N  
ATOM   3297  CA  ILE B 170      37.351 -17.329 -11.851  1.00  0.00           C  
ATOM   3298  CB  ILE B 170      38.717 -17.930 -12.233  1.00  0.00           C  
ATOM   3299  CG2 ILE B 170      39.592 -16.865 -12.896  1.00  0.00           C  
ATOM   3300  CG1 ILE B 170      39.447 -18.581 -11.054  1.00  0.00           C  
ATOM   3301  CD1 ILE B 170      39.298 -20.104 -11.037  1.00  0.00           C  
ATOM   3302  C   ILE B 170      36.542 -17.032 -13.097  1.00  0.00           C  
ATOM   3303  O   ILE B 170      36.335 -17.882 -13.954  1.00  0.00           O  
ATOM   3304  H   ILE B 170      36.348 -19.140 -11.245  1.00  0.00           H  
ATOM   3305  N   LEU B 171      36.067 -15.788 -13.153  1.00  0.00           N  
ATOM   3306  CA  LEU B 171      35.257 -15.423 -14.310  1.00  0.00           C  
ATOM   3307  CB  LEU B 171      33.964 -14.753 -13.851  1.00  0.00           C  
ATOM   3308  CG  LEU B 171      33.143 -15.641 -12.918  1.00  0.00           C  
ATOM   3309  CD1 LEU B 171      32.081 -14.862 -12.146  1.00  0.00           C  
ATOM   3310  CD2 LEU B 171      32.545 -16.824 -13.667  1.00  0.00           C  
ATOM   3311  C   LEU B 171      36.023 -14.505 -15.233  1.00  0.00           C  
ATOM   3312  O   LEU B 171      36.736 -13.609 -14.787  1.00  0.00           O  
ATOM   3313  H   LEU B 171      36.361 -15.118 -12.471  1.00  0.00           H  
ATOM   3314  N   SER B 172      35.857 -14.758 -16.533  1.00  0.00           N  
ATOM   3315  CA  SER B 172      36.568 -13.910 -17.483  1.00  0.00           C  
ATOM   3316  CB  SER B 172      38.019 -14.384 -17.648  1.00  0.00           C  
ATOM   3317  OG  SER B 172      38.760 -13.490 -18.495  1.00  0.00           O  
ATOM   3318  C   SER B 172      35.851 -13.896 -18.810  1.00  0.00           C  
ATOM   3319  O   SER B 172      34.873 -14.600 -19.012  1.00  0.00           O  
ATOM   3320  H   SER B 172      35.260 -15.497 -16.862  1.00  0.00           H  
ATOM   3321  HG  SER B 172      39.697 -13.641 -18.324  1.00  0.00           H  
ATOM   3322  N   ALA B 173      36.400 -13.078 -19.712  1.00  0.00           N  
ATOM   3323  CA  ALA B 173      36.004 -13.225 -21.105  1.00  0.00           C  
ATOM   3324  CB  ALA B 173      36.238 -11.913 -21.855  1.00  0.00           C  
ATOM   3325  C   ALA B 173      36.770 -14.339 -21.803  1.00  0.00           C  
ATOM   3326  O   ALA B 173      36.294 -14.994 -22.720  1.00  0.00           O  
ATOM   3327  H   ALA B 173      37.222 -12.574 -19.444  1.00  0.00           H  
ATOM   3328  N   SER B 174      38.015 -14.520 -21.341  1.00  0.00           N  
ATOM   3329  CA  SER B 174      38.861 -15.350 -22.184  1.00  0.00           C  
ATOM   3330  CB  SER B 174      40.183 -14.626 -22.451  1.00  0.00           C  
ATOM   3331  OG  SER B 174      40.914 -15.285 -23.494  1.00  0.00           O  
ATOM   3332  C   SER B 174      39.096 -16.765 -21.696  1.00  0.00           C  
ATOM   3333  O   SER B 174      39.309 -17.043 -20.521  1.00  0.00           O  
ATOM   3334  H   SER B 174      38.349 -14.118 -20.487  1.00  0.00           H  
ATOM   3335  HG  SER B 174      41.288 -14.592 -24.029  1.00  0.00           H  
ATOM   3336  N   GLU B 175      39.130 -17.647 -22.709  1.00  0.00           N  
ATOM   3337  CA  GLU B 175      39.668 -18.997 -22.519  1.00  0.00           C  
ATOM   3338  CB  GLU B 175      39.578 -19.745 -23.858  1.00  0.00           C  
ATOM   3339  CG  GLU B 175      40.022 -21.217 -23.887  1.00  0.00           C  
ATOM   3340  CD  GLU B 175      41.534 -21.347 -23.793  1.00  0.00           C  
ATOM   3341  OE1 GLU B 175      42.255 -20.638 -24.495  1.00  0.00           O  
ATOM   3342  OE2 GLU B 175      42.017 -22.153 -23.003  1.00  0.00           O1-
ATOM   3343  C   GLU B 175      41.082 -18.967 -21.952  1.00  0.00           C  
ATOM   3344  O   GLU B 175      41.461 -19.730 -21.069  1.00  0.00           O  
ATOM   3345  H   GLU B 175      38.855 -17.327 -23.615  1.00  0.00           H  
ATOM   3346  N   ALA B 176      41.839 -17.967 -22.449  1.00  0.00           N  
ATOM   3347  CA  ALA B 176      43.197 -17.776 -21.941  1.00  0.00           C  
ATOM   3348  CB  ALA B 176      43.816 -16.490 -22.489  1.00  0.00           C  
ATOM   3349  C   ALA B 176      43.299 -17.763 -20.426  1.00  0.00           C  
ATOM   3350  O   ALA B 176      44.185 -18.378 -19.849  1.00  0.00           O  
ATOM   3351  H   ALA B 176      41.462 -17.378 -23.165  1.00  0.00           H  
ATOM   3352  N   THR B 177      42.321 -17.088 -19.805  1.00  0.00           N  
ATOM   3353  CA  THR B 177      42.249 -17.104 -18.347  1.00  0.00           C  
ATOM   3354  CB  THR B 177      41.097 -16.206 -17.920  1.00  0.00           C  
ATOM   3355  OG1 THR B 177      41.197 -14.944 -18.593  1.00  0.00           O  
ATOM   3356  CG2 THR B 177      41.006 -16.023 -16.404  1.00  0.00           C  
ATOM   3357  C   THR B 177      42.121 -18.489 -17.726  1.00  0.00           C  
ATOM   3358  O   THR B 177      42.797 -18.828 -16.763  1.00  0.00           O  
ATOM   3359  H   THR B 177      41.608 -16.596 -20.305  1.00  0.00           H  
ATOM   3360  HG1 THR B 177      41.984 -14.519 -18.245  1.00  0.00           H  
ATOM   3361  N   VAL B 178      41.236 -19.293 -18.338  1.00  0.00           N  
ATOM   3362  CA  VAL B 178      41.049 -20.660 -17.842  1.00  0.00           C  
ATOM   3363  CB  VAL B 178      39.928 -21.362 -18.627  1.00  0.00           C  
ATOM   3364  CG1 VAL B 178      39.624 -22.757 -18.072  1.00  0.00           C  
ATOM   3365  CG2 VAL B 178      38.665 -20.496 -18.685  1.00  0.00           C  
ATOM   3366  C   VAL B 178      42.346 -21.461 -17.888  1.00  0.00           C  
ATOM   3367  O   VAL B 178      42.767 -22.112 -16.936  1.00  0.00           O  
ATOM   3368  H   VAL B 178      40.807 -18.990 -19.191  1.00  0.00           H  
ATOM   3369  N   LYS B 179      43.005 -21.322 -19.047  1.00  0.00           N  
ATOM   3370  CA  LYS B 179      44.338 -21.908 -19.186  1.00  0.00           C  
ATOM   3371  CB  LYS B 179      44.852 -21.594 -20.590  1.00  0.00           C  
ATOM   3372  CG  LYS B 179      46.040 -22.433 -21.065  1.00  0.00           C  
ATOM   3373  CD  LYS B 179      46.511 -22.104 -22.492  1.00  0.00           C  
ATOM   3374  CE  LYS B 179      45.562 -22.501 -23.639  1.00  0.00           C  
ATOM   3375  NZ  LYS B 179      44.369 -21.650 -23.670  1.00  0.00           N1+
ATOM   3376  C   LYS B 179      45.316 -21.446 -18.108  1.00  0.00           C  
ATOM   3377  O   LYS B 179      45.998 -22.222 -17.450  1.00  0.00           O  
ATOM   3378  H   LYS B 179      42.555 -20.821 -19.792  1.00  0.00           H  
ATOM   3379  HZ1 LYS B 179      44.537 -20.635 -23.772  1.00  0.00           H  
ATOM   3380  HZ2 LYS B 179      43.678 -21.885 -24.419  1.00  0.00           H  
ATOM   3381  HZ3 LYS B 179      43.748 -21.787 -22.843  1.00  0.00           H  
ATOM   3382  N   ARG B 180      45.323 -20.117 -17.934  1.00  0.00           N  
ATOM   3383  CA  ARG B 180      46.209 -19.510 -16.945  1.00  0.00           C  
ATOM   3384  CB  ARG B 180      46.083 -17.986 -16.990  1.00  0.00           C  
ATOM   3385  CG  ARG B 180      46.680 -17.351 -18.247  1.00  0.00           C  
ATOM   3386  CD  ARG B 180      48.205 -17.276 -18.218  1.00  0.00           C  
ATOM   3387  NE  ARG B 180      48.651 -16.252 -17.273  1.00  0.00           N  
ATOM   3388  CZ  ARG B 180      49.957 -16.027 -17.033  1.00  0.00           C  
ATOM   3389  NH1 ARG B 180      50.895 -16.793 -17.591  1.00  0.00           N  
ATOM   3390  NH2 ARG B 180      50.289 -15.024 -16.228  1.00  0.00           N1+
ATOM   3391  C   ARG B 180      46.021 -20.031 -15.532  1.00  0.00           C  
ATOM   3392  O   ARG B 180      46.984 -20.393 -14.872  1.00  0.00           O  
ATOM   3393  H   ARG B 180      44.695 -19.557 -18.473  1.00  0.00           H  
ATOM   3394  HE  ARG B 180      47.963 -15.664 -16.831  1.00  0.00           H  
ATOM   3395 HH11 ARG B 180      51.869 -16.642 -17.428  1.00  0.00           H  
ATOM   3396 HH12 ARG B 180      50.627 -17.547 -18.192  1.00  0.00           H  
ATOM   3397 HH21 ARG B 180      51.232 -14.788 -15.996  1.00  0.00           H  
ATOM   3398 HH22 ARG B 180      49.542 -14.475 -15.833  1.00  0.00           H  
ATOM   3399  N   VAL B 181      44.754 -20.092 -15.092  1.00  0.00           N  
ATOM   3400  CA  VAL B 181      44.542 -20.622 -13.743  1.00  0.00           C  
ATOM   3401  CB  VAL B 181      43.118 -20.317 -13.225  1.00  0.00           C  
ATOM   3402  CG1 VAL B 181      42.006 -20.913 -14.091  1.00  0.00           C  
ATOM   3403  CG2 VAL B 181      42.958 -20.717 -11.755  1.00  0.00           C  
ATOM   3404  C   VAL B 181      44.931 -22.088 -13.584  1.00  0.00           C  
ATOM   3405  O   VAL B 181      45.437 -22.512 -12.552  1.00  0.00           O  
ATOM   3406  H   VAL B 181      43.998 -19.815 -15.686  1.00  0.00           H  
ATOM   3407  N   ASN B 182      44.729 -22.837 -14.681  1.00  0.00           N  
ATOM   3408  CA  ASN B 182      45.168 -24.237 -14.660  1.00  0.00           C  
ATOM   3409  CB  ASN B 182      44.693 -24.981 -15.909  1.00  0.00           C  
ATOM   3410  CG  ASN B 182      43.333 -25.597 -15.655  1.00  0.00           C  
ATOM   3411  OD1 ASN B 182      43.198 -26.765 -15.324  1.00  0.00           O  
ATOM   3412  ND2 ASN B 182      42.306 -24.763 -15.837  1.00  0.00           N  
ATOM   3413  C   ASN B 182      46.665 -24.422 -14.483  1.00  0.00           C  
ATOM   3414  O   ASN B 182      47.141 -25.378 -13.891  1.00  0.00           O  
ATOM   3415  H   ASN B 182      44.320 -22.432 -15.501  1.00  0.00           H  
ATOM   3416 HD21 ASN B 182      41.388 -25.120 -15.675  1.00  0.00           H  
ATOM   3417 HD22 ASN B 182      42.437 -23.815 -16.127  1.00  0.00           H  
ATOM   3418  N   ILE B 183      47.402 -23.431 -15.007  1.00  0.00           N  
ATOM   3419  CA  ILE B 183      48.843 -23.463 -14.751  1.00  0.00           C  
ATOM   3420  CB  ILE B 183      49.588 -22.711 -15.873  1.00  0.00           C  
ATOM   3421  CG2 ILE B 183      51.111 -22.770 -15.706  1.00  0.00           C  
ATOM   3422  CG1 ILE B 183      49.157 -23.198 -17.262  1.00  0.00           C  
ATOM   3423  CD1 ILE B 183      49.502 -24.663 -17.547  1.00  0.00           C  
ATOM   3424  C   ILE B 183      49.213 -22.910 -13.376  1.00  0.00           C  
ATOM   3425  O   ILE B 183      50.100 -23.381 -12.676  1.00  0.00           O  
ATOM   3426  H   ILE B 183      46.966 -22.698 -15.531  1.00  0.00           H  
ATOM   3427  N   LEU B 184      48.498 -21.838 -13.024  1.00  0.00           N  
ATOM   3428  CA  LEU B 184      48.954 -21.048 -11.886  1.00  0.00           C  
ATOM   3429  CB  LEU B 184      48.862 -19.555 -12.208  1.00  0.00           C  
ATOM   3430  CG  LEU B 184      49.673 -19.100 -13.423  1.00  0.00           C  
ATOM   3431  CD1 LEU B 184      49.331 -17.658 -13.797  1.00  0.00           C  
ATOM   3432  CD2 LEU B 184      51.177 -19.306 -13.233  1.00  0.00           C  
ATOM   3433  C   LEU B 184      48.250 -21.317 -10.573  1.00  0.00           C  
ATOM   3434  O   LEU B 184      48.263 -20.480  -9.676  1.00  0.00           O  
ATOM   3435  H   LEU B 184      47.701 -21.569 -13.564  1.00  0.00           H  
ATOM   3436  N   SER B 185      47.633 -22.502 -10.473  1.00  0.00           N  
ATOM   3437  CA  SER B 185      46.763 -22.748  -9.320  1.00  0.00           C  
ATOM   3438  CB  SER B 185      46.189 -24.160  -9.417  1.00  0.00           C  
ATOM   3439  OG  SER B 185      46.100 -24.530 -10.798  1.00  0.00           O  
ATOM   3440  C   SER B 185      47.380 -22.465  -7.954  1.00  0.00           C  
ATOM   3441  O   SER B 185      47.004 -21.525  -7.262  1.00  0.00           O  
ATOM   3442  H   SER B 185      47.659 -23.175 -11.215  1.00  0.00           H  
ATOM   3443  HG  SER B 185      45.614 -23.846 -11.254  1.00  0.00           H  
ATOM   3444  N   ASP B 186      48.401 -23.272  -7.613  1.00  0.00           N  
ATOM   3445  CA  ASP B 186      49.044 -22.938  -6.341  1.00  0.00           C  
ATOM   3446  CB  ASP B 186      49.663 -24.150  -5.634  1.00  0.00           C  
ATOM   3447  CG  ASP B 186      49.105 -24.256  -4.219  1.00  0.00           C  
ATOM   3448  OD1 ASP B 186      49.525 -23.523  -3.321  1.00  0.00           O  
ATOM   3449  OD2 ASP B 186      48.222 -25.077  -4.000  1.00  0.00           O1-
ATOM   3450  C   ASP B 186      50.014 -21.772  -6.378  1.00  0.00           C  
ATOM   3451  O   ASP B 186      50.607 -21.400  -5.383  1.00  0.00           O  
ATOM   3452  H   ASP B 186      48.720 -24.020  -8.193  1.00  0.00           H  
ATOM   3453  N   MET B 187      50.135 -21.138  -7.557  1.00  0.00           N  
ATOM   3454  CA  MET B 187      50.795 -19.833  -7.482  1.00  0.00           C  
ATOM   3455  CB  MET B 187      51.195 -19.348  -8.880  1.00  0.00           C  
ATOM   3456  CG  MET B 187      52.022 -18.058  -8.890  1.00  0.00           C  
ATOM   3457  SD  MET B 187      53.603 -18.221  -8.042  1.00  0.00           S  
ATOM   3458  CE  MET B 187      54.361 -19.437  -9.133  1.00  0.00           C  
ATOM   3459  C   MET B 187      49.909 -18.829  -6.758  1.00  0.00           C  
ATOM   3460  O   MET B 187      50.315 -18.091  -5.863  1.00  0.00           O  
ATOM   3461  H   MET B 187      49.604 -21.411  -8.356  1.00  0.00           H  
ATOM   3462  N   HIS B 188      48.622 -18.889  -7.144  1.00  0.00           N  
ATOM   3463  CA  HIS B 188      47.676 -18.110  -6.354  1.00  0.00           C  
ATOM   3464  CB  HIS B 188      46.279 -18.084  -6.967  1.00  0.00           C  
ATOM   3465  CG  HIS B 188      45.433 -17.054  -6.248  1.00  0.00           C  
ATOM   3466  ND1 HIS B 188      45.931 -15.946  -5.665  1.00  0.00           N  
ATOM   3467  CD2 HIS B 188      44.048 -17.064  -6.074  1.00  0.00           C  
ATOM   3468  NE2 HIS B 188      43.722 -15.947  -5.381  1.00  0.00           N  
ATOM   3469  CE1 HIS B 188      44.879 -15.259  -5.127  1.00  0.00           C  
ATOM   3470  C   HIS B 188      47.563 -18.588  -4.925  1.00  0.00           C  
ATOM   3471  O   HIS B 188      47.665 -17.821  -3.975  1.00  0.00           O  
ATOM   3472  H   HIS B 188      48.328 -19.520  -7.867  1.00  0.00           H  
ATOM   3473  HD1 HIS B 188      46.873 -15.686  -5.621  1.00  0.00           H  
ATOM   3474  N   LEU B 189      47.351 -19.903  -4.822  1.00  0.00           N  
ATOM   3475  CA  LEU B 189      47.117 -20.441  -3.490  1.00  0.00           C  
ATOM   3476  CB  LEU B 189      46.661 -21.896  -3.592  1.00  0.00           C  
ATOM   3477  CG  LEU B 189      45.434 -22.058  -4.498  1.00  0.00           C  
ATOM   3478  CD1 LEU B 189      45.254 -23.497  -4.975  1.00  0.00           C  
ATOM   3479  CD2 LEU B 189      44.161 -21.483  -3.874  1.00  0.00           C  
ATOM   3480  C   LEU B 189      48.270 -20.200  -2.527  1.00  0.00           C  
ATOM   3481  O   LEU B 189      48.079 -19.663  -1.446  1.00  0.00           O  
ATOM   3482  H   LEU B 189      47.285 -20.473  -5.643  1.00  0.00           H  
ATOM   3483  N   ARG B 190      49.494 -20.498  -2.989  1.00  0.00           N  
ATOM   3484  CA  ARG B 190      50.666 -20.089  -2.209  1.00  0.00           C  
ATOM   3485  CB  ARG B 190      51.968 -20.551  -2.881  1.00  0.00           C  
ATOM   3486  CG  ARG B 190      53.215 -20.494  -1.997  1.00  0.00           C  
ATOM   3487  CD  ARG B 190      53.041 -21.301  -0.704  1.00  0.00           C  
ATOM   3488  NE  ARG B 190      54.128 -21.060   0.246  1.00  0.00           N  
ATOM   3489  CZ  ARG B 190      54.160 -19.933   0.996  1.00  0.00           C  
ATOM   3490  NH1 ARG B 190      53.200 -19.019   0.892  1.00  0.00           N  
ATOM   3491  NH2 ARG B 190      55.170 -19.733   1.840  1.00  0.00           N1+
ATOM   3492  C   ARG B 190      50.730 -18.617  -1.808  1.00  0.00           C  
ATOM   3493  O   ARG B 190      51.122 -18.297  -0.686  1.00  0.00           O  
ATOM   3494  H   ARG B 190      49.595 -21.113  -3.776  1.00  0.00           H  
ATOM   3495  HE  ARG B 190      54.848 -21.755   0.282  1.00  0.00           H  
ATOM   3496 HH11 ARG B 190      53.228 -18.137   1.376  1.00  0.00           H  
ATOM   3497 HH12 ARG B 190      52.408 -19.145   0.287  1.00  0.00           H  
ATOM   3498 HH21 ARG B 190      55.903 -20.408   1.932  1.00  0.00           H  
ATOM   3499 HH22 ARG B 190      55.218 -18.904   2.398  1.00  0.00           H  
ATOM   3500  N   SER B 191      50.297 -17.736  -2.734  1.00  0.00           N  
ATOM   3501  CA  SER B 191      50.131 -16.324  -2.359  1.00  0.00           C  
ATOM   3502  CB  SER B 191      49.613 -15.495  -3.554  1.00  0.00           C  
ATOM   3503  OG  SER B 191      49.596 -14.076  -3.283  1.00  0.00           O  
ATOM   3504  C   SER B 191      49.226 -16.147  -1.147  1.00  0.00           C  
ATOM   3505  O   SER B 191      49.559 -15.467  -0.180  1.00  0.00           O  
ATOM   3506  H   SER B 191      50.042 -18.064  -3.648  1.00  0.00           H  
ATOM   3507  HG  SER B 191      50.501 -13.810  -3.438  1.00  0.00           H  
ATOM   3508  N   ILE B 192      48.066 -16.820  -1.229  1.00  0.00           N  
ATOM   3509  CA  ILE B 192      47.130 -16.734  -0.108  1.00  0.00           C  
ATOM   3510  CB  ILE B 192      45.789 -17.418  -0.419  1.00  0.00           C  
ATOM   3511  CG2 ILE B 192      44.726 -17.044   0.620  1.00  0.00           C  
ATOM   3512  CG1 ILE B 192      45.295 -17.108  -1.831  1.00  0.00           C  
ATOM   3513  CD1 ILE B 192      44.136 -18.013  -2.246  1.00  0.00           C  
ATOM   3514  C   ILE B 192      47.722 -17.261   1.190  1.00  0.00           C  
ATOM   3515  O   ILE B 192      47.581 -16.655   2.240  1.00  0.00           O  
ATOM   3516  H   ILE B 192      47.900 -17.440  -2.001  1.00  0.00           H  
ATOM   3517  N   ARG B 193      48.466 -18.374   1.066  1.00  0.00           N  
ATOM   3518  CA  ARG B 193      49.140 -18.921   2.249  1.00  0.00           C  
ATOM   3519  CB  ARG B 193      49.902 -20.218   1.925  1.00  0.00           C  
ATOM   3520  CG  ARG B 193      49.097 -21.213   1.082  1.00  0.00           C  
ATOM   3521  CD  ARG B 193      49.786 -22.552   0.796  1.00  0.00           C  
ATOM   3522  NE  ARG B 193      49.207 -23.236  -0.368  1.00  0.00           N  
ATOM   3523  CZ  ARG B 193      48.098 -24.004  -0.300  1.00  0.00           C  
ATOM   3524  NH1 ARG B 193      47.427 -24.150   0.837  1.00  0.00           N  
ATOM   3525  NH2 ARG B 193      47.684 -24.613  -1.401  1.00  0.00           N1+
ATOM   3526  C   ARG B 193      50.052 -17.925   2.955  1.00  0.00           C  
ATOM   3527  O   ARG B 193      50.080 -17.813   4.173  1.00  0.00           O  
ATOM   3528  H   ARG B 193      48.468 -18.838   0.181  1.00  0.00           H  
ATOM   3529  HE  ARG B 193      49.627 -23.153  -1.281  1.00  0.00           H  
ATOM   3530 HH11 ARG B 193      46.594 -24.698   0.967  1.00  0.00           H  
ATOM   3531 HH12 ARG B 193      47.687 -23.688   1.694  1.00  0.00           H  
ATOM   3532 HH21 ARG B 193      48.193 -24.500  -2.275  1.00  0.00           H  
ATOM   3533 HH22 ARG B 193      46.879 -25.199  -1.432  1.00  0.00           H  
ATOM   3534  N   THR B 194      50.786 -17.157   2.128  1.00  0.00           N  
ATOM   3535  CA  THR B 194      51.565 -16.081   2.748  1.00  0.00           C  
ATOM   3536  CB  THR B 194      52.493 -15.427   1.717  1.00  0.00           C  
ATOM   3537  OG1 THR B 194      53.256 -16.432   1.035  1.00  0.00           O  
ATOM   3538  CG2 THR B 194      53.437 -14.388   2.333  1.00  0.00           C  
ATOM   3539  C   THR B 194      50.711 -15.033   3.451  1.00  0.00           C  
ATOM   3540  O   THR B 194      51.000 -14.599   4.556  1.00  0.00           O  
ATOM   3541  H   THR B 194      50.703 -17.243   1.133  1.00  0.00           H  
ATOM   3542  HG1 THR B 194      53.711 -15.959   0.343  1.00  0.00           H  
ATOM   3543  N   LYS B 195      49.623 -14.661   2.761  1.00  0.00           N  
ATOM   3544  CA  LYS B 195      48.719 -13.670   3.349  1.00  0.00           C  
ATOM   3545  CB  LYS B 195      47.678 -13.278   2.296  1.00  0.00           C  
ATOM   3546  CG  LYS B 195      48.363 -12.545   1.136  1.00  0.00           C  
ATOM   3547  CD  LYS B 195      47.616 -12.581  -0.200  1.00  0.00           C  
ATOM   3548  CE  LYS B 195      48.374 -11.778  -1.263  1.00  0.00           C  
ATOM   3549  NZ  LYS B 195      47.878 -12.091  -2.610  1.00  0.00           N1+
ATOM   3550  C   LYS B 195      48.104 -14.097   4.679  1.00  0.00           C  
ATOM   3551  O   LYS B 195      47.975 -13.315   5.611  1.00  0.00           O  
ATOM   3552  H   LYS B 195      49.401 -15.110   1.894  1.00  0.00           H  
ATOM   3553  HZ1 LYS B 195      48.218 -13.039  -2.889  1.00  0.00           H  
ATOM   3554  HZ2 LYS B 195      46.836 -12.036  -2.636  1.00  0.00           H  
ATOM   3555  HZ3 LYS B 195      48.247 -11.392  -3.283  1.00  0.00           H  
ATOM   3556  N   LEU B 196      47.793 -15.401   4.733  1.00  0.00           N  
ATOM   3557  CA  LEU B 196      47.313 -16.020   5.967  1.00  0.00           C  
ATOM   3558  CB  LEU B 196      46.898 -17.465   5.663  1.00  0.00           C  
ATOM   3559  CG  LEU B 196      46.283 -18.245   6.831  1.00  0.00           C  
ATOM   3560  CD1 LEU B 196      45.037 -17.564   7.403  1.00  0.00           C  
ATOM   3561  CD2 LEU B 196      46.011 -19.700   6.442  1.00  0.00           C  
ATOM   3562  C   LEU B 196      48.326 -15.945   7.099  1.00  0.00           C  
ATOM   3563  O   LEU B 196      48.023 -15.547   8.215  1.00  0.00           O  
ATOM   3564  H   LEU B 196      47.914 -15.960   3.917  1.00  0.00           H  
ATOM   3565  N   MET B 197      49.571 -16.309   6.743  1.00  0.00           N  
ATOM   3566  CA  MET B 197      50.644 -16.166   7.732  1.00  0.00           C  
ATOM   3567  CB  MET B 197      51.953 -16.755   7.202  1.00  0.00           C  
ATOM   3568  CG  MET B 197      51.888 -18.262   6.938  1.00  0.00           C  
ATOM   3569  SD  MET B 197      51.558 -19.237   8.417  1.00  0.00           S  
ATOM   3570  CE  MET B 197      53.047 -18.824   9.343  1.00  0.00           C  
ATOM   3571  C   MET B 197      50.868 -14.736   8.203  1.00  0.00           C  
ATOM   3572  O   MET B 197      51.225 -14.466   9.341  1.00  0.00           O  
ATOM   3573  H   MET B 197      49.742 -16.660   5.821  1.00  0.00           H  
ATOM   3574  N   LEU B 198      50.619 -13.826   7.254  1.00  0.00           N  
ATOM   3575  CA  LEU B 198      50.547 -12.415   7.612  1.00  0.00           C  
ATOM   3576  CB  LEU B 198      50.917 -11.589   6.371  1.00  0.00           C  
ATOM   3577  CG  LEU B 198      51.208 -10.099   6.587  1.00  0.00           C  
ATOM   3578  CD1 LEU B 198      52.318  -9.617   5.652  1.00  0.00           C  
ATOM   3579  CD2 LEU B 198      49.961  -9.220   6.457  1.00  0.00           C  
ATOM   3580  C   LEU B 198      49.185 -12.057   8.192  1.00  0.00           C  
ATOM   3581  O   LEU B 198      49.039 -11.177   9.035  1.00  0.00           O  
ATOM   3582  H   LEU B 198      50.364 -14.134   6.339  1.00  0.00           H  
TER    3583      LEU B 198 
END
