# Supplementary material for: Fbxo4-mediated degradation of Fxr1 suppresses tumorigenesis in head and neck squamous cell carcinoma
Source: Nat Commun. 2017 Nov 16;8:1534. doi: 10.1038/s41467-017-01199-8 (PMC5688124; doi:10.1038/s41467-017-01199-8)
Supplement: Supplementary file 11 — Supplementary Data 8 [file 41467_2017_1199_MOESM11_ESM.txt]

HEADER    .pdb                                                        
REMARK  99                                                                      
HELIX    1   1 PRO A  184  LEU A  186  5               Generated by MOE    3
HELIX    2   2 LEU A  193  LEU A  197  1               Generated by MOE    5
HELIX    3   3 PRO A  210  ARG A  212  5               Generated by MOE    3
HELIX    4   4 ILE A  279  VAL A  285  1               Generated by MOE    7
HELIX    5   5 TRP A  303  MET A  311  1               Generated by MOE    9
HELIX    6   6 CYS A  341  GLU A  347  1               Generated by MOE    7
HELIX    7   7 LEU A  350  LEU A  353  5               Generated by MOE    4
HELIX    8   8 PHE A  370  GLU A  382  1               Generated by MOE   13
HELIX    9   9 GLU B   33  ASN B   35  5               Generated by MOE    3
HELIX   10  10 PHE B   44  GLU B   46  5               Generated by MOE    3
HELIX   11  11 PHE B  109  ARG B  111  5               Generated by MOE    3
HELIX   12  12 GLU B  135  LEU B  137  5               Generated by MOE    3
HELIX   13  13 LYS B  148  VAL B  154  1               Generated by MOE    7
HELIX   14  14 GLU B  175  MET B  197  1               Generated by MOE   23
SHEET    1       ARG A 178  PHE A 182                  Generated by MOE
SHEET    2       CYS A 204  ALA A 207                  Generated by MOE
SHEET    3       VAL A 221  GLN A 224                  Generated by MOE
SHEET    4       LYS A 230  PHE A 231                  Generated by MOE
SHEET    5       ASN A 232  ILE A 235                  Generated by MOE
SHEET    6       GLY A 288  ASN A 294                  Generated by MOE
SHEET    7       LEU A 325  ILE A 331                  Generated by MOE
SHEET    8       TRP A 357  GLU A 363                  Generated by MOE
SHEET    9       THR B   5  ARG B   9                  Generated by MOE
SHEET   10       PHE B  15  HIS B  24                  Generated by MOE
SHEET   11       SER B  27  PHE B  32                  Generated by MOE
SHEET   12       ARG B  40  PRO B  43                  Generated by MOE
SHEET   13       VAL B  47  ARG B  48                  Generated by MOE
SHEET   14       GLU B  64  SER B  69                  Generated by MOE
SHEET   15       GLY B  78  LYS B  88                  Generated by MOE
SHEET   16       PHE B  91  TYR B  96                  Generated by MOE
SHEET   17       ASN B 104  GLU B 105                  Generated by MOE
SHEET   18       ILE B 106  ILE B 106                  Generated by MOE
SHEET   19       VAL B 107  THR B 108                  Generated by MOE
SHEET   20       LEU B 112  PRO B 114                  Generated by MOE
SHEET   21       PHE B 127  ASP B 132                  Generated by MOE
SHEET   22       ARG B 158  HIS B 162                  Generated by MOE
SHEET   23       GLN B 167  SER B 172                  Generated by MOE
ATOM      1  N   PRO A 177      36.570  16.491  10.741  1.00  0.00           N1+
ATOM      2  CD  PRO A 177      37.987  16.159  10.718  1.00  0.00           C  
ATOM      3  CA  PRO A 177      35.757  15.663   9.807  1.00  0.00           C  
ATOM      4  CB  PRO A 177      36.799  14.669   9.280  1.00  0.00           C  
ATOM      5  CG  PRO A 177      38.151  15.367   9.428  1.00  0.00           C  
ATOM      6  C   PRO A 177      34.568  14.930  10.486  1.00  0.00           C  
ATOM      7  O   PRO A 177      34.654  14.496  11.645  1.00  0.00           O  
ATOM      8  N   ARG A 178      33.455  14.779   9.754  1.00  0.00           N  
ATOM      9  CA  ARG A 178      32.257  14.075  10.223  1.00  0.00           C  
ATOM     10  CB  ARG A 178      31.031  14.986  10.364  1.00  0.00           C  
ATOM     11  CG  ARG A 178      31.253  16.315  11.089  1.00  0.00           C  
ATOM     12  CD  ARG A 178      29.942  16.909  11.622  1.00  0.00           C  
ATOM     13  NE  ARG A 178      29.504  16.160  12.801  1.00  0.00           N  
ATOM     14  CZ  ARG A 178      28.470  16.595  13.584  1.00  0.00           C  
ATOM     15  NH1 ARG A 178      27.704  17.637  13.188  1.00  0.00           N  
ATOM     16  NH2 ARG A 178      28.237  15.980  14.761  1.00  0.00           N1+
ATOM     17  C   ARG A 178      31.860  12.890   9.329  1.00  0.00           C  
ATOM     18  O   ARG A 178      31.524  13.073   8.159  1.00  0.00           O  
ATOM     19  H   ARG A 178      33.474  15.073   8.792  1.00  0.00           H  
ATOM     20  HE  ARG A 178      30.042  15.335  12.991  1.00  0.00           H  
ATOM     21 HH11 ARG A 178      26.949  17.989  13.758  1.00  0.00           H  
ATOM     22 HH12 ARG A 178      27.849  18.101  12.309  1.00  0.00           H  
ATOM     23 HH21 ARG A 178      28.806  15.229  15.117  1.00  0.00           H  
ATOM     24 HH22 ARG A 178      27.478  16.275  15.359  1.00  0.00           H  
ATOM     25  N   PHE A 179      31.749  11.695   9.920  1.00  0.00           N  
ATOM     26  CA  PHE A 179      31.368  10.467   9.227  1.00  0.00           C  
ATOM     27  CB  PHE A 179      32.381   9.357   9.487  1.00  0.00           C  
ATOM     28  CG  PHE A 179      33.752   9.818   9.073  1.00  0.00           C  
ATOM     29  CD1 PHE A 179      34.776   9.860  10.011  1.00  0.00           C  
ATOM     30  CD2 PHE A 179      33.989  10.199   7.758  1.00  0.00           C  
ATOM     31  CE1 PHE A 179      36.042  10.284   9.631  1.00  0.00           C  
ATOM     32  CE2 PHE A 179      35.256  10.622   7.380  1.00  0.00           C  
ATOM     33  CZ  PHE A 179      36.281  10.663   8.317  1.00  0.00           C  
ATOM     34  C   PHE A 179      29.980  10.003   9.696  1.00  0.00           C  
ATOM     35  O   PHE A 179      29.558  10.280  10.831  1.00  0.00           O  
ATOM     36  H   PHE A 179      31.897  11.611  10.902  1.00  0.00           H  
ATOM     37  N   ALA A 180      29.272   9.248   8.850  1.00  0.00           N  
ATOM     38  CA  ALA A 180      27.939   8.764   9.203  1.00  0.00           C  
ATOM     39  CB  ALA A 180      26.875   9.485   8.397  1.00  0.00           C  
ATOM     40  C   ALA A 180      27.755   7.262   8.955  1.00  0.00           C  
ATOM     41  O   ALA A 180      28.192   6.732   7.928  1.00  0.00           O  
ATOM     42  H   ALA A 180      29.631   8.991   7.947  1.00  0.00           H  
ATOM     43  N   MET A 181      27.113   6.584   9.915  1.00  0.00           N  
ATOM     44  CA  MET A 181      27.011   5.130   9.931  1.00  0.00           C  
ATOM     45  CB  MET A 181      27.673   4.627  11.212  1.00  0.00           C  
ATOM     46  CG  MET A 181      27.732   3.107  11.299  1.00  0.00           C  
ATOM     47  SD  MET A 181      28.651   2.523  12.730  1.00  0.00           S  
ATOM     48  CE  MET A 181      27.497   3.057  13.999  1.00  0.00           C  
ATOM     49  C   MET A 181      25.566   4.631   9.826  1.00  0.00           C  
ATOM     50  O   MET A 181      24.711   5.009  10.630  1.00  0.00           O  
ATOM     51  H   MET A 181      26.666   7.083  10.659  1.00  0.00           H  
ATOM     52  N   PHE A 182      25.325   3.729   8.868  1.00  0.00           N  
ATOM     53  CA  PHE A 182      23.988   3.293   8.451  1.00  0.00           C  
ATOM     54  CB  PHE A 182      23.469   4.208   7.339  1.00  0.00           C  
ATOM     55  CG  PHE A 182      24.507   4.374   6.253  1.00  0.00           C  
ATOM     56  CD1 PHE A 182      25.301   5.516   6.225  1.00  0.00           C  
ATOM     57  CD2 PHE A 182      24.663   3.398   5.276  1.00  0.00           C  
ATOM     58  CE1 PHE A 182      26.244   5.684   5.219  1.00  0.00           C  
ATOM     59  CE2 PHE A 182      25.605   3.568   4.268  1.00  0.00           C  
ATOM     60  CZ  PHE A 182      26.393   4.710   4.239  1.00  0.00           C  
ATOM     61  C   PHE A 182      23.881   1.793   8.062  1.00  0.00           C  
ATOM     62  O   PHE A 182      24.900   1.117   7.894  1.00  0.00           O  
ATOM     63  H   PHE A 182      26.080   3.358   8.323  1.00  0.00           H  
ATOM     64  N   GLY A 183      22.667   1.288   7.806  1.00  0.00           N  
ATOM     65  CA  GLY A 183      22.467  -0.009   7.152  1.00  0.00           C  
ATOM     66  C   GLY A 183      22.040  -1.210   8.040  1.00  0.00           C  
ATOM     67  O   GLY A 183      22.219  -1.200   9.261  1.00  0.00           O  
ATOM     68  H   GLY A 183      21.841   1.795   8.060  1.00  0.00           H  
ATOM     69  N   PRO A 184      21.517  -2.298   7.429  1.00  0.00           N  
ATOM     70  CD  PRO A 184      21.466  -2.475   5.985  1.00  0.00           C  
ATOM     71  CA  PRO A 184      20.791  -3.355   8.156  1.00  0.00           C  
ATOM     72  CB  PRO A 184      20.258  -4.244   7.025  1.00  0.00           C  
ATOM     73  CG  PRO A 184      20.252  -3.369   5.773  1.00  0.00           C  
ATOM     74  C   PRO A 184      21.636  -4.165   9.162  1.00  0.00           C  
ATOM     75  O   PRO A 184      21.110  -4.709  10.141  1.00  0.00           O  
ATOM     76  N   GLY A 185      22.965  -4.167   9.006  1.00  0.00           N  
ATOM     77  CA  GLY A 185      23.862  -4.673  10.035  1.00  0.00           C  
ATOM     78  C   GLY A 185      23.753  -3.912  11.379  1.00  0.00           C  
ATOM     79  O   GLY A 185      24.277  -4.397  12.379  1.00  0.00           O  
ATOM     80  H   GLY A 185      23.368  -3.667   8.238  1.00  0.00           H  
ATOM     81  N   LEU A 186      23.048  -2.773  11.457  1.00  0.00           N  
ATOM     82  CA  LEU A 186      22.655  -2.176  12.731  1.00  0.00           C  
ATOM     83  CB  LEU A 186      22.227  -0.719  12.548  1.00  0.00           C  
ATOM     84  CG  LEU A 186      23.384   0.213  12.185  1.00  0.00           C  
ATOM     85  CD1 LEU A 186      22.897   1.633  11.887  1.00  0.00           C  
ATOM     86  CD2 LEU A 186      24.472   0.200  13.260  1.00  0.00           C  
ATOM     87  C   LEU A 186      21.566  -2.970  13.500  1.00  0.00           C  
ATOM     88  O   LEU A 186      21.468  -2.774  14.713  1.00  0.00           O  
ATOM     89  H   LEU A 186      22.566  -2.416  10.656  1.00  0.00           H  
ATOM     90  N   GLU A 187      20.797  -3.884  12.879  1.00  0.00           N  
ATOM     91  CA  GLU A 187      19.762  -4.667  13.572  1.00  0.00           C  
ATOM     92  CB  GLU A 187      18.350  -4.155  13.244  1.00  0.00           C  
ATOM     93  CG  GLU A 187      18.109  -3.654  11.813  1.00  0.00           C  
ATOM     94  CD  GLU A 187      18.716  -2.273  11.633  1.00  0.00           C  
ATOM     95  OE1 GLU A 187      18.312  -1.353  12.340  1.00  0.00           O  
ATOM     96  OE2 GLU A 187      19.612  -2.128  10.807  1.00  0.00           O1-
ATOM     97  C   GLU A 187      19.876  -6.199  13.376  1.00  0.00           C  
ATOM     98  O   GLU A 187      19.435  -6.946  14.245  1.00  0.00           O  
ATOM     99  H   GLU A 187      20.796  -3.879  11.876  1.00  0.00           H  
ATOM    100  N   GLU A 188      20.499  -6.710  12.304  1.00  0.00           N  
ATOM    101  CA  GLU A 188      20.515  -8.163  12.042  1.00  0.00           C  
ATOM    102  CB  GLU A 188      20.856  -8.448  10.584  1.00  0.00           C  
ATOM    103  CG  GLU A 188      19.887  -7.861   9.561  1.00  0.00           C  
ATOM    104  CD  GLU A 188      20.283  -8.370   8.190  1.00  0.00           C  
ATOM    105  OE1 GLU A 188      21.466  -8.581   7.941  1.00  0.00           O  
ATOM    106  OE2 GLU A 188      19.413  -8.602   7.359  1.00  0.00           O1-
ATOM    107  C   GLU A 188      21.451  -9.010  12.961  1.00  0.00           C  
ATOM    108  O   GLU A 188      21.513 -10.233  12.835  1.00  0.00           O  
ATOM    109  H   GLU A 188      20.865  -6.076  11.619  1.00  0.00           H  
ATOM    110  N   LEU A 189      22.225  -8.383  13.853  1.00  0.00           N  
ATOM    111  CA  LEU A 189      23.251  -9.018  14.692  1.00  0.00           C  
ATOM    112  CB  LEU A 189      24.521  -8.160  14.687  1.00  0.00           C  
ATOM    113  CG  LEU A 189      25.023  -7.787  13.288  1.00  0.00           C  
ATOM    114  CD1 LEU A 189      26.261  -6.895  13.354  1.00  0.00           C  
ATOM    115  CD2 LEU A 189      25.268  -9.008  12.403  1.00  0.00           C  
ATOM    116  C   LEU A 189      22.785  -9.269  16.150  1.00  0.00           C  
ATOM    117  O   LEU A 189      21.924  -8.554  16.665  1.00  0.00           O  
ATOM    118  H   LEU A 189      21.984  -7.441  14.079  1.00  0.00           H  
ATOM    119  N   ASN A 190      23.426 -10.193  16.884  1.00  0.00           N  
ATOM    120  CA  ASN A 190      23.093 -10.457  18.292  1.00  0.00           C  
ATOM    121  CB  ASN A 190      23.708 -11.813  18.657  1.00  0.00           C  
ATOM    122  CG  ASN A 190      23.679 -12.082  20.152  1.00  0.00           C  
ATOM    123  OD1 ASN A 190      22.661 -12.492  20.708  1.00  0.00           O  
ATOM    124  ND2 ASN A 190      24.870 -11.916  20.761  1.00  0.00           N  
ATOM    125  C   ASN A 190      23.647  -9.371  19.255  1.00  0.00           C  
ATOM    126  O   ASN A 190      23.354  -9.414  20.450  1.00  0.00           O  
ATOM    127  H   ASN A 190      24.210 -10.658  16.461  1.00  0.00           H  
ATOM    128 HD21 ASN A 190      25.028 -12.111  21.727  1.00  0.00           H  
ATOM    129 HD22 ASN A 190      25.695 -11.560  20.303  1.00  0.00           H  
ATOM    130  N   THR A 191      24.406  -8.380  18.763  1.00  0.00           N  
ATOM    131  CA  THR A 191      25.061  -7.363  19.604  1.00  0.00           C  
ATOM    132  CB  THR A 191      26.390  -7.908  20.106  1.00  0.00           C  
ATOM    133  OG1 THR A 191      26.415  -9.345  20.032  1.00  0.00           O  
ATOM    134  CG2 THR A 191      26.587  -7.403  21.538  1.00  0.00           C  
ATOM    135  C   THR A 191      25.177  -5.997  18.893  1.00  0.00           C  
ATOM    136  O   THR A 191      25.669  -5.911  17.769  1.00  0.00           O  
ATOM    137  H   THR A 191      24.670  -8.369  17.801  1.00  0.00           H  
ATOM    138  HG1 THR A 191      27.208  -9.615  20.514  1.00  0.00           H  
ATOM    139  N   SER A 192      24.812  -4.899  19.569  1.00  0.00           N  
ATOM    140  CA  SER A 192      24.897  -3.547  18.998  1.00  0.00           C  
ATOM    141  CB  SER A 192      23.734  -2.665  19.490  1.00  0.00           C  
ATOM    142  OG  SER A 192      23.668  -1.440  18.739  1.00  0.00           O  
ATOM    143  C   SER A 192      26.295  -2.891  19.116  1.00  0.00           C  
ATOM    144  O   SER A 192      26.739  -2.549  20.214  1.00  0.00           O  
ATOM    145  H   SER A 192      24.539  -4.987  20.525  1.00  0.00           H  
ATOM    146  HG  SER A 192      22.921  -1.487  18.137  1.00  0.00           H  
ATOM    147  N   LEU A 193      26.907  -2.533  17.975  1.00  0.00           N  
ATOM    148  CA  LEU A 193      28.174  -1.787  17.911  1.00  0.00           C  
ATOM    149  CB  LEU A 193      28.500  -1.588  16.425  1.00  0.00           C  
ATOM    150  CG  LEU A 193      29.673  -0.668  16.071  1.00  0.00           C  
ATOM    151  CD1 LEU A 193      31.014  -1.170  16.600  1.00  0.00           C  
ATOM    152  CD2 LEU A 193      29.741  -0.424  14.563  1.00  0.00           C  
ATOM    153  C   LEU A 193      28.098  -0.422  18.645  1.00  0.00           C  
ATOM    154  O   LEU A 193      29.081   0.049  19.225  1.00  0.00           O  
ATOM    155  H   LEU A 193      26.487  -2.855  17.127  1.00  0.00           H  
ATOM    156  N   VAL A 194      26.906   0.182  18.715  1.00  0.00           N  
ATOM    157  CA  VAL A 194      26.693   1.461  19.392  1.00  0.00           C  
ATOM    158  CB  VAL A 194      25.274   1.938  19.064  1.00  0.00           C  
ATOM    159  CG1 VAL A 194      24.960   3.323  19.633  1.00  0.00           C  
ATOM    160  CG2 VAL A 194      25.047   1.875  17.553  1.00  0.00           C  
ATOM    161  C   VAL A 194      26.921   1.375  20.922  1.00  0.00           C  
ATOM    162  O   VAL A 194      27.232   2.382  21.553  1.00  0.00           O  
ATOM    163  H   VAL A 194      26.111  -0.315  18.366  1.00  0.00           H  
ATOM    164  N   LEU A 195      26.883   0.171  21.514  1.00  0.00           N  
ATOM    165  CA  LEU A 195      27.243  -0.019  22.920  1.00  0.00           C  
ATOM    166  CB  LEU A 195      26.786  -1.396  23.400  1.00  0.00           C  
ATOM    167  CG  LEU A 195      25.288  -1.622  23.197  1.00  0.00           C  
ATOM    168  CD1 LEU A 195      24.890  -3.068  23.496  1.00  0.00           C  
ATOM    169  CD2 LEU A 195      24.444  -0.613  23.976  1.00  0.00           C  
ATOM    170  C   LEU A 195      28.768   0.141  23.116  1.00  0.00           C  
ATOM    171  O   LEU A 195      29.211   1.011  23.859  1.00  0.00           O  
ATOM    172  H   LEU A 195      26.739  -0.647  20.955  1.00  0.00           H  
ATOM    173  N   SER A 196      29.585  -0.609  22.367  1.00  0.00           N  
ATOM    174  CA  SER A 196      31.051  -0.505  22.408  1.00  0.00           C  
ATOM    175  CB  SER A 196      31.535  -1.645  21.531  1.00  0.00           C  
ATOM    176  OG  SER A 196      30.570  -2.699  21.651  1.00  0.00           O  
ATOM    177  C   SER A 196      31.551   0.904  21.992  1.00  0.00           C  
ATOM    178  O   SER A 196      32.489   1.437  22.589  1.00  0.00           O  
ATOM    179  H   SER A 196      29.238  -1.328  21.762  1.00  0.00           H  
ATOM    180  HG  SER A 196      31.041  -3.488  21.381  1.00  0.00           H  
ATOM    181  N   LEU A 197      30.868   1.590  21.063  1.00  0.00           N  
ATOM    182  CA  LEU A 197      31.176   2.987  20.736  1.00  0.00           C  
ATOM    183  CB  LEU A 197      30.468   3.422  19.453  1.00  0.00           C  
ATOM    184  CG  LEU A 197      30.977   2.699  18.206  1.00  0.00           C  
ATOM    185  CD1 LEU A 197      30.201   3.128  16.961  1.00  0.00           C  
ATOM    186  CD2 LEU A 197      32.486   2.867  18.022  1.00  0.00           C  
ATOM    187  C   LEU A 197      30.832   3.980  21.875  1.00  0.00           C  
ATOM    188  O   LEU A 197      31.396   5.072  21.903  1.00  0.00           O  
ATOM    189  H   LEU A 197      30.114   1.128  20.590  1.00  0.00           H  
ATOM    190  N   MET A 198      29.958   3.639  22.835  1.00  0.00           N  
ATOM    191  CA  MET A 198      29.595   4.519  23.954  1.00  0.00           C  
ATOM    192  CB  MET A 198      28.186   4.178  24.442  1.00  0.00           C  
ATOM    193  CG  MET A 198      27.483   5.346  25.136  1.00  0.00           C  
ATOM    194  SD  MET A 198      27.257   6.757  24.039  1.00  0.00           S  
ATOM    195  CE  MET A 198      26.294   5.934  22.758  1.00  0.00           C  
ATOM    196  C   MET A 198      30.636   4.484  25.109  1.00  0.00           C  
ATOM    197  O   MET A 198      30.569   5.287  26.040  1.00  0.00           O  
ATOM    198  H   MET A 198      29.554   2.723  22.831  1.00  0.00           H  
ATOM    199  N   SER A 199      31.592   3.541  25.094  1.00  0.00           N  
ATOM    200  CA  SER A 199      32.735   3.468  26.021  1.00  0.00           C  
ATOM    201  CB  SER A 199      32.259   3.118  27.440  1.00  0.00           C  
ATOM    202  OG  SER A 199      31.814   4.277  28.157  1.00  0.00           O  
ATOM    203  C   SER A 199      33.776   2.416  25.590  1.00  0.00           C  
ATOM    204  O   SER A 199      33.542   1.214  25.708  1.00  0.00           O  
ATOM    205  H   SER A 199      31.580   2.820  24.399  1.00  0.00           H  
ATOM    206  HG  SER A 199      31.268   4.775  27.559  1.00  0.00           H  
ATOM    207  N   SER A 200      34.931   2.863  25.086  1.00  0.00           N  
ATOM    208  CA  SER A 200      36.033   2.001  24.636  1.00  0.00           C  
ATOM    209  CB  SER A 200      35.594   1.359  23.333  1.00  0.00           C  
ATOM    210  OG  SER A 200      34.915   2.358  22.571  1.00  0.00           O  
ATOM    211  C   SER A 200      37.322   2.817  24.411  1.00  0.00           C  
ATOM    212  O   SER A 200      37.251   4.026  24.200  1.00  0.00           O  
ATOM    213  H   SER A 200      35.127   3.823  24.873  1.00  0.00           H  
ATOM    214  HG  SER A 200      34.001   2.286  22.806  1.00  0.00           H  
ATOM    215  N   GLU A 201      38.498   2.182  24.487  1.00  0.00           N  
ATOM    216  CA  GLU A 201      39.769   2.784  24.063  1.00  0.00           C  
ATOM    217  CB  GLU A 201      40.918   2.268  24.924  1.00  0.00           C  
ATOM    218  CG  GLU A 201      41.171   3.228  26.083  1.00  0.00           C  
ATOM    219  CD  GLU A 201      41.514   4.576  25.485  1.00  0.00           C  
ATOM    220  OE1 GLU A 201      42.253   4.603  24.502  1.00  0.00           O  
ATOM    221  OE2 GLU A 201      41.029   5.590  25.986  1.00  0.00           O1-
ATOM    222  C   GLU A 201      40.023   2.511  22.558  1.00  0.00           C  
ATOM    223  O   GLU A 201      39.181   1.897  21.900  1.00  0.00           O  
ATOM    224  H   GLU A 201      38.503   1.189  24.568  1.00  0.00           H  
ATOM    225  N   GLU A 202      41.178   2.914  22.001  1.00  0.00           N  
ATOM    226  CA  GLU A 202      41.580   2.721  20.591  1.00  0.00           C  
ATOM    227  CB  GLU A 202      41.657   1.235  20.220  1.00  0.00           C  
ATOM    228  CG  GLU A 202      42.629   0.458  21.111  1.00  0.00           C  
ATOM    229  CD  GLU A 202      42.597  -1.013  20.749  1.00  0.00           C  
ATOM    230  OE1 GLU A 202      41.527  -1.509  20.400  1.00  0.00           O  
ATOM    231  OE2 GLU A 202      43.641  -1.660  20.818  1.00  0.00           O1-
ATOM    232  C   GLU A 202      40.712   3.527  19.587  1.00  0.00           C  
ATOM    233  O   GLU A 202      41.251   4.299  18.798  1.00  0.00           O  
ATOM    234  H   GLU A 202      41.753   3.489  22.594  1.00  0.00           H  
ATOM    235  N   LEU A 203      39.384   3.494  19.733  1.00  0.00           N  
ATOM    236  CA  LEU A 203      38.489   4.605  19.416  1.00  0.00           C  
ATOM    237  CB  LEU A 203      37.163   4.134  18.810  1.00  0.00           C  
ATOM    238  CG  LEU A 203      37.271   3.350  17.501  1.00  0.00           C  
ATOM    239  CD1 LEU A 203      37.106   1.846  17.723  1.00  0.00           C  
ATOM    240  CD2 LEU A 203      36.281   3.866  16.456  1.00  0.00           C  
ATOM    241  C   LEU A 203      38.174   5.377  20.723  1.00  0.00           C  
ATOM    242  O   LEU A 203      37.096   5.215  21.292  1.00  0.00           O  
ATOM    243  H   LEU A 203      38.998   2.766  20.298  1.00  0.00           H  
ATOM    244  N   CYS A 204      39.119   6.160  21.266  1.00  0.00           N  
ATOM    245  CA  CYS A 204      38.943   6.754  22.602  1.00  0.00           C  
ATOM    246  CB  CYS A 204      40.318   7.226  23.062  1.00  0.00           C  
ATOM    247  SG  CYS A 204      41.626   6.462  22.068  1.00  0.00           S  
ATOM    248  C   CYS A 204      37.882   7.890  22.589  1.00  0.00           C  
ATOM    249  O   CYS A 204      37.883   8.692  21.641  1.00  0.00           O  
ATOM    250  H   CYS A 204      39.920   6.428  20.726  1.00  0.00           H  
ATOM    251  N   PRO A 205      36.985   8.038  23.591  1.00  0.00           N  
ATOM    252  CD  PRO A 205      37.031   7.313  24.852  1.00  0.00           C  
ATOM    253  CA  PRO A 205      35.624   8.496  23.290  1.00  0.00           C  
ATOM    254  CB  PRO A 205      34.867   7.253  23.750  1.00  0.00           C  
ATOM    255  CG  PRO A 205      35.581   6.854  25.053  1.00  0.00           C  
ATOM    256  C   PRO A 205      35.141   9.747  24.067  1.00  0.00           C  
ATOM    257  O   PRO A 205      35.581  10.041  25.181  1.00  0.00           O  
ATOM    258  N   THR A 206      34.150  10.466  23.525  1.00  0.00           N  
ATOM    259  CA  THR A 206      33.309  11.439  24.242  1.00  0.00           C  
ATOM    260  CB  THR A 206      34.079  12.762  24.326  1.00  0.00           C  
ATOM    261  OG1 THR A 206      35.492  12.533  24.346  1.00  0.00           O  
ATOM    262  CG2 THR A 206      33.636  13.607  25.522  1.00  0.00           C  
ATOM    263  C   THR A 206      31.974  11.629  23.464  1.00  0.00           C  
ATOM    264  O   THR A 206      31.919  11.396  22.253  1.00  0.00           O  
ATOM    265  H   THR A 206      33.924  10.392  22.550  1.00  0.00           H  
ATOM    266  HG1 THR A 206      35.645  11.860  25.006  1.00  0.00           H  
ATOM    267  N   ALA A 207      30.883  12.071  24.103  1.00  0.00           N  
ATOM    268  CA  ALA A 207      29.634  12.405  23.398  1.00  0.00           C  
ATOM    269  CB  ALA A 207      28.438  12.295  24.344  1.00  0.00           C  
ATOM    270  C   ALA A 207      29.656  13.827  22.774  1.00  0.00           C  
ATOM    271  O   ALA A 207      30.372  14.712  23.250  1.00  0.00           O  
ATOM    272  H   ALA A 207      30.960  12.340  25.061  1.00  0.00           H  
ATOM    273  N   GLY A 208      28.863  14.103  21.724  1.00  0.00           N  
ATOM    274  CA  GLY A 208      28.801  15.445  21.140  1.00  0.00           C  
ATOM    275  C   GLY A 208      27.729  16.349  21.768  1.00  0.00           C  
ATOM    276  O   GLY A 208      26.534  16.100  21.621  1.00  0.00           O  
ATOM    277  H   GLY A 208      28.204  13.412  21.425  1.00  0.00           H  
ATOM    278  N   LEU A 209      28.164  17.436  22.409  1.00  0.00           N  
ATOM    279  CA  LEU A 209      27.311  18.452  23.027  1.00  0.00           C  
ATOM    280  CB  LEU A 209      28.283  19.428  23.707  1.00  0.00           C  
ATOM    281  CG  LEU A 209      29.139  18.758  24.783  1.00  0.00           C  
ATOM    282  CD1 LEU A 209      30.187  19.718  25.347  1.00  0.00           C  
ATOM    283  CD2 LEU A 209      28.284  18.126  25.884  1.00  0.00           C  
ATOM    284  C   LEU A 209      26.326  19.147  22.034  1.00  0.00           C  
ATOM    285  O   LEU A 209      26.475  19.035  20.812  1.00  0.00           O  
ATOM    286  H   LEU A 209      29.154  17.558  22.443  1.00  0.00           H  
ATOM    287  N   PRO A 210      25.284  19.860  22.511  1.00  0.00           N  
ATOM    288  CD  PRO A 210      25.050  20.249  23.901  1.00  0.00           C  
ATOM    289  CA  PRO A 210      24.104  20.144  21.683  1.00  0.00           C  
ATOM    290  CB  PRO A 210      23.139  20.843  22.645  1.00  0.00           C  
ATOM    291  CG  PRO A 210      23.537  20.344  24.027  1.00  0.00           C  
ATOM    292  C   PRO A 210      24.345  20.976  20.399  1.00  0.00           C  
ATOM    293  O   PRO A 210      23.675  20.766  19.385  1.00  0.00           O  
ATOM    294  N   GLN A 211      25.360  21.845  20.388  1.00  0.00           N  
ATOM    295  CA  GLN A 211      25.756  22.623  19.210  1.00  0.00           C  
ATOM    296  CB  GLN A 211      26.577  23.862  19.595  1.00  0.00           C  
ATOM    297  CG  GLN A 211      28.043  23.615  19.984  1.00  0.00           C  
ATOM    298  CD  GLN A 211      28.154  22.981  21.356  1.00  0.00           C  
ATOM    299  OE1 GLN A 211      27.848  21.811  21.564  1.00  0.00           O  
ATOM    300  NE2 GLN A 211      28.623  23.825  22.291  1.00  0.00           N  
ATOM    301  C   GLN A 211      26.516  21.771  18.157  1.00  0.00           C  
ATOM    302  O   GLN A 211      26.864  22.276  17.092  1.00  0.00           O  
ATOM    303  H   GLN A 211      25.964  21.833  21.185  1.00  0.00           H  
ATOM    304 HE21 GLN A 211      28.761  23.545  23.241  1.00  0.00           H  
ATOM    305 HE22 GLN A 211      28.850  24.771  22.052  1.00  0.00           H  
ATOM    306  N   ARG A 212      26.781  20.487  18.438  1.00  0.00           N  
ATOM    307  CA  ARG A 212      27.398  19.530  17.514  1.00  0.00           C  
ATOM    308  CB  ARG A 212      28.572  18.786  18.151  1.00  0.00           C  
ATOM    309  CG  ARG A 212      29.561  19.669  18.914  1.00  0.00           C  
ATOM    310  CD  ARG A 212      30.929  18.996  19.084  1.00  0.00           C  
ATOM    311  NE  ARG A 212      31.671  19.017  17.820  1.00  0.00           N  
ATOM    312  CZ  ARG A 212      31.801  17.880  17.070  1.00  0.00           C  
ATOM    313  NH1 ARG A 212      31.357  16.706  17.561  1.00  0.00           N  
ATOM    314  NH2 ARG A 212      32.368  17.945  15.844  1.00  0.00           N1+
ATOM    315  C   ARG A 212      26.389  18.488  16.943  1.00  0.00           C  
ATOM    316  O   ARG A 212      26.772  17.544  16.238  1.00  0.00           O  
ATOM    317  H   ARG A 212      26.485  20.131  19.323  1.00  0.00           H  
ATOM    318  HE  ARG A 212      32.000  19.929  17.552  1.00  0.00           H  
ATOM    319 HH11 ARG A 212      31.237  15.878  16.998  1.00  0.00           H  
ATOM    320 HH12 ARG A 212      31.139  16.584  18.542  1.00  0.00           H  
ATOM    321 HH21 ARG A 212      32.691  18.816  15.461  1.00  0.00           H  
ATOM    322 HH22 ARG A 212      32.502  17.131  15.271  1.00  0.00           H  
ATOM    323  N   GLN A 213      25.096  18.625  17.257  1.00  0.00           N  
ATOM    324  CA  GLN A 213      24.033  17.768  16.728  1.00  0.00           C  
ATOM    325  CB  GLN A 213      22.715  18.038  17.444  1.00  0.00           C  
ATOM    326  CG  GLN A 213      22.738  17.741  18.938  1.00  0.00           C  
ATOM    327  CD  GLN A 213      21.367  18.046  19.491  1.00  0.00           C  
ATOM    328  OE1 GLN A 213      20.565  17.158  19.755  1.00  0.00           O  
ATOM    329  NE2 GLN A 213      21.137  19.362  19.634  1.00  0.00           N  
ATOM    330  C   GLN A 213      23.779  17.937  15.209  1.00  0.00           C  
ATOM    331  O   GLN A 213      24.134  18.952  14.615  1.00  0.00           O  
ATOM    332  H   GLN A 213      24.814  19.442  17.762  1.00  0.00           H  
ATOM    333 HE21 GLN A 213      20.266  19.713  19.978  1.00  0.00           H  
ATOM    334 HE22 GLN A 213      21.854  20.022  19.386  1.00  0.00           H  
ATOM    335  N   ILE A 214      23.067  16.988  14.596  1.00  0.00           N  
ATOM    336  CA  ILE A 214      22.191  17.238  13.445  1.00  0.00           C  
ATOM    337  CB  ILE A 214      22.445  16.211  12.334  1.00  0.00           C  
ATOM    338  CG2 ILE A 214      21.674  16.536  11.053  1.00  0.00           C  
ATOM    339  CG1 ILE A 214      23.933  16.111  12.016  1.00  0.00           C  
ATOM    340  CD1 ILE A 214      24.151  15.238  10.781  1.00  0.00           C  
ATOM    341  C   ILE A 214      20.696  17.237  13.888  1.00  0.00           C  
ATOM    342  O   ILE A 214      20.291  16.500  14.794  1.00  0.00           O  
ATOM    343  H   ILE A 214      22.863  16.138  15.077  1.00  0.00           H  
ATOM    344  N   ASP A 215      19.847  18.035  13.230  1.00  0.00           N  
ATOM    345  CA  ASP A 215      18.429  18.223  13.525  1.00  0.00           C  
ATOM    346  CB  ASP A 215      17.850  19.360  12.658  1.00  0.00           C  
ATOM    347  CG  ASP A 215      17.956  19.149  11.147  1.00  0.00           C  
ATOM    348  OD1 ASP A 215      18.794  18.392  10.664  1.00  0.00           O  
ATOM    349  OD2 ASP A 215      17.181  19.761  10.417  1.00  0.00           O1-
ATOM    350  C   ASP A 215      17.543  16.953  13.544  1.00  0.00           C  
ATOM    351  O   ASP A 215      17.252  16.369  12.501  1.00  0.00           O  
ATOM    352  H   ASP A 215      20.136  18.461  12.370  1.00  0.00           H  
ATOM    353  N   GLY A 216      17.109  16.505  14.732  1.00  0.00           N  
ATOM    354  CA  GLY A 216      16.422  15.221  14.891  1.00  0.00           C  
ATOM    355  C   GLY A 216      17.353  13.985  14.847  1.00  0.00           C  
ATOM    356  O   GLY A 216      16.885  12.867  15.049  1.00  0.00           O  
ATOM    357  H   GLY A 216      17.430  16.985  15.547  1.00  0.00           H  
ATOM    358  N   ILE A 217      18.667  14.160  14.646  1.00  0.00           N  
ATOM    359  CA  ILE A 217      19.636  13.055  14.564  1.00  0.00           C  
ATOM    360  CB  ILE A 217      20.321  13.146  13.195  1.00  0.00           C  
ATOM    361  CG2 ILE A 217      21.420  12.105  12.978  1.00  0.00           C  
ATOM    362  CG1 ILE A 217      19.234  13.068  12.118  1.00  0.00           C  
ATOM    363  CD1 ILE A 217      19.746  13.264  10.694  1.00  0.00           C  
ATOM    364  C   ILE A 217      20.630  13.083  15.759  1.00  0.00           C  
ATOM    365  O   ILE A 217      21.291  12.083  16.046  1.00  0.00           O  
ATOM    366  H   ILE A 217      19.022  15.087  14.544  1.00  0.00           H  
ATOM    367  N   GLY A 218      20.719  14.191  16.506  1.00  0.00           N  
ATOM    368  CA  GLY A 218      21.740  14.318  17.532  1.00  0.00           C  
ATOM    369  C   GLY A 218      23.171  14.318  16.942  1.00  0.00           C  
ATOM    370  O   GLY A 218      23.373  14.510  15.742  1.00  0.00           O  
ATOM    371  H   GLY A 218      20.253  15.015  16.188  1.00  0.00           H  
ATOM    372  N   SER A 219      24.198  14.217  17.791  1.00  0.00           N  
ATOM    373  CA  SER A 219      25.613  14.290  17.380  1.00  0.00           C  
ATOM    374  CB  SER A 219      26.211  15.124  18.487  1.00  0.00           C  
ATOM    375  OG  SER A 219      25.096  15.598  19.255  1.00  0.00           O  
ATOM    376  C   SER A 219      26.289  12.912  17.219  1.00  0.00           C  
ATOM    377  O   SER A 219      27.455  12.842  16.818  1.00  0.00           O  
ATOM    378  H   SER A 219      24.025  14.136  18.772  1.00  0.00           H  
ATOM    379  HG  SER A 219      25.447  15.897  20.096  1.00  0.00           H  
ATOM    380  N   GLY A 220      25.588  11.830  17.584  1.00  0.00           N  
ATOM    381  CA  GLY A 220      26.182  10.526  17.845  1.00  0.00           C  
ATOM    382  C   GLY A 220      27.323  10.588  18.888  1.00  0.00           C  
ATOM    383  O   GLY A 220      27.124  11.011  20.030  1.00  0.00           O  
ATOM    384  H   GLY A 220      24.634  11.959  17.848  1.00  0.00           H  
ATOM    385  N   VAL A 221      28.528  10.164  18.492  1.00  0.00           N  
ATOM    386  CA  VAL A 221      29.733  10.163  19.331  1.00  0.00           C  
ATOM    387  CB  VAL A 221      30.133   8.724  19.699  1.00  0.00           C  
ATOM    388  CG1 VAL A 221      30.963   8.691  20.982  1.00  0.00           C  
ATOM    389  CG2 VAL A 221      28.928   7.789  19.820  1.00  0.00           C  
ATOM    390  C   VAL A 221      30.908  10.909  18.642  1.00  0.00           C  
ATOM    391  O   VAL A 221      31.011  10.911  17.407  1.00  0.00           O  
ATOM    392  H   VAL A 221      28.658   9.912  17.530  1.00  0.00           H  
ATOM    393  N   ASN A 222      31.800  11.555  19.411  1.00  0.00           N  
ATOM    394  CA  ASN A 222      32.978  12.243  18.871  1.00  0.00           C  
ATOM    395  CB  ASN A 222      32.863  13.772  18.781  1.00  0.00           C  
ATOM    396  CG  ASN A 222      32.377  14.508  20.023  1.00  0.00           C  
ATOM    397  OD1 ASN A 222      31.717  15.535  19.867  1.00  0.00           O  
ATOM    398  ND2 ASN A 222      32.685  13.993  21.224  1.00  0.00           N  
ATOM    399  C   ASN A 222      34.282  11.820  19.570  1.00  0.00           C  
ATOM    400  O   ASN A 222      34.322  11.653  20.789  1.00  0.00           O  
ATOM    401  H   ASN A 222      31.749  11.467  20.407  1.00  0.00           H  
ATOM    402 HD21 ASN A 222      32.356  14.433  22.064  1.00  0.00           H  
ATOM    403 HD22 ASN A 222      33.227  13.156  21.357  1.00  0.00           H  
ATOM    404  N   PHE A 223      35.341  11.616  18.783  1.00  0.00           N  
ATOM    405  CA  PHE A 223      36.374  10.609  19.054  1.00  0.00           C  
ATOM    406  CB  PHE A 223      36.171   9.367  18.197  1.00  0.00           C  
ATOM    407  CG  PHE A 223      35.092   8.425  18.667  1.00  0.00           C  
ATOM    408  CD1 PHE A 223      33.918   8.300  17.935  1.00  0.00           C  
ATOM    409  CD2 PHE A 223      35.300   7.635  19.789  1.00  0.00           C  
ATOM    410  CE1 PHE A 223      32.989   7.327  18.280  1.00  0.00           C  
ATOM    411  CE2 PHE A 223      34.367   6.666  20.137  1.00  0.00           C  
ATOM    412  CZ  PHE A 223      33.229   6.488  19.361  1.00  0.00           C  
ATOM    413  C   PHE A 223      37.833  11.013  18.788  1.00  0.00           C  
ATOM    414  O   PHE A 223      38.086  11.874  17.939  1.00  0.00           O  
ATOM    415  H   PHE A 223      35.382  12.014  17.869  1.00  0.00           H  
ATOM    416  N   GLN A 224      38.801  10.280  19.361  1.00  0.00           N  
ATOM    417  CA  GLN A 224      40.203  10.335  18.936  1.00  0.00           C  
ATOM    418  CB  GLN A 224      40.949  11.320  19.829  1.00  0.00           C  
ATOM    419  CG  GLN A 224      40.746  11.028  21.314  1.00  0.00           C  
ATOM    420  CD  GLN A 224      41.220  12.222  22.105  1.00  0.00           C  
ATOM    421  OE1 GLN A 224      41.474  13.298  21.559  1.00  0.00           O  
ATOM    422  NE2 GLN A 224      41.314  11.977  23.424  1.00  0.00           N  
ATOM    423  C   GLN A 224      40.884   8.942  18.865  1.00  0.00           C  
ATOM    424  O   GLN A 224      40.582   8.057  19.669  1.00  0.00           O  
ATOM    425  H   GLN A 224      38.574   9.577  20.043  1.00  0.00           H  
ATOM    426 HE21 GLN A 224      41.541  12.661  24.118  1.00  0.00           H  
ATOM    427 HE22 GLN A 224      41.127  11.048  23.755  1.00  0.00           H  
ATOM    428  N   LEU A 225      41.809   8.765  17.907  1.00  0.00           N  
ATOM    429  CA  LEU A 225      42.619   7.538  17.778  1.00  0.00           C  
ATOM    430  CB  LEU A 225      42.864   7.223  16.301  1.00  0.00           C  
ATOM    431  CG  LEU A 225      41.576   7.020  15.508  1.00  0.00           C  
ATOM    432  CD1 LEU A 225      41.848   6.888  14.010  1.00  0.00           C  
ATOM    433  CD2 LEU A 225      40.762   5.845  16.048  1.00  0.00           C  
ATOM    434  C   LEU A 225      43.946   7.640  18.567  1.00  0.00           C  
ATOM    435  O   LEU A 225      43.949   7.579  19.793  1.00  0.00           O  
ATOM    436  H   LEU A 225      42.016   9.535  17.307  1.00  0.00           H  
ATOM    437  N   ASN A 226      45.076   7.946  17.903  1.00  0.00           N  
ATOM    438  CA  ASN A 226      46.405   8.245  18.485  1.00  0.00           C  
ATOM    439  CB  ASN A 226      47.538   8.193  17.458  1.00  0.00           C  
ATOM    440  CG  ASN A 226      47.513   9.447  16.617  1.00  0.00           C  
ATOM    441  OD1 ASN A 226      46.491  10.117  16.509  1.00  0.00           O  
ATOM    442  ND2 ASN A 226      48.674   9.705  15.988  1.00  0.00           N  
ATOM    443  C   ASN A 226      46.434   9.604  19.250  1.00  0.00           C  
ATOM    444  O   ASN A 226      47.405  10.360  19.207  1.00  0.00           O  
ATOM    445  H   ASN A 226      45.023   8.110  16.920  1.00  0.00           H  
ATOM    446 HD21 ASN A 226      48.768  10.450  15.325  1.00  0.00           H  
ATOM    447 HD22 ASN A 226      49.475   9.130  16.158  1.00  0.00           H  
ATOM    448  N   ASN A 227      45.286   9.985  19.817  1.00  0.00           N  
ATOM    449  CA  ASN A 227      44.883  11.256  20.411  1.00  0.00           C  
ATOM    450  CB  ASN A 227      45.648  11.589  21.700  1.00  0.00           C  
ATOM    451  CG  ASN A 227      45.493  10.508  22.745  1.00  0.00           C  
ATOM    452  OD1 ASN A 227      46.066   9.431  22.637  1.00  0.00           O  
ATOM    453  ND2 ASN A 227      44.694  10.851  23.771  1.00  0.00           N  
ATOM    454  C   ASN A 227      44.983  12.510  19.502  1.00  0.00           C  
ATOM    455  O   ASN A 227      44.105  13.372  19.592  1.00  0.00           O  
ATOM    456  H   ASN A 227      44.660   9.232  20.001  1.00  0.00           H  
ATOM    457 HD21 ASN A 227      44.516  10.175  24.490  1.00  0.00           H  
ATOM    458 HD22 ASN A 227      44.283  11.759  23.838  1.00  0.00           H  
ATOM    459  N   GLN A 228      45.954  12.582  18.584  1.00  0.00           N  
ATOM    460  CA  GLN A 228      46.033  13.580  17.508  1.00  0.00           C  
ATOM    461  CB  GLN A 228      47.428  13.573  16.891  1.00  0.00           C  
ATOM    462  CG  GLN A 228      48.486  13.763  17.981  1.00  0.00           C  
ATOM    463  CD  GLN A 228      48.196  15.036  18.756  1.00  0.00           C  
ATOM    464  OE1 GLN A 228      47.493  15.048  19.762  1.00  0.00           O  
ATOM    465  NE2 GLN A 228      48.789  16.119  18.225  1.00  0.00           N  
ATOM    466  C   GLN A 228      44.907  13.414  16.454  1.00  0.00           C  
ATOM    467  O   GLN A 228      44.173  14.357  16.157  1.00  0.00           O  
ATOM    468  H   GLN A 228      46.638  11.859  18.557  1.00  0.00           H  
ATOM    469 HE21 GLN A 228      48.693  17.021  18.646  1.00  0.00           H  
ATOM    470 HE22 GLN A 228      49.349  16.042  17.399  1.00  0.00           H  
ATOM    471  N   HIS A 229      44.729  12.208  15.904  1.00  0.00           N  
ATOM    472  CA  HIS A 229      43.741  11.921  14.859  1.00  0.00           C  
ATOM    473  CB  HIS A 229      44.093  10.703  13.988  1.00  0.00           C  
ATOM    474  CG  HIS A 229      45.323  10.993  13.143  1.00  0.00           C  
ATOM    475  ND1 HIS A 229      45.329  11.259  11.815  1.00  0.00           N  
ATOM    476  CD2 HIS A 229      46.646  11.029  13.592  1.00  0.00           C  
ATOM    477  NE2 HIS A 229      47.447  11.316  12.541  1.00  0.00           N  
ATOM    478  CE1 HIS A 229      46.634  11.458  11.442  1.00  0.00           C  
ATOM    479  C   HIS A 229      42.308  11.872  15.409  1.00  0.00           C  
ATOM    480  O   HIS A 229      42.031  11.089  16.318  1.00  0.00           O  
ATOM    481  H   HIS A 229      45.275  11.451  16.253  1.00  0.00           H  
ATOM    482  HD1 HIS A 229      44.592  11.313  11.158  1.00  0.00           H  
ATOM    483  N   LYS A 230      41.384  12.665  14.847  1.00  0.00           N  
ATOM    484  CA  LYS A 230      40.079  12.958  15.449  1.00  0.00           C  
ATOM    485  CB  LYS A 230      40.042  14.315  16.156  1.00  0.00           C  
ATOM    486  CG  LYS A 230      41.086  14.495  17.258  1.00  0.00           C  
ATOM    487  CD  LYS A 230      40.846  15.780  18.049  1.00  0.00           C  
ATOM    488  CE  LYS A 230      41.988  16.120  19.008  1.00  0.00           C  
ATOM    489  NZ  LYS A 230      42.281  14.966  19.862  1.00  0.00           N1+
ATOM    490  C   LYS A 230      38.893  12.863  14.468  1.00  0.00           C  
ATOM    491  O   LYS A 230      39.037  13.164  13.282  1.00  0.00           O  
ATOM    492  H   LYS A 230      41.578  13.141  13.988  1.00  0.00           H  
ATOM    493  HZ1 LYS A 230      41.480  14.628  20.438  1.00  0.00           H  
ATOM    494  HZ2 LYS A 230      43.078  15.159  20.497  1.00  0.00           H  
ATOM    495  HZ3 LYS A 230      42.609  14.163  19.284  1.00  0.00           H  
ATOM    496  N   PHE A 231      37.718  12.453  14.968  1.00  0.00           N  
ATOM    497  CA  PHE A 231      36.514  12.313  14.130  1.00  0.00           C  
ATOM    498  CB  PHE A 231      36.586  11.065  13.239  1.00  0.00           C  
ATOM    499  CG  PHE A 231      36.743   9.800  14.048  1.00  0.00           C  
ATOM    500  CD1 PHE A 231      38.009   9.371  14.428  1.00  0.00           C  
ATOM    501  CD2 PHE A 231      35.625   9.050  14.390  1.00  0.00           C  
ATOM    502  CE1 PHE A 231      38.160   8.183  15.129  1.00  0.00           C  
ATOM    503  CE2 PHE A 231      35.779   7.857  15.088  1.00  0.00           C  
ATOM    504  CZ  PHE A 231      37.046   7.417  15.448  1.00  0.00           C  
ATOM    505  C   PHE A 231      35.160  12.406  14.861  1.00  0.00           C  
ATOM    506  O   PHE A 231      35.077  12.180  16.072  1.00  0.00           O  
ATOM    507  H   PHE A 231      37.630  12.222  15.941  1.00  0.00           H  
ATOM    508  N   ASN A 232      34.069  12.645  14.122  1.00  0.00           N  
ATOM    509  CA  ASN A 232      32.704  12.427  14.612  1.00  0.00           C  
ATOM    510  CB  ASN A 232      31.888  13.670  14.282  1.00  0.00           C  
ATOM    511  CG  ASN A 232      30.637  13.805  15.124  1.00  0.00           C  
ATOM    512  OD1 ASN A 232      30.493  14.803  15.829  1.00  0.00           O  
ATOM    513  ND2 ASN A 232      29.710  12.846  14.985  1.00  0.00           N  
ATOM    514  C   ASN A 232      32.033  11.217  13.917  1.00  0.00           C  
ATOM    515  O   ASN A 232      32.013  11.163  12.684  1.00  0.00           O  
ATOM    516  H   ASN A 232      34.200  12.855  13.148  1.00  0.00           H  
ATOM    517 HD21 ASN A 232      28.917  12.736  15.599  1.00  0.00           H  
ATOM    518 HD22 ASN A 232      29.768  12.131  14.288  1.00  0.00           H  
ATOM    519  N   ILE A 233      31.356  10.340  14.678  1.00  0.00           N  
ATOM    520  CA  ILE A 233      30.416   9.345  14.135  1.00  0.00           C  
ATOM    521  CB  ILE A 233      30.700   7.934  14.654  1.00  0.00           C  
ATOM    522  CG2 ILE A 233      29.722   6.933  14.035  1.00  0.00           C  
ATOM    523  CG1 ILE A 233      32.144   7.529  14.364  1.00  0.00           C  
ATOM    524  CD1 ILE A 233      32.441   6.087  14.782  1.00  0.00           C  
ATOM    525  C   ILE A 233      28.966   9.771  14.444  1.00  0.00           C  
ATOM    526  O   ILE A 233      28.509   9.699  15.591  1.00  0.00           O  
ATOM    527  H   ILE A 233      31.389  10.415  15.675  1.00  0.00           H  
ATOM    528  N   LEU A 234      28.246  10.210  13.405  1.00  0.00           N  
ATOM    529  CA  LEU A 234      26.781  10.271  13.392  1.00  0.00           C  
ATOM    530  CB  LEU A 234      26.364  11.225  12.280  1.00  0.00           C  
ATOM    531  CG  LEU A 234      27.075  12.564  12.447  1.00  0.00           C  
ATOM    532  CD1 LEU A 234      27.298  13.279  11.115  1.00  0.00           C  
ATOM    533  CD2 LEU A 234      26.378  13.425  13.496  1.00  0.00           C  
ATOM    534  C   LEU A 234      26.170   8.865  13.147  1.00  0.00           C  
ATOM    535  O   LEU A 234      26.473   8.228  12.136  1.00  0.00           O  
ATOM    536  H   LEU A 234      28.695  10.193  12.509  1.00  0.00           H  
ATOM    537  N   ILE A 235      25.290   8.369  14.027  1.00  0.00           N  
ATOM    538  CA  ILE A 235      24.789   6.983  13.993  1.00  0.00           C  
ATOM    539  CB  ILE A 235      24.948   6.340  15.369  1.00  0.00           C  
ATOM    540  CG2 ILE A 235      24.411   4.908  15.363  1.00  0.00           C  
ATOM    541  CG1 ILE A 235      26.401   6.433  15.837  1.00  0.00           C  
ATOM    542  CD1 ILE A 235      26.622   5.863  17.237  1.00  0.00           C  
ATOM    543  C   ILE A 235      23.307   6.928  13.547  1.00  0.00           C  
ATOM    544  O   ILE A 235      22.409   7.372  14.270  1.00  0.00           O  
ATOM    545  H   ILE A 235      24.908   8.961  14.736  1.00  0.00           H  
ATOM    546  N   LEU A 236      23.037   6.385  12.352  1.00  0.00           N  
ATOM    547  CA  LEU A 236      21.765   6.603  11.661  1.00  0.00           C  
ATOM    548  CB  LEU A 236      22.007   6.935  10.190  1.00  0.00           C  
ATOM    549  CG  LEU A 236      23.021   8.061   9.990  1.00  0.00           C  
ATOM    550  CD1 LEU A 236      23.376   8.224   8.517  1.00  0.00           C  
ATOM    551  CD2 LEU A 236      22.560   9.379  10.610  1.00  0.00           C  
ATOM    552  C   LEU A 236      20.819   5.386  11.770  1.00  0.00           C  
ATOM    553  O   LEU A 236      20.553   4.696  10.787  1.00  0.00           O  
ATOM    554  H   LEU A 236      23.732   5.837  11.894  1.00  0.00           H  
ATOM    555  N   TYR A 237      20.221   5.176  12.951  1.00  0.00           N  
ATOM    556  CA  TYR A 237      19.232   4.116  13.250  1.00  0.00           C  
ATOM    557  CB  TYR A 237      18.991   3.966  14.755  1.00  0.00           C  
ATOM    558  CG  TYR A 237      19.719   2.725  15.240  1.00  0.00           C  
ATOM    559  CD1 TYR A 237      20.775   2.833  16.139  1.00  0.00           C  
ATOM    560  CE1 TYR A 237      21.438   1.690  16.581  1.00  0.00           C  
ATOM    561  CD2 TYR A 237      19.338   1.466  14.784  1.00  0.00           C  
ATOM    562  CE2 TYR A 237      20.002   0.325  15.226  1.00  0.00           C  
ATOM    563  CZ  TYR A 237      21.056   0.431  16.128  1.00  0.00           C  
ATOM    564  OH  TYR A 237      21.719  -0.702  16.573  1.00  0.00           O  
ATOM    565  C   TYR A 237      17.924   3.999  12.408  1.00  0.00           C  
ATOM    566  O   TYR A 237      16.957   3.366  12.822  1.00  0.00           O  
ATOM    567  H   TYR A 237      20.472   5.817  13.678  1.00  0.00           H  
ATOM    568  HH  TYR A 237      21.479  -1.424  15.987  1.00  0.00           H  
ATOM    569  N   SER A 238      17.848   4.605  11.222  1.00  0.00           N  
ATOM    570  CA  SER A 238      16.781   4.362  10.242  1.00  0.00           C  
ATOM    571  CB  SER A 238      15.594   5.259  10.597  1.00  0.00           C  
ATOM    572  OG  SER A 238      15.510   5.419  12.019  1.00  0.00           O  
ATOM    573  C   SER A 238      17.278   4.649   8.810  1.00  0.00           C  
ATOM    574  O   SER A 238      17.758   5.743   8.508  1.00  0.00           O  
ATOM    575  H   SER A 238      18.607   5.150  10.869  1.00  0.00           H  
ATOM    576  HG  SER A 238      15.637   4.550  12.392  1.00  0.00           H  
ATOM    577  N   THR A 239      17.328   3.589   7.985  1.00  0.00           N  
ATOM    578  CA  THR A 239      18.118   3.543   6.735  1.00  0.00           C  
ATOM    579  CB  THR A 239      17.538   4.600   5.812  1.00  0.00           C  
ATOM    580  OG1 THR A 239      16.110   4.468   5.866  1.00  0.00           O  
ATOM    581  CG2 THR A 239      18.046   4.489   4.373  1.00  0.00           C  
ATOM    582  C   THR A 239      19.586   3.718   7.105  1.00  0.00           C  
ATOM    583  O   THR A 239      20.320   2.769   7.228  1.00  0.00           O  
ATOM    584  H   THR A 239      16.935   2.730   8.303  1.00  0.00           H  
ATOM    585  HG1 THR A 239      15.916   3.632   5.456  1.00  0.00           H  
ATOM    586  N   PRO A 277      13.394  14.675   3.262  1.00  0.00           N1+
ATOM    587  CD  PRO A 277      12.248  13.935   2.748  1.00  0.00           C  
ATOM    588  CA  PRO A 277      13.453  14.668   4.742  1.00  0.00           C  
ATOM    589  CB  PRO A 277      12.633  13.419   5.067  1.00  0.00           C  
ATOM    590  CG  PRO A 277      11.532  13.440   4.004  1.00  0.00           C  
ATOM    591  C   PRO A 277      14.888  14.721   5.348  1.00  0.00           C  
ATOM    592  O   PRO A 277      15.805  15.201   4.689  1.00  0.00           O  
ATOM    593  N   GLN A 278      15.113  14.265   6.592  1.00  0.00           N  
ATOM    594  CA  GLN A 278      16.391  14.490   7.289  1.00  0.00           C  
ATOM    595  CB  GLN A 278      16.167  14.376   8.796  1.00  0.00           C  
ATOM    596  CG  GLN A 278      15.012  15.238   9.305  1.00  0.00           C  
ATOM    597  CD  GLN A 278      15.395  16.698   9.224  1.00  0.00           C  
ATOM    598  OE1 GLN A 278      15.441  17.318   8.164  1.00  0.00           O  
ATOM    599  NE2 GLN A 278      15.682  17.227  10.415  1.00  0.00           N  
ATOM    600  C   GLN A 278      17.562  13.555   6.897  1.00  0.00           C  
ATOM    601  O   GLN A 278      18.661  14.038   6.659  1.00  0.00           O  
ATOM    602  H   GLN A 278      14.384  13.767   7.056  1.00  0.00           H  
ATOM    603 HE21 GLN A 278      15.904  18.194  10.579  1.00  0.00           H  
ATOM    604 HE22 GLN A 278      15.767  16.666  11.244  1.00  0.00           H  
ATOM    605  N   ILE A 279      17.386  12.225   6.837  1.00  0.00           N  
ATOM    606  CA  ILE A 279      18.534  11.290   6.788  1.00  0.00           C  
ATOM    607  CB  ILE A 279      18.018   9.865   6.933  1.00  0.00           C  
ATOM    608  CG2 ILE A 279      19.157   8.845   7.006  1.00  0.00           C  
ATOM    609  CG1 ILE A 279      17.091   9.804   8.146  1.00  0.00           C  
ATOM    610  CD1 ILE A 279      16.183   8.577   8.130  1.00  0.00           C  
ATOM    611  C   ILE A 279      19.372  11.464   5.488  1.00  0.00           C  
ATOM    612  O   ILE A 279      20.598  11.559   5.519  1.00  0.00           O  
ATOM    613  H   ILE A 279      16.452  11.875   6.802  1.00  0.00           H  
ATOM    614  N   GLN A 280      18.708  11.663   4.345  1.00  0.00           N  
ATOM    615  CA  GLN A 280      19.318  12.126   3.103  1.00  0.00           C  
ATOM    616  CB  GLN A 280      18.258  12.212   1.995  1.00  0.00           C  
ATOM    617  CG  GLN A 280      16.945  12.917   2.373  1.00  0.00           C  
ATOM    618  CD  GLN A 280      15.888  11.929   2.851  1.00  0.00           C  
ATOM    619  OE1 GLN A 280      16.022  11.230   3.856  1.00  0.00           O  
ATOM    620  NE2 GLN A 280      14.799  11.906   2.072  1.00  0.00           N  
ATOM    621  C   GLN A 280      20.117  13.453   3.240  1.00  0.00           C  
ATOM    622  O   GLN A 280      21.122  13.602   2.550  1.00  0.00           O  
ATOM    623  H   GLN A 280      17.730  11.493   4.415  1.00  0.00           H  
ATOM    624 HE21 GLN A 280      14.069  11.238   2.219  1.00  0.00           H  
ATOM    625 HE22 GLN A 280      14.705  12.587   1.340  1.00  0.00           H  
ATOM    626  N   LYS A 281      19.813  14.347   4.197  1.00  0.00           N  
ATOM    627  CA  LYS A 281      20.631  15.545   4.429  1.00  0.00           C  
ATOM    628  CB  LYS A 281      19.852  16.501   5.337  1.00  0.00           C  
ATOM    629  CG  LYS A 281      20.562  17.775   5.800  1.00  0.00           C  
ATOM    630  CD  LYS A 281      19.918  18.282   7.092  1.00  0.00           C  
ATOM    631  CE  LYS A 281      18.401  18.401   6.951  1.00  0.00           C  
ATOM    632  NZ  LYS A 281      17.778  18.576   8.268  1.00  0.00           N1+
ATOM    633  C   LYS A 281      21.982  15.178   5.083  1.00  0.00           C  
ATOM    634  O   LYS A 281      22.959  15.921   4.963  1.00  0.00           O  
ATOM    635  H   LYS A 281      19.014  14.209   4.777  1.00  0.00           H  
ATOM    636  HZ1 LYS A 281      18.198  17.970   9.005  1.00  0.00           H  
ATOM    637  HZ2 LYS A 281      16.760  18.370   8.231  1.00  0.00           H  
ATOM    638  HZ3 LYS A 281      17.878  19.522   8.695  1.00  0.00           H  
ATOM    639  N   VAL A 282      22.107  13.988   5.688  1.00  0.00           N  
ATOM    640  CA  VAL A 282      23.412  13.515   6.123  1.00  0.00           C  
ATOM    641  CB  VAL A 282      23.317  12.324   7.067  1.00  0.00           C  
ATOM    642  CG1 VAL A 282      24.673  12.099   7.721  1.00  0.00           C  
ATOM    643  CG2 VAL A 282      22.249  12.556   8.133  1.00  0.00           C  
ATOM    644  C   VAL A 282      24.318  13.233   4.908  1.00  0.00           C  
ATOM    645  O   VAL A 282      25.469  13.656   4.907  1.00  0.00           O  
ATOM    646  H   VAL A 282      21.318  13.374   5.719  1.00  0.00           H  
ATOM    647  N   CYS A 283      23.783  12.718   3.796  1.00  0.00           N  
ATOM    648  CA  CYS A 283      24.527  12.575   2.540  1.00  0.00           C  
ATOM    649  CB  CYS A 283      23.671  11.754   1.582  1.00  0.00           C  
ATOM    650  SG  CYS A 283      22.900  10.366   2.450  1.00  0.00           S  
ATOM    651  C   CYS A 283      24.948  13.935   1.934  1.00  0.00           C  
ATOM    652  O   CYS A 283      25.967  13.990   1.236  1.00  0.00           O  
ATOM    653  H   CYS A 283      22.809  12.484   3.781  1.00  0.00           H  
ATOM    654  N   GLU A 284      24.198  15.016   2.203  1.00  0.00           N  
ATOM    655  CA  GLU A 284      24.541  16.395   1.823  1.00  0.00           C  
ATOM    656  CB  GLU A 284      23.283  17.258   1.893  1.00  0.00           C  
ATOM    657  CG  GLU A 284      22.120  16.684   1.084  1.00  0.00           C  
ATOM    658  CD  GLU A 284      20.828  17.308   1.573  1.00  0.00           C  
ATOM    659  OE1 GLU A 284      20.890  18.338   2.244  1.00  0.00           O  
ATOM    660  OE2 GLU A 284      19.766  16.739   1.325  1.00  0.00           O1-
ATOM    661  C   GLU A 284      25.640  16.992   2.733  1.00  0.00           C  
ATOM    662  O   GLU A 284      26.481  17.734   2.231  1.00  0.00           O  
ATOM    663  H   GLU A 284      23.357  14.912   2.738  1.00  0.00           H  
ATOM    664  N   VAL A 285      25.640  16.708   4.049  1.00  0.00           N  
ATOM    665  CA  VAL A 285      26.671  17.218   4.963  1.00  0.00           C  
ATOM    666  CB  VAL A 285      26.028  17.607   6.308  1.00  0.00           C  
ATOM    667  CG1 VAL A 285      25.595  16.384   7.117  1.00  0.00           C  
ATOM    668  CG2 VAL A 285      26.917  18.553   7.117  1.00  0.00           C  
ATOM    669  C   VAL A 285      27.945  16.349   5.155  1.00  0.00           C  
ATOM    670  O   VAL A 285      29.002  16.895   5.454  1.00  0.00           O  
ATOM    671  H   VAL A 285      24.899  16.136   4.406  1.00  0.00           H  
ATOM    672  N   VAL A 286      27.865  15.013   5.079  1.00  0.00           N  
ATOM    673  CA  VAL A 286      28.923  14.104   5.550  1.00  0.00           C  
ATOM    674  CB  VAL A 286      28.341  12.687   5.629  1.00  0.00           C  
ATOM    675  CG1 VAL A 286      28.244  12.012   4.261  1.00  0.00           C  
ATOM    676  CG2 VAL A 286      29.081  11.837   6.643  1.00  0.00           C  
ATOM    677  C   VAL A 286      30.280  14.132   4.783  1.00  0.00           C  
ATOM    678  O   VAL A 286      30.310  14.248   3.553  1.00  0.00           O  
ATOM    679  H   VAL A 286      27.014  14.630   4.730  1.00  0.00           H  
ATOM    680  N   ASP A 287      31.400  13.872   5.480  1.00  0.00           N  
ATOM    681  CA  ASP A 287      32.655  13.524   4.799  1.00  0.00           C  
ATOM    682  CB  ASP A 287      33.834  13.579   5.782  1.00  0.00           C  
ATOM    683  CG  ASP A 287      34.009  14.939   6.445  1.00  0.00           C  
ATOM    684  OD1 ASP A 287      35.134  15.424   6.483  1.00  0.00           O  
ATOM    685  OD2 ASP A 287      33.046  15.496   6.971  1.00  0.00           O1-
ATOM    686  C   ASP A 287      32.658  12.141   4.111  1.00  0.00           C  
ATOM    687  O   ASP A 287      33.141  12.009   2.988  1.00  0.00           O  
ATOM    688  H   ASP A 287      31.450  13.989   6.475  1.00  0.00           H  
ATOM    689  N   GLY A 288      32.099  11.113   4.772  1.00  0.00           N  
ATOM    690  CA  GLY A 288      32.175   9.727   4.308  1.00  0.00           C  
ATOM    691  C   GLY A 288      31.093   8.758   4.846  1.00  0.00           C  
ATOM    692  O   GLY A 288      30.418   9.010   5.856  1.00  0.00           O  
ATOM    693  H   GLY A 288      31.689  11.280   5.670  1.00  0.00           H  
ATOM    694  N   PHE A 289      30.937   7.631   4.139  1.00  0.00           N  
ATOM    695  CA  PHE A 289      29.790   6.737   4.217  1.00  0.00           C  
ATOM    696  CB  PHE A 289      29.222   6.491   2.821  1.00  0.00           C  
ATOM    697  CG  PHE A 289      28.747   7.776   2.195  1.00  0.00           C  
ATOM    698  CD1 PHE A 289      29.548   8.443   1.275  1.00  0.00           C  
ATOM    699  CD2 PHE A 289      27.498   8.282   2.533  1.00  0.00           C  
ATOM    700  CE1 PHE A 289      29.088   9.608   0.675  1.00  0.00           C  
ATOM    701  CE2 PHE A 289      27.037   9.445   1.932  1.00  0.00           C  
ATOM    702  CZ  PHE A 289      27.828  10.098   0.996  1.00  0.00           C  
ATOM    703  C   PHE A 289      30.083   5.371   4.861  1.00  0.00           C  
ATOM    704  O   PHE A 289      30.647   4.496   4.198  1.00  0.00           O  
ATOM    705  H   PHE A 289      31.629   7.399   3.456  1.00  0.00           H  
ATOM    706  N   ILE A 290      29.699   5.166   6.127  1.00  0.00           N  
ATOM    707  CA  ILE A 290      29.927   3.890   6.807  1.00  0.00           C  
ATOM    708  CB  ILE A 290      30.263   4.102   8.280  1.00  0.00           C  
ATOM    709  CG2 ILE A 290      30.684   2.780   8.916  1.00  0.00           C  
ATOM    710  CG1 ILE A 290      31.325   5.187   8.462  1.00  0.00           C  
ATOM    711  CD1 ILE A 290      31.644   5.448   9.935  1.00  0.00           C  
ATOM    712  C   ILE A 290      28.695   2.963   6.643  1.00  0.00           C  
ATOM    713  O   ILE A 290      27.664   3.147   7.301  1.00  0.00           O  
ATOM    714  H   ILE A 290      29.131   5.850   6.585  1.00  0.00           H  
ATOM    715  N   TYR A 291      28.821   1.940   5.786  1.00  0.00           N  
ATOM    716  CA  TYR A 291      27.777   0.930   5.603  1.00  0.00           C  
ATOM    717  CB  TYR A 291      27.707   0.515   4.134  1.00  0.00           C  
ATOM    718  CG  TYR A 291      26.521  -0.394   3.908  1.00  0.00           C  
ATOM    719  CD1 TYR A 291      26.708  -1.678   3.406  1.00  0.00           C  
ATOM    720  CE1 TYR A 291      25.607  -2.485   3.134  1.00  0.00           C  
ATOM    721  CD2 TYR A 291      25.238   0.060   4.187  1.00  0.00           C  
ATOM    722  CE2 TYR A 291      24.140  -0.748   3.918  1.00  0.00           C  
ATOM    723  CZ  TYR A 291      24.321  -2.010   3.365  1.00  0.00           C  
ATOM    724  OH  TYR A 291      23.222  -2.780   3.041  1.00  0.00           O  
ATOM    725  C   TYR A 291      28.002  -0.315   6.478  1.00  0.00           C  
ATOM    726  O   TYR A 291      28.973  -1.054   6.274  1.00  0.00           O  
ATOM    727  H   TYR A 291      29.700   1.802   5.334  1.00  0.00           H  
ATOM    728  HH  TYR A 291      23.338  -3.167   2.173  1.00  0.00           H  
ATOM    729  N   VAL A 292      27.111  -0.548   7.451  1.00  0.00           N  
ATOM    730  CA  VAL A 292      27.120  -1.776   8.251  1.00  0.00           C  
ATOM    731  CB  VAL A 292      26.557  -1.556   9.649  1.00  0.00           C  
ATOM    732  CG1 VAL A 292      26.979  -2.702  10.569  1.00  0.00           C  
ATOM    733  CG2 VAL A 292      27.031  -0.218  10.204  1.00  0.00           C  
ATOM    734  C   VAL A 292      26.419  -2.945   7.535  1.00  0.00           C  
ATOM    735  O   VAL A 292      25.185  -3.014   7.509  1.00  0.00           O  
ATOM    736  H   VAL A 292      26.319   0.055   7.517  1.00  0.00           H  
ATOM    737  N   ALA A 293      27.197  -3.882   6.971  1.00  0.00           N  
ATOM    738  CA  ALA A 293      26.685  -5.032   6.225  1.00  0.00           C  
ATOM    739  CB  ALA A 293      27.454  -5.203   4.915  1.00  0.00           C  
ATOM    740  C   ALA A 293      26.788  -6.346   7.028  1.00  0.00           C  
ATOM    741  O   ALA A 293      27.744  -6.552   7.778  1.00  0.00           O  
ATOM    742  H   ALA A 293      28.183  -3.836   7.125  1.00  0.00           H  
ATOM    743  N   ASN A 294      25.857  -7.288   6.829  1.00  0.00           N  
ATOM    744  CA  ASN A 294      25.910  -8.568   7.553  1.00  0.00           C  
ATOM    745  CB  ASN A 294      24.523  -9.191   7.530  1.00  0.00           C  
ATOM    746  CG  ASN A 294      24.440 -10.344   8.500  1.00  0.00           C  
ATOM    747  OD1 ASN A 294      25.236 -11.269   8.478  1.00  0.00           O  
ATOM    748  ND2 ASN A 294      23.423 -10.236   9.364  1.00  0.00           N  
ATOM    749  C   ASN A 294      26.986  -9.543   7.004  1.00  0.00           C  
ATOM    750  O   ASN A 294      26.990  -9.858   5.811  1.00  0.00           O  
ATOM    751  H   ASN A 294      25.167  -7.163   6.116  1.00  0.00           H  
ATOM    752 HD21 ASN A 294      23.263 -10.839  10.148  1.00  0.00           H  
ATOM    753 HD22 ASN A 294      22.748  -9.504   9.216  1.00  0.00           H  
ATOM    754  N   ALA A 295      27.780 -10.152   7.899  1.00  0.00           N  
ATOM    755  CA  ALA A 295      28.730 -11.211   7.567  1.00  0.00           C  
ATOM    756  CB  ALA A 295      30.170 -10.724   7.718  1.00  0.00           C  
ATOM    757  C   ALA A 295      28.549 -12.522   8.379  1.00  0.00           C  
ATOM    758  O   ALA A 295      29.437 -13.370   8.302  1.00  0.00           O  
ATOM    759  H   ALA A 295      27.687  -9.887   8.861  1.00  0.00           H  
ATOM    760  N   GLU A 296      27.471 -12.723   9.163  1.00  0.00           N  
ATOM    761  CA  GLU A 296      27.308 -13.947   9.968  1.00  0.00           C  
ATOM    762  CB  GLU A 296      26.308 -13.748  11.104  1.00  0.00           C  
ATOM    763  CG  GLU A 296      26.551 -12.427  11.823  1.00  0.00           C  
ATOM    764  CD  GLU A 296      26.385 -12.600  13.317  1.00  0.00           C  
ATOM    765  OE1 GLU A 296      25.266 -12.563  13.809  1.00  0.00           O  
ATOM    766  OE2 GLU A 296      27.387 -12.736  14.006  1.00  0.00           O1-
ATOM    767  C   GLU A 296      26.904 -15.169   9.115  1.00  0.00           C  
ATOM    768  O   GLU A 296      25.923 -15.115   8.375  1.00  0.00           O  
ATOM    769  H   GLU A 296      26.702 -12.093   9.097  1.00  0.00           H  
ATOM    770  N   ALA A 297      27.560 -16.324   9.295  1.00  0.00           N  
ATOM    771  CA  ALA A 297      27.341 -17.547   8.507  1.00  0.00           C  
ATOM    772  CB  ALA A 297      28.494 -18.535   8.681  1.00  0.00           C  
ATOM    773  C   ALA A 297      26.001 -18.284   8.783  1.00  0.00           C  
ATOM    774  O   ALA A 297      25.821 -19.424   8.358  1.00  0.00           O  
ATOM    775  H   ALA A 297      28.226 -16.329  10.038  1.00  0.00           H  
ATOM    776  N   HIS A 298      25.048 -17.626   9.452  1.00  0.00           N  
ATOM    777  CA  HIS A 298      23.638 -18.032   9.555  1.00  0.00           C  
ATOM    778  CB  HIS A 298      23.230 -18.177  11.028  1.00  0.00           C  
ATOM    779  CG  HIS A 298      22.780 -16.855  11.616  1.00  0.00           C  
ATOM    780  ND1 HIS A 298      23.606 -15.899  12.094  1.00  0.00           N  
ATOM    781  CD2 HIS A 298      21.460 -16.417  11.774  1.00  0.00           C  
ATOM    782  NE2 HIS A 298      21.501 -15.191  12.346  1.00  0.00           N  
ATOM    783  CE1 HIS A 298      22.819 -14.867  12.545  1.00  0.00           C  
ATOM    784  C   HIS A 298      22.682 -17.065   8.822  1.00  0.00           C  
ATOM    785  O   HIS A 298      21.523 -17.403   8.580  1.00  0.00           O  
ATOM    786  H   HIS A 298      25.251 -16.692   9.737  1.00  0.00           H  
ATOM    787  HD1 HIS A 298      24.583 -15.912  12.169  1.00  0.00           H  
ATOM    788  N   LYS A 299      23.156 -15.884   8.396  1.00  0.00           N  
ATOM    789  CA  LYS A 299      22.402 -15.043   7.471  1.00  0.00           C  
ATOM    790  CB  LYS A 299      22.939 -13.603   7.529  1.00  0.00           C  
ATOM    791  CG  LYS A 299      22.396 -12.581   6.513  1.00  0.00           C  
ATOM    792  CD  LYS A 299      20.991 -12.012   6.736  1.00  0.00           C  
ATOM    793  CE  LYS A 299      20.527 -11.075   5.599  1.00  0.00           C  
ATOM    794  NZ  LYS A 299      21.180  -9.756   5.616  1.00  0.00           N1+
ATOM    795  C   LYS A 299      22.473 -15.629   6.039  1.00  0.00           C  
ATOM    796  O   LYS A 299      23.554 -15.897   5.513  1.00  0.00           O  
ATOM    797  H   LYS A 299      24.123 -15.652   8.482  1.00  0.00           H  
ATOM    798  HZ1 LYS A 299      20.717  -9.141   6.325  1.00  0.00           H  
ATOM    799  HZ2 LYS A 299      21.121  -9.276   4.688  1.00  0.00           H  
ATOM    800  HZ3 LYS A 299      22.176  -9.789   5.878  1.00  0.00           H  
ATOM    801  N   ARG A 300      21.319 -15.774   5.378  1.00  0.00           N  
ATOM    802  CA  ARG A 300      21.209 -15.815   3.918  1.00  0.00           C  
ATOM    803  CB  ARG A 300      20.285 -16.960   3.518  1.00  0.00           C  
ATOM    804  CG  ARG A 300      20.824 -18.243   4.151  1.00  0.00           C  
ATOM    805  CD  ARG A 300      19.970 -19.486   3.918  1.00  0.00           C  
ATOM    806  NE  ARG A 300      20.567 -20.624   4.615  1.00  0.00           N  
ATOM    807  CZ  ARG A 300      20.224 -21.898   4.261  1.00  0.00           C  
ATOM    808  NH1 ARG A 300      19.333 -22.089   3.260  1.00  0.00           N  
ATOM    809  NH2 ARG A 300      20.782 -22.942   4.917  1.00  0.00           N1+
ATOM    810  C   ARG A 300      20.720 -14.434   3.424  1.00  0.00           C  
ATOM    811  O   ARG A 300      19.942 -13.778   4.115  1.00  0.00           O  
ATOM    812  H   ARG A 300      20.483 -15.537   5.871  1.00  0.00           H  
ATOM    813  HE  ARG A 300      21.201 -20.374   5.356  1.00  0.00           H  
ATOM    814 HH11 ARG A 300      19.042 -23.000   2.955  1.00  0.00           H  
ATOM    815 HH12 ARG A 300      18.922 -21.312   2.774  1.00  0.00           H  
ATOM    816 HH21 ARG A 300      21.445 -22.796   5.658  1.00  0.00           H  
ATOM    817 HH22 ARG A 300      20.568 -23.899   4.702  1.00  0.00           H  
ATOM    818  N   HIS A 301      21.200 -13.942   2.277  1.00  0.00           N  
ATOM    819  CA  HIS A 301      21.293 -12.492   2.012  1.00  0.00           C  
ATOM    820  CB  HIS A 301      22.705 -12.122   1.629  1.00  0.00           C  
ATOM    821  CG  HIS A 301      23.587 -11.888   2.816  1.00  0.00           C  
ATOM    822  ND1 HIS A 301      23.722 -10.686   3.395  1.00  0.00           N  
ATOM    823  CD2 HIS A 301      24.421 -12.811   3.449  1.00  0.00           C  
ATOM    824  NE2 HIS A 301      25.074 -12.141   4.426  1.00  0.00           N  
ATOM    825  CE1 HIS A 301      24.647 -10.838   4.388  1.00  0.00           C  
ATOM    826  C   HIS A 301      20.441 -12.030   0.802  1.00  0.00           C  
ATOM    827  O   HIS A 301      20.522 -12.592  -0.295  1.00  0.00           O  
ATOM    828  H   HIS A 301      21.601 -14.533   1.579  1.00  0.00           H  
ATOM    829  HD1 HIS A 301      23.246  -9.852   3.149  1.00  0.00           H  
ATOM    830  N   GLU A 302      19.658 -10.961   0.981  1.00  0.00           N  
ATOM    831  CA  GLU A 302      18.802 -10.353  -0.044  1.00  0.00           C  
ATOM    832  CB  GLU A 302      17.517  -9.777   0.576  1.00  0.00           C  
ATOM    833  CG  GLU A 302      16.650  -8.846  -0.296  1.00  0.00           C  
ATOM    834  CD  GLU A 302      16.431  -9.384  -1.701  1.00  0.00           C  
ATOM    835  OE1 GLU A 302      17.296  -9.196  -2.552  1.00  0.00           O  
ATOM    836  OE2 GLU A 302      15.370  -9.932  -1.975  1.00  0.00           O1-
ATOM    837  C   GLU A 302      19.616  -9.330  -0.873  1.00  0.00           C  
ATOM    838  O   GLU A 302      19.534  -8.120  -0.653  1.00  0.00           O  
ATOM    839  H   GLU A 302      19.805 -10.422   1.813  1.00  0.00           H  
ATOM    840  N   TRP A 303      20.508  -9.792  -1.763  1.00  0.00           N  
ATOM    841  CA  TRP A 303      21.518  -8.872  -2.312  1.00  0.00           C  
ATOM    842  CB  TRP A 303      22.538  -9.649  -3.133  1.00  0.00           C  
ATOM    843  CG  TRP A 303      23.388 -10.522  -2.239  1.00  0.00           C  
ATOM    844  CD2 TRP A 303      24.231 -10.125  -1.134  1.00  0.00           C  
ATOM    845  CE2 TRP A 303      24.913 -11.280  -0.681  1.00  0.00           C  
ATOM    846  CE3 TRP A 303      24.468  -8.905  -0.512  1.00  0.00           C  
ATOM    847  CD1 TRP A 303      23.601 -11.900  -2.380  1.00  0.00           C  
ATOM    848  NE1 TRP A 303      24.502 -12.352  -1.468  1.00  0.00           N  
ATOM    849  CZ2 TRP A 303      25.826 -11.178   0.362  1.00  0.00           C  
ATOM    850  CZ3 TRP A 303      25.377  -8.819   0.535  1.00  0.00           C  
ATOM    851  CH2 TRP A 303      26.056  -9.950   0.969  1.00  0.00           C  
ATOM    852  C   TRP A 303      20.954  -7.678  -3.125  1.00  0.00           C  
ATOM    853  O   TRP A 303      21.625  -6.656  -3.258  1.00  0.00           O  
ATOM    854  H   TRP A 303      20.531 -10.777  -1.938  1.00  0.00           H  
ATOM    855  HE1 TRP A 303      24.852 -13.271  -1.435  1.00  0.00           H  
ATOM    856  N   GLN A 304      19.698  -7.748  -3.583  1.00  0.00           N  
ATOM    857  CA  GLN A 304      18.986  -6.658  -4.257  1.00  0.00           C  
ATOM    858  CB  GLN A 304      17.721  -7.244  -4.888  1.00  0.00           C  
ATOM    859  CG  GLN A 304      16.531  -6.313  -5.093  1.00  0.00           C  
ATOM    860  CD  GLN A 304      15.303  -7.167  -5.350  1.00  0.00           C  
ATOM    861  OE1 GLN A 304      14.545  -6.923  -6.284  1.00  0.00           O  
ATOM    862  NE2 GLN A 304      15.140  -8.175  -4.470  1.00  0.00           N  
ATOM    863  C   GLN A 304      18.723  -5.442  -3.320  1.00  0.00           C  
ATOM    864  O   GLN A 304      19.348  -4.386  -3.491  1.00  0.00           O  
ATOM    865  H   GLN A 304      19.143  -8.533  -3.293  1.00  0.00           H  
ATOM    866 HE21 GLN A 304      14.370  -8.811  -4.475  1.00  0.00           H  
ATOM    867 HE22 GLN A 304      15.764  -8.411  -3.710  1.00  0.00           H  
ATOM    868  N   ASP A 305      17.930  -5.595  -2.245  1.00  0.00           N  
ATOM    869  CA  ASP A 305      17.865  -4.553  -1.209  1.00  0.00           C  
ATOM    870  CB  ASP A 305      16.701  -4.743  -0.241  1.00  0.00           C  
ATOM    871  CG  ASP A 305      16.563  -3.465   0.567  1.00  0.00           C  
ATOM    872  OD1 ASP A 305      16.595  -2.382  -0.019  1.00  0.00           O  
ATOM    873  OD2 ASP A 305      16.433  -3.543   1.785  1.00  0.00           O1-
ATOM    874  C   ASP A 305      19.188  -4.326  -0.439  1.00  0.00           C  
ATOM    875  O   ASP A 305      19.508  -3.193  -0.079  1.00  0.00           O  
ATOM    876  H   ASP A 305      17.534  -6.498  -2.059  1.00  0.00           H  
ATOM    877  N   GLU A 306      20.014  -5.352  -0.212  1.00  0.00           N  
ATOM    878  CA  GLU A 306      21.265  -5.177   0.527  1.00  0.00           C  
ATOM    879  CB  GLU A 306      21.805  -6.495   1.129  1.00  0.00           C  
ATOM    880  CG  GLU A 306      20.997  -6.961   2.357  1.00  0.00           C  
ATOM    881  CD  GLU A 306      21.587  -8.193   3.048  1.00  0.00           C  
ATOM    882  OE1 GLU A 306      22.480  -8.076   3.882  1.00  0.00           O  
ATOM    883  OE2 GLU A 306      21.095  -9.297   2.853  1.00  0.00           O1-
ATOM    884  C   GLU A 306      22.355  -4.394  -0.274  1.00  0.00           C  
ATOM    885  O   GLU A 306      23.069  -3.587   0.333  1.00  0.00           O  
ATOM    886  H   GLU A 306      19.740  -6.267  -0.506  1.00  0.00           H  
ATOM    887  N   PHE A 307      22.345  -4.394  -1.619  1.00  0.00           N  
ATOM    888  CA  PHE A 307      22.856  -3.259  -2.415  1.00  0.00           C  
ATOM    889  CB  PHE A 307      22.918  -3.695  -3.882  1.00  0.00           C  
ATOM    890  CG  PHE A 307      23.304  -2.545  -4.781  1.00  0.00           C  
ATOM    891  CD1 PHE A 307      24.608  -2.069  -4.784  1.00  0.00           C  
ATOM    892  CD2 PHE A 307      22.351  -1.969  -5.614  1.00  0.00           C  
ATOM    893  CE1 PHE A 307      24.960  -1.021  -5.624  1.00  0.00           C  
ATOM    894  CE2 PHE A 307      22.702  -0.916  -6.449  1.00  0.00           C  
ATOM    895  CZ  PHE A 307      24.008  -0.442  -6.454  1.00  0.00           C  
ATOM    896  C   PHE A 307      22.115  -1.902  -2.282  1.00  0.00           C  
ATOM    897  O   PHE A 307      22.721  -0.862  -1.992  1.00  0.00           O  
ATOM    898  H   PHE A 307      21.830  -5.107  -2.099  1.00  0.00           H  
ATOM    899  N   SER A 308      20.791  -1.886  -2.487  1.00  0.00           N  
ATOM    900  CA  SER A 308      20.007  -0.641  -2.533  1.00  0.00           C  
ATOM    901  CB  SER A 308      18.664  -1.029  -3.125  1.00  0.00           C  
ATOM    902  OG  SER A 308      18.951  -1.791  -4.304  1.00  0.00           O  
ATOM    903  C   SER A 308      19.940   0.124  -1.190  1.00  0.00           C  
ATOM    904  O   SER A 308      19.764   1.342  -1.195  1.00  0.00           O  
ATOM    905  H   SER A 308      20.303  -2.746  -2.644  1.00  0.00           H  
ATOM    906  HG  SER A 308      18.939  -2.707  -4.043  1.00  0.00           H  
ATOM    907  N   HIS A 309      20.217  -0.540  -0.061  1.00  0.00           N  
ATOM    908  CA  HIS A 309      20.403   0.109   1.249  1.00  0.00           C  
ATOM    909  CB  HIS A 309      19.933  -0.815   2.371  1.00  0.00           C  
ATOM    910  CG  HIS A 309      18.582  -0.344   2.846  1.00  0.00           C  
ATOM    911  ND1 HIS A 309      17.417  -0.900   2.475  1.00  0.00           N  
ATOM    912  CD2 HIS A 309      18.317   0.722   3.711  1.00  0.00           C  
ATOM    913  NE2 HIS A 309      16.971   0.806   3.861  1.00  0.00           N  
ATOM    914  CE1 HIS A 309      16.421  -0.198   3.097  1.00  0.00           C  
ATOM    915  C   HIS A 309      21.851   0.592   1.509  1.00  0.00           C  
ATOM    916  O   HIS A 309      22.103   1.235   2.530  1.00  0.00           O  
ATOM    917  H   HIS A 309      20.307  -1.535  -0.095  1.00  0.00           H  
ATOM    918  HD1 HIS A 309      17.273  -1.672   1.865  1.00  0.00           H  
ATOM    919  N   ILE A 310      22.781   0.414   0.556  1.00  0.00           N  
ATOM    920  CA  ILE A 310      23.857   1.387   0.366  1.00  0.00           C  
ATOM    921  CB  ILE A 310      25.070   0.772  -0.314  1.00  0.00           C  
ATOM    922  CG2 ILE A 310      26.282   1.672  -0.089  1.00  0.00           C  
ATOM    923  CG1 ILE A 310      25.305  -0.664   0.132  1.00  0.00           C  
ATOM    924  CD1 ILE A 310      26.433  -1.319  -0.654  1.00  0.00           C  
ATOM    925  C   ILE A 310      23.342   2.553  -0.499  1.00  0.00           C  
ATOM    926  O   ILE A 310      23.385   3.701  -0.061  1.00  0.00           O  
ATOM    927  H   ILE A 310      22.580  -0.222  -0.188  1.00  0.00           H  
ATOM    928  N   MET A 311      22.801   2.267  -1.693  1.00  0.00           N  
ATOM    929  CA  MET A 311      22.422   3.296  -2.668  1.00  0.00           C  
ATOM    930  CB  MET A 311      21.770   2.642  -3.885  1.00  0.00           C  
ATOM    931  CG  MET A 311      21.429   3.647  -4.985  1.00  0.00           C  
ATOM    932  SD  MET A 311      20.715   2.849  -6.430  1.00  0.00           S  
ATOM    933  CE  MET A 311      19.337   2.035  -5.607  1.00  0.00           C  
ATOM    934  C   MET A 311      21.506   4.398  -2.073  1.00  0.00           C  
ATOM    935  O   MET A 311      21.812   5.581  -2.228  1.00  0.00           O  
ATOM    936  H   MET A 311      22.747   1.299  -1.948  1.00  0.00           H  
ATOM    937  N   ALA A 312      20.487   4.041  -1.271  1.00  0.00           N  
ATOM    938  CA  ALA A 312      19.584   4.994  -0.599  1.00  0.00           C  
ATOM    939  CB  ALA A 312      18.428   4.248   0.070  1.00  0.00           C  
ATOM    940  C   ALA A 312      20.263   5.900   0.467  1.00  0.00           C  
ATOM    941  O   ALA A 312      19.620   6.754   1.077  1.00  0.00           O  
ATOM    942  H   ALA A 312      20.346   3.068  -1.105  1.00  0.00           H  
ATOM    943  N   MET A 313      21.561   5.704   0.716  1.00  0.00           N  
ATOM    944  CA  MET A 313      22.407   6.504   1.581  1.00  0.00           C  
ATOM    945  CB  MET A 313      22.901   5.696   2.776  1.00  0.00           C  
ATOM    946  CG  MET A 313      21.791   5.302   3.747  1.00  0.00           C  
ATOM    947  SD  MET A 313      20.929   6.729   4.428  1.00  0.00           S  
ATOM    948  CE  MET A 313      22.364   7.658   4.992  1.00  0.00           C  
ATOM    949  C   MET A 313      23.615   7.105   0.825  1.00  0.00           C  
ATOM    950  O   MET A 313      24.482   7.669   1.490  1.00  0.00           O  
ATOM    951  H   MET A 313      22.044   4.986   0.218  1.00  0.00           H  
ATOM    952  N   THR A 314      23.752   6.978  -0.514  1.00  0.00           N  
ATOM    953  CA  THR A 314      25.018   7.400  -1.159  1.00  0.00           C  
ATOM    954  CB  THR A 314      25.976   6.202  -1.055  1.00  0.00           C  
ATOM    955  OG1 THR A 314      25.788   5.561   0.213  1.00  0.00           O  
ATOM    956  CG2 THR A 314      27.450   6.579  -1.218  1.00  0.00           C  
ATOM    957  C   THR A 314      24.892   8.011  -2.584  1.00  0.00           C  
ATOM    958  O   THR A 314      25.740   7.790  -3.450  1.00  0.00           O  
ATOM    959  H   THR A 314      23.082   6.485  -1.071  1.00  0.00           H  
ATOM    960  HG1 THR A 314      25.769   6.263   0.857  1.00  0.00           H  
ATOM    961  N   ASP A 315      23.872   8.847  -2.832  1.00  0.00           N  
ATOM    962  CA  ASP A 315      23.673   9.499  -4.136  1.00  0.00           C  
ATOM    963  CB  ASP A 315      22.208   9.940  -4.206  1.00  0.00           C  
ATOM    964  CG  ASP A 315      21.946  10.692  -5.489  1.00  0.00           C  
ATOM    965  OD1 ASP A 315      22.010  11.913  -5.474  1.00  0.00           O  
ATOM    966  OD2 ASP A 315      21.698  10.062  -6.510  1.00  0.00           O1-
ATOM    967  C   ASP A 315      24.647  10.672  -4.484  1.00  0.00           C  
ATOM    968  O   ASP A 315      24.908  11.527  -3.629  1.00  0.00           O  
ATOM    969  H   ASP A 315      23.242   9.082  -2.095  1.00  0.00           H  
ATOM    970  N   PRO A 316      25.133  10.806  -5.735  1.00  0.00           N  
ATOM    971  CD  PRO A 316      24.894   9.863  -6.825  1.00  0.00           C  
ATOM    972  CA  PRO A 316      26.114  11.829  -6.101  1.00  0.00           C  
ATOM    973  CB  PRO A 316      26.746  11.241  -7.363  1.00  0.00           C  
ATOM    974  CG  PRO A 316      25.615  10.462  -8.025  1.00  0.00           C  
ATOM    975  C   PRO A 316      25.541  13.251  -6.333  1.00  0.00           C  
ATOM    976  O   PRO A 316      26.301  14.219  -6.303  1.00  0.00           O  
ATOM    977  N   ALA A 317      24.223  13.417  -6.511  1.00  0.00           N  
ATOM    978  CA  ALA A 317      23.554  14.723  -6.544  1.00  0.00           C  
ATOM    979  CB  ALA A 317      22.301  14.668  -7.420  1.00  0.00           C  
ATOM    980  C   ALA A 317      23.166  15.193  -5.121  1.00  0.00           C  
ATOM    981  O   ALA A 317      23.089  16.392  -4.863  1.00  0.00           O  
ATOM    982  H   ALA A 317      23.617  12.616  -6.456  1.00  0.00           H  
ATOM    983  N   PHE A 318      22.992  14.253  -4.186  1.00  0.00           N  
ATOM    984  CA  PHE A 318      23.085  14.503  -2.753  1.00  0.00           C  
ATOM    985  CB  PHE A 318      22.533  13.329  -1.945  1.00  0.00           C  
ATOM    986  CG  PHE A 318      21.026  13.389  -1.929  1.00  0.00           C  
ATOM    987  CD1 PHE A 318      20.386  14.603  -1.713  1.00  0.00           C  
ATOM    988  CD2 PHE A 318      20.279  12.233  -2.118  1.00  0.00           C  
ATOM    989  CE1 PHE A 318      18.998  14.662  -1.681  1.00  0.00           C  
ATOM    990  CE2 PHE A 318      18.891  12.291  -2.089  1.00  0.00           C  
ATOM    991  CZ  PHE A 318      18.251  13.505  -1.869  1.00  0.00           C  
ATOM    992  C   PHE A 318      24.490  14.878  -2.232  1.00  0.00           C  
ATOM    993  O   PHE A 318      24.638  15.871  -1.524  1.00  0.00           O  
ATOM    994  H   PHE A 318      22.926  13.304  -4.493  1.00  0.00           H  
ATOM    995  N   GLY A 319      25.557  14.209  -2.697  1.00  0.00           N  
ATOM    996  CA  GLY A 319      26.872  14.857  -2.730  1.00  0.00           C  
ATOM    997  C   GLY A 319      28.046  14.023  -3.309  1.00  0.00           C  
ATOM    998  O   GLY A 319      28.076  12.797  -3.194  1.00  0.00           O  
ATOM    999  H   GLY A 319      25.440  13.344  -3.191  1.00  0.00           H  
ATOM   1000  N   SER A 320      29.079  14.712  -3.815  1.00  0.00           N  
ATOM   1001  CA  SER A 320      30.018  14.192  -4.822  1.00  0.00           C  
ATOM   1002  CB  SER A 320      30.935  15.370  -5.106  1.00  0.00           C  
ATOM   1003  OG  SER A 320      30.131  16.550  -4.957  1.00  0.00           O  
ATOM   1004  C   SER A 320      30.742  12.851  -4.539  1.00  0.00           C  
ATOM   1005  O   SER A 320      31.158  12.539  -3.416  1.00  0.00           O  
ATOM   1006  H   SER A 320      29.090  15.700  -3.660  1.00  0.00           H  
ATOM   1007  HG  SER A 320      29.597  16.620  -5.742  1.00  0.00           H  
ATOM   1008  N   SER A 321      30.945  12.071  -5.609  1.00  0.00           N  
ATOM   1009  CA  SER A 321      31.377  10.670  -5.605  1.00  0.00           C  
ATOM   1010  CB  SER A 321      30.989  10.140  -6.973  1.00  0.00           C  
ATOM   1011  OG  SER A 321      30.024  11.060  -7.507  1.00  0.00           O  
ATOM   1012  C   SER A 321      32.863  10.470  -5.252  1.00  0.00           C  
ATOM   1013  O   SER A 321      33.294   9.337  -5.071  1.00  0.00           O  
ATOM   1014  H   SER A 321      30.653  12.419  -6.498  1.00  0.00           H  
ATOM   1015  HG  SER A 321      29.534  10.568  -8.156  1.00  0.00           H  
ATOM   1016  N   GLY A 322      33.668  11.534  -5.132  1.00  0.00           N  
ATOM   1017  CA  GLY A 322      35.042  11.415  -4.633  1.00  0.00           C  
ATOM   1018  C   GLY A 322      35.112  11.053  -3.129  1.00  0.00           C  
ATOM   1019  O   GLY A 322      36.142  10.564  -2.656  1.00  0.00           O  
ATOM   1020  H   GLY A 322      33.264  12.438  -5.242  1.00  0.00           H  
ATOM   1021  N   ARG A 323      34.011  11.260  -2.393  1.00  0.00           N  
ATOM   1022  CA  ARG A 323      33.860  10.868  -0.991  1.00  0.00           C  
ATOM   1023  CB  ARG A 323      32.575  11.478  -0.424  1.00  0.00           C  
ATOM   1024  CG  ARG A 323      32.583  13.005  -0.411  1.00  0.00           C  
ATOM   1025  CD  ARG A 323      31.319  13.566   0.239  1.00  0.00           C  
ATOM   1026  NE  ARG A 323      30.121  13.076  -0.441  1.00  0.00           N  
ATOM   1027  CZ  ARG A 323      28.909  13.299   0.149  1.00  0.00           C  
ATOM   1028  NH1 ARG A 323      28.826  13.944   1.332  1.00  0.00           N  
ATOM   1029  NH2 ARG A 323      27.785  12.881  -0.463  1.00  0.00           N1+
ATOM   1030  C   ARG A 323      33.853   9.336  -0.753  1.00  0.00           C  
ATOM   1031  O   ARG A 323      33.297   8.590  -1.559  1.00  0.00           O  
ATOM   1032  H   ARG A 323      33.170  11.545  -2.854  1.00  0.00           H  
ATOM   1033  HE  ARG A 323      30.253  12.636  -1.341  1.00  0.00           H  
ATOM   1034 HH11 ARG A 323      27.928  14.206   1.706  1.00  0.00           H  
ATOM   1035 HH12 ARG A 323      29.628  14.192   1.900  1.00  0.00           H  
ATOM   1036 HH21 ARG A 323      27.803  12.397  -1.352  1.00  0.00           H  
ATOM   1037 HH22 ARG A 323      26.880  13.070  -0.056  1.00  0.00           H  
ATOM   1038  N   PRO A 324      34.386   8.852   0.384  1.00  0.00           N  
ATOM   1039  CD  PRO A 324      34.964   9.673   1.444  1.00  0.00           C  
ATOM   1040  CA  PRO A 324      34.573   7.426   0.617  1.00  0.00           C  
ATOM   1041  CB  PRO A 324      35.625   7.412   1.723  1.00  0.00           C  
ATOM   1042  CG  PRO A 324      35.370   8.684   2.523  1.00  0.00           C  
ATOM   1043  C   PRO A 324      33.305   6.642   1.010  1.00  0.00           C  
ATOM   1044  O   PRO A 324      32.524   7.033   1.890  1.00  0.00           O  
ATOM   1045  N   LEU A 325      33.214   5.430   0.448  1.00  0.00           N  
ATOM   1046  CA  LEU A 325      32.343   4.363   0.927  1.00  0.00           C  
ATOM   1047  CB  LEU A 325      31.638   3.712  -0.259  1.00  0.00           C  
ATOM   1048  CG  LEU A 325      30.696   2.579   0.143  1.00  0.00           C  
ATOM   1049  CD1 LEU A 325      29.634   3.025   1.148  1.00  0.00           C  
ATOM   1050  CD2 LEU A 325      30.082   1.926  -1.091  1.00  0.00           C  
ATOM   1051  C   LEU A 325      33.121   3.316   1.764  1.00  0.00           C  
ATOM   1052  O   LEU A 325      33.955   2.548   1.270  1.00  0.00           O  
ATOM   1053  H   LEU A 325      33.887   5.178  -0.251  1.00  0.00           H  
ATOM   1054  N   LEU A 326      32.829   3.245   3.066  1.00  0.00           N  
ATOM   1055  CA  LEU A 326      33.362   2.217   3.956  1.00  0.00           C  
ATOM   1056  CB  LEU A 326      33.671   2.828   5.323  1.00  0.00           C  
ATOM   1057  CG  LEU A 326      34.183   1.822   6.355  1.00  0.00           C  
ATOM   1058  CD1 LEU A 326      35.365   1.000   5.838  1.00  0.00           C  
ATOM   1059  CD2 LEU A 326      34.492   2.508   7.685  1.00  0.00           C  
ATOM   1060  C   LEU A 326      32.351   1.062   4.096  1.00  0.00           C  
ATOM   1061  O   LEU A 326      31.330   1.192   4.782  1.00  0.00           O  
ATOM   1062  H   LEU A 326      32.103   3.831   3.410  1.00  0.00           H  
ATOM   1063  N   VAL A 327      32.626  -0.078   3.455  1.00  0.00           N  
ATOM   1064  CA  VAL A 327      31.819  -1.278   3.645  1.00  0.00           C  
ATOM   1065  CB  VAL A 327      31.831  -2.124   2.376  1.00  0.00           C  
ATOM   1066  CG1 VAL A 327      30.974  -3.375   2.554  1.00  0.00           C  
ATOM   1067  CG2 VAL A 327      31.409  -1.290   1.168  1.00  0.00           C  
ATOM   1068  C   VAL A 327      32.348  -2.095   4.843  1.00  0.00           C  
ATOM   1069  O   VAL A 327      33.355  -2.802   4.725  1.00  0.00           O  
ATOM   1070  H   VAL A 327      33.497  -0.166   2.971  1.00  0.00           H  
ATOM   1071  N   LEU A 328      31.642  -2.055   5.981  1.00  0.00           N  
ATOM   1072  CA  LEU A 328      31.920  -2.925   7.128  1.00  0.00           C  
ATOM   1073  CB  LEU A 328      31.473  -2.295   8.441  1.00  0.00           C  
ATOM   1074  CG  LEU A 328      32.254  -1.058   8.857  1.00  0.00           C  
ATOM   1075  CD1 LEU A 328      31.753  -0.553  10.210  1.00  0.00           C  
ATOM   1076  CD2 LEU A 328      33.763  -1.307   8.857  1.00  0.00           C  
ATOM   1077  C   LEU A 328      31.169  -4.267   7.001  1.00  0.00           C  
ATOM   1078  O   LEU A 328      29.952  -4.340   7.201  1.00  0.00           O  
ATOM   1079  H   LEU A 328      30.797  -1.518   5.999  1.00  0.00           H  
ATOM   1080  N   SER A 329      31.899  -5.340   6.679  1.00  0.00           N  
ATOM   1081  CA  SER A 329      31.380  -6.710   6.602  1.00  0.00           C  
ATOM   1082  CB  SER A 329      32.269  -7.396   5.583  1.00  0.00           C  
ATOM   1083  OG  SER A 329      32.566  -6.416   4.574  1.00  0.00           O  
ATOM   1084  C   SER A 329      31.350  -7.312   8.023  1.00  0.00           C  
ATOM   1085  O   SER A 329      32.324  -7.892   8.512  1.00  0.00           O  
ATOM   1086  H   SER A 329      32.882  -5.233   6.555  1.00  0.00           H  
ATOM   1087  HG  SER A 329      31.853  -5.791   4.598  1.00  0.00           H  
ATOM   1088  N   CYS A 330      30.251  -7.089   8.744  1.00  0.00           N  
ATOM   1089  CA  CYS A 330      30.182  -7.162  10.201  1.00  0.00           C  
ATOM   1090  CB  CYS A 330      29.540  -5.881  10.729  1.00  0.00           C  
ATOM   1091  SG  CYS A 330      30.255  -5.347  12.303  1.00  0.00           S  
ATOM   1092  C   CYS A 330      29.474  -8.443  10.705  1.00  0.00           C  
ATOM   1093  O   CYS A 330      28.371  -8.779  10.266  1.00  0.00           O  
ATOM   1094  H   CYS A 330      29.446  -6.734   8.277  1.00  0.00           H  
ATOM   1095  N   ILE A 331      30.064  -9.132  11.691  1.00  0.00           N  
ATOM   1096  CA  ILE A 331      29.335 -10.063  12.569  1.00  0.00           C  
ATOM   1097  CB  ILE A 331      30.109 -11.363  12.749  1.00  0.00           C  
ATOM   1098  CG2 ILE A 331      30.353 -11.986  11.388  1.00  0.00           C  
ATOM   1099  CG1 ILE A 331      31.408 -11.179  13.525  1.00  0.00           C  
ATOM   1100  CD1 ILE A 331      32.165 -12.499  13.662  1.00  0.00           C  
ATOM   1101  C   ILE A 331      29.047  -9.424  13.946  1.00  0.00           C  
ATOM   1102  O   ILE A 331      29.515  -8.310  14.214  1.00  0.00           O  
ATOM   1103  H   ILE A 331      30.948  -8.805  12.027  1.00  0.00           H  
ATOM   1104  N   SER A 332      28.361 -10.142  14.850  1.00  0.00           N  
ATOM   1105  CA  SER A 332      28.218  -9.731  16.251  1.00  0.00           C  
ATOM   1106  CB  SER A 332      27.176 -10.685  16.829  1.00  0.00           C  
ATOM   1107  OG  SER A 332      26.086 -10.766  15.893  1.00  0.00           O  
ATOM   1108  C   SER A 332      29.601  -9.722  16.944  1.00  0.00           C  
ATOM   1109  O   SER A 332      30.089  -8.671  17.344  1.00  0.00           O  
ATOM   1110  H   SER A 332      27.936 -11.008  14.590  1.00  0.00           H  
ATOM   1111  HG  SER A 332      26.228 -11.530  15.315  1.00  0.00           H  
ATOM   1112  N   GLN A 333      30.280 -10.871  17.017  1.00  0.00           N  
ATOM   1113  CA  GLN A 333      31.421 -11.144  17.904  1.00  0.00           C  
ATOM   1114  CB  GLN A 333      30.862 -11.399  19.294  1.00  0.00           C  
ATOM   1115  CG  GLN A 333      29.677 -12.369  19.246  1.00  0.00           C  
ATOM   1116  CD  GLN A 333      28.903 -12.271  20.535  1.00  0.00           C  
ATOM   1117  OE1 GLN A 333      27.691 -12.039  20.535  1.00  0.00           O  
ATOM   1118  NE2 GLN A 333      29.701 -12.312  21.611  1.00  0.00           N  
ATOM   1119  C   GLN A 333      32.229 -12.354  17.377  1.00  0.00           C  
ATOM   1120  O   GLN A 333      31.624 -13.294  16.858  1.00  0.00           O  
ATOM   1121  H   GLN A 333      29.953 -11.701  16.560  1.00  0.00           H  
ATOM   1122 HE21 GLN A 333      30.528 -12.887  21.563  1.00  0.00           H  
ATOM   1123 HE22 GLN A 333      29.535 -11.723  22.409  1.00  0.00           H  
ATOM   1124  N   GLY A 334      33.570 -12.352  17.450  1.00  0.00           N  
ATOM   1125  CA  GLY A 334      34.438 -13.377  16.843  1.00  0.00           C  
ATOM   1126  C   GLY A 334      34.127 -14.862  17.147  1.00  0.00           C  
ATOM   1127  O   GLY A 334      34.483 -15.737  16.360  1.00  0.00           O  
ATOM   1128  H   GLY A 334      34.027 -11.528  17.791  1.00  0.00           H  
ATOM   1129  N   ASP A 335      33.413 -15.167  18.231  1.00  0.00           N  
ATOM   1130  CA  ASP A 335      32.862 -16.473  18.572  1.00  0.00           C  
ATOM   1131  CB  ASP A 335      32.509 -16.490  20.058  1.00  0.00           C  
ATOM   1132  CG  ASP A 335      31.579 -15.333  20.355  1.00  0.00           C  
ATOM   1133  OD1 ASP A 335      30.371 -15.501  20.242  1.00  0.00           O  
ATOM   1134  OD2 ASP A 335      32.069 -14.254  20.683  1.00  0.00           O1-
ATOM   1135  C   ASP A 335      31.659 -16.950  17.720  1.00  0.00           C  
ATOM   1136  O   ASP A 335      31.400 -18.153  17.635  1.00  0.00           O  
ATOM   1137  H   ASP A 335      33.087 -14.419  18.815  1.00  0.00           H  
ATOM   1138  N   VAL A 336      30.988 -16.048  16.991  1.00  0.00           N  
ATOM   1139  CA  VAL A 336      30.063 -16.431  15.926  1.00  0.00           C  
ATOM   1140  CB  VAL A 336      28.968 -15.383  15.721  1.00  0.00           C  
ATOM   1141  CG1 VAL A 336      27.958 -15.856  14.673  1.00  0.00           C  
ATOM   1142  CG2 VAL A 336      28.280 -15.044  17.042  1.00  0.00           C  
ATOM   1143  C   VAL A 336      30.852 -16.667  14.614  1.00  0.00           C  
ATOM   1144  O   VAL A 336      31.656 -15.824  14.213  1.00  0.00           O  
ATOM   1145  H   VAL A 336      31.240 -15.089  17.102  1.00  0.00           H  
ATOM   1146  N   LYS A 337      30.568 -17.744  13.860  1.00  0.00           N  
ATOM   1147  CA  LYS A 337      31.214 -17.916  12.559  1.00  0.00           C  
ATOM   1148  CB  LYS A 337      30.984 -19.309  11.972  1.00  0.00           C  
ATOM   1149  CG  LYS A 337      31.849 -19.475  10.718  1.00  0.00           C  
ATOM   1150  CD  LYS A 337      31.570 -20.731   9.898  1.00  0.00           C  
ATOM   1151  CE  LYS A 337      32.410 -20.753   8.618  1.00  0.00           C  
ATOM   1152  NZ  LYS A 337      32.137 -19.550   7.817  1.00  0.00           N1+
ATOM   1153  C   LYS A 337      30.795 -16.834  11.528  1.00  0.00           C  
ATOM   1154  O   LYS A 337      29.636 -16.754  11.111  1.00  0.00           O  
ATOM   1155  H   LYS A 337      29.859 -18.365  14.187  1.00  0.00           H  
ATOM   1156  HZ1 LYS A 337      31.115 -19.432   7.672  1.00  0.00           H  
ATOM   1157  HZ2 LYS A 337      32.610 -19.617   6.896  1.00  0.00           H  
ATOM   1158  HZ3 LYS A 337      32.493 -18.692   8.294  1.00  0.00           H  
ATOM   1159  N   ARG A 338      31.791 -16.149  10.958  1.00  0.00           N  
ATOM   1160  CA  ARG A 338      31.614 -15.296   9.789  1.00  0.00           C  
ATOM   1161  CB  ARG A 338      32.630 -14.155   9.822  1.00  0.00           C  
ATOM   1162  CG  ARG A 338      34.113 -14.532   9.821  1.00  0.00           C  
ATOM   1163  CD  ARG A 338      34.994 -13.319  10.149  1.00  0.00           C  
ATOM   1164  NE  ARG A 338      34.669 -12.194   9.276  1.00  0.00           N  
ATOM   1165  CZ  ARG A 338      34.032 -11.091   9.767  1.00  0.00           C  
ATOM   1166  NH1 ARG A 338      33.917 -10.905  11.099  1.00  0.00           N  
ATOM   1167  NH2 ARG A 338      33.522 -10.207   8.897  1.00  0.00           N1+
ATOM   1168  C   ARG A 338      31.633 -16.042   8.427  1.00  0.00           C  
ATOM   1169  O   ARG A 338      32.355 -17.022   8.213  1.00  0.00           O  
ATOM   1170  H   ARG A 338      32.692 -16.238  11.381  1.00  0.00           H  
ATOM   1171  HE  ARG A 338      34.900 -12.261   8.292  1.00  0.00           H  
ATOM   1172 HH11 ARG A 338      33.472 -10.084  11.485  1.00  0.00           H  
ATOM   1173 HH12 ARG A 338      34.284 -11.564  11.761  1.00  0.00           H  
ATOM   1174 HH21 ARG A 338      33.721 -10.306   7.906  1.00  0.00           H  
ATOM   1175 HH22 ARG A 338      32.951  -9.413   9.135  1.00  0.00           H  
ATOM   1176  N   MET A 339      30.929 -15.478   7.444  1.00  0.00           N  
ATOM   1177  CA  MET A 339      31.276 -15.514   6.025  1.00  0.00           C  
ATOM   1178  CB  MET A 339      29.969 -15.275   5.254  1.00  0.00           C  
ATOM   1179  CG  MET A 339      30.102 -15.099   3.739  1.00  0.00           C  
ATOM   1180  SD  MET A 339      28.561 -14.599   2.959  1.00  0.00           S  
ATOM   1181  CE  MET A 339      28.411 -12.981   3.736  1.00  0.00           C  
ATOM   1182  C   MET A 339      32.315 -14.402   5.683  1.00  0.00           C  
ATOM   1183  O   MET A 339      32.218 -13.296   6.218  1.00  0.00           O  
ATOM   1184  H   MET A 339      30.341 -14.719   7.691  1.00  0.00           H  
ATOM   1185  N   PRO A 340      33.310 -14.639   4.806  1.00  0.00           N  
ATOM   1186  CD  PRO A 340      33.571 -15.925   4.162  1.00  0.00           C  
ATOM   1187  CA  PRO A 340      34.353 -13.646   4.503  1.00  0.00           C  
ATOM   1188  CB  PRO A 340      35.514 -14.541   4.067  1.00  0.00           C  
ATOM   1189  CG  PRO A 340      34.841 -15.708   3.345  1.00  0.00           C  
ATOM   1190  C   PRO A 340      33.970 -12.598   3.423  1.00  0.00           C  
ATOM   1191  O   PRO A 340      33.318 -12.893   2.415  1.00  0.00           O  
ATOM   1192  N   CYS A 341      34.485 -11.375   3.576  1.00  0.00           N  
ATOM   1193  CA  CYS A 341      34.144 -10.186   2.781  1.00  0.00           C  
ATOM   1194  CB  CYS A 341      34.878  -8.958   3.319  1.00  0.00           C  
ATOM   1195  SG  CYS A 341      36.665  -8.993   3.036  1.00  0.00           S  
ATOM   1196  C   CYS A 341      34.356 -10.294   1.254  1.00  0.00           C  
ATOM   1197  O   CYS A 341      33.707  -9.578   0.492  1.00  0.00           O  
ATOM   1198  H   CYS A 341      34.975 -11.222   4.444  1.00  0.00           H  
ATOM   1199  N   PHE A 342      35.223 -11.197   0.780  1.00  0.00           N  
ATOM   1200  CA  PHE A 342      35.520 -11.396  -0.641  1.00  0.00           C  
ATOM   1201  CB  PHE A 342      36.585 -12.488  -0.807  1.00  0.00           C  
ATOM   1202  CG  PHE A 342      37.160 -12.501  -2.209  1.00  0.00           C  
ATOM   1203  CD1 PHE A 342      37.245 -13.732  -2.895  1.00  0.00           C  
ATOM   1204  CD2 PHE A 342      37.608 -11.301  -2.809  1.00  0.00           C  
ATOM   1205  CE1 PHE A 342      37.787 -13.767  -4.195  1.00  0.00           C  
ATOM   1206  CE2 PHE A 342      38.148 -11.335  -4.109  1.00  0.00           C  
ATOM   1207  CZ  PHE A 342      38.237 -12.569  -4.787  1.00  0.00           C  
ATOM   1208  C   PHE A 342      34.324 -11.631  -1.589  1.00  0.00           C  
ATOM   1209  O   PHE A 342      34.240 -11.013  -2.649  1.00  0.00           O  
ATOM   1210  H   PHE A 342      35.749 -11.702   1.464  1.00  0.00           H  
ATOM   1211  N   TYR A 343      33.323 -12.406  -1.154  1.00  0.00           N  
ATOM   1212  CA  TYR A 343      32.085 -12.593  -1.924  1.00  0.00           C  
ATOM   1213  CB  TYR A 343      31.526 -13.939  -1.429  1.00  0.00           C  
ATOM   1214  CG  TYR A 343      30.052 -14.159  -1.679  1.00  0.00           C  
ATOM   1215  CD1 TYR A 343      29.135 -13.886  -0.668  1.00  0.00           C  
ATOM   1216  CE1 TYR A 343      27.778 -14.095  -0.877  1.00  0.00           C  
ATOM   1217  CD2 TYR A 343      29.609 -14.669  -2.894  1.00  0.00           C  
ATOM   1218  CE2 TYR A 343      28.251 -14.884  -3.102  1.00  0.00           C  
ATOM   1219  CZ  TYR A 343      27.332 -14.561  -2.108  1.00  0.00           C  
ATOM   1220  OH  TYR A 343      25.979 -14.660  -2.357  1.00  0.00           O  
ATOM   1221  C   TYR A 343      31.072 -11.430  -1.817  1.00  0.00           C  
ATOM   1222  O   TYR A 343      30.487 -10.985  -2.805  1.00  0.00           O  
ATOM   1223  H   TYR A 343      33.429 -12.821  -0.249  1.00  0.00           H  
ATOM   1224  HH  TYR A 343      25.825 -14.185  -3.183  1.00  0.00           H  
ATOM   1225  N   LEU A 344      31.006 -10.818  -0.633  1.00  0.00           N  
ATOM   1226  CA  LEU A 344      30.231  -9.613  -0.346  1.00  0.00           C  
ATOM   1227  CB  LEU A 344      30.208  -9.460   1.181  1.00  0.00           C  
ATOM   1228  CG  LEU A 344      29.542  -8.214   1.766  1.00  0.00           C  
ATOM   1229  CD1 LEU A 344      28.822  -8.531   3.077  1.00  0.00           C  
ATOM   1230  CD2 LEU A 344      30.544  -7.078   1.964  1.00  0.00           C  
ATOM   1231  C   LEU A 344      30.775  -8.367  -1.100  1.00  0.00           C  
ATOM   1232  O   LEU A 344      29.984  -7.545  -1.564  1.00  0.00           O  
ATOM   1233  H   LEU A 344      31.551 -11.222   0.100  1.00  0.00           H  
ATOM   1234  N   ALA A 345      32.090  -8.289  -1.362  1.00  0.00           N  
ATOM   1235  CA  ALA A 345      32.697  -7.288  -2.244  1.00  0.00           C  
ATOM   1236  CB  ALA A 345      34.207  -7.472  -2.259  1.00  0.00           C  
ATOM   1237  C   ALA A 345      32.219  -7.393  -3.710  1.00  0.00           C  
ATOM   1238  O   ALA A 345      32.154  -6.377  -4.406  1.00  0.00           O  
ATOM   1239  H   ALA A 345      32.661  -8.993  -0.944  1.00  0.00           H  
ATOM   1240  N   HIS A 346      31.818  -8.596  -4.156  1.00  0.00           N  
ATOM   1241  CA  HIS A 346      31.041  -8.765  -5.383  1.00  0.00           C  
ATOM   1242  CB  HIS A 346      31.197 -10.144  -6.033  1.00  0.00           C  
ATOM   1243  CG  HIS A 346      30.308 -10.209  -7.260  1.00  0.00           C  
ATOM   1244  ND1 HIS A 346      29.304 -11.084  -7.397  1.00  0.00           N  
ATOM   1245  CD2 HIS A 346      30.325  -9.388  -8.392  1.00  0.00           C  
ATOM   1246  NE2 HIS A 346      29.316  -9.787  -9.207  1.00  0.00           N  
ATOM   1247  CE1 HIS A 346      28.683 -10.837  -8.587  1.00  0.00           C  
ATOM   1248  C   HIS A 346      29.558  -8.449  -5.109  1.00  0.00           C  
ATOM   1249  O   HIS A 346      29.010  -7.585  -5.776  1.00  0.00           O  
ATOM   1250  H   HIS A 346      31.918  -9.386  -3.552  1.00  0.00           H  
ATOM   1251  HD1 HIS A 346      29.002 -11.738  -6.725  1.00  0.00           H  
ATOM   1252  N   GLU A 347      28.896  -9.058  -4.113  1.00  0.00           N  
ATOM   1253  CA  GLU A 347      27.430  -8.967  -4.014  1.00  0.00           C  
ATOM   1254  CB  GLU A 347      26.905 -10.063  -3.110  1.00  0.00           C  
ATOM   1255  CG  GLU A 347      27.496 -11.459  -3.281  1.00  0.00           C  
ATOM   1256  CD  GLU A 347      26.998 -12.204  -4.504  1.00  0.00           C  
ATOM   1257  OE1 GLU A 347      25.887 -12.725  -4.473  1.00  0.00           O  
ATOM   1258  OE2 GLU A 347      27.760 -12.347  -5.452  1.00  0.00           O1-
ATOM   1259  C   GLU A 347      26.840  -7.619  -3.557  1.00  0.00           C  
ATOM   1260  O   GLU A 347      25.654  -7.358  -3.741  1.00  0.00           O  
ATOM   1261  H   GLU A 347      29.384  -9.742  -3.579  1.00  0.00           H  
ATOM   1262  N   LEU A 348      27.643  -6.743  -2.964  1.00  0.00           N  
ATOM   1263  CA  LEU A 348      27.261  -5.340  -2.837  1.00  0.00           C  
ATOM   1264  CB  LEU A 348      27.909  -4.719  -1.605  1.00  0.00           C  
ATOM   1265  CG  LEU A 348      27.349  -5.318  -0.317  1.00  0.00           C  
ATOM   1266  CD1 LEU A 348      27.886  -4.605   0.919  1.00  0.00           C  
ATOM   1267  CD2 LEU A 348      25.822  -5.329  -0.320  1.00  0.00           C  
ATOM   1268  C   LEU A 348      27.529  -4.524  -4.131  1.00  0.00           C  
ATOM   1269  O   LEU A 348      27.303  -3.318  -4.161  1.00  0.00           O  
ATOM   1270  H   LEU A 348      28.567  -7.048  -2.734  1.00  0.00           H  
ATOM   1271  N   HIS A 349      27.971  -5.169  -5.218  1.00  0.00           N  
ATOM   1272  CA  HIS A 349      27.987  -4.698  -6.610  1.00  0.00           C  
ATOM   1273  CB  HIS A 349      26.554  -4.601  -7.166  1.00  0.00           C  
ATOM   1274  CG  HIS A 349      25.926  -5.955  -7.449  1.00  0.00           C  
ATOM   1275  ND1 HIS A 349      24.750  -6.100  -8.088  1.00  0.00           N  
ATOM   1276  CD2 HIS A 349      26.419  -7.235  -7.175  1.00  0.00           C  
ATOM   1277  NE2 HIS A 349      25.532  -8.137  -7.659  1.00  0.00           N  
ATOM   1278  CE1 HIS A 349      24.497  -7.438  -8.218  1.00  0.00           C  
ATOM   1279  C   HIS A 349      28.740  -3.350  -6.809  1.00  0.00           C  
ATOM   1280  O   HIS A 349      28.418  -2.553  -7.687  1.00  0.00           O  
ATOM   1281  H   HIS A 349      28.164  -6.134  -5.069  1.00  0.00           H  
ATOM   1282  HD1 HIS A 349      24.185  -5.398  -8.487  1.00  0.00           H  
ATOM   1283  N   LEU A 350      29.755  -3.081  -5.976  1.00  0.00           N  
ATOM   1284  CA  LEU A 350      30.078  -1.735  -5.502  1.00  0.00           C  
ATOM   1285  CB  LEU A 350      31.181  -1.844  -4.459  1.00  0.00           C  
ATOM   1286  CG  LEU A 350      30.700  -2.549  -3.197  1.00  0.00           C  
ATOM   1287  CD1 LEU A 350      31.849  -3.140  -2.391  1.00  0.00           C  
ATOM   1288  CD2 LEU A 350      29.824  -1.625  -2.359  1.00  0.00           C  
ATOM   1289  C   LEU A 350      30.483  -0.722  -6.594  1.00  0.00           C  
ATOM   1290  O   LEU A 350      30.151   0.454  -6.463  1.00  0.00           O  
ATOM   1291  H   LEU A 350      30.097  -3.867  -5.463  1.00  0.00           H  
ATOM   1292  N   ASN A 351      31.044  -1.143  -7.736  1.00  0.00           N  
ATOM   1293  CA  ASN A 351      31.251  -0.228  -8.864  1.00  0.00           C  
ATOM   1294  CB  ASN A 351      31.993  -0.913 -10.015  1.00  0.00           C  
ATOM   1295  CG  ASN A 351      33.443  -1.119  -9.641  1.00  0.00           C  
ATOM   1296  OD1 ASN A 351      33.799  -1.182  -8.474  1.00  0.00           O  
ATOM   1297  ND2 ASN A 351      34.270  -1.198 -10.682  1.00  0.00           N  
ATOM   1298  C   ASN A 351      29.941   0.385  -9.411  1.00  0.00           C  
ATOM   1299  O   ASN A 351      29.973   1.522  -9.874  1.00  0.00           O  
ATOM   1300  H   ASN A 351      31.424  -2.066  -7.747  1.00  0.00           H  
ATOM   1301 HD21 ASN A 351      35.250  -1.222 -10.479  1.00  0.00           H  
ATOM   1302 HD22 ASN A 351      33.936  -1.281 -11.622  1.00  0.00           H  
ATOM   1303  N   LEU A 352      28.768  -0.240  -9.224  1.00  0.00           N  
ATOM   1304  CA  LEU A 352      27.479   0.390  -9.554  1.00  0.00           C  
ATOM   1305  CB  LEU A 352      26.319  -0.589  -9.405  1.00  0.00           C  
ATOM   1306  CG  LEU A 352      25.892  -1.246 -10.714  1.00  0.00           C  
ATOM   1307  CD1 LEU A 352      26.881  -2.307 -11.199  1.00  0.00           C  
ATOM   1308  CD2 LEU A 352      24.465  -1.777 -10.599  1.00  0.00           C  
ATOM   1309  C   LEU A 352      27.182   1.633  -8.668  1.00  0.00           C  
ATOM   1310  O   LEU A 352      26.278   2.408  -8.978  1.00  0.00           O  
ATOM   1311  H   LEU A 352      28.784  -1.153  -8.822  1.00  0.00           H  
ATOM   1312  N   LEU A 353      27.929   1.850  -7.574  1.00  0.00           N  
ATOM   1313  CA  LEU A 353      27.893   3.090  -6.787  1.00  0.00           C  
ATOM   1314  CB  LEU A 353      28.066   2.756  -5.311  1.00  0.00           C  
ATOM   1315  CG  LEU A 353      26.940   1.848  -4.839  1.00  0.00           C  
ATOM   1316  CD1 LEU A 353      27.340   1.027  -3.622  1.00  0.00           C  
ATOM   1317  CD2 LEU A 353      25.646   2.629  -4.626  1.00  0.00           C  
ATOM   1318  C   LEU A 353      28.961   4.133  -7.221  1.00  0.00           C  
ATOM   1319  O   LEU A 353      29.003   5.235  -6.682  1.00  0.00           O  
ATOM   1320  H   LEU A 353      28.636   1.187  -7.328  1.00  0.00           H  
ATOM   1321  N   ASN A 354      29.840   3.809  -8.182  1.00  0.00           N  
ATOM   1322  CA  ASN A 354      30.929   4.648  -8.737  1.00  0.00           C  
ATOM   1323  CB  ASN A 354      30.355   5.868  -9.461  1.00  0.00           C  
ATOM   1324  CG  ASN A 354      30.215   5.651 -10.953  1.00  0.00           C  
ATOM   1325  OD1 ASN A 354      30.402   6.577 -11.735  1.00  0.00           O  
ATOM   1326  ND2 ASN A 354      29.824   4.411 -11.318  1.00  0.00           N  
ATOM   1327  C   ASN A 354      32.035   5.155  -7.758  1.00  0.00           C  
ATOM   1328  O   ASN A 354      33.136   5.495  -8.192  1.00  0.00           O  
ATOM   1329  H   ASN A 354      29.803   2.865  -8.509  1.00  0.00           H  
ATOM   1330 HD21 ASN A 354      29.649   4.214 -12.282  1.00  0.00           H  
ATOM   1331 HD22 ASN A 354      29.700   3.643 -10.682  1.00  0.00           H  
ATOM   1332  N   HIS A 355      31.755   5.250  -6.455  1.00  0.00           N  
ATOM   1333  CA  HIS A 355      32.636   5.807  -5.411  1.00  0.00           C  
ATOM   1334  CB  HIS A 355      31.834   5.835  -4.087  1.00  0.00           C  
ATOM   1335  CG  HIS A 355      30.818   6.958  -3.979  1.00  0.00           C  
ATOM   1336  ND1 HIS A 355      29.657   7.022  -4.656  1.00  0.00           N  
ATOM   1337  CD2 HIS A 355      30.884   8.076  -3.142  1.00  0.00           C  
ATOM   1338  NE2 HIS A 355      29.758   8.809  -3.322  1.00  0.00           N  
ATOM   1339  CE1 HIS A 355      28.999   8.156  -4.258  1.00  0.00           C  
ATOM   1340  C   HIS A 355      33.958   5.034  -5.159  1.00  0.00           C  
ATOM   1341  O   HIS A 355      34.052   3.844  -5.454  1.00  0.00           O  
ATOM   1342  H   HIS A 355      30.885   4.876  -6.149  1.00  0.00           H  
ATOM   1343  HD1 HIS A 355      29.311   6.365  -5.295  1.00  0.00           H  
ATOM   1344  N   PRO A 356      34.944   5.623  -4.449  1.00  0.00           N  
ATOM   1345  CD  PRO A 356      35.090   7.055  -4.203  1.00  0.00           C  
ATOM   1346  CA  PRO A 356      36.015   4.851  -3.828  1.00  0.00           C  
ATOM   1347  CB  PRO A 356      37.018   5.935  -3.421  1.00  0.00           C  
ATOM   1348  CG  PRO A 356      36.173   7.171  -3.144  1.00  0.00           C  
ATOM   1349  C   PRO A 356      35.491   3.996  -2.645  1.00  0.00           C  
ATOM   1350  O   PRO A 356      34.851   4.504  -1.715  1.00  0.00           O  
ATOM   1351  N   TRP A 357      35.769   2.683  -2.677  1.00  0.00           N  
ATOM   1352  CA  TRP A 357      35.233   1.721  -1.709  1.00  0.00           C  
ATOM   1353  CB  TRP A 357      34.041   0.905  -2.255  1.00  0.00           C  
ATOM   1354  CG  TRP A 357      34.293   0.187  -3.568  1.00  0.00           C  
ATOM   1355  CD2 TRP A 357      34.932  -1.090  -3.805  1.00  0.00           C  
ATOM   1356  CE2 TRP A 357      34.869  -1.346  -5.215  1.00  0.00           C  
ATOM   1357  CE3 TRP A 357      35.542  -2.040  -2.958  1.00  0.00           C  
ATOM   1358  CD1 TRP A 357      33.894   0.631  -4.840  1.00  0.00           C  
ATOM   1359  NE1 TRP A 357      34.233  -0.264  -5.807  1.00  0.00           N  
ATOM   1360  CZ2 TRP A 357      35.426  -2.527  -5.750  1.00  0.00           C  
ATOM   1361  CZ3 TRP A 357      36.096  -3.219  -3.502  1.00  0.00           C  
ATOM   1362  CH2 TRP A 357      36.035  -3.463  -4.890  1.00  0.00           C  
ATOM   1363  C   TRP A 357      36.280   0.840  -0.997  1.00  0.00           C  
ATOM   1364  O   TRP A 357      37.044   0.121  -1.643  1.00  0.00           O  
ATOM   1365  H   TRP A 357      36.247   2.330  -3.490  1.00  0.00           H  
ATOM   1366  HE1 TRP A 357      34.150  -0.138  -6.780  1.00  0.00           H  
ATOM   1367  N   LEU A 358      36.254   0.820   0.344  1.00  0.00           N  
ATOM   1368  CA  LEU A 358      36.953  -0.207   1.123  1.00  0.00           C  
ATOM   1369  CB  LEU A 358      37.679   0.364   2.345  1.00  0.00           C  
ATOM   1370  CG  LEU A 358      38.429  -0.697   3.166  1.00  0.00           C  
ATOM   1371  CD1 LEU A 358      39.496  -1.416   2.344  1.00  0.00           C  
ATOM   1372  CD2 LEU A 358      38.992  -0.142   4.471  1.00  0.00           C  
ATOM   1373  C   LEU A 358      35.961  -1.299   1.562  1.00  0.00           C  
ATOM   1374  O   LEU A 358      35.015  -1.003   2.297  1.00  0.00           O  
ATOM   1375  H   LEU A 358      35.603   1.439   0.790  1.00  0.00           H  
ATOM   1376  N   VAL A 359      36.230  -2.566   1.202  1.00  0.00           N  
ATOM   1377  CA  VAL A 359      35.585  -3.726   1.838  1.00  0.00           C  
ATOM   1378  CB  VAL A 359      35.293  -4.831   0.822  1.00  0.00           C  
ATOM   1379  CG1 VAL A 359      34.383  -5.908   1.412  1.00  0.00           C  
ATOM   1380  CG2 VAL A 359      34.659  -4.244  -0.429  1.00  0.00           C  
ATOM   1381  C   VAL A 359      36.359  -4.293   3.040  1.00  0.00           C  
ATOM   1382  O   VAL A 359      37.418  -4.906   2.905  1.00  0.00           O  
ATOM   1383  H   VAL A 359      37.014  -2.681   0.593  1.00  0.00           H  
ATOM   1384  N   GLN A 360      35.817  -4.086   4.239  1.00  0.00           N  
ATOM   1385  CA  GLN A 360      36.481  -4.385   5.500  1.00  0.00           C  
ATOM   1386  CB  GLN A 360      36.493  -3.109   6.348  1.00  0.00           C  
ATOM   1387  CG  GLN A 360      37.164  -3.222   7.719  1.00  0.00           C  
ATOM   1388  CD  GLN A 360      38.647  -3.475   7.559  1.00  0.00           C  
ATOM   1389  OE1 GLN A 360      39.377  -2.687   6.977  1.00  0.00           O  
ATOM   1390  NE2 GLN A 360      39.065  -4.623   8.100  1.00  0.00           N  
ATOM   1391  C   GLN A 360      35.767  -5.543   6.240  1.00  0.00           C  
ATOM   1392  O   GLN A 360      34.649  -5.360   6.717  1.00  0.00           O  
ATOM   1393  H   GLN A 360      34.889  -3.726   4.300  1.00  0.00           H  
ATOM   1394 HE21 GLN A 360      40.041  -4.834   8.048  1.00  0.00           H  
ATOM   1395 HE22 GLN A 360      38.430  -5.247   8.562  1.00  0.00           H  
ATOM   1396  N   ASP A 361      36.391  -6.721   6.413  1.00  0.00           N  
ATOM   1397  CA  ASP A 361      35.883  -7.692   7.403  1.00  0.00           C  
ATOM   1398  CB  ASP A 361      36.573  -9.057   7.271  1.00  0.00           C  
ATOM   1399  CG  ASP A 361      35.565 -10.083   6.764  1.00  0.00           C  
ATOM   1400  OD1 ASP A 361      34.460  -9.707   6.393  1.00  0.00           O  
ATOM   1401  OD2 ASP A 361      35.841 -11.276   6.789  1.00  0.00           O1-
ATOM   1402  C   ASP A 361      35.899  -7.110   8.843  1.00  0.00           C  
ATOM   1403  O   ASP A 361      36.782  -6.311   9.179  1.00  0.00           O  
ATOM   1404  H   ASP A 361      37.286  -6.877   6.000  1.00  0.00           H  
ATOM   1405  N   THR A 362      34.857  -7.375   9.655  1.00  0.00           N  
ATOM   1406  CA  THR A 362      34.574  -6.605  10.896  1.00  0.00           C  
ATOM   1407  CB  THR A 362      33.798  -5.347  10.487  1.00  0.00           C  
ATOM   1408  OG1 THR A 362      34.348  -4.812   9.285  1.00  0.00           O  
ATOM   1409  CG2 THR A 362      33.748  -4.267  11.568  1.00  0.00           C  
ATOM   1410  C   THR A 362      33.833  -7.398  12.019  1.00  0.00           C  
ATOM   1411  O   THR A 362      33.117  -8.371  11.758  1.00  0.00           O  
ATOM   1412  H   THR A 362      34.111  -7.924   9.287  1.00  0.00           H  
ATOM   1413  HG1 THR A 362      35.290  -4.943   9.330  1.00  0.00           H  
ATOM   1414  N   GLU A 363      33.933  -6.949  13.279  1.00  0.00           N  
ATOM   1415  CA  GLU A 363      33.057  -7.348  14.396  1.00  0.00           C  
ATOM   1416  CB  GLU A 363      33.845  -8.124  15.441  1.00  0.00           C  
ATOM   1417  CG  GLU A 363      34.473  -9.380  14.853  1.00  0.00           C  
ATOM   1418  CD  GLU A 363      35.452  -9.932  15.854  1.00  0.00           C  
ATOM   1419  OE1 GLU A 363      35.156  -9.908  17.044  1.00  0.00           O  
ATOM   1420  OE2 GLU A 363      36.537 -10.331  15.453  1.00  0.00           O1-
ATOM   1421  C   GLU A 363      32.371  -6.136  15.073  1.00  0.00           C  
ATOM   1422  O   GLU A 363      33.010  -5.110  15.321  1.00  0.00           O  
ATOM   1423  H   GLU A 363      34.545  -6.188  13.503  1.00  0.00           H  
ATOM   1424  N   ALA A 364      31.093  -6.288  15.448  1.00  0.00           N  
ATOM   1425  CA  ALA A 364      30.310  -5.223  16.075  1.00  0.00           C  
ATOM   1426  CB  ALA A 364      28.813  -5.496  15.930  1.00  0.00           C  
ATOM   1427  C   ALA A 364      30.631  -5.067  17.573  1.00  0.00           C  
ATOM   1428  O   ALA A 364      30.801  -3.960  18.075  1.00  0.00           O  
ATOM   1429  H   ALA A 364      30.646  -7.176  15.321  1.00  0.00           H  
ATOM   1430  N   GLU A 365      30.678  -6.174  18.311  1.00  0.00           N  
ATOM   1431  CA  GLU A 365      30.879  -6.189  19.757  1.00  0.00           C  
ATOM   1432  CB  GLU A 365      30.434  -7.535  20.323  1.00  0.00           C  
ATOM   1433  CG  GLU A 365      30.564  -7.678  21.839  1.00  0.00           C  
ATOM   1434  CD  GLU A 365      29.859  -8.957  22.233  1.00  0.00           C  
ATOM   1435  OE1 GLU A 365      30.161  -9.514  23.285  1.00  0.00           O  
ATOM   1436  OE2 GLU A 365      28.998  -9.393  21.474  1.00  0.00           O1-
ATOM   1437  C   GLU A 365      32.339  -5.859  20.149  1.00  0.00           C  
ATOM   1438  O   GLU A 365      32.582  -4.924  20.915  1.00  0.00           O  
ATOM   1439  H   GLU A 365      30.633  -7.051  17.844  1.00  0.00           H  
ATOM   1440  N   THR A 366      33.311  -6.546  19.531  1.00  0.00           N  
ATOM   1441  CA  THR A 366      34.743  -6.494  19.879  1.00  0.00           C  
ATOM   1442  CB  THR A 366      35.233  -7.874  19.521  1.00  0.00           C  
ATOM   1443  OG1 THR A 366      34.076  -8.693  19.308  1.00  0.00           O  
ATOM   1444  CG2 THR A 366      36.172  -8.480  20.565  1.00  0.00           C  
ATOM   1445  C   THR A 366      35.521  -5.351  19.166  1.00  0.00           C  
ATOM   1446  O   THR A 366      36.748  -5.294  19.229  1.00  0.00           O  
ATOM   1447  H   THR A 366      33.043  -7.255  18.881  1.00  0.00           H  
ATOM   1448  HG1 THR A 366      34.373  -9.349  18.679  1.00  0.00           H  
ATOM   1449  N   LEU A 367      34.835  -4.511  18.378  1.00  0.00           N  
ATOM   1450  CA  LEU A 367      35.366  -3.437  17.508  1.00  0.00           C  
ATOM   1451  CB  LEU A 367      36.052  -2.350  18.338  1.00  0.00           C  
ATOM   1452  CG  LEU A 367      35.142  -1.690  19.371  1.00  0.00           C  
ATOM   1453  CD1 LEU A 367      35.952  -0.911  20.405  1.00  0.00           C  
ATOM   1454  CD2 LEU A 367      34.074  -0.819  18.713  1.00  0.00           C  
ATOM   1455  C   LEU A 367      36.336  -3.874  16.370  1.00  0.00           C  
ATOM   1456  O   LEU A 367      36.575  -3.111  15.427  1.00  0.00           O  
ATOM   1457  H   LEU A 367      33.844  -4.638  18.363  1.00  0.00           H  
ATOM   1458  N   THR A 368      36.839  -5.112  16.414  1.00  0.00           N  
ATOM   1459  CA  THR A 368      37.745  -5.749  15.461  1.00  0.00           C  
ATOM   1460  CB  THR A 368      37.684  -7.240  15.760  1.00  0.00           C  
ATOM   1461  OG1 THR A 368      36.936  -7.453  16.964  1.00  0.00           O  
ATOM   1462  CG2 THR A 368      39.073  -7.877  15.845  1.00  0.00           C  
ATOM   1463  C   THR A 368      37.429  -5.446  13.986  1.00  0.00           C  
ATOM   1464  O   THR A 368      36.286  -5.541  13.537  1.00  0.00           O  
ATOM   1465  H   THR A 368      36.664  -5.660  17.230  1.00  0.00           H  
ATOM   1466  HG1 THR A 368      36.647  -8.371  16.912  1.00  0.00           H  
ATOM   1467  N   GLY A 369      38.459  -5.103  13.205  1.00  0.00           N  
ATOM   1468  CA  GLY A 369      38.363  -4.760  11.785  1.00  0.00           C  
ATOM   1469  C   GLY A 369      37.879  -3.319  11.511  1.00  0.00           C  
ATOM   1470  O   GLY A 369      38.388  -2.665  10.599  1.00  0.00           O  
ATOM   1471  H   GLY A 369      39.348  -4.964  13.640  1.00  0.00           H  
ATOM   1472  N   PHE A 370      37.014  -2.741  12.358  1.00  0.00           N  
ATOM   1473  CA  PHE A 370      36.586  -1.353  12.189  1.00  0.00           C  
ATOM   1474  CB  PHE A 370      35.329  -1.131  13.040  1.00  0.00           C  
ATOM   1475  CG  PHE A 370      34.759   0.262  12.892  1.00  0.00           C  
ATOM   1476  CD1 PHE A 370      34.295   0.929  14.020  1.00  0.00           C  
ATOM   1477  CD2 PHE A 370      34.673   0.872  11.646  1.00  0.00           C  
ATOM   1478  CE1 PHE A 370      33.724   2.190  13.901  1.00  0.00           C  
ATOM   1479  CE2 PHE A 370      34.104   2.134  11.525  1.00  0.00           C  
ATOM   1480  CZ  PHE A 370      33.617   2.788  12.651  1.00  0.00           C  
ATOM   1481  C   PHE A 370      37.651  -0.285  12.504  1.00  0.00           C  
ATOM   1482  O   PHE A 370      37.684   0.754  11.852  1.00  0.00           O  
ATOM   1483  H   PHE A 370      36.674  -3.252  13.152  1.00  0.00           H  
ATOM   1484  N   LEU A 371      38.648  -0.596  13.344  1.00  0.00           N  
ATOM   1485  CA  LEU A 371      39.809   0.288  13.533  1.00  0.00           C  
ATOM   1486  CB  LEU A 371      40.800  -0.355  14.497  1.00  0.00           C  
ATOM   1487  CG  LEU A 371      40.419  -0.122  15.954  1.00  0.00           C  
ATOM   1488  CD1 LEU A 371      41.195  -1.037  16.899  1.00  0.00           C  
ATOM   1489  CD2 LEU A 371      40.573   1.353  16.326  1.00  0.00           C  
ATOM   1490  C   LEU A 371      40.523   0.617  12.196  1.00  0.00           C  
ATOM   1491  O   LEU A 371      40.715   1.791  11.879  1.00  0.00           O  
ATOM   1492  H   LEU A 371      38.585  -1.447  13.863  1.00  0.00           H  
ATOM   1493  N   ASN A 372      40.768  -0.385  11.340  1.00  0.00           N  
ATOM   1494  CA  ASN A 372      41.391  -0.157  10.030  1.00  0.00           C  
ATOM   1495  CB  ASN A 372      41.660  -1.485   9.301  1.00  0.00           C  
ATOM   1496  CG  ASN A 372      42.061  -2.677  10.162  1.00  0.00           C  
ATOM   1497  OD1 ASN A 372      41.442  -3.012  11.171  1.00  0.00           O  
ATOM   1498  ND2 ASN A 372      43.079  -3.373   9.656  1.00  0.00           N  
ATOM   1499  C   ASN A 372      40.458   0.635   9.098  1.00  0.00           C  
ATOM   1500  O   ASN A 372      40.904   1.495   8.336  1.00  0.00           O  
ATOM   1501  H   ASN A 372      40.576  -1.327  11.618  1.00  0.00           H  
ATOM   1502 HD21 ASN A 372      43.400  -4.266   9.971  1.00  0.00           H  
ATOM   1503 HD22 ASN A 372      43.626  -3.107   8.855  1.00  0.00           H  
ATOM   1504  N   GLY A 373      39.146   0.399   9.210  1.00  0.00           N  
ATOM   1505  CA  GLY A 373      38.161   1.159   8.456  1.00  0.00           C  
ATOM   1506  C   GLY A 373      38.056   2.630   8.903  1.00  0.00           C  
ATOM   1507  O   GLY A 373      37.966   3.522   8.057  1.00  0.00           O  
ATOM   1508  H   GLY A 373      38.850  -0.300   9.862  1.00  0.00           H  
ATOM   1509  N   ILE A 374      38.115   2.904  10.213  1.00  0.00           N  
ATOM   1510  CA  ILE A 374      38.102   4.267  10.738  1.00  0.00           C  
ATOM   1511  CB  ILE A 374      37.590   4.257  12.183  1.00  0.00           C  
ATOM   1512  CG2 ILE A 374      38.687   4.537  13.206  1.00  0.00           C  
ATOM   1513  CG1 ILE A 374      36.361   5.156  12.321  1.00  0.00           C  
ATOM   1514  CD1 ILE A 374      36.601   6.600  11.887  1.00  0.00           C  
ATOM   1515  C   ILE A 374      39.477   4.966  10.568  1.00  0.00           C  
ATOM   1516  O   ILE A 374      39.525   6.186  10.425  1.00  0.00           O  
ATOM   1517  H   ILE A 374      38.330   2.159  10.843  1.00  0.00           H  
ATOM   1518  N   GLU A 375      40.585   4.218  10.492  1.00  0.00           N  
ATOM   1519  CA  GLU A 375      41.861   4.752  10.018  1.00  0.00           C  
ATOM   1520  CB  GLU A 375      43.009   3.811  10.381  1.00  0.00           C  
ATOM   1521  CG  GLU A 375      43.194   3.782  11.900  1.00  0.00           C  
ATOM   1522  CD  GLU A 375      44.253   2.772  12.287  1.00  0.00           C  
ATOM   1523  OE1 GLU A 375      45.349   3.188  12.663  1.00  0.00           O  
ATOM   1524  OE2 GLU A 375      43.972   1.575  12.231  1.00  0.00           O1-
ATOM   1525  C   GLU A 375      41.803   5.084   8.503  1.00  0.00           C  
ATOM   1526  O   GLU A 375      42.006   6.240   8.122  1.00  0.00           O  
ATOM   1527  H   GLU A 375      40.545   3.245  10.722  1.00  0.00           H  
ATOM   1528  N   TRP A 376      41.374   4.147   7.640  1.00  0.00           N  
ATOM   1529  CA  TRP A 376      41.264   4.425   6.197  1.00  0.00           C  
ATOM   1530  CB  TRP A 376      40.930   3.117   5.460  1.00  0.00           C  
ATOM   1531  CG  TRP A 376      40.440   3.392   4.056  1.00  0.00           C  
ATOM   1532  CD2 TRP A 376      39.071   3.552   3.624  1.00  0.00           C  
ATOM   1533  CE2 TRP A 376      39.103   3.864   2.228  1.00  0.00           C  
ATOM   1534  CE3 TRP A 376      37.834   3.458   4.296  1.00  0.00           C  
ATOM   1535  CD1 TRP A 376      41.223   3.625   2.917  1.00  0.00           C  
ATOM   1536  NE1 TRP A 376      40.438   3.908   1.844  1.00  0.00           N  
ATOM   1537  CZ2 TRP A 376      37.897   4.091   1.530  1.00  0.00           C  
ATOM   1538  CZ3 TRP A 376      36.638   3.690   3.586  1.00  0.00           C  
ATOM   1539  CH2 TRP A 376      36.666   3.997   2.210  1.00  0.00           C  
ATOM   1540  C   TRP A 376      40.263   5.541   5.838  1.00  0.00           C  
ATOM   1541  O   TRP A 376      40.553   6.386   4.992  1.00  0.00           O  
ATOM   1542  H   TRP A 376      41.261   3.226   8.000  1.00  0.00           H  
ATOM   1543  HE1 TRP A 376      40.752   4.143   0.947  1.00  0.00           H  
ATOM   1544  N   ILE A 377      39.110   5.638   6.515  1.00  0.00           N  
ATOM   1545  CA  ILE A 377      38.170   6.719   6.195  1.00  0.00           C  
ATOM   1546  CB  ILE A 377      36.773   6.415   6.747  1.00  0.00           C  
ATOM   1547  CG2 ILE A 377      36.683   6.729   8.236  1.00  0.00           C  
ATOM   1548  CG1 ILE A 377      35.682   7.108   5.931  1.00  0.00           C  
ATOM   1549  CD1 ILE A 377      34.273   6.690   6.350  1.00  0.00           C  
ATOM   1550  C   ILE A 377      38.711   8.118   6.634  1.00  0.00           C  
ATOM   1551  O   ILE A 377      38.228   9.125   6.121  1.00  0.00           O  
ATOM   1552  H   ILE A 377      38.901   4.971   7.229  1.00  0.00           H  
ATOM   1553  N   LEU A 378      39.776   8.196   7.457  1.00  0.00           N  
ATOM   1554  CA  LEU A 378      40.562   9.421   7.667  1.00  0.00           C  
ATOM   1555  CB  LEU A 378      41.123   9.460   9.088  1.00  0.00           C  
ATOM   1556  CG  LEU A 378      40.067   9.839  10.127  1.00  0.00           C  
ATOM   1557  CD1 LEU A 378      40.568   9.632  11.556  1.00  0.00           C  
ATOM   1558  CD2 LEU A 378      39.568  11.268   9.911  1.00  0.00           C  
ATOM   1559  C   LEU A 378      41.708   9.583   6.633  1.00  0.00           C  
ATOM   1560  O   LEU A 378      41.934  10.704   6.168  1.00  0.00           O  
ATOM   1561  H   LEU A 378      40.157   7.357   7.850  1.00  0.00           H  
ATOM   1562  N   GLU A 379      42.364   8.502   6.174  1.00  0.00           N  
ATOM   1563  CA  GLU A 379      43.244   8.573   4.993  1.00  0.00           C  
ATOM   1564  CB  GLU A 379      43.776   7.208   4.586  1.00  0.00           C  
ATOM   1565  CG  GLU A 379      44.497   6.418   5.676  1.00  0.00           C  
ATOM   1566  CD  GLU A 379      45.151   5.243   4.989  1.00  0.00           C  
ATOM   1567  OE1 GLU A 379      44.475   4.499   4.279  1.00  0.00           O  
ATOM   1568  OE2 GLU A 379      46.373   5.142   5.026  1.00  0.00           O1-
ATOM   1569  C   GLU A 379      42.463   9.161   3.789  1.00  0.00           C  
ATOM   1570  O   GLU A 379      42.941  10.066   3.107  1.00  0.00           O  
ATOM   1571  H   GLU A 379      42.238   7.640   6.670  1.00  0.00           H  
ATOM   1572  N   GLU A 380      41.196   8.758   3.628  1.00  0.00           N  
ATOM   1573  CA  GLU A 380      40.239   9.322   2.680  1.00  0.00           C  
ATOM   1574  CB  GLU A 380      39.156   8.289   2.426  1.00  0.00           C  
ATOM   1575  CG  GLU A 380      39.633   7.236   1.426  1.00  0.00           C  
ATOM   1576  CD  GLU A 380      39.400   7.740   0.017  1.00  0.00           C  
ATOM   1577  OE1 GLU A 380      38.314   7.519  -0.507  1.00  0.00           O  
ATOM   1578  OE2 GLU A 380      40.262   8.411  -0.553  1.00  0.00           O1-
ATOM   1579  C   GLU A 380      39.660  10.704   3.082  1.00  0.00           C  
ATOM   1580  O   GLU A 380      38.728  11.174   2.435  1.00  0.00           O  
ATOM   1581  H   GLU A 380      40.893   8.019   4.226  1.00  0.00           H  
ATOM   1582  N   VAL A 381      40.201  11.401   4.083  1.00  0.00           N  
ATOM   1583  CA  VAL A 381      40.048  12.855   4.230  1.00  0.00           C  
ATOM   1584  CB  VAL A 381      39.528  13.215   5.621  1.00  0.00           C  
ATOM   1585  CG1 VAL A 381      39.460  14.732   5.801  1.00  0.00           C  
ATOM   1586  CG2 VAL A 381      38.176  12.553   5.882  1.00  0.00           C  
ATOM   1587  C   VAL A 381      41.429  13.509   3.979  1.00  0.00           C  
ATOM   1588  O   VAL A 381      41.551  14.403   3.140  1.00  0.00           O  
ATOM   1589  H   VAL A 381      40.892  10.959   4.649  1.00  0.00           H  
ATOM   1590  N   GLU A 382      42.506  12.998   4.592  1.00  0.00           N  
ATOM   1591  CA  GLU A 382      43.863  13.518   4.390  1.00  0.00           C  
ATOM   1592  CB  GLU A 382      44.786  12.812   5.392  1.00  0.00           C  
ATOM   1593  CG  GLU A 382      44.258  13.053   6.819  1.00  0.00           C  
ATOM   1594  CD  GLU A 382      44.991  12.214   7.852  1.00  0.00           C  
ATOM   1595  OE1 GLU A 382      46.087  11.747   7.555  1.00  0.00           O  
ATOM   1596  OE2 GLU A 382      44.462  12.030   8.953  1.00  0.00           O1-
ATOM   1597  C   GLU A 382      44.334  13.469   2.919  1.00  0.00           C  
ATOM   1598  O   GLU A 382      45.001  14.388   2.447  1.00  0.00           O  
ATOM   1599  H   GLU A 382      42.382  12.263   5.259  1.00  0.00           H  
ATOM   1600  N   SER A 383      43.924  12.446   2.164  1.00  0.00           N  
ATOM   1601  CA  SER A 383      44.260  12.293   0.749  1.00  0.00           C  
ATOM   1602  CB  SER A 383      44.456  10.814   0.444  1.00  0.00           C  
ATOM   1603  OG  SER A 383      45.180  10.197   1.525  1.00  0.00           O  
ATOM   1604  C   SER A 383      43.233  12.953  -0.209  1.00  0.00           C  
ATOM   1605  O   SER A 383      43.230  12.650  -1.405  1.00  0.00           O  
ATOM   1606  H   SER A 383      43.268  11.808   2.562  1.00  0.00           H  
ATOM   1607  HG  SER A 383      44.620  10.263   2.292  1.00  0.00           H  
ATOM   1608  N   LYS A 384      42.322  13.806   0.284  1.00  0.00           N  
ATOM   1609  CA  LYS A 384      41.359  14.535  -0.569  1.00  0.00           C  
ATOM   1610  CB  LYS A 384      39.925  14.521  -0.050  1.00  0.00           C  
ATOM   1611  CG  LYS A 384      39.294  13.163   0.213  1.00  0.00           C  
ATOM   1612  CD  LYS A 384      39.171  12.196  -0.964  1.00  0.00           C  
ATOM   1613  CE  LYS A 384      38.287  11.038  -0.506  1.00  0.00           C  
ATOM   1614  NZ  LYS A 384      38.305   9.911  -1.439  1.00  0.00           N1+
ATOM   1615  C   LYS A 384      41.776  15.995  -0.604  1.00  0.00           C  
ATOM   1616  O   LYS A 384      41.754  16.629  -1.624  1.00  0.00           O  
ATOM   1617  H   LYS A 384      42.363  14.059   1.254  1.00  0.00           H  
ATOM   1618  HZ1 LYS A 384      39.269   9.525  -1.556  1.00  0.00           H  
ATOM   1619  HZ2 LYS A 384      37.816  10.104  -2.333  1.00  0.00           H  
ATOM   1620  HZ3 LYS A 384      37.824   9.110  -0.979  1.00  0.00           H  
TER    1621      LYS A 384 
ATOM   1622  N   MET B   1      32.454 -30.394 -18.066  1.00  0.00           N1+
ATOM   1623  CA  MET B   1      33.127 -30.187 -16.784  1.00  0.00           C  
ATOM   1624  CB  MET B   1      32.406 -30.938 -15.664  1.00  0.00           C  
ATOM   1625  CG  MET B   1      30.976 -30.441 -15.449  1.00  0.00           C  
ATOM   1626  SD  MET B   1      30.133 -31.321 -14.126  1.00  0.00           S  
ATOM   1627  CE  MET B   1      28.574 -30.424 -14.188  1.00  0.00           C  
ATOM   1628  C   MET B   1      34.592 -30.579 -16.829  1.00  0.00           C  
ATOM   1629  O   MET B   1      35.463 -29.970 -16.222  1.00  0.00           O  
ATOM   1630  H   MET B   1      32.802 -29.849 -18.835  1.00  0.00           H  
ATOM   1631  N   ALA B   2      34.835 -31.640 -17.613  1.00  0.00           N  
ATOM   1632  CA  ALA B   2      36.221 -32.074 -17.782  1.00  0.00           C  
ATOM   1633  CB  ALA B   2      36.277 -33.581 -18.047  1.00  0.00           C  
ATOM   1634  C   ALA B   2      36.928 -31.324 -18.899  1.00  0.00           C  
ATOM   1635  O   ALA B   2      37.393 -31.907 -19.882  1.00  0.00           O  
ATOM   1636  H   ALA B   2      34.070 -32.009 -18.137  1.00  0.00           H  
ATOM   1637  N   ASP B   3      36.937 -30.003 -18.690  1.00  0.00           N  
ATOM   1638  CA  ASP B   3      37.348 -29.030 -19.696  1.00  0.00           C  
ATOM   1639  CB  ASP B   3      36.195 -28.064 -20.010  1.00  0.00           C  
ATOM   1640  CG  ASP B   3      34.900 -28.754 -20.399  1.00  0.00           C  
ATOM   1641  OD1 ASP B   3      33.866 -28.441 -19.822  1.00  0.00           O  
ATOM   1642  OD2 ASP B   3      34.860 -29.512 -21.361  1.00  0.00           O1-
ATOM   1643  C   ASP B   3      38.525 -28.230 -19.165  1.00  0.00           C  
ATOM   1644  O   ASP B   3      39.079 -28.544 -18.120  1.00  0.00           O  
ATOM   1645  H   ASP B   3      36.662 -29.665 -17.787  1.00  0.00           H  
ATOM   1646  N   VAL B   4      38.878 -27.168 -19.907  1.00  0.00           N  
ATOM   1647  CA  VAL B   4      39.852 -26.228 -19.354  1.00  0.00           C  
ATOM   1648  CB  VAL B   4      41.044 -26.069 -20.319  1.00  0.00           C  
ATOM   1649  CG1 VAL B   4      42.078 -25.033 -19.864  1.00  0.00           C  
ATOM   1650  CG2 VAL B   4      41.717 -27.421 -20.553  1.00  0.00           C  
ATOM   1651  C   VAL B   4      39.169 -24.897 -19.090  1.00  0.00           C  
ATOM   1652  O   VAL B   4      38.382 -24.419 -19.900  1.00  0.00           O  
ATOM   1653  H   VAL B   4      38.396 -26.940 -20.750  1.00  0.00           H  
ATOM   1654  N   THR B   5      39.493 -24.327 -17.925  1.00  0.00           N  
ATOM   1655  CA  THR B   5      39.071 -22.954 -17.670  1.00  0.00           C  
ATOM   1656  CB  THR B   5      39.003 -22.746 -16.158  1.00  0.00           C  
ATOM   1657  OG1 THR B   5      38.472 -23.918 -15.529  1.00  0.00           O  
ATOM   1658  CG2 THR B   5      38.205 -21.504 -15.764  1.00  0.00           C  
ATOM   1659  C   THR B   5      40.040 -21.962 -18.292  1.00  0.00           C  
ATOM   1660  O   THR B   5      41.247 -22.153 -18.234  1.00  0.00           O  
ATOM   1661  H   THR B   5      40.113 -24.774 -17.281  1.00  0.00           H  
ATOM   1662  HG1 THR B   5      37.651 -24.109 -15.964  1.00  0.00           H  
ATOM   1663  N   VAL B   6      39.476 -20.907 -18.886  1.00  0.00           N  
ATOM   1664  CA  VAL B   6      40.333 -19.860 -19.438  1.00  0.00           C  
ATOM   1665  CB  VAL B   6      40.378 -19.926 -20.973  1.00  0.00           C  
ATOM   1666  CG1 VAL B   6      41.318 -21.031 -21.461  1.00  0.00           C  
ATOM   1667  CG2 VAL B   6      38.974 -20.041 -21.575  1.00  0.00           C  
ATOM   1668  C   VAL B   6      39.862 -18.495 -18.984  1.00  0.00           C  
ATOM   1669  O   VAL B   6      38.713 -18.315 -18.590  1.00  0.00           O  
ATOM   1670  H   VAL B   6      38.481 -20.790 -18.886  1.00  0.00           H  
ATOM   1671  N   GLU B   7      40.800 -17.542 -19.057  1.00  0.00           N  
ATOM   1672  CA  GLU B   7      40.368 -16.165 -18.856  1.00  0.00           C  
ATOM   1673  CB  GLU B   7      41.405 -15.351 -18.087  1.00  0.00           C  
ATOM   1674  CG  GLU B   7      41.456 -15.653 -16.587  1.00  0.00           C  
ATOM   1675  CD  GLU B   7      42.424 -14.714 -15.886  1.00  0.00           C  
ATOM   1676  OE1 GLU B   7      42.577 -13.564 -16.293  1.00  0.00           O  
ATOM   1677  OE2 GLU B   7      43.044 -15.118 -14.909  1.00  0.00           O1-
ATOM   1678  C   GLU B   7      40.106 -15.519 -20.195  1.00  0.00           C  
ATOM   1679  O   GLU B   7      41.008 -15.238 -20.972  1.00  0.00           O  
ATOM   1680  H   GLU B   7      41.698 -17.734 -19.458  1.00  0.00           H  
ATOM   1681  N   VAL B   8      38.818 -15.327 -20.452  1.00  0.00           N  
ATOM   1682  CA  VAL B   8      38.452 -14.759 -21.743  1.00  0.00           C  
ATOM   1683  CB  VAL B   8      37.480 -15.686 -22.478  1.00  0.00           C  
ATOM   1684  CG1 VAL B   8      38.256 -16.741 -23.254  1.00  0.00           C  
ATOM   1685  CG2 VAL B   8      36.471 -16.342 -21.533  1.00  0.00           C  
ATOM   1686  C   VAL B   8      37.868 -13.378 -21.575  1.00  0.00           C  
ATOM   1687  O   VAL B   8      37.108 -13.118 -20.651  1.00  0.00           O  
ATOM   1688  H   VAL B   8      38.146 -15.475 -19.724  1.00  0.00           H  
ATOM   1689  N   ARG B   9      38.261 -12.484 -22.492  1.00  0.00           N  
ATOM   1690  CA  ARG B   9      37.730 -11.132 -22.334  1.00  0.00           C  
ATOM   1691  CB  ARG B   9      38.484 -10.127 -23.213  1.00  0.00           C  
ATOM   1692  CG  ARG B   9      39.736  -9.653 -22.467  1.00  0.00           C  
ATOM   1693  CD  ARG B   9      40.570  -8.548 -23.129  1.00  0.00           C  
ATOM   1694  NE  ARG B   9      41.467  -9.040 -24.175  1.00  0.00           N  
ATOM   1695  CZ  ARG B   9      41.239  -8.722 -25.465  1.00  0.00           C  
ATOM   1696  NH1 ARG B   9      40.182  -7.993 -25.800  1.00  0.00           N  
ATOM   1697  NH2 ARG B   9      42.056  -9.162 -26.414  1.00  0.00           N1+
ATOM   1698  C   ARG B   9      36.218 -11.019 -22.458  1.00  0.00           C  
ATOM   1699  O   ARG B   9      35.572 -11.515 -23.383  1.00  0.00           O  
ATOM   1700  H   ARG B   9      38.897 -12.743 -23.223  1.00  0.00           H  
ATOM   1701  HE  ARG B   9      42.232  -9.624 -23.903  1.00  0.00           H  
ATOM   1702 HH11 ARG B   9      39.951  -7.904 -26.781  1.00  0.00           H  
ATOM   1703 HH12 ARG B   9      39.591  -7.557 -25.125  1.00  0.00           H  
ATOM   1704 HH21 ARG B   9      42.892  -9.689 -26.254  1.00  0.00           H  
ATOM   1705 HH22 ARG B   9      41.799  -9.020 -27.385  1.00  0.00           H  
ATOM   1706  N   GLY B  10      35.682 -10.369 -21.420  1.00  0.00           N  
ATOM   1707  CA  GLY B  10      34.244 -10.153 -21.373  1.00  0.00           C  
ATOM   1708  C   GLY B  10      33.892  -8.794 -21.926  1.00  0.00           C  
ATOM   1709  O   GLY B  10      34.738  -8.073 -22.438  1.00  0.00           O  
ATOM   1710  H   GLY B  10      36.297  -9.938 -20.756  1.00  0.00           H  
ATOM   1711  N   SER B  11      32.600  -8.479 -21.793  1.00  0.00           N  
ATOM   1712  CA  SER B  11      32.038  -7.279 -22.415  1.00  0.00           C  
ATOM   1713  CB  SER B  11      30.586  -7.167 -21.958  1.00  0.00           C  
ATOM   1714  OG  SER B  11      30.033  -8.492 -21.882  1.00  0.00           O  
ATOM   1715  C   SER B  11      32.792  -5.971 -22.209  1.00  0.00           C  
ATOM   1716  O   SER B  11      32.996  -5.186 -23.124  1.00  0.00           O  
ATOM   1717  H   SER B  11      31.946  -9.095 -21.353  1.00  0.00           H  
ATOM   1718  HG  SER B  11      29.331  -8.433 -21.241  1.00  0.00           H  
ATOM   1719  N   ASN B  12      33.211  -5.780 -20.951  1.00  0.00           N  
ATOM   1720  CA  ASN B  12      33.912  -4.530 -20.642  1.00  0.00           C  
ATOM   1721  CB  ASN B  12      33.647  -4.099 -19.198  1.00  0.00           C  
ATOM   1722  CG  ASN B  12      34.132  -5.162 -18.234  1.00  0.00           C  
ATOM   1723  OD1 ASN B  12      35.304  -5.503 -18.132  1.00  0.00           O  
ATOM   1724  ND2 ASN B  12      33.151  -5.703 -17.533  1.00  0.00           N  
ATOM   1725  C   ASN B  12      35.406  -4.486 -20.926  1.00  0.00           C  
ATOM   1726  O   ASN B  12      36.080  -3.510 -20.628  1.00  0.00           O  
ATOM   1727  H   ASN B  12      33.019  -6.465 -20.249  1.00  0.00           H  
ATOM   1728 HD21 ASN B  12      32.167  -5.539 -17.673  1.00  0.00           H  
ATOM   1729 HD22 ASN B  12      33.264  -6.351 -16.778  1.00  0.00           H  
ATOM   1730  N   GLY B  13      35.915  -5.580 -21.505  1.00  0.00           N  
ATOM   1731  CA  GLY B  13      37.339  -5.533 -21.819  1.00  0.00           C  
ATOM   1732  C   GLY B  13      38.253  -6.180 -20.795  1.00  0.00           C  
ATOM   1733  O   GLY B  13      39.380  -6.548 -21.100  1.00  0.00           O  
ATOM   1734  H   GLY B  13      35.358  -6.377 -21.732  1.00  0.00           H  
ATOM   1735  N   ALA B  14      37.737  -6.329 -19.568  1.00  0.00           N  
ATOM   1736  CA  ALA B  14      38.537  -7.097 -18.619  1.00  0.00           C  
ATOM   1737  CB  ALA B  14      38.104  -6.784 -17.191  1.00  0.00           C  
ATOM   1738  C   ALA B  14      38.429  -8.591 -18.865  1.00  0.00           C  
ATOM   1739  O   ALA B  14      37.624  -9.055 -19.668  1.00  0.00           O  
ATOM   1740  H   ALA B  14      36.825  -5.993 -19.330  1.00  0.00           H  
ATOM   1741  N   PHE B  15      39.278  -9.336 -18.146  1.00  0.00           N  
ATOM   1742  CA  PHE B  15      39.166 -10.783 -18.301  1.00  0.00           C  
ATOM   1743  CB  PHE B  15      40.522 -11.459 -18.097  1.00  0.00           C  
ATOM   1744  CG  PHE B  15      41.407 -11.263 -19.307  1.00  0.00           C  
ATOM   1745  CD1 PHE B  15      42.278 -10.153 -19.369  1.00  0.00           C  
ATOM   1746  CD2 PHE B  15      41.355 -12.208 -20.354  1.00  0.00           C  
ATOM   1747  CE1 PHE B  15      43.126 -10.000 -20.484  1.00  0.00           C  
ATOM   1748  CE2 PHE B  15      42.200 -12.057 -21.471  1.00  0.00           C  
ATOM   1749  CZ  PHE B  15      43.085 -10.959 -21.519  1.00  0.00           C  
ATOM   1750  C   PHE B  15      38.136 -11.374 -17.363  1.00  0.00           C  
ATOM   1751  O   PHE B  15      38.049 -11.018 -16.194  1.00  0.00           O  
ATOM   1752  H   PHE B  15      39.843  -8.921 -17.428  1.00  0.00           H  
ATOM   1753  N   TYR B  16      37.347 -12.281 -17.939  1.00  0.00           N  
ATOM   1754  CA  TYR B  16      36.325 -12.960 -17.153  1.00  0.00           C  
ATOM   1755  CB  TYR B  16      34.923 -12.450 -17.524  1.00  0.00           C  
ATOM   1756  CG  TYR B  16      34.757 -11.008 -17.089  1.00  0.00           C  
ATOM   1757  CD1 TYR B  16      34.256 -10.728 -15.801  1.00  0.00           C  
ATOM   1758  CE1 TYR B  16      34.216  -9.393 -15.361  1.00  0.00           C  
ATOM   1759  CD2 TYR B  16      35.132  -9.979 -17.975  1.00  0.00           C  
ATOM   1760  CE2 TYR B  16      35.100  -8.649 -17.533  1.00  0.00           C  
ATOM   1761  CZ  TYR B  16      34.686  -8.376 -16.215  1.00  0.00           C  
ATOM   1762  OH  TYR B  16      34.761  -7.080 -15.741  1.00  0.00           O  
ATOM   1763  C   TYR B  16      36.466 -14.460 -17.329  1.00  0.00           C  
ATOM   1764  O   TYR B  16      37.303 -14.939 -18.083  1.00  0.00           O  
ATOM   1765  H   TYR B  16      37.475 -12.543 -18.895  1.00  0.00           H  
ATOM   1766  HH  TYR B  16      35.190  -6.524 -16.395  1.00  0.00           H  
ATOM   1767  N   LYS B  17      35.647 -15.188 -16.564  1.00  0.00           N  
ATOM   1768  CA  LYS B  17      35.893 -16.625 -16.481  1.00  0.00           C  
ATOM   1769  CB  LYS B  17      35.635 -17.049 -15.037  1.00  0.00           C  
ATOM   1770  CG  LYS B  17      36.125 -18.442 -14.650  1.00  0.00           C  
ATOM   1771  CD  LYS B  17      35.634 -18.794 -13.248  1.00  0.00           C  
ATOM   1772  CE  LYS B  17      36.019 -20.201 -12.798  1.00  0.00           C  
ATOM   1773  NZ  LYS B  17      35.107 -20.599 -11.722  1.00  0.00           N1+
ATOM   1774  C   LYS B  17      35.058 -17.437 -17.458  1.00  0.00           C  
ATOM   1775  O   LYS B  17      33.835 -17.328 -17.480  1.00  0.00           O  
ATOM   1776  H   LYS B  17      34.894 -14.758 -16.069  1.00  0.00           H  
ATOM   1777  HZ1 LYS B  17      35.461 -20.456 -10.762  1.00  0.00           H  
ATOM   1778  HZ2 LYS B  17      34.201 -20.096 -11.847  1.00  0.00           H  
ATOM   1779  HZ3 LYS B  17      34.793 -21.584 -11.872  1.00  0.00           H  
ATOM   1780  N   GLY B  18      35.763 -18.264 -18.243  1.00  0.00           N  
ATOM   1781  CA  GLY B  18      35.047 -19.122 -19.185  1.00  0.00           C  
ATOM   1782  C   GLY B  18      35.583 -20.540 -19.206  1.00  0.00           C  
ATOM   1783  O   GLY B  18      36.602 -20.848 -18.597  1.00  0.00           O  
ATOM   1784  H   GLY B  18      36.766 -18.294 -18.204  1.00  0.00           H  
ATOM   1785  N   PHE B  19      34.850 -21.396 -19.926  1.00  0.00           N  
ATOM   1786  CA  PHE B  19      35.273 -22.786 -20.076  1.00  0.00           C  
ATOM   1787  CB  PHE B  19      34.309 -23.736 -19.361  1.00  0.00           C  
ATOM   1788  CG  PHE B  19      34.660 -23.905 -17.901  1.00  0.00           C  
ATOM   1789  CD1 PHE B  19      35.261 -25.113 -17.486  1.00  0.00           C  
ATOM   1790  CD2 PHE B  19      34.369 -22.878 -16.975  1.00  0.00           C  
ATOM   1791  CE1 PHE B  19      35.559 -25.308 -16.124  1.00  0.00           C  
ATOM   1792  CE2 PHE B  19      34.672 -23.069 -15.614  1.00  0.00           C  
ATOM   1793  CZ  PHE B  19      35.255 -24.286 -15.200  1.00  0.00           C  
ATOM   1794  C   PHE B  19      35.295 -23.151 -21.541  1.00  0.00           C  
ATOM   1795  O   PHE B  19      34.380 -22.826 -22.287  1.00  0.00           O  
ATOM   1796  H   PHE B  19      34.042 -21.080 -20.429  1.00  0.00           H  
ATOM   1797  N   ILE B  20      36.372 -23.845 -21.933  1.00  0.00           N  
ATOM   1798  CA  ILE B  20      36.449 -24.186 -23.352  1.00  0.00           C  
ATOM   1799  CB  ILE B  20      37.867 -24.634 -23.762  1.00  0.00           C  
ATOM   1800  CG2 ILE B  20      38.901 -23.620 -23.276  1.00  0.00           C  
ATOM   1801  CG1 ILE B  20      38.237 -26.052 -23.315  1.00  0.00           C  
ATOM   1802  CD1 ILE B  20      39.521 -26.548 -23.978  1.00  0.00           C  
ATOM   1803  C   ILE B  20      35.398 -25.191 -23.790  1.00  0.00           C  
ATOM   1804  O   ILE B  20      35.172 -26.211 -23.140  1.00  0.00           O  
ATOM   1805  H   ILE B  20      37.068 -24.110 -21.264  1.00  0.00           H  
ATOM   1806  N   LYS B  21      34.746 -24.869 -24.911  1.00  0.00           N  
ATOM   1807  CA  LYS B  21      33.906 -25.917 -25.476  1.00  0.00           C  
ATOM   1808  CB  LYS B  21      32.418 -25.540 -25.585  1.00  0.00           C  
ATOM   1809  CG  LYS B  21      31.703 -25.007 -24.328  1.00  0.00           C  
ATOM   1810  CD  LYS B  21      32.043 -25.667 -22.982  1.00  0.00           C  
ATOM   1811  CE  LYS B  21      31.967 -27.194 -22.906  1.00  0.00           C  
ATOM   1812  NZ  LYS B  21      33.135 -27.629 -22.132  1.00  0.00           N1+
ATOM   1813  C   LYS B  21      34.431 -26.453 -26.788  1.00  0.00           C  
ATOM   1814  O   LYS B  21      34.686 -27.644 -26.920  1.00  0.00           O  
ATOM   1815  H   LYS B  21      34.863 -23.979 -25.357  1.00  0.00           H  
ATOM   1816  HZ1 LYS B  21      34.008 -27.184 -22.480  1.00  0.00           H  
ATOM   1817  HZ2 LYS B  21      33.075 -27.400 -21.117  1.00  0.00           H  
ATOM   1818  HZ3 LYS B  21      33.327 -28.653 -22.122  1.00  0.00           H  
ATOM   1819  N   ASP B  22      34.611 -25.522 -27.729  1.00  0.00           N  
ATOM   1820  CA  ASP B  22      35.263 -25.924 -28.973  1.00  0.00           C  
ATOM   1821  CB  ASP B  22      34.270 -25.902 -30.160  1.00  0.00           C  
ATOM   1822  CG  ASP B  22      34.967 -26.020 -31.515  1.00  0.00           C  
ATOM   1823  OD1 ASP B  22      35.641 -27.009 -31.775  1.00  0.00           O  
ATOM   1824  OD2 ASP B  22      34.912 -25.083 -32.297  1.00  0.00           O1-
ATOM   1825  C   ASP B  22      36.471 -25.047 -29.212  1.00  0.00           C  
ATOM   1826  O   ASP B  22      36.556 -23.916 -28.750  1.00  0.00           O  
ATOM   1827  H   ASP B  22      34.422 -24.555 -27.542  1.00  0.00           H  
ATOM   1828  N   VAL B  23      37.412 -25.626 -29.955  1.00  0.00           N  
ATOM   1829  CA  VAL B  23      38.415 -24.745 -30.525  1.00  0.00           C  
ATOM   1830  CB  VAL B  23      39.808 -25.375 -30.451  1.00  0.00           C  
ATOM   1831  CG1 VAL B  23      40.851 -24.355 -30.905  1.00  0.00           C  
ATOM   1832  CG2 VAL B  23      40.117 -25.975 -29.079  1.00  0.00           C  
ATOM   1833  C   VAL B  23      38.069 -24.501 -31.975  1.00  0.00           C  
ATOM   1834  O   VAL B  23      38.379 -25.337 -32.817  1.00  0.00           O  
ATOM   1835  H   VAL B  23      37.192 -26.510 -30.372  1.00  0.00           H  
ATOM   1836  N   HIS B  24      37.439 -23.354 -32.261  1.00  0.00           N  
ATOM   1837  CA  HIS B  24      37.461 -23.034 -33.682  1.00  0.00           C  
ATOM   1838  CB  HIS B  24      36.227 -22.254 -34.143  1.00  0.00           C  
ATOM   1839  CG  HIS B  24      35.328 -23.142 -34.982  1.00  0.00           C  
ATOM   1840  ND1 HIS B  24      35.721 -23.804 -36.087  1.00  0.00           N  
ATOM   1841  CD2 HIS B  24      33.970 -23.410 -34.785  1.00  0.00           C  
ATOM   1842  NE2 HIS B  24      33.558 -24.232 -35.781  1.00  0.00           N  
ATOM   1843  CE1 HIS B  24      34.638 -24.474 -36.585  1.00  0.00           C  
ATOM   1844  C   HIS B  24      38.756 -22.332 -34.016  1.00  0.00           C  
ATOM   1845  O   HIS B  24      39.474 -21.843 -33.150  1.00  0.00           O  
ATOM   1846  H   HIS B  24      37.206 -22.657 -31.583  1.00  0.00           H  
ATOM   1847  HD1 HIS B  24      36.616 -23.832 -36.500  1.00  0.00           H  
ATOM   1848  N   GLU B  25      39.067 -22.353 -35.309  1.00  0.00           N  
ATOM   1849  CA  GLU B  25      40.491 -22.402 -35.623  1.00  0.00           C  
ATOM   1850  CB  GLU B  25      40.713 -23.067 -36.990  1.00  0.00           C  
ATOM   1851  CG  GLU B  25      40.221 -24.529 -37.085  1.00  0.00           C  
ATOM   1852  CD  GLU B  25      38.704 -24.614 -36.986  1.00  0.00           C  
ATOM   1853  OE1 GLU B  25      38.023 -24.032 -37.820  1.00  0.00           O  
ATOM   1854  OE2 GLU B  25      38.186 -25.168 -36.019  1.00  0.00           O1-
ATOM   1855  C   GLU B  25      41.259 -21.102 -35.465  1.00  0.00           C  
ATOM   1856  O   GLU B  25      42.486 -21.087 -35.443  1.00  0.00           O  
ATOM   1857  H   GLU B  25      38.404 -22.690 -35.981  1.00  0.00           H  
ATOM   1858  N   ASP B  26      40.483 -20.019 -35.320  1.00  0.00           N  
ATOM   1859  CA  ASP B  26      41.081 -18.762 -34.864  1.00  0.00           C  
ATOM   1860  CB  ASP B  26      41.164 -17.742 -36.003  1.00  0.00           C  
ATOM   1861  CG  ASP B  26      42.294 -18.142 -36.925  1.00  0.00           C  
ATOM   1862  OD1 ASP B  26      43.446 -17.834 -36.629  1.00  0.00           O  
ATOM   1863  OD2 ASP B  26      42.060 -18.840 -37.909  1.00  0.00           O1-
ATOM   1864  C   ASP B  26      40.362 -18.165 -33.668  1.00  0.00           C  
ATOM   1865  O   ASP B  26      40.611 -17.049 -33.214  1.00  0.00           O  
ATOM   1866  H   ASP B  26      39.509 -20.086 -35.527  1.00  0.00           H  
ATOM   1867  N   SER B  27      39.406 -18.953 -33.167  1.00  0.00           N  
ATOM   1868  CA  SER B  27      38.527 -18.423 -32.137  1.00  0.00           C  
ATOM   1869  CB  SER B  27      37.380 -17.634 -32.777  1.00  0.00           C  
ATOM   1870  OG  SER B  27      37.900 -16.658 -33.692  1.00  0.00           O  
ATOM   1871  C   SER B  27      38.019 -19.524 -31.231  1.00  0.00           C  
ATOM   1872  O   SER B  27      37.373 -20.476 -31.646  1.00  0.00           O  
ATOM   1873  H   SER B  27      39.299 -19.907 -33.447  1.00  0.00           H  
ATOM   1874  HG  SER B  27      38.791 -16.457 -33.422  1.00  0.00           H  
ATOM   1875  N   LEU B  28      38.380 -19.364 -29.961  1.00  0.00           N  
ATOM   1876  CA  LEU B  28      37.981 -20.354 -28.974  1.00  0.00           C  
ATOM   1877  CB  LEU B  28      38.924 -20.199 -27.783  1.00  0.00           C  
ATOM   1878  CG  LEU B  28      38.952 -21.354 -26.788  1.00  0.00           C  
ATOM   1879  CD1 LEU B  28      39.297 -22.686 -27.443  1.00  0.00           C  
ATOM   1880  CD2 LEU B  28      39.915 -21.048 -25.647  1.00  0.00           C  
ATOM   1881  C   LEU B  28      36.517 -20.202 -28.595  1.00  0.00           C  
ATOM   1882  O   LEU B  28      36.094 -19.190 -28.051  1.00  0.00           O  
ATOM   1883  H   LEU B  28      38.777 -18.497 -29.659  1.00  0.00           H  
ATOM   1884  N   THR B  29      35.762 -21.245 -28.934  1.00  0.00           N  
ATOM   1885  CA  THR B  29      34.344 -21.284 -28.592  1.00  0.00           C  
ATOM   1886  CB  THR B  29      33.709 -22.387 -29.450  1.00  0.00           C  
ATOM   1887  OG1 THR B  29      34.317 -22.413 -30.760  1.00  0.00           O  
ATOM   1888  CG2 THR B  29      32.191 -22.270 -29.568  1.00  0.00           C  
ATOM   1889  C   THR B  29      34.176 -21.543 -27.099  1.00  0.00           C  
ATOM   1890  O   THR B  29      34.440 -22.647 -26.625  1.00  0.00           O  
ATOM   1891  H   THR B  29      36.162 -22.064 -29.346  1.00  0.00           H  
ATOM   1892  HG1 THR B  29      34.314 -23.324 -31.064  1.00  0.00           H  
ATOM   1893  N   VAL B  30      33.833 -20.460 -26.382  1.00  0.00           N  
ATOM   1894  CA  VAL B  30      33.762 -20.556 -24.927  1.00  0.00           C  
ATOM   1895  CB  VAL B  30      34.992 -19.935 -24.241  1.00  0.00           C  
ATOM   1896  CG1 VAL B  30      36.236 -20.793 -24.419  1.00  0.00           C  
ATOM   1897  CG2 VAL B  30      35.259 -18.505 -24.698  1.00  0.00           C  
ATOM   1898  C   VAL B  30      32.496 -19.975 -24.322  1.00  0.00           C  
ATOM   1899  O   VAL B  30      32.195 -18.784 -24.379  1.00  0.00           O  
ATOM   1900  H   VAL B  30      33.523 -19.621 -26.833  1.00  0.00           H  
ATOM   1901  N   VAL B  31      31.787 -20.879 -23.640  1.00  0.00           N  
ATOM   1902  CA  VAL B  31      30.768 -20.364 -22.735  1.00  0.00           C  
ATOM   1903  CB  VAL B  31      29.745 -21.467 -22.400  1.00  0.00           C  
ATOM   1904  CG1 VAL B  31      30.327 -22.576 -21.518  1.00  0.00           C  
ATOM   1905  CG2 VAL B  31      28.455 -20.883 -21.824  1.00  0.00           C  
ATOM   1906  C   VAL B  31      31.425 -19.774 -21.496  1.00  0.00           C  
ATOM   1907  O   VAL B  31      32.467 -20.237 -21.041  1.00  0.00           O  
ATOM   1908  H   VAL B  31      32.011 -21.844 -23.763  1.00  0.00           H  
ATOM   1909  N   PHE B  32      30.804 -18.718 -20.963  1.00  0.00           N  
ATOM   1910  CA  PHE B  32      31.370 -18.283 -19.692  1.00  0.00           C  
ATOM   1911  CB  PHE B  32      31.152 -16.783 -19.488  1.00  0.00           C  
ATOM   1912  CG  PHE B  32      32.090 -15.933 -20.330  1.00  0.00           C  
ATOM   1913  CD1 PHE B  32      32.679 -14.802 -19.727  1.00  0.00           C  
ATOM   1914  CD2 PHE B  32      32.354 -16.241 -21.686  1.00  0.00           C  
ATOM   1915  CE1 PHE B  32      33.507 -13.953 -20.486  1.00  0.00           C  
ATOM   1916  CE2 PHE B  32      33.185 -15.398 -22.449  1.00  0.00           C  
ATOM   1917  CZ  PHE B  32      33.738 -14.251 -21.843  1.00  0.00           C  
ATOM   1918  C   PHE B  32      30.789 -19.128 -18.577  1.00  0.00           C  
ATOM   1919  O   PHE B  32      29.777 -19.800 -18.760  1.00  0.00           O  
ATOM   1920  H   PHE B  32      29.918 -18.389 -21.295  1.00  0.00           H  
ATOM   1921  N   GLU B  33      31.480 -19.117 -17.427  1.00  0.00           N  
ATOM   1922  CA  GLU B  33      31.063 -20.065 -16.392  1.00  0.00           C  
ATOM   1923  CB  GLU B  33      31.977 -19.996 -15.165  1.00  0.00           C  
ATOM   1924  CG  GLU B  33      31.785 -21.223 -14.263  1.00  0.00           C  
ATOM   1925  CD  GLU B  33      32.583 -21.115 -12.985  1.00  0.00           C  
ATOM   1926  OE1 GLU B  33      33.270 -22.069 -12.635  1.00  0.00           O  
ATOM   1927  OE2 GLU B  33      32.557 -20.073 -12.335  1.00  0.00           O1-
ATOM   1928  C   GLU B  33      29.598 -19.937 -15.997  1.00  0.00           C  
ATOM   1929  O   GLU B  33      29.048 -18.847 -15.889  1.00  0.00           O  
ATOM   1930  H   GLU B  33      32.264 -18.503 -17.320  1.00  0.00           H  
ATOM   1931  N   ASN B  34      28.972 -21.120 -15.857  1.00  0.00           N  
ATOM   1932  CA  ASN B  34      27.548 -21.195 -15.504  1.00  0.00           C  
ATOM   1933  CB  ASN B  34      27.296 -20.785 -14.043  1.00  0.00           C  
ATOM   1934  CG  ASN B  34      27.967 -21.769 -13.111  1.00  0.00           C  
ATOM   1935  OD1 ASN B  34      27.640 -22.945 -13.064  1.00  0.00           O  
ATOM   1936  ND2 ASN B  34      28.960 -21.244 -12.387  1.00  0.00           N  
ATOM   1937  C   ASN B  34      26.614 -20.431 -16.428  1.00  0.00           C  
ATOM   1938  O   ASN B  34      25.517 -20.038 -16.058  1.00  0.00           O  
ATOM   1939  H   ASN B  34      29.515 -21.954 -15.940  1.00  0.00           H  
ATOM   1940 HD21 ASN B  34      29.217 -20.280 -12.431  1.00  0.00           H  
ATOM   1941 HD22 ASN B  34      29.492 -21.849 -11.796  1.00  0.00           H  
ATOM   1942  N   ASN B  35      27.116 -20.221 -17.663  1.00  0.00           N  
ATOM   1943  CA  ASN B  35      26.385 -19.437 -18.662  1.00  0.00           C  
ATOM   1944  CB  ASN B  35      25.214 -20.247 -19.249  1.00  0.00           C  
ATOM   1945  CG  ASN B  35      24.761 -19.706 -20.598  1.00  0.00           C  
ATOM   1946  OD1 ASN B  35      25.296 -20.034 -21.648  1.00  0.00           O  
ATOM   1947  ND2 ASN B  35      23.686 -18.918 -20.546  1.00  0.00           N  
ATOM   1948  C   ASN B  35      25.951 -18.053 -18.196  1.00  0.00           C  
ATOM   1949  O   ASN B  35      24.913 -17.543 -18.594  1.00  0.00           O  
ATOM   1950  H   ASN B  35      28.038 -20.534 -17.894  1.00  0.00           H  
ATOM   1951 HD21 ASN B  35      23.408 -18.552 -19.656  1.00  0.00           H  
ATOM   1952 HD22 ASN B  35      23.201 -18.668 -21.380  1.00  0.00           H  
ATOM   1953  N   TRP B  36      26.802 -17.434 -17.348  1.00  0.00           N  
ATOM   1954  CA  TRP B  36      26.453 -16.052 -16.998  1.00  0.00           C  
ATOM   1955  CB  TRP B  36      27.276 -15.522 -15.805  1.00  0.00           C  
ATOM   1956  CG  TRP B  36      28.704 -15.144 -16.154  1.00  0.00           C  
ATOM   1957  CD2 TRP B  36      29.183 -13.896 -16.706  1.00  0.00           C  
ATOM   1958  CE2 TRP B  36      30.608 -14.008 -16.837  1.00  0.00           C  
ATOM   1959  CE3 TRP B  36      28.533 -12.706 -17.100  1.00  0.00           C  
ATOM   1960  CD1 TRP B  36      29.853 -15.931 -15.985  1.00  0.00           C  
ATOM   1961  NE1 TRP B  36      30.974 -15.272 -16.384  1.00  0.00           N  
ATOM   1962  CZ2 TRP B  36      31.350 -12.924 -17.351  1.00  0.00           C  
ATOM   1963  CZ3 TRP B  36      29.288 -11.632 -17.616  1.00  0.00           C  
ATOM   1964  CH2 TRP B  36      30.690 -11.739 -17.740  1.00  0.00           C  
ATOM   1965  C   TRP B  36      26.494 -15.130 -18.209  1.00  0.00           C  
ATOM   1966  O   TRP B  36      25.650 -14.278 -18.451  1.00  0.00           O  
ATOM   1967  H   TRP B  36      27.605 -17.904 -16.977  1.00  0.00           H  
ATOM   1968  HE1 TRP B  36      31.884 -15.639 -16.365  1.00  0.00           H  
ATOM   1969  N   GLN B  37      27.525 -15.418 -19.008  1.00  0.00           N  
ATOM   1970  CA  GLN B  37      27.471 -14.969 -20.385  1.00  0.00           C  
ATOM   1971  CB  GLN B  37      28.732 -14.177 -20.730  1.00  0.00           C  
ATOM   1972  CG  GLN B  37      28.648 -13.473 -22.083  1.00  0.00           C  
ATOM   1973  CD  GLN B  37      30.018 -13.455 -22.718  1.00  0.00           C  
ATOM   1974  OE1 GLN B  37      30.791 -12.503 -22.633  1.00  0.00           O  
ATOM   1975  NE2 GLN B  37      30.281 -14.558 -23.419  1.00  0.00           N  
ATOM   1976  C   GLN B  37      27.377 -16.221 -21.231  1.00  0.00           C  
ATOM   1977  O   GLN B  37      28.213 -17.112 -21.111  1.00  0.00           O  
ATOM   1978  H   GLN B  37      28.209 -16.087 -18.724  1.00  0.00           H  
ATOM   1979 HE21 GLN B  37      29.595 -15.288 -23.497  1.00  0.00           H  
ATOM   1980 HE22 GLN B  37      31.150 -14.746 -23.870  1.00  0.00           H  
ATOM   1981  N   PRO B  38      26.324 -16.271 -22.078  1.00  0.00           N  
ATOM   1982  CD  PRO B  38      25.199 -15.345 -22.135  1.00  0.00           C  
ATOM   1983  CA  PRO B  38      26.231 -17.349 -23.068  1.00  0.00           C  
ATOM   1984  CB  PRO B  38      24.978 -16.968 -23.863  1.00  0.00           C  
ATOM   1985  CG  PRO B  38      24.140 -16.114 -22.914  1.00  0.00           C  
ATOM   1986  C   PRO B  38      27.471 -17.453 -23.940  1.00  0.00           C  
ATOM   1987  O   PRO B  38      28.310 -16.556 -23.953  1.00  0.00           O  
ATOM   1988  N   GLU B  39      27.532 -18.581 -24.663  1.00  0.00           N  
ATOM   1989  CA  GLU B  39      28.642 -18.839 -25.585  1.00  0.00           C  
ATOM   1990  CB  GLU B  39      28.259 -19.961 -26.553  1.00  0.00           C  
ATOM   1991  CG  GLU B  39      28.983 -21.295 -26.332  1.00  0.00           C  
ATOM   1992  CD  GLU B  39      30.478 -21.220 -26.620  1.00  0.00           C  
ATOM   1993  OE1 GLU B  39      31.178 -22.154 -26.240  1.00  0.00           O  
ATOM   1994  OE2 GLU B  39      30.951 -20.249 -27.214  1.00  0.00           O1-
ATOM   1995  C   GLU B  39      29.131 -17.649 -26.395  1.00  0.00           C  
ATOM   1996  O   GLU B  39      28.359 -16.924 -27.016  1.00  0.00           O  
ATOM   1997  H   GLU B  39      26.830 -19.276 -24.521  1.00  0.00           H  
ATOM   1998  N   ARG B  40      30.454 -17.486 -26.362  1.00  0.00           N  
ATOM   1999  CA  ARG B  40      31.049 -16.629 -27.371  1.00  0.00           C  
ATOM   2000  CB  ARG B  40      31.318 -15.202 -26.857  1.00  0.00           C  
ATOM   2001  CG  ARG B  40      31.893 -14.273 -27.942  1.00  0.00           C  
ATOM   2002  CD  ARG B  40      32.034 -12.788 -27.575  1.00  0.00           C  
ATOM   2003  NE  ARG B  40      32.881 -12.568 -26.400  1.00  0.00           N  
ATOM   2004  CZ  ARG B  40      32.319 -12.163 -25.243  1.00  0.00           C  
ATOM   2005  NH1 ARG B  40      31.023 -11.866 -25.195  1.00  0.00           N  
ATOM   2006  NH2 ARG B  40      33.038 -12.071 -24.131  1.00  0.00           N1+
ATOM   2007  C   ARG B  40      32.304 -17.276 -27.898  1.00  0.00           C  
ATOM   2008  O   ARG B  40      33.223 -17.620 -27.168  1.00  0.00           O  
ATOM   2009  H   ARG B  40      31.024 -18.141 -25.855  1.00  0.00           H  
ATOM   2010  HE  ARG B  40      33.858 -12.783 -26.464  1.00  0.00           H  
ATOM   2011 HH11 ARG B  40      30.610 -11.638 -24.306  1.00  0.00           H  
ATOM   2012 HH12 ARG B  40      30.447 -11.875 -26.012  1.00  0.00           H  
ATOM   2013 HH21 ARG B  40      32.557 -11.950 -23.256  1.00  0.00           H  
ATOM   2014 HH22 ARG B  40      34.046 -12.123 -24.110  1.00  0.00           H  
ATOM   2015  N   GLN B  41      32.315 -17.383 -29.228  1.00  0.00           N  
ATOM   2016  CA  GLN B  41      33.544 -17.805 -29.884  1.00  0.00           C  
ATOM   2017  CB  GLN B  41      33.173 -18.284 -31.282  1.00  0.00           C  
ATOM   2018  CG  GLN B  41      34.222 -19.165 -31.946  1.00  0.00           C  
ATOM   2019  CD  GLN B  41      33.600 -19.763 -33.182  1.00  0.00           C  
ATOM   2020  OE1 GLN B  41      33.523 -19.165 -34.244  1.00  0.00           O  
ATOM   2021  NE2 GLN B  41      33.107 -20.982 -32.976  1.00  0.00           N  
ATOM   2022  C   GLN B  41      34.600 -16.707 -29.875  1.00  0.00           C  
ATOM   2023  O   GLN B  41      34.763 -15.937 -30.812  1.00  0.00           O  
ATOM   2024  H   GLN B  41      31.502 -17.131 -29.747  1.00  0.00           H  
ATOM   2025 HE21 GLN B  41      33.289 -21.446 -32.105  1.00  0.00           H  
ATOM   2026 HE22 GLN B  41      32.589 -21.436 -33.695  1.00  0.00           H  
ATOM   2027  N   VAL B  42      35.278 -16.636 -28.727  1.00  0.00           N  
ATOM   2028  CA  VAL B  42      36.235 -15.560 -28.490  1.00  0.00           C  
ATOM   2029  CB  VAL B  42      36.502 -15.473 -26.975  1.00  0.00           C  
ATOM   2030  CG1 VAL B  42      37.529 -14.415 -26.599  1.00  0.00           C  
ATOM   2031  CG2 VAL B  42      35.211 -15.197 -26.209  1.00  0.00           C  
ATOM   2032  C   VAL B  42      37.516 -15.753 -29.293  1.00  0.00           C  
ATOM   2033  O   VAL B  42      38.204 -16.760 -29.174  1.00  0.00           O  
ATOM   2034  H   VAL B  42      35.161 -17.390 -28.073  1.00  0.00           H  
ATOM   2035  N   PRO B  43      37.825 -14.751 -30.151  1.00  0.00           N  
ATOM   2036  CD  PRO B  43      37.040 -13.556 -30.437  1.00  0.00           C  
ATOM   2037  CA  PRO B  43      39.068 -14.818 -30.930  1.00  0.00           C  
ATOM   2038  CB  PRO B  43      39.088 -13.468 -31.655  1.00  0.00           C  
ATOM   2039  CG  PRO B  43      37.621 -13.050 -31.751  1.00  0.00           C  
ATOM   2040  C   PRO B  43      40.301 -15.046 -30.073  1.00  0.00           C  
ATOM   2041  O   PRO B  43      40.364 -14.621 -28.927  1.00  0.00           O  
ATOM   2042  N   PHE B  44      41.292 -15.726 -30.674  1.00  0.00           N  
ATOM   2043  CA  PHE B  44      42.491 -16.089 -29.906  1.00  0.00           C  
ATOM   2044  CB  PHE B  44      43.510 -16.788 -30.817  1.00  0.00           C  
ATOM   2045  CG  PHE B  44      43.129 -18.210 -31.196  1.00  0.00           C  
ATOM   2046  CD1 PHE B  44      42.072 -18.898 -30.552  1.00  0.00           C  
ATOM   2047  CD2 PHE B  44      43.887 -18.842 -32.206  1.00  0.00           C  
ATOM   2048  CE1 PHE B  44      41.774 -20.225 -30.920  1.00  0.00           C  
ATOM   2049  CE2 PHE B  44      43.595 -20.169 -32.574  1.00  0.00           C  
ATOM   2050  CZ  PHE B  44      42.540 -20.846 -31.928  1.00  0.00           C  
ATOM   2051  C   PHE B  44      43.163 -14.952 -29.142  1.00  0.00           C  
ATOM   2052  O   PHE B  44      43.624 -15.087 -28.014  1.00  0.00           O  
ATOM   2053  H   PHE B  44      41.151 -16.070 -31.605  1.00  0.00           H  
ATOM   2054  N   ASN B  45      43.162 -13.785 -29.805  1.00  0.00           N  
ATOM   2055  CA  ASN B  45      43.776 -12.610 -29.175  1.00  0.00           C  
ATOM   2056  CB  ASN B  45      43.910 -11.455 -30.166  1.00  0.00           C  
ATOM   2057  CG  ASN B  45      45.069 -11.713 -31.095  1.00  0.00           C  
ATOM   2058  OD1 ASN B  45      46.008 -12.433 -30.775  1.00  0.00           O  
ATOM   2059  ND2 ASN B  45      44.962 -11.102 -32.276  1.00  0.00           N  
ATOM   2060  C   ASN B  45      43.123 -12.108 -27.897  1.00  0.00           C  
ATOM   2061  O   ASN B  45      43.703 -11.332 -27.137  1.00  0.00           O  
ATOM   2062  H   ASN B  45      42.709 -13.739 -30.693  1.00  0.00           H  
ATOM   2063 HD21 ASN B  45      44.177 -10.512 -32.470  1.00  0.00           H  
ATOM   2064 HD22 ASN B  45      45.665 -11.228 -32.973  1.00  0.00           H  
ATOM   2065  N   GLU B  46      41.901 -12.606 -27.683  1.00  0.00           N  
ATOM   2066  CA  GLU B  46      41.150 -12.207 -26.503  1.00  0.00           C  
ATOM   2067  CB  GLU B  46      39.737 -11.748 -26.903  1.00  0.00           C  
ATOM   2068  CG  GLU B  46      39.527 -11.207 -28.333  1.00  0.00           C  
ATOM   2069  CD  GLU B  46      40.237  -9.885 -28.558  1.00  0.00           C  
ATOM   2070  OE1 GLU B  46      39.663  -8.842 -28.272  1.00  0.00           O  
ATOM   2071  OE2 GLU B  46      41.392  -9.881 -28.971  1.00  0.00           O1-
ATOM   2072  C   GLU B  46      41.100 -13.267 -25.408  1.00  0.00           C  
ATOM   2073  O   GLU B  46      40.471 -13.088 -24.370  1.00  0.00           O  
ATOM   2074  H   GLU B  46      41.475 -13.221 -28.342  1.00  0.00           H  
ATOM   2075  N   VAL B  47      41.791 -14.386 -25.687  1.00  0.00           N  
ATOM   2076  CA  VAL B  47      41.822 -15.486 -24.723  1.00  0.00           C  
ATOM   2077  CB  VAL B  47      41.590 -16.825 -25.446  1.00  0.00           C  
ATOM   2078  CG1 VAL B  47      41.515 -17.996 -24.462  1.00  0.00           C  
ATOM   2079  CG2 VAL B  47      40.387 -16.788 -26.385  1.00  0.00           C  
ATOM   2080  C   VAL B  47      43.179 -15.546 -24.050  1.00  0.00           C  
ATOM   2081  O   VAL B  47      44.196 -15.494 -24.726  1.00  0.00           O  
ATOM   2082  H   VAL B  47      42.339 -14.471 -26.521  1.00  0.00           H  
ATOM   2083  N   ARG B  48      43.181 -15.701 -22.724  1.00  0.00           N  
ATOM   2084  CA  ARG B  48      44.437 -16.143 -22.132  1.00  0.00           C  
ATOM   2085  CB  ARG B  48      45.182 -15.009 -21.415  1.00  0.00           C  
ATOM   2086  CG  ARG B  48      44.490 -14.496 -20.156  1.00  0.00           C  
ATOM   2087  CD  ARG B  48      45.295 -13.425 -19.426  1.00  0.00           C  
ATOM   2088  NE  ARG B  48      44.496 -12.885 -18.332  1.00  0.00           N  
ATOM   2089  CZ  ARG B  48      44.859 -11.782 -17.653  1.00  0.00           C  
ATOM   2090  NH1 ARG B  48      46.038 -11.199 -17.836  1.00  0.00           N  
ATOM   2091  NH2 ARG B  48      44.019 -11.281 -16.763  1.00  0.00           N1+
ATOM   2092  C   ARG B  48      44.260 -17.353 -21.238  1.00  0.00           C  
ATOM   2093  O   ARG B  48      43.169 -17.702 -20.797  1.00  0.00           O  
ATOM   2094  H   ARG B  48      42.341 -15.672 -22.182  1.00  0.00           H  
ATOM   2095  HE  ARG B  48      43.645 -13.353 -18.066  1.00  0.00           H  
ATOM   2096 HH11 ARG B  48      46.226 -10.344 -17.334  1.00  0.00           H  
ATOM   2097 HH12 ARG B  48      46.753 -11.589 -18.422  1.00  0.00           H  
ATOM   2098 HH21 ARG B  48      44.282 -10.453 -16.244  1.00  0.00           H  
ATOM   2099 HH22 ARG B  48      43.137 -11.736 -16.595  1.00  0.00           H  
ATOM   2100  N   LEU B  49      45.409 -17.994 -21.015  1.00  0.00           N  
ATOM   2101  CA  LEU B  49      45.418 -19.190 -20.179  1.00  0.00           C  
ATOM   2102  CB  LEU B  49      46.706 -19.965 -20.493  1.00  0.00           C  
ATOM   2103  CG  LEU B  49      46.810 -20.380 -21.965  1.00  0.00           C  
ATOM   2104  CD1 LEU B  49      48.186 -20.961 -22.290  1.00  0.00           C  
ATOM   2105  CD2 LEU B  49      45.676 -21.317 -22.389  1.00  0.00           C  
ATOM   2106  C   LEU B  49      45.272 -18.845 -18.698  1.00  0.00           C  
ATOM   2107  O   LEU B  49      45.563 -17.725 -18.282  1.00  0.00           O  
ATOM   2108  H   LEU B  49      46.262 -17.603 -21.356  1.00  0.00           H  
ATOM   2109  N   PRO B  50      44.795 -19.838 -17.900  1.00  0.00           N  
ATOM   2110  CD  PRO B  50      44.344 -21.169 -18.301  1.00  0.00           C  
ATOM   2111  CA  PRO B  50      44.716 -19.632 -16.446  1.00  0.00           C  
ATOM   2112  CB  PRO B  50      44.136 -20.971 -15.955  1.00  0.00           C  
ATOM   2113  CG  PRO B  50      44.471 -21.997 -17.033  1.00  0.00           C  
ATOM   2114  C   PRO B  50      46.069 -19.264 -15.836  1.00  0.00           C  
ATOM   2115  O   PRO B  50      47.120 -19.637 -16.345  1.00  0.00           O  
ATOM   2116  N   PRO B  51      46.003 -18.469 -14.736  1.00  0.00           N  
ATOM   2117  CD  PRO B  51      44.792 -18.013 -14.060  1.00  0.00           C  
ATOM   2118  CA  PRO B  51      47.223 -17.943 -14.108  1.00  0.00           C  
ATOM   2119  CB  PRO B  51      46.704 -17.361 -12.790  1.00  0.00           C  
ATOM   2120  CG  PRO B  51      45.275 -16.937 -13.099  1.00  0.00           C  
ATOM   2121  C   PRO B  51      48.344 -18.946 -13.892  1.00  0.00           C  
ATOM   2122  O   PRO B  51      48.131 -20.064 -13.438  1.00  0.00           O  
ATOM   2123  N   PRO B  52      49.574 -18.480 -14.228  1.00  0.00           N  
ATOM   2124  CD  PRO B  52      49.886 -17.200 -14.853  1.00  0.00           C  
ATOM   2125  CA  PRO B  52      50.769 -19.285 -13.955  1.00  0.00           C  
ATOM   2126  CB  PRO B  52      51.906 -18.313 -14.301  1.00  0.00           C  
ATOM   2127  CG  PRO B  52      51.315 -17.368 -15.346  1.00  0.00           C  
ATOM   2128  C   PRO B  52      50.823 -19.784 -12.516  1.00  0.00           C  
ATOM   2129  O   PRO B  52      50.476 -19.069 -11.580  1.00  0.00           O  
ATOM   2130  N   PRO B  53      51.255 -21.061 -12.374  1.00  0.00           N  
ATOM   2131  CD  PRO B  53      51.656 -21.975 -13.439  1.00  0.00           C  
ATOM   2132  CA  PRO B  53      51.340 -21.671 -11.043  1.00  0.00           C  
ATOM   2133  CB  PRO B  53      52.102 -22.971 -11.320  1.00  0.00           C  
ATOM   2134  CG  PRO B  53      51.725 -23.335 -12.755  1.00  0.00           C  
ATOM   2135  C   PRO B  53      51.999 -20.794  -9.993  1.00  0.00           C  
ATOM   2136  O   PRO B  53      53.161 -20.424 -10.099  1.00  0.00           O  
ATOM   2137  N   ASP B  54      51.166 -20.475  -8.988  1.00  0.00           N  
ATOM   2138  CA  ASP B  54      51.618 -19.710  -7.824  1.00  0.00           C  
ATOM   2139  CB  ASP B  54      52.453 -20.614  -6.902  1.00  0.00           C  
ATOM   2140  CG  ASP B  54      52.213 -20.323  -5.428  1.00  0.00           C  
ATOM   2141  OD1 ASP B  54      52.821 -20.987  -4.591  1.00  0.00           O  
ATOM   2142  OD2 ASP B  54      51.448 -19.422  -5.084  1.00  0.00           O1-
ATOM   2143  C   ASP B  54      52.290 -18.371  -8.125  1.00  0.00           C  
ATOM   2144  O   ASP B  54      53.271 -17.954  -7.517  1.00  0.00           O  
ATOM   2145  H   ASP B  54      50.227 -20.808  -9.026  1.00  0.00           H  
ATOM   2146  N   ILE B  55      51.689 -17.694  -9.125  1.00  0.00           N  
ATOM   2147  CA  ILE B  55      52.196 -16.377  -9.517  1.00  0.00           C  
ATOM   2148  CB  ILE B  55      51.630 -15.961 -10.896  1.00  0.00           C  
ATOM   2149  CG2 ILE B  55      50.095 -15.889 -10.924  1.00  0.00           C  
ATOM   2150  CG1 ILE B  55      52.309 -14.686 -11.417  1.00  0.00           C  
ATOM   2151  CD1 ILE B  55      51.820 -14.250 -12.799  1.00  0.00           C  
ATOM   2152  C   ILE B  55      52.052 -15.279  -8.460  1.00  0.00           C  
ATOM   2153  O   ILE B  55      51.105 -14.502  -8.407  1.00  0.00           O  
ATOM   2154  H   ILE B  55      50.943 -18.134  -9.625  1.00  0.00           H  
ATOM   2155  N   LYS B  56      53.079 -15.233  -7.612  1.00  0.00           N  
ATOM   2156  CA  LYS B  56      53.086 -14.162  -6.628  1.00  0.00           C  
ATOM   2157  CB  LYS B  56      52.823 -14.722  -5.228  1.00  0.00           C  
ATOM   2158  CG  LYS B  56      53.806 -15.818  -4.824  1.00  0.00           C  
ATOM   2159  CD  LYS B  56      53.249 -16.674  -3.695  1.00  0.00           C  
ATOM   2160  CE  LYS B  56      54.095 -17.924  -3.481  1.00  0.00           C  
ATOM   2161  NZ  LYS B  56      53.193 -19.010  -3.094  1.00  0.00           N1+
ATOM   2162  C   LYS B  56      54.344 -13.333  -6.700  1.00  0.00           C  
ATOM   2163  O   LYS B  56      55.440 -13.813  -6.955  1.00  0.00           O  
ATOM   2164  H   LYS B  56      53.778 -15.951  -7.639  1.00  0.00           H  
ATOM   2165  HZ1 LYS B  56      52.898 -19.013  -2.105  1.00  0.00           H  
ATOM   2166  HZ2 LYS B  56      52.350 -18.969  -3.709  1.00  0.00           H  
ATOM   2167  HZ3 LYS B  56      53.579 -19.936  -3.381  1.00  0.00           H  
ATOM   2168  N   LYS B  57      54.109 -12.040  -6.485  1.00  0.00           N  
ATOM   2169  CA  LYS B  57      55.175 -11.054  -6.585  1.00  0.00           C  
ATOM   2170  CB  LYS B  57      55.326 -10.609  -8.047  1.00  0.00           C  
ATOM   2171  CG  LYS B  57      56.129  -9.317  -8.251  1.00  0.00           C  
ATOM   2172  CD  LYS B  57      55.504  -8.426  -9.330  1.00  0.00           C  
ATOM   2173  CE  LYS B  57      54.033  -8.076  -9.056  1.00  0.00           C  
ATOM   2174  NZ  LYS B  57      53.881  -7.281  -7.830  1.00  0.00           N1+
ATOM   2175  C   LYS B  57      54.731  -9.885  -5.745  1.00  0.00           C  
ATOM   2176  O   LYS B  57      53.692  -9.299  -6.035  1.00  0.00           O  
ATOM   2177  H   LYS B  57      53.179 -11.731  -6.286  1.00  0.00           H  
ATOM   2178  HZ1 LYS B  57      54.178  -7.729  -6.938  1.00  0.00           H  
ATOM   2179  HZ2 LYS B  57      54.357  -6.356  -7.920  1.00  0.00           H  
ATOM   2180  HZ3 LYS B  57      52.893  -6.973  -7.715  1.00  0.00           H  
ATOM   2181  N   GLU B  58      55.552  -9.572  -4.735  1.00  0.00           N  
ATOM   2182  CA  GLU B  58      55.182  -8.519  -3.787  1.00  0.00           C  
ATOM   2183  CB  GLU B  58      56.361  -8.241  -2.844  1.00  0.00           C  
ATOM   2184  CG  GLU B  58      55.952  -7.616  -1.503  1.00  0.00           C  
ATOM   2185  CD  GLU B  58      54.826  -8.435  -0.901  1.00  0.00           C  
ATOM   2186  OE1 GLU B  58      55.092  -9.526  -0.402  1.00  0.00           O  
ATOM   2187  OE2 GLU B  58      53.680  -7.995  -0.979  1.00  0.00           O1-
ATOM   2188  C   GLU B  58      54.617  -7.251  -4.411  1.00  0.00           C  
ATOM   2189  O   GLU B  58      54.957  -6.894  -5.540  1.00  0.00           O  
ATOM   2190  H   GLU B  58      56.358 -10.131  -4.549  1.00  0.00           H  
ATOM   2191  N   ILE B  59      53.683  -6.654  -3.670  1.00  0.00           N  
ATOM   2192  CA  ILE B  59      52.959  -5.510  -4.208  1.00  0.00           C  
ATOM   2193  CB  ILE B  59      51.490  -5.611  -3.755  1.00  0.00           C  
ATOM   2194  CG2 ILE B  59      50.613  -4.464  -4.259  1.00  0.00           C  
ATOM   2195  CG1 ILE B  59      50.910  -6.965  -4.186  1.00  0.00           C  
ATOM   2196  CD1 ILE B  59      49.482  -7.208  -3.694  1.00  0.00           C  
ATOM   2197  C   ILE B  59      53.634  -4.211  -3.792  1.00  0.00           C  
ATOM   2198  O   ILE B  59      54.183  -4.098  -2.706  1.00  0.00           O  
ATOM   2199  H   ILE B  59      53.561  -6.950  -2.716  1.00  0.00           H  
ATOM   2200  N   SER B  60      53.595  -3.244  -4.714  1.00  0.00           N  
ATOM   2201  CA  SER B  60      54.244  -1.962  -4.446  1.00  0.00           C  
ATOM   2202  CB  SER B  60      55.670  -2.009  -5.022  1.00  0.00           C  
ATOM   2203  OG  SER B  60      56.361  -0.758  -4.890  1.00  0.00           O  
ATOM   2204  C   SER B  60      53.426  -0.882  -5.116  1.00  0.00           C  
ATOM   2205  O   SER B  60      52.688  -1.156  -6.053  1.00  0.00           O  
ATOM   2206  H   SER B  60      53.141  -3.402  -5.593  1.00  0.00           H  
ATOM   2207  HG  SER B  60      56.049  -0.182  -5.587  1.00  0.00           H  
ATOM   2208  N   GLU B  61      53.607   0.370  -4.685  1.00  0.00           N  
ATOM   2209  CA  GLU B  61      53.163   1.410  -5.616  1.00  0.00           C  
ATOM   2210  CB  GLU B  61      53.231   2.842  -5.057  1.00  0.00           C  
ATOM   2211  CG  GLU B  61      54.135   3.111  -3.848  1.00  0.00           C  
ATOM   2212  CD  GLU B  61      53.444   2.636  -2.585  1.00  0.00           C  
ATOM   2213  OE1 GLU B  61      52.576   3.341  -2.087  1.00  0.00           O  
ATOM   2214  OE2 GLU B  61      53.754   1.550  -2.109  1.00  0.00           O1-
ATOM   2215  C   GLU B  61      53.936   1.312  -6.919  1.00  0.00           C  
ATOM   2216  O   GLU B  61      55.099   0.922  -6.948  1.00  0.00           O  
ATOM   2217  H   GLU B  61      54.102   0.566  -3.834  1.00  0.00           H  
ATOM   2218  N   GLY B  62      53.210   1.605  -8.002  1.00  0.00           N  
ATOM   2219  CA  GLY B  62      53.792   1.347  -9.315  1.00  0.00           C  
ATOM   2220  C   GLY B  62      53.405   0.011  -9.934  1.00  0.00           C  
ATOM   2221  O   GLY B  62      53.426  -0.143 -11.150  1.00  0.00           O  
ATOM   2222  H   GLY B  62      52.252   1.860  -7.880  1.00  0.00           H  
ATOM   2223  N   ASP B  63      53.040  -0.935  -9.052  1.00  0.00           N  
ATOM   2224  CA  ASP B  63      52.898  -2.344  -9.436  1.00  0.00           C  
ATOM   2225  CB  ASP B  63      52.390  -3.125  -8.228  1.00  0.00           C  
ATOM   2226  CG  ASP B  63      52.890  -4.549  -8.169  1.00  0.00           C  
ATOM   2227  OD1 ASP B  63      53.875  -4.882  -8.821  1.00  0.00           O  
ATOM   2228  OD2 ASP B  63      52.295  -5.341  -7.451  1.00  0.00           O1-
ATOM   2229  C   ASP B  63      52.036  -2.678 -10.642  1.00  0.00           C  
ATOM   2230  O   ASP B  63      51.191  -1.898 -11.083  1.00  0.00           O  
ATOM   2231  H   ASP B  63      53.005  -0.724  -8.074  1.00  0.00           H  
ATOM   2232  N   GLU B  64      52.289  -3.896 -11.134  1.00  0.00           N  
ATOM   2233  CA  GLU B  64      51.471  -4.454 -12.204  1.00  0.00           C  
ATOM   2234  CB  GLU B  64      52.336  -5.125 -13.280  1.00  0.00           C  
ATOM   2235  CG  GLU B  64      53.554  -4.329 -13.775  1.00  0.00           C  
ATOM   2236  CD  GLU B  64      53.174  -2.929 -14.225  1.00  0.00           C  
ATOM   2237  OE1 GLU B  64      53.899  -1.991 -13.910  1.00  0.00           O  
ATOM   2238  OE2 GLU B  64      52.122  -2.732 -14.832  1.00  0.00           O1-
ATOM   2239  C   GLU B  64      50.468  -5.452 -11.665  1.00  0.00           C  
ATOM   2240  O   GLU B  64      50.761  -6.631 -11.465  1.00  0.00           O  
ATOM   2241  H   GLU B  64      52.975  -4.451 -10.658  1.00  0.00           H  
ATOM   2242  N   VAL B  65      49.263  -4.930 -11.418  1.00  0.00           N  
ATOM   2243  CA  VAL B  65      48.274  -5.819 -10.817  1.00  0.00           C  
ATOM   2244  CB  VAL B  65      47.939  -5.399  -9.379  1.00  0.00           C  
ATOM   2245  CG1 VAL B  65      49.082  -5.726  -8.419  1.00  0.00           C  
ATOM   2246  CG2 VAL B  65      47.500  -3.935  -9.307  1.00  0.00           C  
ATOM   2247  C   VAL B  65      47.010  -5.930 -11.638  1.00  0.00           C  
ATOM   2248  O   VAL B  65      46.754  -5.163 -12.556  1.00  0.00           O  
ATOM   2249  H   VAL B  65      49.006  -4.008 -11.722  1.00  0.00           H  
ATOM   2250  N   GLU B  66      46.215  -6.922 -11.243  1.00  0.00           N  
ATOM   2251  CA  GLU B  66      44.857  -7.007 -11.749  1.00  0.00           C  
ATOM   2252  CB  GLU B  66      44.700  -8.248 -12.633  1.00  0.00           C  
ATOM   2253  CG  GLU B  66      45.503  -8.086 -13.932  1.00  0.00           C  
ATOM   2254  CD  GLU B  66      45.497  -9.334 -14.797  1.00  0.00           C  
ATOM   2255  OE1 GLU B  66      45.369 -10.440 -14.290  1.00  0.00           O  
ATOM   2256  OE2 GLU B  66      45.638  -9.216 -16.007  1.00  0.00           O1-
ATOM   2257  C   GLU B  66      43.922  -7.007 -10.561  1.00  0.00           C  
ATOM   2258  O   GLU B  66      44.209  -7.619  -9.537  1.00  0.00           O  
ATOM   2259  H   GLU B  66      46.500  -7.543 -10.515  1.00  0.00           H  
ATOM   2260  N   VAL B  67      42.832  -6.249 -10.727  1.00  0.00           N  
ATOM   2261  CA  VAL B  67      41.879  -6.083  -9.635  1.00  0.00           C  
ATOM   2262  CB  VAL B  67      41.679  -4.582  -9.326  1.00  0.00           C  
ATOM   2263  CG1 VAL B  67      41.111  -3.793 -10.509  1.00  0.00           C  
ATOM   2264  CG2 VAL B  67      40.865  -4.358  -8.050  1.00  0.00           C  
ATOM   2265  C   VAL B  67      40.570  -6.793  -9.924  1.00  0.00           C  
ATOM   2266  O   VAL B  67      40.055  -6.770 -11.035  1.00  0.00           O  
ATOM   2267  H   VAL B  67      42.657  -5.851 -11.627  1.00  0.00           H  
ATOM   2268  N   TYR B  68      40.065  -7.436  -8.869  1.00  0.00           N  
ATOM   2269  CA  TYR B  68      38.801  -8.152  -8.979  1.00  0.00           C  
ATOM   2270  CB  TYR B  68      38.760  -9.217  -7.877  1.00  0.00           C  
ATOM   2271  CG  TYR B  68      37.866 -10.374  -8.251  1.00  0.00           C  
ATOM   2272  CD1 TYR B  68      38.152 -11.106  -9.419  1.00  0.00           C  
ATOM   2273  CE1 TYR B  68      37.314 -12.170  -9.778  1.00  0.00           C  
ATOM   2274  CD2 TYR B  68      36.779 -10.696  -7.413  1.00  0.00           C  
ATOM   2275  CE2 TYR B  68      35.937 -11.762  -7.772  1.00  0.00           C  
ATOM   2276  CZ  TYR B  68      36.199 -12.461  -8.967  1.00  0.00           C  
ATOM   2277  OH  TYR B  68      35.322 -13.438  -9.384  1.00  0.00           O  
ATOM   2278  C   TYR B  68      37.593  -7.228  -8.925  1.00  0.00           C  
ATOM   2279  O   TYR B  68      37.084  -6.918  -7.856  1.00  0.00           O  
ATOM   2280  H   TYR B  68      40.563  -7.389  -8.003  1.00  0.00           H  
ATOM   2281  HH  TYR B  68      35.064 -13.216 -10.278  1.00  0.00           H  
ATOM   2282  N   SER B  69      37.168  -6.788 -10.117  1.00  0.00           N  
ATOM   2283  CA  SER B  69      36.099  -5.790 -10.146  1.00  0.00           C  
ATOM   2284  CB  SER B  69      36.717  -4.386 -10.146  1.00  0.00           C  
ATOM   2285  OG  SER B  69      35.719  -3.425  -9.798  1.00  0.00           O  
ATOM   2286  C   SER B  69      35.111  -6.022 -11.286  1.00  0.00           C  
ATOM   2287  O   SER B  69      35.239  -6.982 -12.038  1.00  0.00           O  
ATOM   2288  H   SER B  69      37.611  -7.123 -10.953  1.00  0.00           H  
ATOM   2289  HG  SER B  69      36.173  -2.681  -9.395  1.00  0.00           H  
ATOM   2290  N   ARG B  70      34.104  -5.139 -11.378  1.00  0.00           N  
ATOM   2291  CA  ARG B  70      33.056  -5.342 -12.384  1.00  0.00           C  
ATOM   2292  CB  ARG B  70      31.816  -6.013 -11.774  1.00  0.00           C  
ATOM   2293  CG  ARG B  70      31.213  -5.234 -10.596  1.00  0.00           C  
ATOM   2294  CD  ARG B  70      29.681  -5.233 -10.581  1.00  0.00           C  
ATOM   2295  NE  ARG B  70      29.130  -6.584 -10.518  1.00  0.00           N  
ATOM   2296  CZ  ARG B  70      27.801  -6.794 -10.458  1.00  0.00           C  
ATOM   2297  NH1 ARG B  70      26.938  -5.779 -10.442  1.00  0.00           N  
ATOM   2298  NH2 ARG B  70      27.362  -8.041 -10.423  1.00  0.00           N1+
ATOM   2299  C   ARG B  70      32.635  -4.040 -13.041  1.00  0.00           C  
ATOM   2300  O   ARG B  70      32.953  -2.959 -12.557  1.00  0.00           O  
ATOM   2301  H   ARG B  70      34.120  -4.319 -10.799  1.00  0.00           H  
ATOM   2302  HE  ARG B  70      29.719  -7.388 -10.645  1.00  0.00           H  
ATOM   2303 HH11 ARG B  70      27.248  -4.833 -10.473  1.00  0.00           H  
ATOM   2304 HH12 ARG B  70      25.935  -5.925 -10.413  1.00  0.00           H  
ATOM   2305 HH21 ARG B  70      26.378  -8.225 -10.507  1.00  0.00           H  
ATOM   2306 HH22 ARG B  70      28.009  -8.803 -10.336  1.00  0.00           H  
ATOM   2307  N   ALA B  71      31.869  -4.188 -14.132  1.00  0.00           N  
ATOM   2308  CA  ALA B  71      31.208  -2.991 -14.644  1.00  0.00           C  
ATOM   2309  CB  ALA B  71      31.692  -2.644 -16.055  1.00  0.00           C  
ATOM   2310  C   ALA B  71      29.697  -3.128 -14.646  1.00  0.00           C  
ATOM   2311  O   ALA B  71      28.990  -2.514 -13.857  1.00  0.00           O  
ATOM   2312  H   ALA B  71      31.686  -5.085 -14.546  1.00  0.00           H  
ATOM   2313  N   ASN B  72      29.222  -3.960 -15.584  1.00  0.00           N  
ATOM   2314  CA  ASN B  72      27.780  -4.154 -15.692  1.00  0.00           C  
ATOM   2315  CB  ASN B  72      27.440  -4.791 -17.051  1.00  0.00           C  
ATOM   2316  CG  ASN B  72      25.940  -4.952 -17.208  1.00  0.00           C  
ATOM   2317  OD1 ASN B  72      25.164  -4.069 -16.874  1.00  0.00           O  
ATOM   2318  ND2 ASN B  72      25.556  -6.156 -17.638  1.00  0.00           N  
ATOM   2319  C   ASN B  72      27.230  -4.964 -14.530  1.00  0.00           C  
ATOM   2320  O   ASN B  72      27.906  -5.776 -13.908  1.00  0.00           O  
ATOM   2321  H   ASN B  72      29.849  -4.568 -16.075  1.00  0.00           H  
ATOM   2322 HD21 ASN B  72      26.217  -6.840 -17.942  1.00  0.00           H  
ATOM   2323 HD22 ASN B  72      24.571  -6.356 -17.647  1.00  0.00           H  
ATOM   2324  N   ASP B  73      25.945  -4.712 -14.263  1.00  0.00           N  
ATOM   2325  CA  ASP B  73      25.337  -5.391 -13.128  1.00  0.00           C  
ATOM   2326  CB  ASP B  73      23.952  -4.819 -12.843  1.00  0.00           C  
ATOM   2327  CG  ASP B  73      23.498  -5.345 -11.502  1.00  0.00           C  
ATOM   2328  OD1 ASP B  73      22.487  -6.038 -11.461  1.00  0.00           O  
ATOM   2329  OD2 ASP B  73      24.203  -5.113 -10.521  1.00  0.00           O1-
ATOM   2330  C   ASP B  73      25.326  -6.914 -13.185  1.00  0.00           C  
ATOM   2331  O   ASP B  73      25.496  -7.619 -12.196  1.00  0.00           O  
ATOM   2332  H   ASP B  73      25.429  -4.076 -14.841  1.00  0.00           H  
ATOM   2333  N   GLN B  74      25.163  -7.415 -14.412  1.00  0.00           N  
ATOM   2334  CA  GLN B  74      25.113  -8.873 -14.476  1.00  0.00           C  
ATOM   2335  CB  GLN B  74      24.171  -9.351 -15.589  1.00  0.00           C  
ATOM   2336  CG  GLN B  74      22.701  -8.941 -15.401  1.00  0.00           C  
ATOM   2337  CD  GLN B  74      22.532  -7.454 -15.643  1.00  0.00           C  
ATOM   2338  OE1 GLN B  74      22.933  -6.922 -16.670  1.00  0.00           O  
ATOM   2339  NE2 GLN B  74      21.963  -6.790 -14.633  1.00  0.00           N  
ATOM   2340  C   GLN B  74      26.465  -9.565 -14.556  1.00  0.00           C  
ATOM   2341  O   GLN B  74      26.555 -10.758 -14.808  1.00  0.00           O  
ATOM   2342  H   GLN B  74      25.047  -6.818 -15.205  1.00  0.00           H  
ATOM   2343 HE21 GLN B  74      21.740  -7.197 -13.744  1.00  0.00           H  
ATOM   2344 HE22 GLN B  74      21.787  -5.812 -14.723  1.00  0.00           H  
ATOM   2345  N   GLU B  75      27.522  -8.769 -14.340  1.00  0.00           N  
ATOM   2346  CA  GLU B  75      28.839  -9.393 -14.381  1.00  0.00           C  
ATOM   2347  CB  GLU B  75      29.846  -8.468 -15.060  1.00  0.00           C  
ATOM   2348  CG  GLU B  75      29.451  -8.035 -16.477  1.00  0.00           C  
ATOM   2349  CD  GLU B  75      30.352  -6.908 -16.954  1.00  0.00           C  
ATOM   2350  OE1 GLU B  75      30.911  -6.196 -16.122  1.00  0.00           O  
ATOM   2351  OE2 GLU B  75      30.488  -6.719 -18.163  1.00  0.00           O1-
ATOM   2352  C   GLU B  75      29.354  -9.753 -13.001  1.00  0.00           C  
ATOM   2353  O   GLU B  75      29.518  -8.908 -12.125  1.00  0.00           O  
ATOM   2354  H   GLU B  75      27.449  -7.809 -14.067  1.00  0.00           H  
ATOM   2355  N   PRO B  76      29.641 -11.063 -12.825  1.00  0.00           N  
ATOM   2356  CD  PRO B  76      29.208 -12.191 -13.634  1.00  0.00           C  
ATOM   2357  CA  PRO B  76      30.537 -11.457 -11.738  1.00  0.00           C  
ATOM   2358  CB  PRO B  76      30.630 -12.978 -11.898  1.00  0.00           C  
ATOM   2359  CG  PRO B  76      29.403 -13.384 -12.711  1.00  0.00           C  
ATOM   2360  C   PRO B  76      31.880 -10.785 -11.937  1.00  0.00           C  
ATOM   2361  O   PRO B  76      32.339 -10.629 -13.062  1.00  0.00           O  
ATOM   2362  N   CYS B  77      32.476 -10.368 -10.816  1.00  0.00           N  
ATOM   2363  CA  CYS B  77      33.749  -9.669 -10.977  1.00  0.00           C  
ATOM   2364  CB  CYS B  77      34.254  -9.158  -9.631  1.00  0.00           C  
ATOM   2365  SG  CYS B  77      33.146  -7.948  -8.868  1.00  0.00           S  
ATOM   2366  C   CYS B  77      34.817 -10.500 -11.665  1.00  0.00           C  
ATOM   2367  O   CYS B  77      34.892 -11.716 -11.508  1.00  0.00           O  
ATOM   2368  H   CYS B  77      32.052 -10.526  -9.927  1.00  0.00           H  
ATOM   2369  N   GLY B  78      35.628  -9.780 -12.436  1.00  0.00           N  
ATOM   2370  CA  GLY B  78      36.742 -10.419 -13.116  1.00  0.00           C  
ATOM   2371  C   GLY B  78      37.984  -9.601 -12.884  1.00  0.00           C  
ATOM   2372  O   GLY B  78      38.060  -8.814 -11.949  1.00  0.00           O  
ATOM   2373  H   GLY B  78      35.493  -8.791 -12.524  1.00  0.00           H  
ATOM   2374  N   TRP B  79      38.956  -9.825 -13.766  1.00  0.00           N  
ATOM   2375  CA  TRP B  79      40.226  -9.151 -13.554  1.00  0.00           C  
ATOM   2376  CB  TRP B  79      41.372 -10.160 -13.603  1.00  0.00           C  
ATOM   2377  CG  TRP B  79      41.188 -11.177 -12.500  1.00  0.00           C  
ATOM   2378  CD2 TRP B  79      41.526 -11.043 -11.102  1.00  0.00           C  
ATOM   2379  CE2 TRP B  79      41.169 -12.276 -10.459  1.00  0.00           C  
ATOM   2380  CE3 TRP B  79      42.096  -9.998 -10.347  1.00  0.00           C  
ATOM   2381  CD1 TRP B  79      40.641 -12.465 -12.626  1.00  0.00           C  
ATOM   2382  NE1 TRP B  79      40.627 -13.114 -11.430  1.00  0.00           N  
ATOM   2383  CZ2 TRP B  79      41.386 -12.434  -9.073  1.00  0.00           C  
ATOM   2384  CZ3 TRP B  79      42.308 -10.167  -8.962  1.00  0.00           C  
ATOM   2385  CH2 TRP B  79      41.958 -11.379  -8.329  1.00  0.00           C  
ATOM   2386  C   TRP B  79      40.443  -8.003 -14.511  1.00  0.00           C  
ATOM   2387  O   TRP B  79      40.651  -8.172 -15.709  1.00  0.00           O  
ATOM   2388  H   TRP B  79      38.784 -10.393 -14.572  1.00  0.00           H  
ATOM   2389  HE1 TRP B  79      40.267 -14.012 -11.273  1.00  0.00           H  
ATOM   2390  N   TRP B  80      40.365  -6.818 -13.901  1.00  0.00           N  
ATOM   2391  CA  TRP B  80      40.660  -5.581 -14.615  1.00  0.00           C  
ATOM   2392  CB  TRP B  80      39.877  -4.410 -14.014  1.00  0.00           C  
ATOM   2393  CG  TRP B  80      38.388  -4.544 -14.232  1.00  0.00           C  
ATOM   2394  CD2 TRP B  80      37.520  -3.616 -14.912  1.00  0.00           C  
ATOM   2395  CE2 TRP B  80      36.196  -4.166 -14.874  1.00  0.00           C  
ATOM   2396  CE3 TRP B  80      37.752  -2.378 -15.550  1.00  0.00           C  
ATOM   2397  CD1 TRP B  80      37.550  -5.592 -13.819  1.00  0.00           C  
ATOM   2398  NE1 TRP B  80      36.264  -5.379 -14.195  1.00  0.00           N  
ATOM   2399  CZ2 TRP B  80      35.130  -3.464 -15.470  1.00  0.00           C  
ATOM   2400  CZ3 TRP B  80      36.676  -1.687 -16.144  1.00  0.00           C  
ATOM   2401  CH2 TRP B  80      35.372  -2.227 -16.105  1.00  0.00           C  
ATOM   2402  C   TRP B  80      42.132  -5.284 -14.478  1.00  0.00           C  
ATOM   2403  O   TRP B  80      42.744  -5.638 -13.480  1.00  0.00           O  
ATOM   2404  H   TRP B  80      40.209  -6.809 -12.913  1.00  0.00           H  
ATOM   2405  HE1 TRP B  80      35.519  -6.008 -14.044  1.00  0.00           H  
ATOM   2406  N   LEU B  81      42.682  -4.613 -15.493  1.00  0.00           N  
ATOM   2407  CA  LEU B  81      44.071  -4.202 -15.307  1.00  0.00           C  
ATOM   2408  CB  LEU B  81      44.692  -3.907 -16.675  1.00  0.00           C  
ATOM   2409  CG  LEU B  81      46.208  -3.692 -16.668  1.00  0.00           C  
ATOM   2410  CD1 LEU B  81      46.954  -4.933 -16.185  1.00  0.00           C  
ATOM   2411  CD2 LEU B  81      46.722  -3.218 -18.028  1.00  0.00           C  
ATOM   2412  C   LEU B  81      44.151  -3.013 -14.359  1.00  0.00           C  
ATOM   2413  O   LEU B  81      43.284  -2.143 -14.371  1.00  0.00           O  
ATOM   2414  H   LEU B  81      42.122  -4.274 -16.246  1.00  0.00           H  
ATOM   2415  N   ALA B  82      45.201  -3.024 -13.531  1.00  0.00           N  
ATOM   2416  CA  ALA B  82      45.317  -1.979 -12.523  1.00  0.00           C  
ATOM   2417  CB  ALA B  82      44.565  -2.376 -11.250  1.00  0.00           C  
ATOM   2418  C   ALA B  82      46.762  -1.705 -12.163  1.00  0.00           C  
ATOM   2419  O   ALA B  82      47.670  -2.486 -12.427  1.00  0.00           O  
ATOM   2420  H   ALA B  82      45.877  -3.765 -13.535  1.00  0.00           H  
ATOM   2421  N   LYS B  83      46.940  -0.547 -11.529  1.00  0.00           N  
ATOM   2422  CA  LYS B  83      48.272  -0.234 -11.035  1.00  0.00           C  
ATOM   2423  CB  LYS B  83      48.889   0.852 -11.921  1.00  0.00           C  
ATOM   2424  CG  LYS B  83      50.313   1.249 -11.534  1.00  0.00           C  
ATOM   2425  CD  LYS B  83      51.140   1.739 -12.722  1.00  0.00           C  
ATOM   2426  CE  LYS B  83      51.319   0.661 -13.800  1.00  0.00           C  
ATOM   2427  NZ  LYS B  83      51.938  -0.544 -13.241  1.00  0.00           N1+
ATOM   2428  C   LYS B  83      48.161   0.164  -9.584  1.00  0.00           C  
ATOM   2429  O   LYS B  83      47.165   0.745  -9.179  1.00  0.00           O  
ATOM   2430  H   LYS B  83      46.167   0.064 -11.342  1.00  0.00           H  
ATOM   2431  HZ1 LYS B  83      52.841  -0.374 -12.749  1.00  0.00           H  
ATOM   2432  HZ2 LYS B  83      51.331  -1.079 -12.591  1.00  0.00           H  
ATOM   2433  HZ3 LYS B  83      52.209  -1.203 -14.006  1.00  0.00           H  
ATOM   2434  N   VAL B  84      49.174  -0.192  -8.786  1.00  0.00           N  
ATOM   2435  CA  VAL B  84      48.997   0.246  -7.404  1.00  0.00           C  
ATOM   2436  CB  VAL B  84      49.704  -0.688  -6.417  1.00  0.00           C  
ATOM   2437  CG1 VAL B  84      49.470  -0.311  -4.951  1.00  0.00           C  
ATOM   2438  CG2 VAL B  84      49.246  -2.121  -6.656  1.00  0.00           C  
ATOM   2439  C   VAL B  84      49.367   1.700  -7.192  1.00  0.00           C  
ATOM   2440  O   VAL B  84      50.463   2.161  -7.491  1.00  0.00           O  
ATOM   2441  H   VAL B  84      49.999  -0.631  -9.140  1.00  0.00           H  
ATOM   2442  N   ARG B  85      48.367   2.401  -6.660  1.00  0.00           N  
ATOM   2443  CA  ARG B  85      48.596   3.781  -6.273  1.00  0.00           C  
ATOM   2444  CB  ARG B  85      47.286   4.579  -6.370  1.00  0.00           C  
ATOM   2445  CG  ARG B  85      47.330   6.088  -6.068  1.00  0.00           C  
ATOM   2446  CD  ARG B  85      48.543   6.871  -6.601  1.00  0.00           C  
ATOM   2447  NE  ARG B  85      48.912   6.490  -7.962  1.00  0.00           N  
ATOM   2448  CZ  ARG B  85      50.116   5.944  -8.240  1.00  0.00           C  
ATOM   2449  NH1 ARG B  85      50.367   5.567  -9.485  1.00  0.00           N  
ATOM   2450  NH2 ARG B  85      51.024   5.756  -7.278  1.00  0.00           N1+
ATOM   2451  C   ARG B  85      49.317   3.944  -4.949  1.00  0.00           C  
ATOM   2452  O   ARG B  85      50.208   4.779  -4.843  1.00  0.00           O  
ATOM   2453  H   ARG B  85      47.520   1.922  -6.438  1.00  0.00           H  
ATOM   2454  HE  ARG B  85      48.252   6.585  -8.719  1.00  0.00           H  
ATOM   2455 HH11 ARG B  85      51.244   5.235  -9.815  1.00  0.00           H  
ATOM   2456 HH12 ARG B  85      49.584   5.575 -10.136  1.00  0.00           H  
ATOM   2457 HH21 ARG B  85      50.788   5.917  -6.311  1.00  0.00           H  
ATOM   2458 HH22 ARG B  85      51.940   5.414  -7.472  1.00  0.00           H  
ATOM   2459  N   MET B  86      48.898   3.110  -3.984  1.00  0.00           N  
ATOM   2460  CA  MET B  86      49.524   3.149  -2.665  1.00  0.00           C  
ATOM   2461  CB  MET B  86      48.865   4.227  -1.802  1.00  0.00           C  
ATOM   2462  CG  MET B  86      49.828   4.916  -0.834  1.00  0.00           C  
ATOM   2463  SD  MET B  86      50.903   6.098  -1.661  1.00  0.00           S  
ATOM   2464  CE  MET B  86      52.054   6.374  -0.306  1.00  0.00           C  
ATOM   2465  C   MET B  86      49.408   1.801  -1.973  1.00  0.00           C  
ATOM   2466  O   MET B  86      48.300   1.295  -1.796  1.00  0.00           O  
ATOM   2467  H   MET B  86      48.150   2.466  -4.156  1.00  0.00           H  
ATOM   2468  N   MET B  87      50.560   1.223  -1.614  1.00  0.00           N  
ATOM   2469  CA  MET B  87      50.513  -0.100  -0.993  1.00  0.00           C  
ATOM   2470  CB  MET B  87      51.736  -0.912  -1.431  1.00  0.00           C  
ATOM   2471  CG  MET B  87      51.701  -2.419  -1.163  1.00  0.00           C  
ATOM   2472  SD  MET B  87      51.821  -2.896   0.567  1.00  0.00           S  
ATOM   2473  CE  MET B  87      52.062  -4.663   0.312  1.00  0.00           C  
ATOM   2474  C   MET B  87      50.376  -0.031   0.517  1.00  0.00           C  
ATOM   2475  O   MET B  87      51.250   0.420   1.244  1.00  0.00           O  
ATOM   2476  H   MET B  87      51.438   1.714  -1.705  1.00  0.00           H  
ATOM   2477  N   LYS B  88      49.205  -0.483   0.979  1.00  0.00           N  
ATOM   2478  CA  LYS B  88      48.948  -0.319   2.408  1.00  0.00           C  
ATOM   2479  CB  LYS B  88      47.788   0.648   2.649  1.00  0.00           C  
ATOM   2480  CG  LYS B  88      47.935   1.979   1.917  1.00  0.00           C  
ATOM   2481  CD  LYS B  88      46.869   2.963   2.374  1.00  0.00           C  
ATOM   2482  CE  LYS B  88      46.973   4.322   1.689  1.00  0.00           C  
ATOM   2483  NZ  LYS B  88      46.132   5.262   2.428  1.00  0.00           N1+
ATOM   2484  C   LYS B  88      48.695  -1.621   3.143  1.00  0.00           C  
ATOM   2485  O   LYS B  88      47.720  -1.786   3.867  1.00  0.00           O  
ATOM   2486  H   LYS B  88      48.516  -0.900   0.384  1.00  0.00           H  
ATOM   2487  HZ1 LYS B  88      45.245   4.804   2.740  1.00  0.00           H  
ATOM   2488  HZ2 LYS B  88      46.571   5.459   3.355  1.00  0.00           H  
ATOM   2489  HZ3 LYS B  88      45.936   6.155   1.947  1.00  0.00           H  
ATOM   2490  N   GLY B  89      49.629  -2.559   2.929  1.00  0.00           N  
ATOM   2491  CA  GLY B  89      49.537  -3.829   3.653  1.00  0.00           C  
ATOM   2492  C   GLY B  89      48.311  -4.660   3.312  1.00  0.00           C  
ATOM   2493  O   GLY B  89      48.278  -5.385   2.326  1.00  0.00           O  
ATOM   2494  H   GLY B  89      50.365  -2.368   2.283  1.00  0.00           H  
ATOM   2495  N   GLU B  90      47.300  -4.511   4.180  1.00  0.00           N  
ATOM   2496  CA  GLU B  90      46.020  -5.172   3.923  1.00  0.00           C  
ATOM   2497  CB  GLU B  90      45.128  -5.085   5.157  1.00  0.00           C  
ATOM   2498  CG  GLU B  90      45.752  -5.637   6.439  1.00  0.00           C  
ATOM   2499  CD  GLU B  90      45.037  -5.013   7.619  1.00  0.00           C  
ATOM   2500  OE1 GLU B  90      45.237  -3.823   7.852  1.00  0.00           O  
ATOM   2501  OE2 GLU B  90      44.282  -5.703   8.301  1.00  0.00           O1-
ATOM   2502  C   GLU B  90      45.268  -4.547   2.762  1.00  0.00           C  
ATOM   2503  O   GLU B  90      44.547  -5.195   2.011  1.00  0.00           O  
ATOM   2504  H   GLU B  90      47.375  -3.823   4.904  1.00  0.00           H  
ATOM   2505  N   PHE B  91      45.456  -3.225   2.672  1.00  0.00           N  
ATOM   2506  CA  PHE B  91      44.722  -2.487   1.654  1.00  0.00           C  
ATOM   2507  CB  PHE B  91      44.069  -1.225   2.233  1.00  0.00           C  
ATOM   2508  CG  PHE B  91      43.581  -1.476   3.638  1.00  0.00           C  
ATOM   2509  CD1 PHE B  91      44.250  -0.852   4.712  1.00  0.00           C  
ATOM   2510  CD2 PHE B  91      42.489  -2.342   3.855  1.00  0.00           C  
ATOM   2511  CE1 PHE B  91      43.839  -1.124   6.029  1.00  0.00           C  
ATOM   2512  CE2 PHE B  91      42.076  -2.616   5.170  1.00  0.00           C  
ATOM   2513  CZ  PHE B  91      42.766  -2.014   6.239  1.00  0.00           C  
ATOM   2514  C   PHE B  91      45.642  -2.078   0.538  1.00  0.00           C  
ATOM   2515  O   PHE B  91      46.844  -1.927   0.718  1.00  0.00           O  
ATOM   2516  H   PHE B  91      46.115  -2.758   3.264  1.00  0.00           H  
ATOM   2517  N   TYR B  92      45.031  -1.871  -0.623  1.00  0.00           N  
ATOM   2518  CA  TYR B  92      45.796  -1.288  -1.711  1.00  0.00           C  
ATOM   2519  CB  TYR B  92      46.246  -2.330  -2.742  1.00  0.00           C  
ATOM   2520  CG  TYR B  92      46.778  -3.568  -2.061  1.00  0.00           C  
ATOM   2521  CD1 TYR B  92      48.081  -3.566  -1.521  1.00  0.00           C  
ATOM   2522  CE1 TYR B  92      48.519  -4.695  -0.811  1.00  0.00           C  
ATOM   2523  CD2 TYR B  92      45.927  -4.686  -1.964  1.00  0.00           C  
ATOM   2524  CE2 TYR B  92      46.375  -5.817  -1.270  1.00  0.00           C  
ATOM   2525  CZ  TYR B  92      47.651  -5.799  -0.681  1.00  0.00           C  
ATOM   2526  OH  TYR B  92      48.052  -6.895   0.051  1.00  0.00           O  
ATOM   2527  C   TYR B  92      44.922  -0.276  -2.388  1.00  0.00           C  
ATOM   2528  O   TYR B  92      43.832  -0.588  -2.855  1.00  0.00           O  
ATOM   2529  H   TYR B  92      44.069  -2.117  -0.747  1.00  0.00           H  
ATOM   2530  HH  TYR B  92      48.403  -6.579   0.881  1.00  0.00           H  
ATOM   2531  N   VAL B  93      45.441   0.952  -2.408  1.00  0.00           N  
ATOM   2532  CA  VAL B  93      44.760   1.907  -3.269  1.00  0.00           C  
ATOM   2533  CB  VAL B  93      45.006   3.343  -2.789  1.00  0.00           C  
ATOM   2534  CG1 VAL B  93      44.239   4.365  -3.632  1.00  0.00           C  
ATOM   2535  CG2 VAL B  93      44.675   3.485  -1.303  1.00  0.00           C  
ATOM   2536  C   VAL B  93      45.302   1.694  -4.663  1.00  0.00           C  
ATOM   2537  O   VAL B  93      46.512   1.681  -4.847  1.00  0.00           O  
ATOM   2538  H   VAL B  93      46.373   1.104  -2.075  1.00  0.00           H  
ATOM   2539  N   ILE B  94      44.399   1.483  -5.618  1.00  0.00           N  
ATOM   2540  CA  ILE B  94      44.864   1.281  -6.982  1.00  0.00           C  
ATOM   2541  CB  ILE B  94      44.685  -0.171  -7.483  1.00  0.00           C  
ATOM   2542  CG2 ILE B  94      45.568  -1.142  -6.698  1.00  0.00           C  
ATOM   2543  CG1 ILE B  94      43.230  -0.641  -7.578  1.00  0.00           C  
ATOM   2544  CD1 ILE B  94      42.707  -1.261  -6.283  1.00  0.00           C  
ATOM   2545  C   ILE B  94      44.220   2.258  -7.937  1.00  0.00           C  
ATOM   2546  O   ILE B  94      43.200   2.870  -7.645  1.00  0.00           O  
ATOM   2547  H   ILE B  94      43.423   1.504  -5.400  1.00  0.00           H  
ATOM   2548  N   GLU B  95      44.876   2.377  -9.088  1.00  0.00           N  
ATOM   2549  CA  GLU B  95      44.288   3.045 -10.237  1.00  0.00           C  
ATOM   2550  CB  GLU B  95      45.387   3.820 -10.963  1.00  0.00           C  
ATOM   2551  CG  GLU B  95      46.072   4.828 -10.040  1.00  0.00           C  
ATOM   2552  CD  GLU B  95      47.516   5.051 -10.443  1.00  0.00           C  
ATOM   2553  OE1 GLU B  95      47.910   6.194 -10.651  1.00  0.00           O  
ATOM   2554  OE2 GLU B  95      48.290   4.099 -10.471  1.00  0.00           O1-
ATOM   2555  C   GLU B  95      43.754   1.964 -11.146  1.00  0.00           C  
ATOM   2556  O   GLU B  95      44.410   0.950 -11.364  1.00  0.00           O  
ATOM   2557  H   GLU B  95      45.724   1.870  -9.230  1.00  0.00           H  
ATOM   2558  N   TYR B  96      42.551   2.203 -11.676  1.00  0.00           N  
ATOM   2559  CA  TYR B  96      42.135   1.314 -12.760  1.00  0.00           C  
ATOM   2560  CB  TYR B  96      40.634   1.449 -13.029  1.00  0.00           C  
ATOM   2561  CG  TYR B  96      39.761   0.739 -12.014  1.00  0.00           C  
ATOM   2562  CD1 TYR B  96      39.017  -0.380 -12.443  1.00  0.00           C  
ATOM   2563  CE1 TYR B  96      38.110  -0.984 -11.554  1.00  0.00           C  
ATOM   2564  CD2 TYR B  96      39.668   1.225 -10.693  1.00  0.00           C  
ATOM   2565  CE2 TYR B  96      38.757   0.624  -9.809  1.00  0.00           C  
ATOM   2566  CZ  TYR B  96      37.972  -0.460 -10.253  1.00  0.00           C  
ATOM   2567  OH  TYR B  96      37.036  -1.027  -9.407  1.00  0.00           O  
ATOM   2568  C   TYR B  96      42.901   1.676 -14.023  1.00  0.00           C  
ATOM   2569  O   TYR B  96      43.334   2.812 -14.197  1.00  0.00           O  
ATOM   2570  H   TYR B  96      42.094   3.075 -11.491  1.00  0.00           H  
ATOM   2571  HH  TYR B  96      36.887  -0.433  -8.657  1.00  0.00           H  
ATOM   2572  N   ALA B  97      43.057   0.685 -14.908  1.00  0.00           N  
ATOM   2573  CA  ALA B  97      43.716   1.035 -16.165  1.00  0.00           C  
ATOM   2574  CB  ALA B  97      44.180  -0.209 -16.917  1.00  0.00           C  
ATOM   2575  C   ALA B  97      42.843   1.864 -17.087  1.00  0.00           C  
ATOM   2576  O   ALA B  97      42.021   1.354 -17.836  1.00  0.00           O  
ATOM   2577  H   ALA B  97      42.729  -0.244 -14.720  1.00  0.00           H  
ATOM   2578  N   ALA B  98      43.082   3.182 -16.986  1.00  0.00           N  
ATOM   2579  CA  ALA B  98      42.398   4.207 -17.781  1.00  0.00           C  
ATOM   2580  CB  ALA B  98      42.525   3.983 -19.297  1.00  0.00           C  
ATOM   2581  C   ALA B  98      40.948   4.460 -17.406  1.00  0.00           C  
ATOM   2582  O   ALA B  98      40.621   5.556 -16.978  1.00  0.00           O  
ATOM   2583  H   ALA B  98      43.661   3.448 -16.214  1.00  0.00           H  
ATOM   2584  N   CYS B  99      40.112   3.413 -17.572  1.00  0.00           N  
ATOM   2585  CA  CYS B  99      38.688   3.415 -17.196  1.00  0.00           C  
ATOM   2586  CB  CYS B  99      38.456   2.474 -16.017  1.00  0.00           C  
ATOM   2587  SG  CYS B  99      39.267   0.868 -16.243  1.00  0.00           S  
ATOM   2588  C   CYS B  99      38.038   4.763 -16.926  1.00  0.00           C  
ATOM   2589  O   CYS B  99      38.045   5.268 -15.807  1.00  0.00           O  
ATOM   2590  H   CYS B  99      40.511   2.557 -17.908  1.00  0.00           H  
ATOM   2591  N   ASP B 100      37.548   5.331 -18.039  1.00  0.00           N  
ATOM   2592  CA  ASP B 100      36.968   6.679 -18.061  1.00  0.00           C  
ATOM   2593  CB  ASP B 100      35.659   6.770 -17.253  1.00  0.00           C  
ATOM   2594  CG  ASP B 100      34.788   5.561 -17.530  1.00  0.00           C  
ATOM   2595  OD1 ASP B 100      34.249   5.460 -18.629  1.00  0.00           O  
ATOM   2596  OD2 ASP B 100      34.683   4.708 -16.652  1.00  0.00           O1-
ATOM   2597  C   ASP B 100      37.942   7.788 -17.697  1.00  0.00           C  
ATOM   2598  O   ASP B 100      38.502   8.457 -18.558  1.00  0.00           O  
ATOM   2599  H   ASP B 100      37.435   4.765 -18.851  1.00  0.00           H  
ATOM   2600  N   ALA B 101      38.140   7.948 -16.384  1.00  0.00           N  
ATOM   2601  CA  ALA B 101      39.138   8.914 -15.926  1.00  0.00           C  
ATOM   2602  CB  ALA B 101      38.456  10.196 -15.443  1.00  0.00           C  
ATOM   2603  C   ALA B 101      40.001   8.359 -14.804  1.00  0.00           C  
ATOM   2604  O   ALA B 101      40.651   9.086 -14.065  1.00  0.00           O  
ATOM   2605  H   ALA B 101      37.676   7.327 -15.749  1.00  0.00           H  
ATOM   2606  N   THR B 102      39.931   7.023 -14.710  1.00  0.00           N  
ATOM   2607  CA  THR B 102      40.314   6.236 -13.543  1.00  0.00           C  
ATOM   2608  CB  THR B 102      41.836   6.005 -13.433  1.00  0.00           C  
ATOM   2609  OG1 THR B 102      42.074   4.727 -12.829  1.00  0.00           O  
ATOM   2610  CG2 THR B 102      42.631   7.092 -12.702  1.00  0.00           C  
ATOM   2611  C   THR B 102      39.660   6.620 -12.227  1.00  0.00           C  
ATOM   2612  O   THR B 102      39.126   7.703 -12.022  1.00  0.00           O  
ATOM   2613  H   THR B 102      39.556   6.523 -15.492  1.00  0.00           H  
ATOM   2614  HG1 THR B 102      42.822   4.360 -13.297  1.00  0.00           H  
ATOM   2615  N   TYR B 103      39.692   5.622 -11.343  1.00  0.00           N  
ATOM   2616  CA  TYR B 103      39.166   5.833 -10.002  1.00  0.00           C  
ATOM   2617  CB  TYR B 103      37.729   5.296  -9.807  1.00  0.00           C  
ATOM   2618  CG  TYR B 103      37.117   4.715 -11.069  1.00  0.00           C  
ATOM   2619  CD1 TYR B 103      37.187   3.322 -11.260  1.00  0.00           C  
ATOM   2620  CE1 TYR B 103      36.658   2.761 -12.432  1.00  0.00           C  
ATOM   2621  CD2 TYR B 103      36.499   5.561 -12.017  1.00  0.00           C  
ATOM   2622  CE2 TYR B 103      35.971   5.000 -13.196  1.00  0.00           C  
ATOM   2623  CZ  TYR B 103      36.067   3.606 -13.391  1.00  0.00           C  
ATOM   2624  OH  TYR B 103      35.584   3.026 -14.546  1.00  0.00           O  
ATOM   2625  C   TYR B 103      40.136   5.174  -9.052  1.00  0.00           C  
ATOM   2626  O   TYR B 103      40.844   4.244  -9.426  1.00  0.00           O  
ATOM   2627  H   TYR B 103      40.197   4.784 -11.555  1.00  0.00           H  
ATOM   2628  HH  TYR B 103      35.237   3.696 -15.143  1.00  0.00           H  
ATOM   2629  N   ASN B 104      40.183   5.722  -7.833  1.00  0.00           N  
ATOM   2630  CA  ASN B 104      41.142   5.135  -6.904  1.00  0.00           C  
ATOM   2631  CB  ASN B 104      41.922   6.187  -6.117  1.00  0.00           C  
ATOM   2632  CG  ASN B 104      43.111   6.699  -6.910  1.00  0.00           C  
ATOM   2633  OD1 ASN B 104      43.462   7.867  -6.853  1.00  0.00           O  
ATOM   2634  ND2 ASN B 104      43.743   5.787  -7.658  1.00  0.00           N  
ATOM   2635  C   ASN B 104      40.504   4.153  -5.964  1.00  0.00           C  
ATOM   2636  O   ASN B 104      39.939   4.515  -4.941  1.00  0.00           O  
ATOM   2637  H   ASN B 104      39.517   6.406  -7.541  1.00  0.00           H  
ATOM   2638 HD21 ASN B 104      43.470   4.824  -7.718  1.00  0.00           H  
ATOM   2639 HD22 ASN B 104      44.520   6.106  -8.196  1.00  0.00           H  
ATOM   2640  N   GLU B 105      40.614   2.893  -6.382  1.00  0.00           N  
ATOM   2641  CA  GLU B 105      39.933   1.868  -5.603  1.00  0.00           C  
ATOM   2642  CB  GLU B 105      39.662   0.652  -6.483  1.00  0.00           C  
ATOM   2643  CG  GLU B 105      38.401  -0.108  -6.083  1.00  0.00           C  
ATOM   2644  CD  GLU B 105      37.241   0.848  -6.214  1.00  0.00           C  
ATOM   2645  OE1 GLU B 105      36.934   1.524  -5.230  1.00  0.00           O  
ATOM   2646  OE2 GLU B 105      36.683   0.933  -7.307  1.00  0.00           O1-
ATOM   2647  C   GLU B 105      40.690   1.475  -4.359  1.00  0.00           C  
ATOM   2648  O   GLU B 105      41.912   1.553  -4.336  1.00  0.00           O  
ATOM   2649  H   GLU B 105      41.195   2.686  -7.169  1.00  0.00           H  
ATOM   2650  N   ILE B 106      39.953   1.055  -3.324  1.00  0.00           N  
ATOM   2651  CA  ILE B 106      40.711   0.637  -2.147  1.00  0.00           C  
ATOM   2652  CB  ILE B 106      40.582   1.600  -0.954  1.00  0.00           C  
ATOM   2653  CG2 ILE B 106      41.620   1.226   0.110  1.00  0.00           C  
ATOM   2654  CG1 ILE B 106      40.759   3.069  -1.357  1.00  0.00           C  
ATOM   2655  CD1 ILE B 106      39.447   3.793  -1.658  1.00  0.00           C  
ATOM   2656  C   ILE B 106      40.416  -0.792  -1.744  1.00  0.00           C  
ATOM   2657  O   ILE B 106      39.608  -1.109  -0.879  1.00  0.00           O  
ATOM   2658  H   ILE B 106      38.952   1.008  -3.384  1.00  0.00           H  
ATOM   2659  N   VAL B 107      41.124  -1.676  -2.445  1.00  0.00           N  
ATOM   2660  CA  VAL B 107      40.778  -3.066  -2.189  1.00  0.00           C  
ATOM   2661  CB  VAL B 107      40.901  -3.903  -3.465  1.00  0.00           C  
ATOM   2662  CG1 VAL B 107      39.965  -3.347  -4.538  1.00  0.00           C  
ATOM   2663  CG2 VAL B 107      42.345  -4.058  -3.948  1.00  0.00           C  
ATOM   2664  C   VAL B 107      41.546  -3.688  -1.045  1.00  0.00           C  
ATOM   2665  O   VAL B 107      42.714  -3.407  -0.814  1.00  0.00           O  
ATOM   2666  H   VAL B 107      41.910  -1.374  -2.988  1.00  0.00           H  
ATOM   2667  N   THR B 108      40.839  -4.578  -0.351  1.00  0.00           N  
ATOM   2668  CA  THR B 108      41.553  -5.473   0.549  1.00  0.00           C  
ATOM   2669  CB  THR B 108      40.562  -6.003   1.582  1.00  0.00           C  
ATOM   2670  OG1 THR B 108      39.217  -5.778   1.117  1.00  0.00           O  
ATOM   2671  CG2 THR B 108      40.775  -5.361   2.951  1.00  0.00           C  
ATOM   2672  C   THR B 108      42.198  -6.602  -0.236  1.00  0.00           C  
ATOM   2673  O   THR B 108      41.721  -6.977  -1.308  1.00  0.00           O  
ATOM   2674  H   THR B 108      39.859  -4.720  -0.480  1.00  0.00           H  
ATOM   2675  HG1 THR B 108      38.689  -5.709   1.912  1.00  0.00           H  
ATOM   2676  N   PHE B 109      43.296  -7.105   0.344  1.00  0.00           N  
ATOM   2677  CA  PHE B 109      44.182  -8.096  -0.271  1.00  0.00           C  
ATOM   2678  CB  PHE B 109      45.039  -8.796   0.803  1.00  0.00           C  
ATOM   2679  CG  PHE B 109      44.224  -9.378   1.941  1.00  0.00           C  
ATOM   2680  CD1 PHE B 109      43.798  -8.542   2.998  1.00  0.00           C  
ATOM   2681  CD2 PHE B 109      43.917 -10.756   1.937  1.00  0.00           C  
ATOM   2682  CE1 PHE B 109      43.046  -9.086   4.057  1.00  0.00           C  
ATOM   2683  CE2 PHE B 109      43.168 -11.304   2.996  1.00  0.00           C  
ATOM   2684  CZ  PHE B 109      42.735 -10.462   4.042  1.00  0.00           C  
ATOM   2685  C   PHE B 109      43.629  -9.065  -1.306  1.00  0.00           C  
ATOM   2686  O   PHE B 109      44.136  -9.155  -2.416  1.00  0.00           O  
ATOM   2687  H   PHE B 109      43.602  -6.650   1.182  1.00  0.00           H  
ATOM   2688  N   GLU B 110      42.542  -9.755  -0.933  1.00  0.00           N  
ATOM   2689  CA  GLU B 110      41.991 -10.781  -1.829  1.00  0.00           C  
ATOM   2690  CB  GLU B 110      40.811 -11.556  -1.213  1.00  0.00           C  
ATOM   2691  CG  GLU B 110      40.682 -11.661   0.315  1.00  0.00           C  
ATOM   2692  CD  GLU B 110      39.991 -10.423   0.857  1.00  0.00           C  
ATOM   2693  OE1 GLU B 110      38.765 -10.362   0.835  1.00  0.00           O  
ATOM   2694  OE2 GLU B 110      40.665  -9.466   1.229  1.00  0.00           O1-
ATOM   2695  C   GLU B 110      41.586 -10.339  -3.235  1.00  0.00           C  
ATOM   2696  O   GLU B 110      41.384 -11.148  -4.131  1.00  0.00           O  
ATOM   2697  H   GLU B 110      42.174  -9.601  -0.015  1.00  0.00           H  
ATOM   2698  N   ARG B 111      41.445  -9.014  -3.398  1.00  0.00           N  
ATOM   2699  CA  ARG B 111      41.048  -8.537  -4.721  1.00  0.00           C  
ATOM   2700  CB  ARG B 111      40.100  -7.344  -4.606  1.00  0.00           C  
ATOM   2701  CG  ARG B 111      38.834  -7.670  -3.820  1.00  0.00           C  
ATOM   2702  CD  ARG B 111      38.457  -6.530  -2.869  1.00  0.00           C  
ATOM   2703  NE  ARG B 111      37.543  -6.984  -1.823  1.00  0.00           N  
ATOM   2704  CZ  ARG B 111      38.000  -7.764  -0.817  1.00  0.00           C  
ATOM   2705  NH1 ARG B 111      39.290  -8.016  -0.687  1.00  0.00           N  
ATOM   2706  NH2 ARG B 111      37.165  -8.304   0.061  1.00  0.00           N1+
ATOM   2707  C   ARG B 111      42.192  -8.181  -5.653  1.00  0.00           C  
ATOM   2708  O   ARG B 111      41.963  -7.719  -6.764  1.00  0.00           O  
ATOM   2709  H   ARG B 111      41.745  -8.389  -2.678  1.00  0.00           H  
ATOM   2710  HE  ARG B 111      36.578  -6.750  -1.923  1.00  0.00           H  
ATOM   2711 HH11 ARG B 111      39.589  -8.644   0.046  1.00  0.00           H  
ATOM   2712 HH12 ARG B 111      39.999  -7.608  -1.264  1.00  0.00           H  
ATOM   2713 HH21 ARG B 111      37.564  -8.941   0.740  1.00  0.00           H  
ATOM   2714 HH22 ARG B 111      36.185  -8.124   0.074  1.00  0.00           H  
ATOM   2715  N   LEU B 112      43.425  -8.380  -5.170  1.00  0.00           N  
ATOM   2716  CA  LEU B 112      44.521  -8.160  -6.105  1.00  0.00           C  
ATOM   2717  CB  LEU B 112      45.560  -7.166  -5.585  1.00  0.00           C  
ATOM   2718  CG  LEU B 112      45.215  -5.686  -5.736  1.00  0.00           C  
ATOM   2719  CD1 LEU B 112      46.452  -4.832  -5.476  1.00  0.00           C  
ATOM   2720  CD2 LEU B 112      44.618  -5.343  -7.098  1.00  0.00           C  
ATOM   2721  C   LEU B 112      45.249  -9.437  -6.432  1.00  0.00           C  
ATOM   2722  O   LEU B 112      45.292 -10.382  -5.657  1.00  0.00           O  
ATOM   2723  H   LEU B 112      43.608  -8.813  -4.285  1.00  0.00           H  
ATOM   2724  N   ARG B 113      45.872  -9.385  -7.610  1.00  0.00           N  
ATOM   2725  CA  ARG B 113      46.902 -10.367  -7.929  1.00  0.00           C  
ATOM   2726  CB  ARG B 113      46.270 -11.618  -8.560  1.00  0.00           C  
ATOM   2727  CG  ARG B 113      45.622 -11.330  -9.911  1.00  0.00           C  
ATOM   2728  CD  ARG B 113      45.196 -12.585 -10.656  1.00  0.00           C  
ATOM   2729  NE  ARG B 113      44.830 -12.216 -12.016  1.00  0.00           N  
ATOM   2730  CZ  ARG B 113      44.100 -13.023 -12.798  1.00  0.00           C  
ATOM   2731  NH1 ARG B 113      43.609 -14.175 -12.364  1.00  0.00           N  
ATOM   2732  NH2 ARG B 113      43.870 -12.657 -14.039  1.00  0.00           N1+
ATOM   2733  C   ARG B 113      47.881  -9.702  -8.881  1.00  0.00           C  
ATOM   2734  O   ARG B 113      47.524  -8.726  -9.529  1.00  0.00           O  
ATOM   2735  H   ARG B 113      45.645  -8.658  -8.264  1.00  0.00           H  
ATOM   2736  HE  ARG B 113      45.205 -11.367 -12.408  1.00  0.00           H  
ATOM   2737 HH11 ARG B 113      43.134 -14.762 -13.034  1.00  0.00           H  
ATOM   2738 HH12 ARG B 113      43.705 -14.462 -11.414  1.00  0.00           H  
ATOM   2739 HH21 ARG B 113      43.343 -13.249 -14.667  1.00  0.00           H  
ATOM   2740 HH22 ARG B 113      44.234 -11.782 -14.369  1.00  0.00           H  
ATOM   2741  N   PRO B 114      49.123 -10.229  -8.978  1.00  0.00           N  
ATOM   2742  CD  PRO B 114      49.776 -11.189  -8.096  1.00  0.00           C  
ATOM   2743  CA  PRO B 114      49.960  -9.821 -10.114  1.00  0.00           C  
ATOM   2744  CB  PRO B 114      51.224 -10.666  -9.916  1.00  0.00           C  
ATOM   2745  CG  PRO B 114      51.250 -11.019  -8.430  1.00  0.00           C  
ATOM   2746  C   PRO B 114      49.277 -10.120 -11.443  1.00  0.00           C  
ATOM   2747  O   PRO B 114      48.500 -11.063 -11.548  1.00  0.00           O  
ATOM   2748  N   VAL B 115      49.598  -9.293 -12.452  1.00  0.00           N  
ATOM   2749  CA  VAL B 115      49.035  -9.563 -13.784  1.00  0.00           C  
ATOM   2750  CB  VAL B 115      49.610  -8.581 -14.823  1.00  0.00           C  
ATOM   2751  CG1 VAL B 115      49.132  -8.847 -16.257  1.00  0.00           C  
ATOM   2752  CG2 VAL B 115      49.289  -7.147 -14.425  1.00  0.00           C  
ATOM   2753  C   VAL B 115      49.247 -10.997 -14.252  1.00  0.00           C  
ATOM   2754  O   VAL B 115      50.369 -11.493 -14.291  1.00  0.00           O  
ATOM   2755  H   VAL B 115      50.163  -8.488 -12.256  1.00  0.00           H  
ATOM   2756  N   ASN B 116      48.125 -11.633 -14.634  1.00  0.00           N  
ATOM   2757  CA  ASN B 116      48.238 -12.950 -15.266  1.00  0.00           C  
ATOM   2758  CB  ASN B 116      46.843 -13.576 -15.460  1.00  0.00           C  
ATOM   2759  CG  ASN B 116      46.865 -14.881 -16.249  1.00  0.00           C  
ATOM   2760  OD1 ASN B 116      47.901 -15.381 -16.670  1.00  0.00           O  
ATOM   2761  ND2 ASN B 116      45.656 -15.405 -16.463  1.00  0.00           N  
ATOM   2762  C   ASN B 116      49.038 -12.866 -16.556  1.00  0.00           C  
ATOM   2763  O   ASN B 116      48.567 -12.446 -17.609  1.00  0.00           O  
ATOM   2764  H   ASN B 116      47.260 -11.130 -14.562  1.00  0.00           H  
ATOM   2765 HD21 ASN B 116      44.806 -15.044 -16.064  1.00  0.00           H  
ATOM   2766 HD22 ASN B 116      45.557 -16.204 -17.060  1.00  0.00           H  
ATOM   2767  N   GLN B 117      50.298 -13.287 -16.387  1.00  0.00           N  
ATOM   2768  CA  GLN B 117      51.308 -13.141 -17.428  1.00  0.00           C  
ATOM   2769  CB  GLN B 117      52.698 -13.319 -16.814  1.00  0.00           C  
ATOM   2770  CG  GLN B 117      53.219 -12.042 -16.153  1.00  0.00           C  
ATOM   2771  CD  GLN B 117      53.442 -11.005 -17.233  1.00  0.00           C  
ATOM   2772  OE1 GLN B 117      54.038 -11.272 -18.275  1.00  0.00           O  
ATOM   2773  NE2 GLN B 117      52.893  -9.817 -16.962  1.00  0.00           N  
ATOM   2774  C   GLN B 117      51.176 -13.989 -18.678  1.00  0.00           C  
ATOM   2775  O   GLN B 117      52.052 -13.953 -19.544  1.00  0.00           O  
ATOM   2776  H   GLN B 117      50.554 -13.532 -15.452  1.00  0.00           H  
ATOM   2777 HE21 GLN B 117      52.964  -9.075 -17.625  1.00  0.00           H  
ATOM   2778 HE22 GLN B 117      52.402  -9.623 -16.111  1.00  0.00           H  
ATOM   2779  N   ASN B 118      50.068 -14.738 -18.747  1.00  0.00           N  
ATOM   2780  CA  ASN B 118      49.774 -15.433 -19.995  1.00  0.00           C  
ATOM   2781  CB  ASN B 118      48.625 -16.419 -19.826  1.00  0.00           C  
ATOM   2782  CG  ASN B 118      49.109 -17.658 -19.117  1.00  0.00           C  
ATOM   2783  OD1 ASN B 118      49.974 -18.381 -19.588  1.00  0.00           O  
ATOM   2784  ND2 ASN B 118      48.474 -17.893 -17.973  1.00  0.00           N  
ATOM   2785  C   ASN B 118      49.404 -14.457 -21.083  1.00  0.00           C  
ATOM   2786  O   ASN B 118      48.430 -13.720 -20.993  1.00  0.00           O  
ATOM   2787  H   ASN B 118      49.366 -14.682 -18.035  1.00  0.00           H  
ATOM   2788 HD21 ASN B 118      48.588 -18.751 -17.470  1.00  0.00           H  
ATOM   2789 HD22 ASN B 118      47.835 -17.217 -17.602  1.00  0.00           H  
ATOM   2790  N   LYS B 119      50.251 -14.469 -22.118  1.00  0.00           N  
ATOM   2791  CA  LYS B 119      49.889 -13.656 -23.275  1.00  0.00           C  
ATOM   2792  CB  LYS B 119      51.085 -13.370 -24.196  1.00  0.00           C  
ATOM   2793  CG  LYS B 119      52.111 -12.393 -23.608  1.00  0.00           C  
ATOM   2794  CD  LYS B 119      52.961 -13.008 -22.494  1.00  0.00           C  
ATOM   2795  CE  LYS B 119      53.745 -11.987 -21.672  1.00  0.00           C  
ATOM   2796  NZ  LYS B 119      54.254 -12.654 -20.462  1.00  0.00           N1+
ATOM   2797  C   LYS B 119      48.790 -14.371 -24.019  1.00  0.00           C  
ATOM   2798  O   LYS B 119      48.580 -15.562 -23.826  1.00  0.00           O  
ATOM   2799  H   LYS B 119      50.945 -15.183 -22.166  1.00  0.00           H  
ATOM   2800  HZ1 LYS B 119      53.499 -13.250 -20.054  1.00  0.00           H  
ATOM   2801  HZ2 LYS B 119      55.077 -13.253 -20.676  1.00  0.00           H  
ATOM   2802  HZ3 LYS B 119      54.498 -11.938 -19.738  1.00  0.00           H  
ATOM   2803  N   THR B 120      48.068 -13.598 -24.832  1.00  0.00           N  
ATOM   2804  CA  THR B 120      46.880 -14.246 -25.364  1.00  0.00           C  
ATOM   2805  CB  THR B 120      45.892 -13.191 -25.858  1.00  0.00           C  
ATOM   2806  OG1 THR B 120      46.442 -12.373 -26.911  1.00  0.00           O  
ATOM   2807  CG2 THR B 120      45.431 -12.323 -24.682  1.00  0.00           C  
ATOM   2808  C   THR B 120      47.179 -15.287 -26.420  1.00  0.00           C  
ATOM   2809  O   THR B 120      48.159 -15.174 -27.152  1.00  0.00           O  
ATOM   2810  H   THR B 120      48.301 -12.653 -25.050  1.00  0.00           H  
ATOM   2811  HG1 THR B 120      45.769 -11.696 -27.023  1.00  0.00           H  
ATOM   2812  N   VAL B 121      46.287 -16.282 -26.487  1.00  0.00           N  
ATOM   2813  CA  VAL B 121      46.422 -17.376 -27.451  1.00  0.00           C  
ATOM   2814  CB  VAL B 121      45.154 -18.251 -27.375  1.00  0.00           C  
ATOM   2815  CG1 VAL B 121      45.113 -19.403 -28.380  1.00  0.00           C  
ATOM   2816  CG2 VAL B 121      44.996 -18.790 -25.951  1.00  0.00           C  
ATOM   2817  C   VAL B 121      46.731 -16.878 -28.860  1.00  0.00           C  
ATOM   2818  O   VAL B 121      46.335 -15.789 -29.274  1.00  0.00           O  
ATOM   2819  H   VAL B 121      45.495 -16.232 -25.878  1.00  0.00           H  
ATOM   2820  N   LYS B 122      47.542 -17.682 -29.546  1.00  0.00           N  
ATOM   2821  CA  LYS B 122      47.945 -17.361 -30.906  1.00  0.00           C  
ATOM   2822  CB  LYS B 122      49.422 -16.940 -30.924  1.00  0.00           C  
ATOM   2823  CG  LYS B 122      49.691 -15.665 -30.115  1.00  0.00           C  
ATOM   2824  CD  LYS B 122      49.127 -14.394 -30.760  1.00  0.00           C  
ATOM   2825  CE  LYS B 122      48.858 -13.276 -29.746  1.00  0.00           C  
ATOM   2826  NZ  LYS B 122      47.595 -13.562 -29.054  1.00  0.00           N1+
ATOM   2827  C   LYS B 122      47.693 -18.583 -31.764  1.00  0.00           C  
ATOM   2828  O   LYS B 122      47.128 -19.570 -31.310  1.00  0.00           O  
ATOM   2829  H   LYS B 122      47.836 -18.559 -29.158  1.00  0.00           H  
ATOM   2830  HZ1 LYS B 122      46.802 -13.481 -29.723  1.00  0.00           H  
ATOM   2831  HZ2 LYS B 122      47.593 -14.542 -28.697  1.00  0.00           H  
ATOM   2832  HZ3 LYS B 122      47.418 -12.931 -28.245  1.00  0.00           H  
ATOM   2833  N   LYS B 123      48.153 -18.497 -33.022  1.00  0.00           N  
ATOM   2834  CA  LYS B 123      47.899 -19.612 -33.939  1.00  0.00           C  
ATOM   2835  CB  LYS B 123      48.405 -19.245 -35.339  1.00  0.00           C  
ATOM   2836  CG  LYS B 123      47.730 -20.048 -36.454  1.00  0.00           C  
ATOM   2837  CD  LYS B 123      46.219 -19.824 -36.439  1.00  0.00           C  
ATOM   2838  CE  LYS B 123      45.452 -20.647 -37.470  1.00  0.00           C  
ATOM   2839  NZ  LYS B 123      44.040 -20.300 -37.336  1.00  0.00           N1+
ATOM   2840  C   LYS B 123      48.429 -20.977 -33.505  1.00  0.00           C  
ATOM   2841  O   LYS B 123      47.948 -22.023 -33.912  1.00  0.00           O  
ATOM   2842  H   LYS B 123      48.590 -17.660 -33.344  1.00  0.00           H  
ATOM   2843  HZ1 LYS B 123      43.701 -20.410 -36.359  1.00  0.00           H  
ATOM   2844  HZ2 LYS B 123      43.863 -19.286 -37.534  1.00  0.00           H  
ATOM   2845  HZ3 LYS B 123      43.384 -20.804 -37.956  1.00  0.00           H  
ATOM   2846  N   ASN B 124      49.465 -20.915 -32.660  1.00  0.00           N  
ATOM   2847  CA  ASN B 124      50.060 -22.172 -32.213  1.00  0.00           C  
ATOM   2848  CB  ASN B 124      51.591 -22.049 -32.145  1.00  0.00           C  
ATOM   2849  CG  ASN B 124      52.015 -21.167 -30.977  1.00  0.00           C  
ATOM   2850  OD1 ASN B 124      51.278 -20.302 -30.517  1.00  0.00           O  
ATOM   2851  ND2 ASN B 124      53.235 -21.431 -30.506  1.00  0.00           N  
ATOM   2852  C   ASN B 124      49.530 -22.698 -30.889  1.00  0.00           C  
ATOM   2853  O   ASN B 124      50.103 -23.611 -30.311  1.00  0.00           O  
ATOM   2854  H   ASN B 124      49.763 -20.054 -32.252  1.00  0.00           H  
ATOM   2855 HD21 ASN B 124      53.792 -22.161 -30.898  1.00  0.00           H  
ATOM   2856 HD22 ASN B 124      53.580 -20.891 -29.741  1.00  0.00           H  
ATOM   2857  N   THR B 125      48.473 -22.046 -30.391  1.00  0.00           N  
ATOM   2858  CA  THR B 125      48.195 -22.338 -28.990  1.00  0.00           C  
ATOM   2859  CB  THR B 125      48.389 -21.071 -28.151  1.00  0.00           C  
ATOM   2860  OG1 THR B 125      49.024 -20.031 -28.919  1.00  0.00           O  
ATOM   2861  CG2 THR B 125      49.167 -21.352 -26.864  1.00  0.00           C  
ATOM   2862  C   THR B 125      46.861 -23.003 -28.684  1.00  0.00           C  
ATOM   2863  O   THR B 125      46.529 -23.263 -27.534  1.00  0.00           O  
ATOM   2864  H   THR B 125      47.992 -21.307 -30.865  1.00  0.00           H  
ATOM   2865  HG1 THR B 125      49.878 -20.362 -29.196  1.00  0.00           H  
ATOM   2866  N   PHE B 126      46.107 -23.250 -29.767  1.00  0.00           N  
ATOM   2867  CA  PHE B 126      44.844 -23.977 -29.656  1.00  0.00           C  
ATOM   2868  CB  PHE B 126      43.710 -23.049 -29.195  1.00  0.00           C  
ATOM   2869  CG  PHE B 126      43.389 -23.238 -27.727  1.00  0.00           C  
ATOM   2870  CD1 PHE B 126      42.713 -24.403 -27.305  1.00  0.00           C  
ATOM   2871  CD2 PHE B 126      43.759 -22.243 -26.796  1.00  0.00           C  
ATOM   2872  CE1 PHE B 126      42.410 -24.582 -25.942  1.00  0.00           C  
ATOM   2873  CE2 PHE B 126      43.460 -22.418 -25.431  1.00  0.00           C  
ATOM   2874  CZ  PHE B 126      42.790 -23.588 -25.017  1.00  0.00           C  
ATOM   2875  C   PHE B 126      44.537 -24.575 -31.014  1.00  0.00           C  
ATOM   2876  O   PHE B 126      44.822 -23.964 -32.036  1.00  0.00           O  
ATOM   2877  H   PHE B 126      46.410 -22.998 -30.686  1.00  0.00           H  
ATOM   2878  N   PHE B 127      43.993 -25.800 -30.989  1.00  0.00           N  
ATOM   2879  CA  PHE B 127      43.814 -26.556 -32.228  1.00  0.00           C  
ATOM   2880  CB  PHE B 127      44.998 -27.499 -32.486  1.00  0.00           C  
ATOM   2881  CG  PHE B 127      46.277 -26.736 -32.738  1.00  0.00           C  
ATOM   2882  CD1 PHE B 127      46.495 -26.139 -33.999  1.00  0.00           C  
ATOM   2883  CD2 PHE B 127      47.234 -26.635 -31.706  1.00  0.00           C  
ATOM   2884  CE1 PHE B 127      47.689 -25.430 -34.232  1.00  0.00           C  
ATOM   2885  CE2 PHE B 127      48.428 -25.926 -31.936  1.00  0.00           C  
ATOM   2886  CZ  PHE B 127      48.644 -25.333 -33.198  1.00  0.00           C  
ATOM   2887  C   PHE B 127      42.551 -27.395 -32.228  1.00  0.00           C  
ATOM   2888  O   PHE B 127      42.223 -28.083 -31.264  1.00  0.00           O  
ATOM   2889  H   PHE B 127      43.737 -26.214 -30.118  1.00  0.00           H  
ATOM   2890  N   LYS B 128      41.875 -27.336 -33.385  1.00  0.00           N  
ATOM   2891  CA  LYS B 128      40.876 -28.367 -33.651  1.00  0.00           C  
ATOM   2892  CB  LYS B 128      39.703 -27.789 -34.465  1.00  0.00           C  
ATOM   2893  CG  LYS B 128      38.625 -28.817 -34.856  1.00  0.00           C  
ATOM   2894  CD  LYS B 128      37.409 -28.293 -35.639  1.00  0.00           C  
ATOM   2895  CE  LYS B 128      36.248 -27.695 -34.822  1.00  0.00           C  
ATOM   2896  NZ  LYS B 128      36.579 -26.402 -34.211  1.00  0.00           N1+
ATOM   2897  C   LYS B 128      41.531 -29.527 -34.379  1.00  0.00           C  
ATOM   2898  O   LYS B 128      42.157 -29.355 -35.416  1.00  0.00           O  
ATOM   2899  H   LYS B 128      42.189 -26.742 -34.123  1.00  0.00           H  
ATOM   2900  HZ1 LYS B 128      37.415 -26.484 -33.603  1.00  0.00           H  
ATOM   2901  HZ2 LYS B 128      36.813 -25.683 -34.929  1.00  0.00           H  
ATOM   2902  HZ3 LYS B 128      35.815 -26.078 -33.569  1.00  0.00           H  
ATOM   2903  N   CYS B 129      41.362 -30.713 -33.795  1.00  0.00           N  
ATOM   2904  CA  CYS B 129      41.746 -31.910 -34.533  1.00  0.00           C  
ATOM   2905  CB  CYS B 129      42.986 -32.542 -33.895  1.00  0.00           C  
ATOM   2906  SG  CYS B 129      43.707 -33.900 -34.855  1.00  0.00           S  
ATOM   2907  C   CYS B 129      40.558 -32.847 -34.533  1.00  0.00           C  
ATOM   2908  O   CYS B 129      39.602 -32.625 -33.800  1.00  0.00           O  
ATOM   2909  H   CYS B 129      40.916 -30.819 -32.903  1.00  0.00           H  
ATOM   2910  N   THR B 130      40.632 -33.882 -35.379  1.00  0.00           N  
ATOM   2911  CA  THR B 130      39.522 -34.830 -35.454  1.00  0.00           C  
ATOM   2912  CB  THR B 130      38.297 -34.177 -36.128  1.00  0.00           C  
ATOM   2913  OG1 THR B 130      37.155 -35.033 -36.057  1.00  0.00           O  
ATOM   2914  CG2 THR B 130      38.570 -33.726 -37.568  1.00  0.00           C  
ATOM   2915  C   THR B 130      39.979 -36.065 -36.205  1.00  0.00           C  
ATOM   2916  O   THR B 130      40.914 -35.990 -36.996  1.00  0.00           O  
ATOM   2917  H   THR B 130      41.418 -34.044 -35.977  1.00  0.00           H  
ATOM   2918  HG1 THR B 130      36.546 -34.723 -36.728  1.00  0.00           H  
ATOM   2919  N   VAL B 131      39.301 -37.185 -35.924  1.00  0.00           N  
ATOM   2920  CA  VAL B 131      39.473 -38.379 -36.752  1.00  0.00           C  
ATOM   2921  CB  VAL B 131      40.421 -39.417 -36.117  1.00  0.00           C  
ATOM   2922  CG1 VAL B 131      41.887 -38.989 -36.207  1.00  0.00           C  
ATOM   2923  CG2 VAL B 131      40.013 -39.790 -34.689  1.00  0.00           C  
ATOM   2924  C   VAL B 131      38.116 -39.004 -36.998  1.00  0.00           C  
ATOM   2925  O   VAL B 131      37.197 -38.817 -36.211  1.00  0.00           O  
ATOM   2926  H   VAL B 131      38.575 -37.154 -35.230  1.00  0.00           H  
ATOM   2927  N   ASP B 132      38.017 -39.751 -38.106  1.00  0.00           N  
ATOM   2928  CA  ASP B 132      36.789 -40.535 -38.258  1.00  0.00           C  
ATOM   2929  CB  ASP B 132      36.570 -40.903 -39.738  1.00  0.00           C  
ATOM   2930  CG  ASP B 132      35.389 -41.847 -39.950  1.00  0.00           C  
ATOM   2931  OD1 ASP B 132      34.273 -41.548 -39.525  1.00  0.00           O  
ATOM   2932  OD2 ASP B 132      35.592 -42.911 -40.523  1.00  0.00           O1-
ATOM   2933  C   ASP B 132      36.838 -41.751 -37.350  1.00  0.00           C  
ATOM   2934  O   ASP B 132      37.901 -42.263 -37.013  1.00  0.00           O  
ATOM   2935  H   ASP B 132      38.815 -39.941 -38.672  1.00  0.00           H  
ATOM   2936  N   VAL B 133      35.640 -42.152 -36.934  1.00  0.00           N  
ATOM   2937  CA  VAL B 133      35.538 -43.346 -36.111  1.00  0.00           C  
ATOM   2938  CB  VAL B 133      34.503 -43.097 -35.007  1.00  0.00           C  
ATOM   2939  CG1 VAL B 133      34.163 -44.343 -34.197  1.00  0.00           C  
ATOM   2940  CG2 VAL B 133      34.996 -41.984 -34.089  1.00  0.00           C  
ATOM   2941  C   VAL B 133      35.172 -44.538 -36.974  1.00  0.00           C  
ATOM   2942  O   VAL B 133      34.184 -44.520 -37.695  1.00  0.00           O  
ATOM   2943  H   VAL B 133      34.831 -41.721 -37.348  1.00  0.00           H  
ATOM   2944  N   PRO B 134      36.004 -45.602 -36.878  1.00  0.00           N  
ATOM   2945  CD  PRO B 134      37.261 -45.668 -36.145  1.00  0.00           C  
ATOM   2946  CA  PRO B 134      35.672 -46.856 -37.561  1.00  0.00           C  
ATOM   2947  CB  PRO B 134      36.770 -47.806 -37.073  1.00  0.00           C  
ATOM   2948  CG  PRO B 134      37.947 -46.901 -36.718  1.00  0.00           C  
ATOM   2949  C   PRO B 134      34.275 -47.369 -37.248  1.00  0.00           C  
ATOM   2950  O   PRO B 134      33.785 -47.252 -36.131  1.00  0.00           O  
ATOM   2951  N   GLU B 135      33.677 -47.950 -38.304  1.00  0.00           N  
ATOM   2952  CA  GLU B 135      32.302 -48.462 -38.277  1.00  0.00           C  
ATOM   2953  CB  GLU B 135      32.141 -49.479 -39.412  1.00  0.00           C  
ATOM   2954  CG  GLU B 135      30.752 -49.515 -40.058  1.00  0.00           C  
ATOM   2955  CD  GLU B 135      30.498 -48.205 -40.777  1.00  0.00           C  
ATOM   2956  OE1 GLU B 135      29.617 -47.460 -40.355  1.00  0.00           O  
ATOM   2957  OE2 GLU B 135      31.213 -47.893 -41.731  1.00  0.00           O1-
ATOM   2958  C   GLU B 135      31.819 -49.053 -36.958  1.00  0.00           C  
ATOM   2959  O   GLU B 135      30.846 -48.626 -36.348  1.00  0.00           O  
ATOM   2960  H   GLU B 135      34.156 -47.925 -39.178  1.00  0.00           H  
ATOM   2961  N   ASP B 136      32.588 -50.064 -36.533  1.00  0.00           N  
ATOM   2962  CA  ASP B 136      32.269 -50.803 -35.311  1.00  0.00           C  
ATOM   2963  CB  ASP B 136      33.302 -51.929 -35.116  1.00  0.00           C  
ATOM   2964  CG  ASP B 136      34.723 -51.415 -34.892  1.00  0.00           C  
ATOM   2965  OD1 ASP B 136      35.217 -50.595 -35.673  1.00  0.00           O  
ATOM   2966  OD2 ASP B 136      35.351 -51.849 -33.929  1.00  0.00           O1-
ATOM   2967  C   ASP B 136      32.116 -49.951 -34.058  1.00  0.00           C  
ATOM   2968  O   ASP B 136      31.276 -50.174 -33.194  1.00  0.00           O  
ATOM   2969  H   ASP B 136      33.466 -50.256 -36.970  1.00  0.00           H  
ATOM   2970  N   LEU B 137      32.966 -48.924 -34.007  1.00  0.00           N  
ATOM   2971  CA  LEU B 137      32.935 -48.085 -32.818  1.00  0.00           C  
ATOM   2972  CB  LEU B 137      34.340 -47.583 -32.501  1.00  0.00           C  
ATOM   2973  CG  LEU B 137      35.352 -48.712 -32.345  1.00  0.00           C  
ATOM   2974  CD1 LEU B 137      36.777 -48.175 -32.242  1.00  0.00           C  
ATOM   2975  CD2 LEU B 137      34.979 -49.647 -31.194  1.00  0.00           C  
ATOM   2976  C   LEU B 137      31.958 -46.926 -32.859  1.00  0.00           C  
ATOM   2977  O   LEU B 137      31.848 -46.163 -31.905  1.00  0.00           O  
ATOM   2978  H   LEU B 137      33.598 -48.768 -34.769  1.00  0.00           H  
ATOM   2979  N   ARG B 138      31.248 -46.797 -33.993  1.00  0.00           N  
ATOM   2980  CA  ARG B 138      30.472 -45.568 -34.174  1.00  0.00           C  
ATOM   2981  CB  ARG B 138      29.922 -45.472 -35.595  1.00  0.00           C  
ATOM   2982  CG  ARG B 138      31.047 -45.020 -36.523  1.00  0.00           C  
ATOM   2983  CD  ARG B 138      30.653 -44.850 -37.987  1.00  0.00           C  
ATOM   2984  NE  ARG B 138      31.748 -44.202 -38.707  1.00  0.00           N  
ATOM   2985  CZ  ARG B 138      32.078 -44.522 -39.969  1.00  0.00           C  
ATOM   2986  NH1 ARG B 138      33.110 -43.923 -40.547  1.00  0.00           N  
ATOM   2987  NH2 ARG B 138      31.394 -45.448 -40.620  1.00  0.00           N1+
ATOM   2988  C   ARG B 138      29.419 -45.226 -33.132  1.00  0.00           C  
ATOM   2989  O   ARG B 138      29.131 -44.059 -32.895  1.00  0.00           O  
ATOM   2990  H   ARG B 138      31.330 -47.470 -34.732  1.00  0.00           H  
ATOM   2991  HE  ARG B 138      32.356 -43.561 -38.229  1.00  0.00           H  
ATOM   2992 HH11 ARG B 138      33.407 -44.117 -41.476  1.00  0.00           H  
ATOM   2993 HH12 ARG B 138      33.676 -43.235 -40.059  1.00  0.00           H  
ATOM   2994 HH21 ARG B 138      31.616 -45.805 -41.529  1.00  0.00           H  
ATOM   2995 HH22 ARG B 138      30.606 -45.928 -40.211  1.00  0.00           H  
ATOM   2996  N   GLU B 139      28.888 -46.274 -32.488  1.00  0.00           N  
ATOM   2997  CA  GLU B 139      28.085 -45.965 -31.303  1.00  0.00           C  
ATOM   2998  CB  GLU B 139      27.051 -47.057 -31.042  1.00  0.00           C  
ATOM   2999  CG  GLU B 139      26.085 -47.268 -32.207  1.00  0.00           C  
ATOM   3000  CD  GLU B 139      25.092 -48.343 -31.824  1.00  0.00           C  
ATOM   3001  OE1 GLU B 139      23.962 -48.002 -31.483  1.00  0.00           O  
ATOM   3002  OE2 GLU B 139      25.454 -49.518 -31.863  1.00  0.00           O1-
ATOM   3003  C   GLU B 139      28.936 -45.756 -30.061  1.00  0.00           C  
ATOM   3004  O   GLU B 139      28.845 -44.767 -29.341  1.00  0.00           O  
ATOM   3005  H   GLU B 139      29.099 -47.209 -32.770  1.00  0.00           H  
ATOM   3006  N   ALA B 140      29.814 -46.755 -29.855  1.00  0.00           N  
ATOM   3007  CA  ALA B 140      30.665 -46.793 -28.662  1.00  0.00           C  
ATOM   3008  CB  ALA B 140      31.694 -47.917 -28.786  1.00  0.00           C  
ATOM   3009  C   ALA B 140      31.406 -45.508 -28.320  1.00  0.00           C  
ATOM   3010  O   ALA B 140      31.625 -45.168 -27.163  1.00  0.00           O  
ATOM   3011  H   ALA B 140      29.823 -47.506 -30.512  1.00  0.00           H  
ATOM   3012  N   CYS B 141      31.774 -44.790 -29.387  1.00  0.00           N  
ATOM   3013  CA  CYS B 141      32.536 -43.566 -29.170  1.00  0.00           C  
ATOM   3014  CB  CYS B 141      33.284 -43.175 -30.440  1.00  0.00           C  
ATOM   3015  SG  CYS B 141      34.552 -44.399 -30.852  1.00  0.00           S  
ATOM   3016  C   CYS B 141      31.825 -42.364 -28.565  1.00  0.00           C  
ATOM   3017  O   CYS B 141      32.403 -41.295 -28.412  1.00  0.00           O  
ATOM   3018  H   CYS B 141      31.563 -45.123 -30.307  1.00  0.00           H  
ATOM   3019  N   ALA B 142      30.553 -42.541 -28.192  1.00  0.00           N  
ATOM   3020  CA  ALA B 142      29.923 -41.396 -27.534  1.00  0.00           C  
ATOM   3021  CB  ALA B 142      28.415 -41.407 -27.800  1.00  0.00           C  
ATOM   3022  C   ALA B 142      30.184 -41.291 -26.032  1.00  0.00           C  
ATOM   3023  O   ALA B 142      29.262 -41.198 -25.230  1.00  0.00           O  
ATOM   3024  H   ALA B 142      30.078 -43.415 -28.313  1.00  0.00           H  
ATOM   3025  N   ASN B 143      31.478 -41.322 -25.653  1.00  0.00           N  
ATOM   3026  CA  ASN B 143      31.708 -41.451 -24.211  1.00  0.00           C  
ATOM   3027  CB  ASN B 143      31.514 -42.913 -23.786  1.00  0.00           C  
ATOM   3028  CG  ASN B 143      31.286 -42.990 -22.292  1.00  0.00           C  
ATOM   3029  OD1 ASN B 143      32.130 -42.626 -21.483  1.00  0.00           O  
ATOM   3030  ND2 ASN B 143      30.090 -43.475 -21.955  1.00  0.00           N  
ATOM   3031  C   ASN B 143      33.035 -40.928 -23.674  1.00  0.00           C  
ATOM   3032  O   ASN B 143      34.037 -41.632 -23.665  1.00  0.00           O  
ATOM   3033  H   ASN B 143      32.206 -41.391 -26.341  1.00  0.00           H  
ATOM   3034 HD21 ASN B 143      29.842 -43.582 -20.995  1.00  0.00           H  
ATOM   3035 HD22 ASN B 143      29.434 -43.728 -22.667  1.00  0.00           H  
ATOM   3036  N   GLU B 144      33.013 -39.681 -23.154  1.00  0.00           N  
ATOM   3037  CA  GLU B 144      34.275 -39.131 -22.622  1.00  0.00           C  
ATOM   3038  CB  GLU B 144      34.158 -37.674 -22.131  1.00  0.00           C  
ATOM   3039  CG  GLU B 144      35.471 -36.912 -22.394  1.00  0.00           C  
ATOM   3040  CD  GLU B 144      35.859 -35.911 -21.312  1.00  0.00           C  
ATOM   3041  OE1 GLU B 144      36.578 -36.266 -20.387  1.00  0.00           O  
ATOM   3042  OE2 GLU B 144      35.569 -34.729 -21.434  1.00  0.00           O1-
ATOM   3043  C   GLU B 144      34.977 -39.938 -21.528  1.00  0.00           C  
ATOM   3044  O   GLU B 144      36.146 -39.734 -21.218  1.00  0.00           O  
ATOM   3045  H   GLU B 144      32.168 -39.150 -23.195  1.00  0.00           H  
ATOM   3046  N   ASN B 145      34.223 -40.851 -20.907  1.00  0.00           N  
ATOM   3047  CA  ASN B 145      34.908 -41.670 -19.910  1.00  0.00           C  
ATOM   3048  CB  ASN B 145      33.975 -42.069 -18.764  1.00  0.00           C  
ATOM   3049  CG  ASN B 145      33.691 -40.842 -17.917  1.00  0.00           C  
ATOM   3050  OD1 ASN B 145      34.272 -39.775 -18.096  1.00  0.00           O  
ATOM   3051  ND2 ASN B 145      32.763 -41.033 -16.977  1.00  0.00           N  
ATOM   3052  C   ASN B 145      35.628 -42.853 -20.517  1.00  0.00           C  
ATOM   3053  O   ASN B 145      36.763 -43.154 -20.173  1.00  0.00           O  
ATOM   3054  H   ASN B 145      33.295 -41.072 -21.209  1.00  0.00           H  
ATOM   3055 HD21 ASN B 145      32.508 -40.278 -16.374  1.00  0.00           H  
ATOM   3056 HD22 ASN B 145      32.313 -41.917 -16.863  1.00  0.00           H  
ATOM   3057  N   ALA B 146      34.965 -43.468 -21.510  1.00  0.00           N  
ATOM   3058  CA  ALA B 146      35.675 -44.486 -22.291  1.00  0.00           C  
ATOM   3059  CB  ALA B 146      34.743 -45.129 -23.321  1.00  0.00           C  
ATOM   3060  C   ALA B 146      36.900 -43.940 -23.015  1.00  0.00           C  
ATOM   3061  O   ALA B 146      37.938 -44.590 -23.152  1.00  0.00           O  
ATOM   3062  H   ALA B 146      34.038 -43.172 -21.748  1.00  0.00           H  
ATOM   3063  N   HIS B 147      36.727 -42.675 -23.430  1.00  0.00           N  
ATOM   3064  CA  HIS B 147      37.827 -41.942 -24.049  1.00  0.00           C  
ATOM   3065  CB  HIS B 147      37.343 -41.016 -25.165  1.00  0.00           C  
ATOM   3066  CG  HIS B 147      36.431 -41.773 -26.088  1.00  0.00           C  
ATOM   3067  ND1 HIS B 147      36.752 -42.936 -26.679  1.00  0.00           N  
ATOM   3068  CD2 HIS B 147      35.124 -41.433 -26.429  1.00  0.00           C  
ATOM   3069  NE2 HIS B 147      34.659 -42.418 -27.224  1.00  0.00           N  
ATOM   3070  CE1 HIS B 147      35.653 -43.340 -27.381  1.00  0.00           C  
ATOM   3071  C   HIS B 147      38.684 -41.143 -23.095  1.00  0.00           C  
ATOM   3072  O   HIS B 147      39.476 -40.301 -23.505  1.00  0.00           O  
ATOM   3073  H   HIS B 147      35.822 -42.255 -23.340  1.00  0.00           H  
ATOM   3074  HD1 HIS B 147      37.619 -43.392 -26.654  1.00  0.00           H  
ATOM   3075  N   LYS B 148      38.559 -41.460 -21.792  1.00  0.00           N  
ATOM   3076  CA  LYS B 148      39.516 -40.822 -20.890  1.00  0.00           C  
ATOM   3077  CB  LYS B 148      39.238 -41.138 -19.419  1.00  0.00           C  
ATOM   3078  CG  LYS B 148      39.663 -39.973 -18.519  1.00  0.00           C  
ATOM   3079  CD  LYS B 148      38.748 -38.763 -18.722  1.00  0.00           C  
ATOM   3080  CE  LYS B 148      37.361 -39.022 -18.132  1.00  0.00           C  
ATOM   3081  NZ  LYS B 148      36.332 -38.362 -18.940  1.00  0.00           N1+
ATOM   3082  C   LYS B 148      40.946 -41.182 -21.242  1.00  0.00           C  
ATOM   3083  O   LYS B 148      41.874 -40.398 -21.122  1.00  0.00           O  
ATOM   3084  H   LYS B 148      37.916 -42.151 -21.462  1.00  0.00           H  
ATOM   3085  HZ1 LYS B 148      36.432 -37.325 -18.967  1.00  0.00           H  
ATOM   3086  HZ2 LYS B 148      36.417 -38.677 -19.927  1.00  0.00           H  
ATOM   3087  HZ3 LYS B 148      35.384 -38.616 -18.592  1.00  0.00           H  
ATOM   3088  N   ASP B 149      41.060 -42.411 -21.767  1.00  0.00           N  
ATOM   3089  CA  ASP B 149      42.319 -42.858 -22.358  1.00  0.00           C  
ATOM   3090  CB  ASP B 149      42.204 -44.300 -22.855  1.00  0.00           C  
ATOM   3091  CG  ASP B 149      41.926 -45.219 -21.684  1.00  0.00           C  
ATOM   3092  OD1 ASP B 149      42.793 -45.992 -21.311  1.00  0.00           O  
ATOM   3093  OD2 ASP B 149      40.857 -45.136 -21.095  1.00  0.00           O1-
ATOM   3094  C   ASP B 149      42.889 -41.962 -23.435  1.00  0.00           C  
ATOM   3095  O   ASP B 149      44.093 -41.782 -23.529  1.00  0.00           O  
ATOM   3096  H   ASP B 149      40.310 -43.067 -21.668  1.00  0.00           H  
ATOM   3097  N   PHE B 150      41.981 -41.377 -24.226  1.00  0.00           N  
ATOM   3098  CA  PHE B 150      42.495 -40.426 -25.204  1.00  0.00           C  
ATOM   3099  CB  PHE B 150      41.500 -40.202 -26.340  1.00  0.00           C  
ATOM   3100  CG  PHE B 150      42.189 -40.195 -27.691  1.00  0.00           C  
ATOM   3101  CD1 PHE B 150      43.462 -40.789 -27.868  1.00  0.00           C  
ATOM   3102  CD2 PHE B 150      41.510 -39.608 -28.777  1.00  0.00           C  
ATOM   3103  CE1 PHE B 150      44.042 -40.829 -29.148  1.00  0.00           C  
ATOM   3104  CE2 PHE B 150      42.085 -39.644 -30.060  1.00  0.00           C  
ATOM   3105  CZ  PHE B 150      43.336 -40.271 -30.231  1.00  0.00           C  
ATOM   3106  C   PHE B 150      42.941 -39.111 -24.605  1.00  0.00           C  
ATOM   3107  O   PHE B 150      43.984 -38.566 -24.944  1.00  0.00           O  
ATOM   3108  H   PHE B 150      41.002 -41.473 -24.062  1.00  0.00           H  
ATOM   3109  N   LYS B 151      42.131 -38.651 -23.635  1.00  0.00           N  
ATOM   3110  CA  LYS B 151      42.554 -37.469 -22.878  1.00  0.00           C  
ATOM   3111  CB  LYS B 151      41.473 -37.119 -21.842  1.00  0.00           C  
ATOM   3112  CG  LYS B 151      41.672 -35.783 -21.113  1.00  0.00           C  
ATOM   3113  CD  LYS B 151      40.392 -35.214 -20.478  1.00  0.00           C  
ATOM   3114  CE  LYS B 151      39.331 -34.907 -21.540  1.00  0.00           C  
ATOM   3115  NZ  LYS B 151      38.245 -34.049 -21.040  1.00  0.00           N1+
ATOM   3116  C   LYS B 151      43.965 -37.609 -22.301  1.00  0.00           C  
ATOM   3117  O   LYS B 151      44.828 -36.767 -22.507  1.00  0.00           O  
ATOM   3118  H   LYS B 151      41.270 -39.126 -23.448  1.00  0.00           H  
ATOM   3119  HZ1 LYS B 151      38.460 -33.560 -20.150  1.00  0.00           H  
ATOM   3120  HZ2 LYS B 151      38.081 -33.283 -21.727  1.00  0.00           H  
ATOM   3121  HZ3 LYS B 151      37.363 -34.600 -20.918  1.00  0.00           H  
ATOM   3122  N   LYS B 152      44.162 -38.774 -21.660  1.00  0.00           N  
ATOM   3123  CA  LYS B 152      45.483 -39.232 -21.214  1.00  0.00           C  
ATOM   3124  CB  LYS B 152      45.349 -40.651 -20.632  1.00  0.00           C  
ATOM   3125  CG  LYS B 152      44.683 -40.773 -19.254  1.00  0.00           C  
ATOM   3126  CD  LYS B 152      43.819 -42.037 -19.073  1.00  0.00           C  
ATOM   3127  CE  LYS B 152      44.474 -43.378 -19.434  1.00  0.00           C  
ATOM   3128  NZ  LYS B 152      43.476 -44.465 -19.385  1.00  0.00           N1+
ATOM   3129  C   LYS B 152      46.556 -39.240 -22.302  1.00  0.00           C  
ATOM   3130  O   LYS B 152      47.633 -38.674 -22.181  1.00  0.00           O  
ATOM   3131  H   LYS B 152      43.358 -39.345 -21.508  1.00  0.00           H  
ATOM   3132  HZ1 LYS B 152      43.248 -44.756 -18.418  1.00  0.00           H  
ATOM   3133  HZ2 LYS B 152      42.593 -44.224 -19.886  1.00  0.00           H  
ATOM   3134  HZ3 LYS B 152      43.801 -45.298 -19.927  1.00  0.00           H  
ATOM   3135  N   ALA B 153      46.223 -39.964 -23.379  1.00  0.00           N  
ATOM   3136  CA  ALA B 153      47.263 -40.306 -24.345  1.00  0.00           C  
ATOM   3137  CB  ALA B 153      46.792 -41.428 -25.271  1.00  0.00           C  
ATOM   3138  C   ALA B 153      47.757 -39.159 -25.201  1.00  0.00           C  
ATOM   3139  O   ALA B 153      48.935 -39.063 -25.544  1.00  0.00           O  
ATOM   3140  H   ALA B 153      45.296 -40.326 -23.468  1.00  0.00           H  
ATOM   3141  N   VAL B 154      46.799 -38.304 -25.568  1.00  0.00           N  
ATOM   3142  CA  VAL B 154      47.188 -37.238 -26.482  1.00  0.00           C  
ATOM   3143  CB  VAL B 154      46.455 -37.369 -27.829  1.00  0.00           C  
ATOM   3144  CG1 VAL B 154      46.824 -38.679 -28.524  1.00  0.00           C  
ATOM   3145  CG2 VAL B 154      44.939 -37.228 -27.697  1.00  0.00           C  
ATOM   3146  C   VAL B 154      47.068 -35.833 -25.920  1.00  0.00           C  
ATOM   3147  O   VAL B 154      47.453 -34.862 -26.559  1.00  0.00           O  
ATOM   3148  H   VAL B 154      45.857 -38.424 -25.250  1.00  0.00           H  
ATOM   3149  N   GLY B 155      46.509 -35.742 -24.703  1.00  0.00           N  
ATOM   3150  CA  GLY B 155      46.248 -34.391 -24.208  1.00  0.00           C  
ATOM   3151  C   GLY B 155      45.038 -33.763 -24.876  1.00  0.00           C  
ATOM   3152  O   GLY B 155      45.015 -32.598 -25.254  1.00  0.00           O  
ATOM   3153  H   GLY B 155      46.211 -36.537 -24.171  1.00  0.00           H  
ATOM   3154  N   ALA B 156      44.017 -34.615 -25.027  1.00  0.00           N  
ATOM   3155  CA  ALA B 156      42.797 -34.098 -25.641  1.00  0.00           C  
ATOM   3156  CB  ALA B 156      42.045 -35.209 -26.372  1.00  0.00           C  
ATOM   3157  C   ALA B 156      41.879 -33.498 -24.602  1.00  0.00           C  
ATOM   3158  O   ALA B 156      41.060 -34.182 -24.000  1.00  0.00           O  
ATOM   3159  H   ALA B 156      44.071 -35.522 -24.611  1.00  0.00           H  
ATOM   3160  N   CYS B 157      42.052 -32.185 -24.392  1.00  0.00           N  
ATOM   3161  CA  CYS B 157      41.230 -31.545 -23.359  1.00  0.00           C  
ATOM   3162  CB  CYS B 157      41.646 -30.087 -23.173  1.00  0.00           C  
ATOM   3163  SG  CYS B 157      41.644 -29.126 -24.705  1.00  0.00           S  
ATOM   3164  C   CYS B 157      39.735 -31.689 -23.605  1.00  0.00           C  
ATOM   3165  O   CYS B 157      38.951 -32.112 -22.754  1.00  0.00           O  
ATOM   3166  H   CYS B 157      42.700 -31.681 -24.967  1.00  0.00           H  
ATOM   3167  N   ARG B 158      39.383 -31.401 -24.860  1.00  0.00           N  
ATOM   3168  CA  ARG B 158      38.140 -32.014 -25.285  1.00  0.00           C  
ATOM   3169  CB  ARG B 158      37.273 -31.077 -26.119  1.00  0.00           C  
ATOM   3170  CG  ARG B 158      36.606 -29.897 -25.409  1.00  0.00           C  
ATOM   3171  CD  ARG B 158      35.675 -30.293 -24.262  1.00  0.00           C  
ATOM   3172  NE  ARG B 158      34.991 -31.564 -24.511  1.00  0.00           N  
ATOM   3173  CZ  ARG B 158      34.927 -32.462 -23.504  1.00  0.00           C  
ATOM   3174  NH1 ARG B 158      34.639 -33.731 -23.761  1.00  0.00           N  
ATOM   3175  NH2 ARG B 158      35.178 -32.110 -22.246  1.00  0.00           N1+
ATOM   3176  C   ARG B 158      38.424 -33.244 -26.106  1.00  0.00           C  
ATOM   3177  O   ARG B 158      38.941 -33.174 -27.210  1.00  0.00           O  
ATOM   3178  H   ARG B 158      40.044 -31.062 -25.536  1.00  0.00           H  
ATOM   3179  HE  ARG B 158      34.688 -31.764 -25.444  1.00  0.00           H  
ATOM   3180 HH11 ARG B 158      34.596 -34.381 -22.994  1.00  0.00           H  
ATOM   3181 HH12 ARG B 158      34.509 -34.104 -24.685  1.00  0.00           H  
ATOM   3182 HH21 ARG B 158      35.218 -32.816 -21.531  1.00  0.00           H  
ATOM   3183 HH22 ARG B 158      35.321 -31.148 -21.975  1.00  0.00           H  
ATOM   3184  N   ILE B 159      38.016 -34.377 -25.544  1.00  0.00           N  
ATOM   3185  CA  ILE B 159      37.727 -35.423 -26.509  1.00  0.00           C  
ATOM   3186  CB  ILE B 159      38.462 -36.730 -26.147  1.00  0.00           C  
ATOM   3187  CG2 ILE B 159      38.141 -37.244 -24.746  1.00  0.00           C  
ATOM   3188  CG1 ILE B 159      38.303 -37.787 -27.239  1.00  0.00           C  
ATOM   3189  CD1 ILE B 159      38.854 -37.294 -28.576  1.00  0.00           C  
ATOM   3190  C   ILE B 159      36.215 -35.524 -26.601  1.00  0.00           C  
ATOM   3191  O   ILE B 159      35.511 -35.394 -25.602  1.00  0.00           O  
ATOM   3192  H   ILE B 159      37.678 -34.430 -24.609  1.00  0.00           H  
ATOM   3193  N   PHE B 160      35.735 -35.648 -27.835  1.00  0.00           N  
ATOM   3194  CA  PHE B 160      34.300 -35.502 -28.031  1.00  0.00           C  
ATOM   3195  CB  PHE B 160      33.987 -34.014 -28.275  1.00  0.00           C  
ATOM   3196  CG  PHE B 160      32.500 -33.738 -28.280  1.00  0.00           C  
ATOM   3197  CD1 PHE B 160      31.748 -33.920 -27.098  1.00  0.00           C  
ATOM   3198  CD2 PHE B 160      31.888 -33.305 -29.476  1.00  0.00           C  
ATOM   3199  CE1 PHE B 160      30.361 -33.678 -27.117  1.00  0.00           C  
ATOM   3200  CE2 PHE B 160      30.502 -33.061 -29.496  1.00  0.00           C  
ATOM   3201  CZ  PHE B 160      29.751 -33.255 -28.317  1.00  0.00           C  
ATOM   3202  C   PHE B 160      33.867 -36.382 -29.180  1.00  0.00           C  
ATOM   3203  O   PHE B 160      34.679 -36.771 -30.006  1.00  0.00           O  
ATOM   3204  H   PHE B 160      36.339 -35.715 -28.636  1.00  0.00           H  
ATOM   3205  N   TYR B 161      32.567 -36.683 -29.198  1.00  0.00           N  
ATOM   3206  CA  TYR B 161      32.086 -37.397 -30.367  1.00  0.00           C  
ATOM   3207  CB  TYR B 161      31.537 -38.765 -29.962  1.00  0.00           C  
ATOM   3208  CG  TYR B 161      31.188 -39.623 -31.160  1.00  0.00           C  
ATOM   3209  CD1 TYR B 161      32.152 -39.851 -32.164  1.00  0.00           C  
ATOM   3210  CE1 TYR B 161      31.814 -40.655 -33.264  1.00  0.00           C  
ATOM   3211  CD2 TYR B 161      29.897 -40.182 -31.230  1.00  0.00           C  
ATOM   3212  CE2 TYR B 161      29.565 -40.997 -32.323  1.00  0.00           C  
ATOM   3213  CZ  TYR B 161      30.530 -41.226 -33.325  1.00  0.00           C  
ATOM   3214  OH  TYR B 161      30.210 -42.038 -34.391  1.00  0.00           O  
ATOM   3215  C   TYR B 161      31.035 -36.581 -31.073  1.00  0.00           C  
ATOM   3216  O   TYR B 161      30.074 -36.123 -30.471  1.00  0.00           O  
ATOM   3217  H   TYR B 161      31.914 -36.341 -28.525  1.00  0.00           H  
ATOM   3218  HH  TYR B 161      29.541 -42.653 -34.097  1.00  0.00           H  
ATOM   3219  N   HIS B 162      31.279 -36.436 -32.372  1.00  0.00           N  
ATOM   3220  CA  HIS B 162      30.278 -35.889 -33.274  1.00  0.00           C  
ATOM   3221  CB  HIS B 162      30.986 -35.014 -34.304  1.00  0.00           C  
ATOM   3222  CG  HIS B 162      30.753 -33.559 -33.987  1.00  0.00           C  
ATOM   3223  ND1 HIS B 162      29.768 -32.832 -34.539  1.00  0.00           N  
ATOM   3224  CD2 HIS B 162      31.474 -32.748 -33.108  1.00  0.00           C  
ATOM   3225  NE2 HIS B 162      30.906 -31.517 -33.140  1.00  0.00           N  
ATOM   3226  CE1 HIS B 162      29.855 -31.570 -34.022  1.00  0.00           C  
ATOM   3227  C   HIS B 162      29.562 -37.040 -33.955  1.00  0.00           C  
ATOM   3228  O   HIS B 162      30.122 -37.704 -34.820  1.00  0.00           O  
ATOM   3229  H   HIS B 162      32.105 -36.845 -32.755  1.00  0.00           H  
ATOM   3230  HD1 HIS B 162      29.097 -33.159 -35.189  1.00  0.00           H  
ATOM   3231  N   PRO B 163      28.315 -37.308 -33.504  1.00  0.00           N  
ATOM   3232  CD  PRO B 163      27.572 -36.579 -32.478  1.00  0.00           C  
ATOM   3233  CA  PRO B 163      27.594 -38.469 -34.037  1.00  0.00           C  
ATOM   3234  CB  PRO B 163      26.381 -38.559 -33.101  1.00  0.00           C  
ATOM   3235  CG  PRO B 163      26.160 -37.146 -32.558  1.00  0.00           C  
ATOM   3236  C   PRO B 163      27.254 -38.375 -35.521  1.00  0.00           C  
ATOM   3237  O   PRO B 163      27.511 -39.280 -36.302  1.00  0.00           O  
ATOM   3238  N   GLU B 164      26.661 -37.228 -35.876  1.00  0.00           N  
ATOM   3239  CA  GLU B 164      26.292 -36.971 -37.271  1.00  0.00           C  
ATOM   3240  CB  GLU B 164      25.548 -35.629 -37.430  1.00  0.00           C  
ATOM   3241  CG  GLU B 164      25.817 -34.499 -36.414  1.00  0.00           C  
ATOM   3242  CD  GLU B 164      27.300 -34.218 -36.252  1.00  0.00           C  
ATOM   3243  OE1 GLU B 164      27.853 -33.414 -36.987  1.00  0.00           O  
ATOM   3244  OE2 GLU B 164      27.922 -34.823 -35.388  1.00  0.00           O1-
ATOM   3245  C   GLU B 164      27.446 -37.041 -38.257  1.00  0.00           C  
ATOM   3246  O   GLU B 164      27.313 -37.524 -39.375  1.00  0.00           O  
ATOM   3247  H   GLU B 164      26.696 -36.475 -35.219  1.00  0.00           H  
ATOM   3248  N   THR B 165      28.599 -36.561 -37.787  1.00  0.00           N  
ATOM   3249  CA  THR B 165      29.751 -36.625 -38.675  1.00  0.00           C  
ATOM   3250  CB  THR B 165      30.409 -35.247 -38.728  1.00  0.00           C  
ATOM   3251  OG1 THR B 165      30.426 -34.644 -37.428  1.00  0.00           O  
ATOM   3252  CG2 THR B 165      29.708 -34.329 -39.730  1.00  0.00           C  
ATOM   3253  C   THR B 165      30.753 -37.721 -38.348  1.00  0.00           C  
ATOM   3254  O   THR B 165      31.890 -37.698 -38.806  1.00  0.00           O  
ATOM   3255  H   THR B 165      28.650 -36.108 -36.893  1.00  0.00           H  
ATOM   3256  HG1 THR B 165      29.540 -34.313 -37.255  1.00  0.00           H  
ATOM   3257  N   THR B 166      30.273 -38.666 -37.516  1.00  0.00           N  
ATOM   3258  CA  THR B 166      31.035 -39.842 -37.087  1.00  0.00           C  
ATOM   3259  CB  THR B 166      30.933 -40.952 -38.142  1.00  0.00           C  
ATOM   3260  OG1 THR B 166      31.510 -40.572 -39.399  1.00  0.00           O  
ATOM   3261  CG2 THR B 166      29.465 -41.335 -38.343  1.00  0.00           C  
ATOM   3262  C   THR B 166      32.464 -39.628 -36.606  1.00  0.00           C  
ATOM   3263  O   THR B 166      33.349 -40.454 -36.789  1.00  0.00           O  
ATOM   3264  H   THR B 166      29.318 -38.611 -37.227  1.00  0.00           H  
ATOM   3265  HG1 THR B 166      32.463 -40.628 -39.296  1.00  0.00           H  
ATOM   3266  N   GLN B 167      32.663 -38.461 -35.983  1.00  0.00           N  
ATOM   3267  CA  GLN B 167      34.044 -38.089 -35.709  1.00  0.00           C  
ATOM   3268  CB  GLN B 167      34.369 -36.765 -36.383  1.00  0.00           C  
ATOM   3269  CG  GLN B 167      34.801 -36.972 -37.829  1.00  0.00           C  
ATOM   3270  CD  GLN B 167      34.751 -35.644 -38.541  1.00  0.00           C  
ATOM   3271  OE1 GLN B 167      35.525 -34.728 -38.291  1.00  0.00           O  
ATOM   3272  NE2 GLN B 167      33.782 -35.580 -39.452  1.00  0.00           N  
ATOM   3273  C   GLN B 167      34.403 -38.018 -34.249  1.00  0.00           C  
ATOM   3274  O   GLN B 167      33.700 -37.450 -33.423  1.00  0.00           O  
ATOM   3275  H   GLN B 167      31.879 -37.883 -35.748  1.00  0.00           H  
ATOM   3276 HE21 GLN B 167      33.651 -34.758 -39.998  1.00  0.00           H  
ATOM   3277 HE22 GLN B 167      33.181 -36.379 -39.548  1.00  0.00           H  
ATOM   3278  N   LEU B 168      35.567 -38.602 -33.966  1.00  0.00           N  
ATOM   3279  CA  LEU B 168      36.161 -38.324 -32.669  1.00  0.00           C  
ATOM   3280  CB  LEU B 168      37.096 -39.467 -32.270  1.00  0.00           C  
ATOM   3281  CG  LEU B 168      37.179 -39.718 -30.763  1.00  0.00           C  
ATOM   3282  CD1 LEU B 168      35.806 -39.989 -30.143  1.00  0.00           C  
ATOM   3283  CD2 LEU B 168      38.171 -40.835 -30.437  1.00  0.00           C  
ATOM   3284  C   LEU B 168      36.864 -36.981 -32.711  1.00  0.00           C  
ATOM   3285  O   LEU B 168      37.977 -36.832 -33.202  1.00  0.00           O  
ATOM   3286  H   LEU B 168      36.092 -39.012 -34.711  1.00  0.00           H  
ATOM   3287  N   MET B 169      36.114 -35.997 -32.210  1.00  0.00           N  
ATOM   3288  CA  MET B 169      36.605 -34.626 -32.192  1.00  0.00           C  
ATOM   3289  CB  MET B 169      35.412 -33.671 -32.088  1.00  0.00           C  
ATOM   3290  CG  MET B 169      35.746 -32.202 -32.357  1.00  0.00           C  
ATOM   3291  SD  MET B 169      36.363 -31.899 -34.022  1.00  0.00           S  
ATOM   3292  CE  MET B 169      34.900 -32.401 -34.945  1.00  0.00           C  
ATOM   3293  C   MET B 169      37.620 -34.401 -31.086  1.00  0.00           C  
ATOM   3294  O   MET B 169      37.346 -34.554 -29.900  1.00  0.00           O  
ATOM   3295  H   MET B 169      35.253 -36.259 -31.773  1.00  0.00           H  
ATOM   3296  N   ILE B 170      38.823 -34.065 -31.551  1.00  0.00           N  
ATOM   3297  CA  ILE B 170      39.971 -33.956 -30.657  1.00  0.00           C  
ATOM   3298  CB  ILE B 170      41.134 -34.801 -31.196  1.00  0.00           C  
ATOM   3299  CG2 ILE B 170      42.238 -34.968 -30.155  1.00  0.00           C  
ATOM   3300  CG1 ILE B 170      40.666 -36.156 -31.719  1.00  0.00           C  
ATOM   3301  CD1 ILE B 170      41.675 -36.788 -32.670  1.00  0.00           C  
ATOM   3302  C   ILE B 170      40.402 -32.508 -30.501  1.00  0.00           C  
ATOM   3303  O   ILE B 170      41.233 -31.986 -31.236  1.00  0.00           O  
ATOM   3304  H   ILE B 170      38.916 -33.866 -32.527  1.00  0.00           H  
ATOM   3305  N   LEU B 171      39.785 -31.863 -29.515  1.00  0.00           N  
ATOM   3306  CA  LEU B 171      40.152 -30.469 -29.290  1.00  0.00           C  
ATOM   3307  CB  LEU B 171      38.913 -29.656 -28.930  1.00  0.00           C  
ATOM   3308  CG  LEU B 171      37.783 -29.842 -29.940  1.00  0.00           C  
ATOM   3309  CD1 LEU B 171      36.428 -29.389 -29.403  1.00  0.00           C  
ATOM   3310  CD2 LEU B 171      38.122 -29.182 -31.268  1.00  0.00           C  
ATOM   3311  C   LEU B 171      41.211 -30.330 -28.218  1.00  0.00           C  
ATOM   3312  O   LEU B 171      41.168 -30.982 -27.177  1.00  0.00           O  
ATOM   3313  H   LEU B 171      39.197 -32.371 -28.886  1.00  0.00           H  
ATOM   3314  N   SER B 172      42.170 -29.452 -28.521  1.00  0.00           N  
ATOM   3315  CA  SER B 172      43.260 -29.277 -27.571  1.00  0.00           C  
ATOM   3316  CB  SER B 172      44.323 -30.359 -27.789  1.00  0.00           C  
ATOM   3317  OG  SER B 172      45.357 -30.282 -26.794  1.00  0.00           O  
ATOM   3318  C   SER B 172      43.853 -27.894 -27.687  1.00  0.00           C  
ATOM   3319  O   SER B 172      43.477 -27.108 -28.544  1.00  0.00           O  
ATOM   3320  H   SER B 172      42.167 -28.934 -29.382  1.00  0.00           H  
ATOM   3321  HG  SER B 172      45.708 -31.175 -26.718  1.00  0.00           H  
ATOM   3322  N   ALA B 173      44.814 -27.640 -26.794  1.00  0.00           N  
ATOM   3323  CA  ALA B 173      45.658 -26.472 -27.000  1.00  0.00           C  
ATOM   3324  CB  ALA B 173      46.105 -25.904 -25.652  1.00  0.00           C  
ATOM   3325  C   ALA B 173      46.890 -26.790 -27.833  1.00  0.00           C  
ATOM   3326  O   ALA B 173      47.464 -25.949 -28.511  1.00  0.00           O  
ATOM   3327  H   ALA B 173      45.054 -28.370 -26.152  1.00  0.00           H  
ATOM   3328  N   SER B 174      47.310 -28.056 -27.723  1.00  0.00           N  
ATOM   3329  CA  SER B 174      48.670 -28.288 -28.185  1.00  0.00           C  
ATOM   3330  CB  SER B 174      49.436 -29.074 -27.116  1.00  0.00           C  
ATOM   3331  OG  SER B 174      50.838 -29.115 -27.420  1.00  0.00           O  
ATOM   3332  C   SER B 174      48.803 -28.936 -29.548  1.00  0.00           C  
ATOM   3333  O   SER B 174      48.055 -29.827 -29.938  1.00  0.00           O  
ATOM   3334  H   SER B 174      46.744 -28.796 -27.356  1.00  0.00           H  
ATOM   3335  HG  SER B 174      51.291 -29.101 -26.585  1.00  0.00           H  
ATOM   3336  N   GLU B 175      49.885 -28.481 -30.212  1.00  0.00           N  
ATOM   3337  CA  GLU B 175      50.489 -29.199 -31.342  1.00  0.00           C  
ATOM   3338  CB  GLU B 175      51.882 -28.596 -31.597  1.00  0.00           C  
ATOM   3339  CG  GLU B 175      52.729 -29.130 -32.768  1.00  0.00           C  
ATOM   3340  CD  GLU B 175      53.163 -30.577 -32.580  1.00  0.00           C  
ATOM   3341  OE1 GLU B 175      53.724 -30.936 -31.544  1.00  0.00           O  
ATOM   3342  OE2 GLU B 175      52.920 -31.378 -33.472  1.00  0.00           O1-
ATOM   3343  C   GLU B 175      50.585 -30.689 -31.058  1.00  0.00           C  
ATOM   3344  O   GLU B 175      50.157 -31.550 -31.824  1.00  0.00           O  
ATOM   3345  H   GLU B 175      50.329 -27.665 -29.842  1.00  0.00           H  
ATOM   3346  N   ALA B 176      51.133 -30.935 -29.848  1.00  0.00           N  
ATOM   3347  CA  ALA B 176      51.391 -32.299 -29.402  1.00  0.00           C  
ATOM   3348  CB  ALA B 176      51.726 -32.338 -27.910  1.00  0.00           C  
ATOM   3349  C   ALA B 176      50.249 -33.246 -29.676  1.00  0.00           C  
ATOM   3350  O   ALA B 176      50.426 -34.283 -30.290  1.00  0.00           O  
ATOM   3351  H   ALA B 176      51.440 -30.152 -29.306  1.00  0.00           H  
ATOM   3352  N   THR B 177      49.056 -32.819 -29.247  1.00  0.00           N  
ATOM   3353  CA  THR B 177      47.877 -33.643 -29.481  1.00  0.00           C  
ATOM   3354  CB  THR B 177      46.677 -32.864 -28.955  1.00  0.00           C  
ATOM   3355  OG1 THR B 177      46.985 -32.353 -27.648  1.00  0.00           O  
ATOM   3356  CG2 THR B 177      45.401 -33.700 -28.919  1.00  0.00           C  
ATOM   3357  C   THR B 177      47.675 -34.119 -30.917  1.00  0.00           C  
ATOM   3358  O   THR B 177      47.433 -35.293 -31.184  1.00  0.00           O  
ATOM   3359  H   THR B 177      48.941 -31.935 -28.793  1.00  0.00           H  
ATOM   3360  HG1 THR B 177      47.206 -33.124 -27.124  1.00  0.00           H  
ATOM   3361  N   VAL B 178      47.815 -33.152 -31.840  1.00  0.00           N  
ATOM   3362  CA  VAL B 178      47.641 -33.498 -33.251  1.00  0.00           C  
ATOM   3363  CB  VAL B 178      47.630 -32.229 -34.120  1.00  0.00           C  
ATOM   3364  CG1 VAL B 178      47.276 -32.549 -35.576  1.00  0.00           C  
ATOM   3365  CG2 VAL B 178      46.703 -31.158 -33.536  1.00  0.00           C  
ATOM   3366  C   VAL B 178      48.707 -34.478 -33.720  1.00  0.00           C  
ATOM   3367  O   VAL B 178      48.451 -35.581 -34.201  1.00  0.00           O  
ATOM   3368  H   VAL B 178      48.181 -32.260 -31.563  1.00  0.00           H  
ATOM   3369  N   LYS B 179      49.954 -34.053 -33.500  1.00  0.00           N  
ATOM   3370  CA  LYS B 179      51.015 -35.020 -33.744  1.00  0.00           C  
ATOM   3371  CB  LYS B 179      52.165 -34.282 -34.451  1.00  0.00           C  
ATOM   3372  CG  LYS B 179      53.479 -34.972 -34.862  1.00  0.00           C  
ATOM   3373  CD  LYS B 179      54.544 -35.195 -33.770  1.00  0.00           C  
ATOM   3374  CE  LYS B 179      55.000 -33.961 -32.968  1.00  0.00           C  
ATOM   3375  NZ  LYS B 179      53.916 -33.429 -32.128  1.00  0.00           N1+
ATOM   3376  C   LYS B 179      51.323 -35.812 -32.476  1.00  0.00           C  
ATOM   3377  O   LYS B 179      52.364 -35.694 -31.833  1.00  0.00           O  
ATOM   3378  H   LYS B 179      50.120 -33.165 -33.059  1.00  0.00           H  
ATOM   3379  HZ1 LYS B 179      53.375 -34.170 -31.637  1.00  0.00           H  
ATOM   3380  HZ2 LYS B 179      54.244 -32.674 -31.486  1.00  0.00           H  
ATOM   3381  HZ3 LYS B 179      53.268 -32.882 -32.734  1.00  0.00           H  
ATOM   3382  N   ARG B 180      50.298 -36.633 -32.188  1.00  0.00           N  
ATOM   3383  CA  ARG B 180      50.266 -37.720 -31.211  1.00  0.00           C  
ATOM   3384  CB  ARG B 180      49.998 -37.258 -29.773  1.00  0.00           C  
ATOM   3385  CG  ARG B 180      51.265 -37.008 -28.951  1.00  0.00           C  
ATOM   3386  CD  ARG B 180      51.954 -38.285 -28.469  1.00  0.00           C  
ATOM   3387  NE  ARG B 180      51.317 -38.810 -27.259  1.00  0.00           N  
ATOM   3388  CZ  ARG B 180      52.000 -39.604 -26.407  1.00  0.00           C  
ATOM   3389  NH1 ARG B 180      53.249 -39.979 -26.683  1.00  0.00           N  
ATOM   3390  NH2 ARG B 180      51.411 -40.005 -25.286  1.00  0.00           N1+
ATOM   3391  C   ARG B 180      49.177 -38.679 -31.644  1.00  0.00           C  
ATOM   3392  O   ARG B 180      49.414 -39.867 -31.814  1.00  0.00           O  
ATOM   3393  H   ARG B 180      49.473 -36.459 -32.725  1.00  0.00           H  
ATOM   3394  HE  ARG B 180      50.362 -38.569 -27.050  1.00  0.00           H  
ATOM   3395 HH11 ARG B 180      53.774 -40.564 -26.066  1.00  0.00           H  
ATOM   3396 HH12 ARG B 180      53.686 -39.674 -27.530  1.00  0.00           H  
ATOM   3397 HH21 ARG B 180      51.852 -40.592 -24.610  1.00  0.00           H  
ATOM   3398 HH22 ARG B 180      50.469 -39.696 -25.106  1.00  0.00           H  
ATOM   3399  N   VAL B 181      47.979 -38.108 -31.900  1.00  0.00           N  
ATOM   3400  CA  VAL B 181      46.911 -38.949 -32.462  1.00  0.00           C  
ATOM   3401  CB  VAL B 181      45.575 -38.184 -32.603  1.00  0.00           C  
ATOM   3402  CG1 VAL B 181      45.674 -36.900 -33.428  1.00  0.00           C  
ATOM   3403  CG2 VAL B 181      44.476 -39.095 -33.158  1.00  0.00           C  
ATOM   3404  C   VAL B 181      47.295 -39.659 -33.755  1.00  0.00           C  
ATOM   3405  O   VAL B 181      46.983 -40.822 -33.970  1.00  0.00           O  
ATOM   3406  H   VAL B 181      47.814 -37.144 -31.672  1.00  0.00           H  
ATOM   3407  N   ASN B 182      48.058 -38.916 -34.575  1.00  0.00           N  
ATOM   3408  CA  ASN B 182      48.553 -39.499 -35.829  1.00  0.00           C  
ATOM   3409  CB  ASN B 182      49.326 -38.451 -36.632  1.00  0.00           C  
ATOM   3410  CG  ASN B 182      48.363 -37.650 -37.484  1.00  0.00           C  
ATOM   3411  OD1 ASN B 182      48.026 -38.011 -38.600  1.00  0.00           O  
ATOM   3412  ND2 ASN B 182      47.922 -36.524 -36.916  1.00  0.00           N  
ATOM   3413  C   ASN B 182      49.384 -40.770 -35.699  1.00  0.00           C  
ATOM   3414  O   ASN B 182      49.554 -41.531 -36.638  1.00  0.00           O  
ATOM   3415  H   ASN B 182      48.191 -37.950 -34.356  1.00  0.00           H  
ATOM   3416 HD21 ASN B 182      47.279 -35.980 -37.451  1.00  0.00           H  
ATOM   3417 HD22 ASN B 182      48.198 -36.211 -36.007  1.00  0.00           H  
ATOM   3418  N   ILE B 183      49.904 -40.967 -34.478  1.00  0.00           N  
ATOM   3419  CA  ILE B 183      50.572 -42.240 -34.213  1.00  0.00           C  
ATOM   3420  CB  ILE B 183      51.857 -41.995 -33.400  1.00  0.00           C  
ATOM   3421  CG2 ILE B 183      52.649 -43.288 -33.173  1.00  0.00           C  
ATOM   3422  CG1 ILE B 183      52.724 -40.893 -34.023  1.00  0.00           C  
ATOM   3423  CD1 ILE B 183      53.289 -41.248 -35.403  1.00  0.00           C  
ATOM   3424  C   ILE B 183      49.647 -43.208 -33.484  1.00  0.00           C  
ATOM   3425  O   ILE B 183      49.554 -44.395 -33.762  1.00  0.00           O  
ATOM   3426  H   ILE B 183      49.736 -40.321 -33.738  1.00  0.00           H  
ATOM   3427  N   LEU B 184      48.959 -42.631 -32.491  1.00  0.00           N  
ATOM   3428  CA  LEU B 184      48.229 -43.484 -31.558  1.00  0.00           C  
ATOM   3429  CB  LEU B 184      48.178 -42.822 -30.179  1.00  0.00           C  
ATOM   3430  CG  LEU B 184      49.555 -42.537 -29.576  1.00  0.00           C  
ATOM   3431  CD1 LEU B 184      49.442 -41.708 -28.297  1.00  0.00           C  
ATOM   3432  CD2 LEU B 184      50.370 -43.814 -29.358  1.00  0.00           C  
ATOM   3433  C   LEU B 184      46.830 -43.897 -31.975  1.00  0.00           C  
ATOM   3434  O   LEU B 184      46.053 -44.370 -31.153  1.00  0.00           O  
ATOM   3435  H   LEU B 184      48.964 -41.639 -32.387  1.00  0.00           H  
ATOM   3436  N   SER B 185      46.523 -43.699 -33.265  1.00  0.00           N  
ATOM   3437  CA  SER B 185      45.138 -43.838 -33.720  1.00  0.00           C  
ATOM   3438  CB  SER B 185      45.086 -43.641 -35.235  1.00  0.00           C  
ATOM   3439  OG  SER B 185      46.189 -42.818 -35.637  1.00  0.00           O  
ATOM   3440  C   SER B 185      44.425 -45.110 -33.277  1.00  0.00           C  
ATOM   3441  O   SER B 185      43.577 -45.093 -32.391  1.00  0.00           O  
ATOM   3442  H   SER B 185      47.208 -43.373 -33.919  1.00  0.00           H  
ATOM   3443  HG  SER B 185      46.141 -42.008 -35.135  1.00  0.00           H  
ATOM   3444  N   ASP B 186      44.847 -46.238 -33.875  1.00  0.00           N  
ATOM   3445  CA  ASP B 186      44.207 -47.463 -33.396  1.00  0.00           C  
ATOM   3446  CB  ASP B 186      44.128 -48.559 -34.463  1.00  0.00           C  
ATOM   3447  CG  ASP B 186      42.681 -49.011 -34.616  1.00  0.00           C  
ATOM   3448  OD1 ASP B 186      42.156 -49.733 -33.766  1.00  0.00           O  
ATOM   3449  OD2 ASP B 186      42.051 -48.627 -35.594  1.00  0.00           O1-
ATOM   3450  C   ASP B 186      44.734 -48.014 -32.086  1.00  0.00           C  
ATOM   3451  O   ASP B 186      44.316 -49.054 -31.610  1.00  0.00           O  
ATOM   3452  H   ASP B 186      45.567 -46.255 -34.568  1.00  0.00           H  
ATOM   3453  N   MET B 187      45.650 -47.258 -31.458  1.00  0.00           N  
ATOM   3454  CA  MET B 187      45.904 -47.630 -30.067  1.00  0.00           C  
ATOM   3455  CB  MET B 187      47.205 -46.991 -29.568  1.00  0.00           C  
ATOM   3456  CG  MET B 187      47.627 -47.435 -28.164  1.00  0.00           C  
ATOM   3457  SD  MET B 187      47.949 -49.203 -28.044  1.00  0.00           S  
ATOM   3458  CE  MET B 187      49.368 -49.286 -29.150  1.00  0.00           C  
ATOM   3459  C   MET B 187      44.713 -47.261 -29.195  1.00  0.00           C  
ATOM   3460  O   MET B 187      44.178 -48.045 -28.415  1.00  0.00           O  
ATOM   3461  H   MET B 187      45.943 -46.378 -31.825  1.00  0.00           H  
ATOM   3462  N   HIS B 188      44.265 -46.012 -29.412  1.00  0.00           N  
ATOM   3463  CA  HIS B 188      43.029 -45.677 -28.716  1.00  0.00           C  
ATOM   3464  CB  HIS B 188      42.763 -44.174 -28.657  1.00  0.00           C  
ATOM   3465  CG  HIS B 188      41.612 -43.937 -27.703  1.00  0.00           C  
ATOM   3466  ND1 HIS B 188      41.590 -44.404 -26.441  1.00  0.00           N  
ATOM   3467  CD2 HIS B 188      40.411 -43.270 -27.957  1.00  0.00           C  
ATOM   3468  NE2 HIS B 188      39.665 -43.347 -26.825  1.00  0.00           N  
ATOM   3469  CE1 HIS B 188      40.388 -44.044 -25.898  1.00  0.00           C  
ATOM   3470  C   HIS B 188      41.817 -46.412 -29.248  1.00  0.00           C  
ATOM   3471  O   HIS B 188      41.004 -46.921 -28.488  1.00  0.00           O  
ATOM   3472  H   HIS B 188      44.692 -45.412 -30.093  1.00  0.00           H  
ATOM   3473  HD1 HIS B 188      42.299 -44.917 -26.001  1.00  0.00           H  
ATOM   3474  N   LEU B 189      41.743 -46.483 -30.584  1.00  0.00           N  
ATOM   3475  CA  LEU B 189      40.599 -47.203 -31.140  1.00  0.00           C  
ATOM   3476  CB  LEU B 189      40.549 -47.064 -32.662  1.00  0.00           C  
ATOM   3477  CG  LEU B 189      40.518 -45.606 -33.141  1.00  0.00           C  
ATOM   3478  CD1 LEU B 189      40.881 -45.480 -34.619  1.00  0.00           C  
ATOM   3479  CD2 LEU B 189      39.200 -44.904 -32.816  1.00  0.00           C  
ATOM   3480  C   LEU B 189      40.496 -48.646 -30.661  1.00  0.00           C  
ATOM   3481  O   LEU B 189      39.451 -49.080 -30.198  1.00  0.00           O  
ATOM   3482  H   LEU B 189      42.419 -46.028 -31.166  1.00  0.00           H  
ATOM   3483  N   ARG B 190      41.644 -49.347 -30.670  1.00  0.00           N  
ATOM   3484  CA  ARG B 190      41.674 -50.662 -30.021  1.00  0.00           C  
ATOM   3485  CB  ARG B 190      43.045 -51.334 -30.180  1.00  0.00           C  
ATOM   3486  CG  ARG B 190      43.067 -52.831 -29.866  1.00  0.00           C  
ATOM   3487  CD  ARG B 190      42.038 -53.604 -30.700  1.00  0.00           C  
ATOM   3488  NE  ARG B 190      41.878 -54.985 -30.240  1.00  0.00           N  
ATOM   3489  CZ  ARG B 190      41.138 -55.274 -29.144  1.00  0.00           C  
ATOM   3490  NH1 ARG B 190      40.539 -54.310 -28.451  1.00  0.00           N  
ATOM   3491  NH2 ARG B 190      41.018 -56.539 -28.748  1.00  0.00           N1+
ATOM   3492  C   ARG B 190      41.202 -50.707 -28.571  1.00  0.00           C  
ATOM   3493  O   ARG B 190      40.481 -51.623 -28.181  1.00  0.00           O  
ATOM   3494  H   ARG B 190      42.417 -49.040 -31.230  1.00  0.00           H  
ATOM   3495  HE  ARG B 190      42.363 -55.685 -30.767  1.00  0.00           H  
ATOM   3496 HH11 ARG B 190      40.048 -54.482 -27.589  1.00  0.00           H  
ATOM   3497 HH12 ARG B 190      40.578 -53.347 -28.734  1.00  0.00           H  
ATOM   3498 HH21 ARG B 190      41.461 -57.280 -29.254  1.00  0.00           H  
ATOM   3499 HH22 ARG B 190      40.482 -56.775 -27.936  1.00  0.00           H  
ATOM   3500  N   SER B 191      41.599 -49.675 -27.799  1.00  0.00           N  
ATOM   3501  CA  SER B 191      41.041 -49.521 -26.448  1.00  0.00           C  
ATOM   3502  CB  SER B 191      41.599 -48.244 -25.784  1.00  0.00           C  
ATOM   3503  OG  SER B 191      41.218 -48.116 -24.398  1.00  0.00           O  
ATOM   3504  C   SER B 191      39.517 -49.523 -26.451  1.00  0.00           C  
ATOM   3505  O   SER B 191      38.863 -50.261 -25.718  1.00  0.00           O  
ATOM   3506  H   SER B 191      42.237 -49.000 -28.178  1.00  0.00           H  
ATOM   3507  HG  SER B 191      41.909 -48.574 -23.921  1.00  0.00           H  
ATOM   3508  N   ILE B 192      38.975 -48.683 -27.350  1.00  0.00           N  
ATOM   3509  CA  ILE B 192      37.518 -48.608 -27.456  1.00  0.00           C  
ATOM   3510  CB  ILE B 192      37.068 -47.509 -28.428  1.00  0.00           C  
ATOM   3511  CG2 ILE B 192      35.567 -47.224 -28.298  1.00  0.00           C  
ATOM   3512  CG1 ILE B 192      37.878 -46.228 -28.252  1.00  0.00           C  
ATOM   3513  CD1 ILE B 192      37.715 -45.287 -29.443  1.00  0.00           C  
ATOM   3514  C   ILE B 192      36.886 -49.939 -27.827  1.00  0.00           C  
ATOM   3515  O   ILE B 192      35.878 -50.335 -27.264  1.00  0.00           O  
ATOM   3516  H   ILE B 192      39.570 -48.184 -27.985  1.00  0.00           H  
ATOM   3517  N   ARG B 193      37.556 -50.652 -28.748  1.00  0.00           N  
ATOM   3518  CA  ARG B 193      37.054 -51.977 -29.126  1.00  0.00           C  
ATOM   3519  CB  ARG B 193      37.904 -52.615 -30.235  1.00  0.00           C  
ATOM   3520  CG  ARG B 193      38.207 -51.662 -31.396  1.00  0.00           C  
ATOM   3521  CD  ARG B 193      39.017 -52.271 -32.545  1.00  0.00           C  
ATOM   3522  NE  ARG B 193      39.640 -51.244 -33.388  1.00  0.00           N  
ATOM   3523  CZ  ARG B 193      38.982 -50.606 -34.380  1.00  0.00           C  
ATOM   3524  NH1 ARG B 193      37.700 -50.848 -34.618  1.00  0.00           N  
ATOM   3525  NH2 ARG B 193      39.642 -49.728 -35.119  1.00  0.00           N1+
ATOM   3526  C   ARG B 193      36.899 -52.930 -27.950  1.00  0.00           C  
ATOM   3527  O   ARG B 193      35.913 -53.641 -27.811  1.00  0.00           O  
ATOM   3528  H   ARG B 193      38.331 -50.218 -29.207  1.00  0.00           H  
ATOM   3529  HE  ARG B 193      40.603 -50.975 -33.258  1.00  0.00           H  
ATOM   3530 HH11 ARG B 193      37.140 -50.423 -35.337  1.00  0.00           H  
ATOM   3531 HH12 ARG B 193      37.149 -51.486 -34.066  1.00  0.00           H  
ATOM   3532 HH21 ARG B 193      40.627 -49.543 -34.938  1.00  0.00           H  
ATOM   3533 HH22 ARG B 193      39.228 -49.220 -35.868  1.00  0.00           H  
ATOM   3534  N   THR B 194      37.910 -52.889 -27.063  1.00  0.00           N  
ATOM   3535  CA  THR B 194      37.733 -53.681 -25.843  1.00  0.00           C  
ATOM   3536  CB  THR B 194      39.039 -53.721 -25.044  1.00  0.00           C  
ATOM   3537  OG1 THR B 194      40.122 -54.118 -25.896  1.00  0.00           O  
ATOM   3538  CG2 THR B 194      38.972 -54.650 -23.828  1.00  0.00           C  
ATOM   3539  C   THR B 194      36.576 -53.212 -24.970  1.00  0.00           C  
ATOM   3540  O   THR B 194      35.793 -54.000 -24.459  1.00  0.00           O  
ATOM   3541  H   THR B 194      38.666 -52.239 -27.161  1.00  0.00           H  
ATOM   3542  HG1 THR B 194      40.894 -54.020 -25.345  1.00  0.00           H  
ATOM   3543  N   LYS B 195      36.488 -51.880 -24.843  1.00  0.00           N  
ATOM   3544  CA  LYS B 195      35.395 -51.320 -24.041  1.00  0.00           C  
ATOM   3545  CB  LYS B 195      35.608 -49.809 -23.894  1.00  0.00           C  
ATOM   3546  CG  LYS B 195      36.861 -49.521 -23.058  1.00  0.00           C  
ATOM   3547  CD  LYS B 195      37.509 -48.151 -23.287  1.00  0.00           C  
ATOM   3548  CE  LYS B 195      38.683 -47.931 -22.322  1.00  0.00           C  
ATOM   3549  NZ  LYS B 195      39.515 -46.799 -22.751  1.00  0.00           N1+
ATOM   3550  C   LYS B 195      33.998 -51.678 -24.544  1.00  0.00           C  
ATOM   3551  O   LYS B 195      33.084 -51.945 -23.776  1.00  0.00           O  
ATOM   3552  H   LYS B 195      37.140 -51.294 -25.328  1.00  0.00           H  
ATOM   3553  HZ1 LYS B 195      40.081 -47.092 -23.576  1.00  0.00           H  
ATOM   3554  HZ2 LYS B 195      38.928 -45.972 -22.984  1.00  0.00           H  
ATOM   3555  HZ3 LYS B 195      40.172 -46.500 -21.993  1.00  0.00           H  
ATOM   3556  N   LEU B 196      33.902 -51.723 -25.882  1.00  0.00           N  
ATOM   3557  CA  LEU B 196      32.679 -52.169 -26.546  1.00  0.00           C  
ATOM   3558  CB  LEU B 196      32.818 -51.931 -28.056  1.00  0.00           C  
ATOM   3559  CG  LEU B 196      31.598 -52.304 -28.908  1.00  0.00           C  
ATOM   3560  CD1 LEU B 196      30.340 -51.527 -28.514  1.00  0.00           C  
ATOM   3561  CD2 LEU B 196      31.902 -52.176 -30.401  1.00  0.00           C  
ATOM   3562  C   LEU B 196      32.342 -53.617 -26.232  1.00  0.00           C  
ATOM   3563  O   LEU B 196      31.242 -53.949 -25.812  1.00  0.00           O  
ATOM   3564  H   LEU B 196      34.696 -51.473 -26.429  1.00  0.00           H  
ATOM   3565  N   MET B 197      33.369 -54.467 -26.412  1.00  0.00           N  
ATOM   3566  CA  MET B 197      33.182 -55.877 -26.053  1.00  0.00           C  
ATOM   3567  CB  MET B 197      34.431 -56.694 -26.387  1.00  0.00           C  
ATOM   3568  CG  MET B 197      34.740 -56.750 -27.885  1.00  0.00           C  
ATOM   3569  SD  MET B 197      33.446 -57.540 -28.861  1.00  0.00           S  
ATOM   3570  CE  MET B 197      33.538 -59.190 -28.145  1.00  0.00           C  
ATOM   3571  C   MET B 197      32.780 -56.103 -24.602  1.00  0.00           C  
ATOM   3572  O   MET B 197      32.034 -57.010 -24.262  1.00  0.00           O  
ATOM   3573  H   MET B 197      34.232 -54.127 -26.790  1.00  0.00           H  
ATOM   3574  N   LEU B 198      33.300 -55.196 -23.764  1.00  0.00           N  
ATOM   3575  CA  LEU B 198      32.756 -55.076 -22.417  1.00  0.00           C  
ATOM   3576  CB  LEU B 198      33.838 -54.461 -21.517  1.00  0.00           C  
ATOM   3577  CG  LEU B 198      33.593 -54.509 -20.003  1.00  0.00           C  
ATOM   3578  CD1 LEU B 198      34.904 -54.717 -19.244  1.00  0.00           C  
ATOM   3579  CD2 LEU B 198      32.841 -53.282 -19.477  1.00  0.00           C  
ATOM   3580  C   LEU B 198      31.450 -54.291 -22.416  1.00  0.00           C  
ATOM   3581  O   LEU B 198      30.552 -54.506 -21.607  1.00  0.00           O  
ATOM   3582  H   LEU B 198      33.944 -54.519 -24.118  1.00  0.00           H  
TER    3583      LEU B 198 
END
