# Supplementary material for: Fbxo4-mediated degradation of Fxr1 suppresses tumorigenesis in head and neck squamous cell carcinoma
Source: Nat Commun. 2017 Nov 16;8:1534. doi: 10.1038/s41467-017-01199-8 (PMC5688124; doi:10.1038/s41467-017-01199-8)
Supplement: Supplementary file 12 — Supplementary Data 9 [file 41467_2017_1199_MOESM12_ESM.txt]

HEADER    .pdb                                                        
REMARK  99                                                                      
HELIX    1   1 PRO A  184  LEU A  186  5               Generated by MOE    3
HELIX    2   2 LEU A  193  LEU A  197  1               Generated by MOE    5
HELIX    3   3 PRO A  210  ARG A  212  5               Generated by MOE    3
HELIX    4   4 ILE A  279  VAL A  285  1               Generated by MOE    7
HELIX    5   5 TRP A  303  MET A  311  1               Generated by MOE    9
HELIX    6   6 CYS A  341  GLU A  347  1               Generated by MOE    7
HELIX    7   7 LEU A  350  LEU A  353  5               Generated by MOE    4
HELIX    8   8 PHE A  370  GLU A  382  1               Generated by MOE   13
HELIX    9   9 GLU B   33  ASN B   35  5               Generated by MOE    3
HELIX   10  10 PHE B   44  GLU B   46  5               Generated by MOE    3
HELIX   11  11 PHE B  109  ARG B  111  5               Generated by MOE    3
HELIX   12  12 LEU B  137  ALA B  140  1               Generated by MOE    4
HELIX   13  13 GLU B  144  VAL B  154  1               Generated by MOE   11
HELIX   14  14 GLU B  175  MET B  197  1               Generated by MOE   23
SHEET    1       ARG A 178  PHE A 182                  Generated by MOE
SHEET    2       CYS A 204  ALA A 207                  Generated by MOE
SHEET    3       VAL A 221  GLN A 224                  Generated by MOE
SHEET    4       LYS A 230  PHE A 231                  Generated by MOE
SHEET    5       ASN A 232  ILE A 235                  Generated by MOE
SHEET    6       GLY A 288  ASN A 294                  Generated by MOE
SHEET    7       LEU A 325  ILE A 331                  Generated by MOE
SHEET    8       TRP A 357  GLU A 363                  Generated by MOE
SHEET    9       THR B   5  ARG B   9                  Generated by MOE
SHEET   10       PHE B  15  HIS B  24                  Generated by MOE
SHEET   11       SER B  27  PHE B  32                  Generated by MOE
SHEET   12       ARG B  40  PRO B  43                  Generated by MOE
SHEET   13       VAL B  47  ARG B  48                  Generated by MOE
SHEET   14       GLU B  64  SER B  69                  Generated by MOE
SHEET   15       GLY B  78  LYS B  88                  Generated by MOE
SHEET   16       PHE B  91  TYR B  96                  Generated by MOE
SHEET   17       ASN B 104  THR B 108                  Generated by MOE
SHEET   18       LEU B 112  PRO B 114                  Generated by MOE
SHEET   19       PHE B 127  ASP B 132                  Generated by MOE
SHEET   20       ARG B 158  HIS B 162                  Generated by MOE
SHEET   21       GLN B 167  SER B 172                  Generated by MOE
ATOM      1  N   PRO A 177      36.570  16.491  10.741  1.00  0.00           N1+
ATOM      2  CD  PRO A 177      37.985  16.159  10.729  1.00  0.00           C  
ATOM      3  CA  PRO A 177      35.757  15.663   9.807  1.00  0.00           C  
ATOM      4  CB  PRO A 177      36.798  14.671   9.278  1.00  0.00           C  
ATOM      5  CG  PRO A 177      38.150  15.366   9.441  1.00  0.00           C  
ATOM      6  C   PRO A 177      34.568  14.930  10.486  1.00  0.00           C  
ATOM      7  O   PRO A 177      34.654  14.496  11.645  1.00  0.00           O  
ATOM      8  N   ARG A 178      33.455  14.779   9.754  1.00  0.00           N  
ATOM      9  CA  ARG A 178      32.257  14.075  10.223  1.00  0.00           C  
ATOM     10  CB  ARG A 178      31.033  14.988  10.362  1.00  0.00           C  
ATOM     11  CG  ARG A 178      31.255  16.315  11.089  1.00  0.00           C  
ATOM     12  CD  ARG A 178      29.944  16.908  11.621  1.00  0.00           C  
ATOM     13  NE  ARG A 178      29.505  16.159  12.799  1.00  0.00           N  
ATOM     14  CZ  ARG A 178      28.470  16.595  13.582  1.00  0.00           C  
ATOM     15  NH1 ARG A 178      27.703  17.638  13.187  1.00  0.00           N  
ATOM     16  NH2 ARG A 178      28.238  15.983  14.760  1.00  0.00           N1+
ATOM     17  C   ARG A 178      31.860  12.890   9.329  1.00  0.00           C  
ATOM     18  O   ARG A 178      31.524  13.073   8.159  1.00  0.00           O  
ATOM     19  H   ARG A 178      33.474  15.076   8.793  1.00  0.00           H  
ATOM     20  HE  ARG A 178      30.048  15.337  12.990  1.00  0.00           H  
ATOM     21 HH11 ARG A 178      26.948  17.989  13.757  1.00  0.00           H  
ATOM     22 HH12 ARG A 178      27.847  18.102  12.308  1.00  0.00           H  
ATOM     23 HH21 ARG A 178      28.807  15.232  15.117  1.00  0.00           H  
ATOM     24 HH22 ARG A 178      27.478  16.279  15.356  1.00  0.00           H  
ATOM     25  N   PHE A 179      31.749  11.695   9.920  1.00  0.00           N  
ATOM     26  CA  PHE A 179      31.368  10.467   9.227  1.00  0.00           C  
ATOM     27  CB  PHE A 179      32.378   9.354   9.488  1.00  0.00           C  
ATOM     28  CG  PHE A 179      33.751   9.815   9.080  1.00  0.00           C  
ATOM     29  CD1 PHE A 179      34.773   9.847  10.019  1.00  0.00           C  
ATOM     30  CD2 PHE A 179      33.990  10.205   7.769  1.00  0.00           C  
ATOM     31  CE1 PHE A 179      36.041  10.269   9.644  1.00  0.00           C  
ATOM     32  CE2 PHE A 179      35.259  10.626   7.394  1.00  0.00           C  
ATOM     33  CZ  PHE A 179      36.283  10.657   8.332  1.00  0.00           C  
ATOM     34  C   PHE A 179      29.980  10.003   9.696  1.00  0.00           C  
ATOM     35  O   PHE A 179      29.558  10.280  10.831  1.00  0.00           O  
ATOM     36  H   PHE A 179      31.897  11.611  10.902  1.00  0.00           H  
ATOM     37  N   ALA A 180      29.272   9.248   8.850  1.00  0.00           N  
ATOM     38  CA  ALA A 180      27.939   8.764   9.203  1.00  0.00           C  
ATOM     39  CB  ALA A 180      26.875   9.484   8.397  1.00  0.00           C  
ATOM     40  C   ALA A 180      27.755   7.262   8.955  1.00  0.00           C  
ATOM     41  O   ALA A 180      28.192   6.732   7.928  1.00  0.00           O  
ATOM     42  H   ALA A 180      29.630   8.991   7.947  1.00  0.00           H  
ATOM     43  N   MET A 181      27.113   6.584   9.915  1.00  0.00           N  
ATOM     44  CA  MET A 181      27.011   5.130   9.931  1.00  0.00           C  
ATOM     45  CB  MET A 181      27.673   4.627  11.212  1.00  0.00           C  
ATOM     46  CG  MET A 181      27.736   3.107  11.298  1.00  0.00           C  
ATOM     47  SD  MET A 181      28.654   2.523  12.729  1.00  0.00           S  
ATOM     48  CE  MET A 181      27.497   3.056  13.996  1.00  0.00           C  
ATOM     49  C   MET A 181      25.566   4.631   9.826  1.00  0.00           C  
ATOM     50  O   MET A 181      24.711   5.009  10.630  1.00  0.00           O  
ATOM     51  H   MET A 181      26.666   7.082  10.659  1.00  0.00           H  
ATOM     52  N   PHE A 182      25.325   3.729   8.868  1.00  0.00           N  
ATOM     53  CA  PHE A 182      23.988   3.293   8.451  1.00  0.00           C  
ATOM     54  CB  PHE A 182      23.468   4.209   7.340  1.00  0.00           C  
ATOM     55  CG  PHE A 182      24.506   4.375   6.254  1.00  0.00           C  
ATOM     56  CD1 PHE A 182      25.299   5.517   6.226  1.00  0.00           C  
ATOM     57  CD2 PHE A 182      24.662   3.398   5.277  1.00  0.00           C  
ATOM     58  CE1 PHE A 182      26.243   5.684   5.220  1.00  0.00           C  
ATOM     59  CE2 PHE A 182      25.604   3.568   4.270  1.00  0.00           C  
ATOM     60  CZ  PHE A 182      26.393   4.711   4.241  1.00  0.00           C  
ATOM     61  C   PHE A 182      23.881   1.793   8.062  1.00  0.00           C  
ATOM     62  O   PHE A 182      24.900   1.117   7.894  1.00  0.00           O  
ATOM     63  H   PHE A 182      26.080   3.357   8.322  1.00  0.00           H  
ATOM     64  N   GLY A 183      22.667   1.288   7.806  1.00  0.00           N  
ATOM     65  CA  GLY A 183      22.467  -0.009   7.152  1.00  0.00           C  
ATOM     66  C   GLY A 183      22.040  -1.210   8.040  1.00  0.00           C  
ATOM     67  O   GLY A 183      22.219  -1.200   9.261  1.00  0.00           O  
ATOM     68  H   GLY A 183      21.841   1.796   8.060  1.00  0.00           H  
ATOM     69  N   PRO A 184      21.517  -2.298   7.429  1.00  0.00           N  
ATOM     70  CD  PRO A 184      21.465  -2.478   5.985  1.00  0.00           C  
ATOM     71  CA  PRO A 184      20.791  -3.355   8.156  1.00  0.00           C  
ATOM     72  CB  PRO A 184      20.256  -4.245   7.027  1.00  0.00           C  
ATOM     73  CG  PRO A 184      20.251  -3.372   5.773  1.00  0.00           C  
ATOM     74  C   PRO A 184      21.636  -4.165   9.162  1.00  0.00           C  
ATOM     75  O   PRO A 184      21.110  -4.709  10.141  1.00  0.00           O  
ATOM     76  N   GLY A 185      22.965  -4.167   9.006  1.00  0.00           N  
ATOM     77  CA  GLY A 185      23.862  -4.673  10.035  1.00  0.00           C  
ATOM     78  C   GLY A 185      23.753  -3.912  11.379  1.00  0.00           C  
ATOM     79  O   GLY A 185      24.277  -4.397  12.379  1.00  0.00           O  
ATOM     80  H   GLY A 185      23.367  -3.667   8.238  1.00  0.00           H  
ATOM     81  N   LEU A 186      23.048  -2.773  11.457  1.00  0.00           N  
ATOM     82  CA  LEU A 186      22.655  -2.176  12.731  1.00  0.00           C  
ATOM     83  CB  LEU A 186      22.227  -0.719  12.549  1.00  0.00           C  
ATOM     84  CG  LEU A 186      23.384   0.212  12.185  1.00  0.00           C  
ATOM     85  CD1 LEU A 186      22.897   1.631  11.883  1.00  0.00           C  
ATOM     86  CD2 LEU A 186      24.472   0.201  13.261  1.00  0.00           C  
ATOM     87  C   LEU A 186      21.566  -2.970  13.500  1.00  0.00           C  
ATOM     88  O   LEU A 186      21.468  -2.774  14.713  1.00  0.00           O  
ATOM     89  H   LEU A 186      22.565  -2.417  10.656  1.00  0.00           H  
ATOM     90  N   GLU A 187      20.797  -3.884  12.879  1.00  0.00           N  
ATOM     91  CA  GLU A 187      19.762  -4.667  13.572  1.00  0.00           C  
ATOM     92  CB  GLU A 187      18.350  -4.155  13.243  1.00  0.00           C  
ATOM     93  CG  GLU A 187      18.109  -3.662  11.810  1.00  0.00           C  
ATOM     94  CD  GLU A 187      18.709  -2.278  11.626  1.00  0.00           C  
ATOM     95  OE1 GLU A 187      18.287  -1.355  12.317  1.00  0.00           O  
ATOM     96  OE2 GLU A 187      19.617  -2.134  10.812  1.00  0.00           O1-
ATOM     97  C   GLU A 187      19.876  -6.199  13.376  1.00  0.00           C  
ATOM     98  O   GLU A 187      19.435  -6.946  14.245  1.00  0.00           O  
ATOM     99  H   GLU A 187      20.795  -3.880  11.876  1.00  0.00           H  
ATOM    100  N   GLU A 188      20.499  -6.710  12.304  1.00  0.00           N  
ATOM    101  CA  GLU A 188      20.515  -8.163  12.042  1.00  0.00           C  
ATOM    102  CB  GLU A 188      20.858  -8.447  10.584  1.00  0.00           C  
ATOM    103  CG  GLU A 188      19.888  -7.863   9.561  1.00  0.00           C  
ATOM    104  CD  GLU A 188      20.283  -8.371   8.190  1.00  0.00           C  
ATOM    105  OE1 GLU A 188      21.466  -8.579   7.940  1.00  0.00           O  
ATOM    106  OE2 GLU A 188      19.413  -8.607   7.361  1.00  0.00           O1-
ATOM    107  C   GLU A 188      21.451  -9.010  12.961  1.00  0.00           C  
ATOM    108  O   GLU A 188      21.513 -10.233  12.835  1.00  0.00           O  
ATOM    109  H   GLU A 188      20.864  -6.075  11.618  1.00  0.00           H  
ATOM    110  N   LEU A 189      22.225  -8.383  13.853  1.00  0.00           N  
ATOM    111  CA  LEU A 189      23.251  -9.018  14.692  1.00  0.00           C  
ATOM    112  CB  LEU A 189      24.521  -8.163  14.689  1.00  0.00           C  
ATOM    113  CG  LEU A 189      25.022  -7.791  13.289  1.00  0.00           C  
ATOM    114  CD1 LEU A 189      26.259  -6.897  13.356  1.00  0.00           C  
ATOM    115  CD2 LEU A 189      25.270  -9.013  12.406  1.00  0.00           C  
ATOM    116  C   LEU A 189      22.785  -9.269  16.150  1.00  0.00           C  
ATOM    117  O   LEU A 189      21.924  -8.554  16.665  1.00  0.00           O  
ATOM    118  H   LEU A 189      21.985  -7.441  14.079  1.00  0.00           H  
ATOM    119  N   ASN A 190      23.426 -10.193  16.884  1.00  0.00           N  
ATOM    120  CA  ASN A 190      23.093 -10.457  18.292  1.00  0.00           C  
ATOM    121  CB  ASN A 190      23.704 -11.813  18.661  1.00  0.00           C  
ATOM    122  CG  ASN A 190      23.678 -12.075  20.157  1.00  0.00           C  
ATOM    123  OD1 ASN A 190      22.663 -12.488  20.716  1.00  0.00           O  
ATOM    124  ND2 ASN A 190      24.870 -11.901  20.760  1.00  0.00           N  
ATOM    125  C   ASN A 190      23.647  -9.371  19.255  1.00  0.00           C  
ATOM    126  O   ASN A 190      23.354  -9.414  20.450  1.00  0.00           O  
ATOM    127  H   ASN A 190      24.208 -10.660  16.461  1.00  0.00           H  
ATOM    128 HD21 ASN A 190      25.042 -12.107  21.721  1.00  0.00           H  
ATOM    129 HD22 ASN A 190      25.685 -11.528  20.297  1.00  0.00           H  
ATOM    130  N   THR A 191      24.406  -8.380  18.763  1.00  0.00           N  
ATOM    131  CA  THR A 191      25.061  -7.363  19.604  1.00  0.00           C  
ATOM    132  CB  THR A 191      26.385  -7.905  20.116  1.00  0.00           C  
ATOM    133  OG1 THR A 191      26.408  -9.340  20.046  1.00  0.00           O  
ATOM    134  CG2 THR A 191      26.582  -7.394  21.547  1.00  0.00           C  
ATOM    135  C   THR A 191      25.177  -5.997  18.893  1.00  0.00           C  
ATOM    136  O   THR A 191      25.669  -5.911  17.769  1.00  0.00           O  
ATOM    137  H   THR A 191      24.667  -8.366  17.800  1.00  0.00           H  
ATOM    138  HG1 THR A 191      27.210  -9.610  20.512  1.00  0.00           H  
ATOM    139  N   SER A 192      24.812  -4.899  19.569  1.00  0.00           N  
ATOM    140  CA  SER A 192      24.897  -3.547  18.998  1.00  0.00           C  
ATOM    141  CB  SER A 192      23.735  -2.666  19.492  1.00  0.00           C  
ATOM    142  OG  SER A 192      23.670  -1.439  18.743  1.00  0.00           O  
ATOM    143  C   SER A 192      26.295  -2.891  19.116  1.00  0.00           C  
ATOM    144  O   SER A 192      26.739  -2.549  20.214  1.00  0.00           O  
ATOM    145  H   SER A 192      24.541  -4.987  20.525  1.00  0.00           H  
ATOM    146  HG  SER A 192      22.922  -1.482  18.143  1.00  0.00           H  
ATOM    147  N   LEU A 193      26.907  -2.533  17.975  1.00  0.00           N  
ATOM    148  CA  LEU A 193      28.174  -1.787  17.911  1.00  0.00           C  
ATOM    149  CB  LEU A 193      28.500  -1.587  16.425  1.00  0.00           C  
ATOM    150  CG  LEU A 193      29.673  -0.668  16.070  1.00  0.00           C  
ATOM    151  CD1 LEU A 193      31.014  -1.170  16.600  1.00  0.00           C  
ATOM    152  CD2 LEU A 193      29.741  -0.423  14.563  1.00  0.00           C  
ATOM    153  C   LEU A 193      28.098  -0.422  18.645  1.00  0.00           C  
ATOM    154  O   LEU A 193      29.081   0.049  19.225  1.00  0.00           O  
ATOM    155  H   LEU A 193      26.487  -2.857  17.128  1.00  0.00           H  
ATOM    156  N   VAL A 194      26.906   0.182  18.715  1.00  0.00           N  
ATOM    157  CA  VAL A 194      26.693   1.461  19.392  1.00  0.00           C  
ATOM    158  CB  VAL A 194      25.275   1.939  19.065  1.00  0.00           C  
ATOM    159  CG1 VAL A 194      24.961   3.323  19.635  1.00  0.00           C  
ATOM    160  CG2 VAL A 194      25.049   1.874  17.554  1.00  0.00           C  
ATOM    161  C   VAL A 194      26.921   1.375  20.922  1.00  0.00           C  
ATOM    162  O   VAL A 194      27.232   2.382  21.553  1.00  0.00           O  
ATOM    163  H   VAL A 194      26.113  -0.318  18.367  1.00  0.00           H  
ATOM    164  N   LEU A 195      26.883   0.171  21.514  1.00  0.00           N  
ATOM    165  CA  LEU A 195      27.243  -0.019  22.920  1.00  0.00           C  
ATOM    166  CB  LEU A 195      26.787  -1.396  23.400  1.00  0.00           C  
ATOM    167  CG  LEU A 195      25.288  -1.621  23.196  1.00  0.00           C  
ATOM    168  CD1 LEU A 195      24.888  -3.067  23.494  1.00  0.00           C  
ATOM    169  CD2 LEU A 195      24.444  -0.612  23.977  1.00  0.00           C  
ATOM    170  C   LEU A 195      28.768   0.141  23.116  1.00  0.00           C  
ATOM    171  O   LEU A 195      29.211   1.011  23.859  1.00  0.00           O  
ATOM    172  H   LEU A 195      26.739  -0.647  20.954  1.00  0.00           H  
ATOM    173  N   SER A 196      29.585  -0.609  22.367  1.00  0.00           N  
ATOM    174  CA  SER A 196      31.051  -0.505  22.408  1.00  0.00           C  
ATOM    175  CB  SER A 196      31.536  -1.643  21.529  1.00  0.00           C  
ATOM    176  OG  SER A 196      30.573  -2.697  21.653  1.00  0.00           O  
ATOM    177  C   SER A 196      31.551   0.904  21.992  1.00  0.00           C  
ATOM    178  O   SER A 196      32.489   1.437  22.589  1.00  0.00           O  
ATOM    179  H   SER A 196      29.238  -1.328  21.762  1.00  0.00           H  
ATOM    180  HG  SER A 196      31.038  -3.488  21.380  1.00  0.00           H  
ATOM    181  N   LEU A 197      30.868   1.590  21.063  1.00  0.00           N  
ATOM    182  CA  LEU A 197      31.176   2.987  20.736  1.00  0.00           C  
ATOM    183  CB  LEU A 197      30.469   3.422  19.453  1.00  0.00           C  
ATOM    184  CG  LEU A 197      30.977   2.699  18.207  1.00  0.00           C  
ATOM    185  CD1 LEU A 197      30.201   3.128  16.961  1.00  0.00           C  
ATOM    186  CD2 LEU A 197      32.487   2.867  18.023  1.00  0.00           C  
ATOM    187  C   LEU A 197      30.832   3.980  21.875  1.00  0.00           C  
ATOM    188  O   LEU A 197      31.396   5.072  21.903  1.00  0.00           O  
ATOM    189  H   LEU A 197      30.114   1.127  20.591  1.00  0.00           H  
ATOM    190  N   MET A 198      29.958   3.639  22.835  1.00  0.00           N  
ATOM    191  CA  MET A 198      29.595   4.519  23.954  1.00  0.00           C  
ATOM    192  CB  MET A 198      28.185   4.179  24.442  1.00  0.00           C  
ATOM    193  CG  MET A 198      27.481   5.346  25.136  1.00  0.00           C  
ATOM    194  SD  MET A 198      27.258   6.757  24.039  1.00  0.00           S  
ATOM    195  CE  MET A 198      26.294   5.933  22.760  1.00  0.00           C  
ATOM    196  C   MET A 198      30.636   4.484  25.109  1.00  0.00           C  
ATOM    197  O   MET A 198      30.569   5.287  26.040  1.00  0.00           O  
ATOM    198  H   MET A 198      29.554   2.723  22.831  1.00  0.00           H  
ATOM    199  N   SER A 199      31.592   3.541  25.094  1.00  0.00           N  
ATOM    200  CA  SER A 199      32.735   3.468  26.021  1.00  0.00           C  
ATOM    201  CB  SER A 199      32.268   3.123  27.445  1.00  0.00           C  
ATOM    202  OG  SER A 199      31.816   4.280  28.161  1.00  0.00           O  
ATOM    203  C   SER A 199      33.776   2.416  25.590  1.00  0.00           C  
ATOM    204  O   SER A 199      33.542   1.214  25.708  1.00  0.00           O  
ATOM    205  H   SER A 199      31.583   2.818  24.400  1.00  0.00           H  
ATOM    206  HG  SER A 199      31.268   4.776  27.563  1.00  0.00           H  
ATOM    207  N   SER A 200      34.931   2.863  25.086  1.00  0.00           N  
ATOM    208  CA  SER A 200      36.033   2.001  24.636  1.00  0.00           C  
ATOM    209  CB  SER A 200      35.591   1.363  23.334  1.00  0.00           C  
ATOM    210  OG  SER A 200      34.915   2.367  22.577  1.00  0.00           O  
ATOM    211  C   SER A 200      37.322   2.817  24.411  1.00  0.00           C  
ATOM    212  O   SER A 200      37.251   4.026  24.200  1.00  0.00           O  
ATOM    213  H   SER A 200      35.124   3.822  24.870  1.00  0.00           H  
ATOM    214  HG  SER A 200      34.000   2.289  22.804  1.00  0.00           H  
ATOM    215  N   GLU A 201      38.498   2.182  24.487  1.00  0.00           N  
ATOM    216  CA  GLU A 201      39.769   2.784  24.063  1.00  0.00           C  
ATOM    217  CB  GLU A 201      40.918   2.260  24.920  1.00  0.00           C  
ATOM    218  CG  GLU A 201      41.257   3.259  26.022  1.00  0.00           C  
ATOM    219  CD  GLU A 201      41.663   4.554  25.353  1.00  0.00           C  
ATOM    220  OE1 GLU A 201      42.367   4.491  24.348  1.00  0.00           O  
ATOM    221  OE2 GLU A 201      41.259   5.617  25.822  1.00  0.00           O1-
ATOM    222  C   GLU A 201      40.023   2.511  22.558  1.00  0.00           C  
ATOM    223  O   GLU A 201      39.181   1.897  21.900  1.00  0.00           O  
ATOM    224  H   GLU A 201      38.501   1.189  24.565  1.00  0.00           H  
ATOM    225  N   GLU A 202      41.178   2.914  22.001  1.00  0.00           N  
ATOM    226  CA  GLU A 202      41.580   2.721  20.591  1.00  0.00           C  
ATOM    227  CB  GLU A 202      41.648   1.240  20.199  1.00  0.00           C  
ATOM    228  CG  GLU A 202      42.641   0.434  21.039  1.00  0.00           C  
ATOM    229  CD  GLU A 202      42.637  -1.009  20.575  1.00  0.00           C  
ATOM    230  OE1 GLU A 202      41.556  -1.566  20.395  1.00  0.00           O  
ATOM    231  OE2 GLU A 202      43.715  -1.571  20.390  1.00  0.00           O1-
ATOM    232  C   GLU A 202      40.712   3.527  19.587  1.00  0.00           C  
ATOM    233  O   GLU A 202      41.251   4.299  18.798  1.00  0.00           O  
ATOM    234  H   GLU A 202      41.758   3.482  22.596  1.00  0.00           H  
ATOM    235  N   LEU A 203      39.384   3.494  19.733  1.00  0.00           N  
ATOM    236  CA  LEU A 203      38.489   4.605  19.416  1.00  0.00           C  
ATOM    237  CB  LEU A 203      37.162   4.134  18.813  1.00  0.00           C  
ATOM    238  CG  LEU A 203      37.267   3.347  17.506  1.00  0.00           C  
ATOM    239  CD1 LEU A 203      37.081   1.845  17.730  1.00  0.00           C  
ATOM    240  CD2 LEU A 203      36.289   3.874  16.455  1.00  0.00           C  
ATOM    241  C   LEU A 203      38.174   5.377  20.723  1.00  0.00           C  
ATOM    242  O   LEU A 203      37.096   5.215  21.292  1.00  0.00           O  
ATOM    243  H   LEU A 203      38.997   2.767  20.299  1.00  0.00           H  
ATOM    244  N   CYS A 204      39.119   6.160  21.266  1.00  0.00           N  
ATOM    245  CA  CYS A 204      38.943   6.754  22.602  1.00  0.00           C  
ATOM    246  CB  CYS A 204      40.317   7.235  23.058  1.00  0.00           C  
ATOM    247  SG  CYS A 204      41.631   6.500  22.050  1.00  0.00           S  
ATOM    248  C   CYS A 204      37.882   7.890  22.589  1.00  0.00           C  
ATOM    249  O   CYS A 204      37.883   8.692  21.641  1.00  0.00           O  
ATOM    250  H   CYS A 204      39.919   6.429  20.726  1.00  0.00           H  
ATOM    251  N   PRO A 205      36.985   8.038  23.591  1.00  0.00           N  
ATOM    252  CD  PRO A 205      37.031   7.313  24.852  1.00  0.00           C  
ATOM    253  CA  PRO A 205      35.624   8.496  23.290  1.00  0.00           C  
ATOM    254  CB  PRO A 205      34.868   7.252  23.750  1.00  0.00           C  
ATOM    255  CG  PRO A 205      35.581   6.854  25.053  1.00  0.00           C  
ATOM    256  C   PRO A 205      35.141   9.747  24.067  1.00  0.00           C  
ATOM    257  O   PRO A 205      35.581  10.041  25.181  1.00  0.00           O  
ATOM    258  N   THR A 206      34.150  10.466  23.525  1.00  0.00           N  
ATOM    259  CA  THR A 206      33.309  11.439  24.242  1.00  0.00           C  
ATOM    260  CB  THR A 206      34.080  12.762  24.325  1.00  0.00           C  
ATOM    261  OG1 THR A 206      35.493  12.532  24.352  1.00  0.00           O  
ATOM    262  CG2 THR A 206      33.634  13.611  25.517  1.00  0.00           C  
ATOM    263  C   THR A 206      31.974  11.629  23.464  1.00  0.00           C  
ATOM    264  O   THR A 206      31.919  11.396  22.253  1.00  0.00           O  
ATOM    265  H   THR A 206      33.921  10.395  22.551  1.00  0.00           H  
ATOM    266  HG1 THR A 206      35.642  11.860  25.013  1.00  0.00           H  
ATOM    267  N   ALA A 207      30.883  12.071  24.103  1.00  0.00           N  
ATOM    268  CA  ALA A 207      29.634  12.405  23.398  1.00  0.00           C  
ATOM    269  CB  ALA A 207      28.436  12.297  24.342  1.00  0.00           C  
ATOM    270  C   ALA A 207      29.656  13.827  22.774  1.00  0.00           C  
ATOM    271  O   ALA A 207      30.372  14.712  23.250  1.00  0.00           O  
ATOM    272  H   ALA A 207      30.960  12.339  25.062  1.00  0.00           H  
ATOM    273  N   GLY A 208      28.863  14.103  21.724  1.00  0.00           N  
ATOM    274  CA  GLY A 208      28.801  15.445  21.140  1.00  0.00           C  
ATOM    275  C   GLY A 208      27.729  16.349  21.768  1.00  0.00           C  
ATOM    276  O   GLY A 208      26.534  16.100  21.621  1.00  0.00           O  
ATOM    277  H   GLY A 208      28.204  13.411  21.426  1.00  0.00           H  
ATOM    278  N   LEU A 209      28.164  17.436  22.409  1.00  0.00           N  
ATOM    279  CA  LEU A 209      27.311  18.452  23.027  1.00  0.00           C  
ATOM    280  CB  LEU A 209      28.283  19.428  23.707  1.00  0.00           C  
ATOM    281  CG  LEU A 209      29.140  18.758  24.783  1.00  0.00           C  
ATOM    282  CD1 LEU A 209      30.188  19.719  25.346  1.00  0.00           C  
ATOM    283  CD2 LEU A 209      28.284  18.127  25.884  1.00  0.00           C  
ATOM    284  C   LEU A 209      26.326  19.147  22.034  1.00  0.00           C  
ATOM    285  O   LEU A 209      26.475  19.035  20.812  1.00  0.00           O  
ATOM    286  H   LEU A 209      29.155  17.554  22.441  1.00  0.00           H  
ATOM    287  N   PRO A 210      25.284  19.860  22.511  1.00  0.00           N  
ATOM    288  CD  PRO A 210      25.050  20.251  23.900  1.00  0.00           C  
ATOM    289  CA  PRO A 210      24.104  20.144  21.683  1.00  0.00           C  
ATOM    290  CB  PRO A 210      23.138  20.843  22.645  1.00  0.00           C  
ATOM    291  CG  PRO A 210      23.538  20.344  24.027  1.00  0.00           C  
ATOM    292  C   PRO A 210      24.345  20.976  20.399  1.00  0.00           C  
ATOM    293  O   PRO A 210      23.675  20.766  19.385  1.00  0.00           O  
ATOM    294  N   GLN A 211      25.360  21.845  20.388  1.00  0.00           N  
ATOM    295  CA  GLN A 211      25.756  22.623  19.210  1.00  0.00           C  
ATOM    296  CB  GLN A 211      26.579  23.861  19.594  1.00  0.00           C  
ATOM    297  CG  GLN A 211      28.046  23.615  19.981  1.00  0.00           C  
ATOM    298  CD  GLN A 211      28.163  22.976  21.350  1.00  0.00           C  
ATOM    299  OE1 GLN A 211      27.849  21.807  21.555  1.00  0.00           O  
ATOM    300  NE2 GLN A 211      28.637  23.816  22.284  1.00  0.00           N  
ATOM    301  C   GLN A 211      26.516  21.771  18.157  1.00  0.00           C  
ATOM    302  O   GLN A 211      26.864  22.276  17.092  1.00  0.00           O  
ATOM    303  H   GLN A 211      25.965  21.833  21.184  1.00  0.00           H  
ATOM    304 HE21 GLN A 211      28.782  23.532  23.232  1.00  0.00           H  
ATOM    305 HE22 GLN A 211      28.869  24.760  22.046  1.00  0.00           H  
ATOM    306  N   ARG A 212      26.781  20.487  18.438  1.00  0.00           N  
ATOM    307  CA  ARG A 212      27.398  19.530  17.514  1.00  0.00           C  
ATOM    308  CB  ARG A 212      28.571  18.786  18.153  1.00  0.00           C  
ATOM    309  CG  ARG A 212      29.561  19.669  18.916  1.00  0.00           C  
ATOM    310  CD  ARG A 212      30.930  18.998  19.087  1.00  0.00           C  
ATOM    311  NE  ARG A 212      31.672  19.018  17.824  1.00  0.00           N  
ATOM    312  CZ  ARG A 212      31.801  17.882  17.071  1.00  0.00           C  
ATOM    313  NH1 ARG A 212      31.358  16.707  17.558  1.00  0.00           N  
ATOM    314  NH2 ARG A 212      32.371  17.951  15.846  1.00  0.00           N1+
ATOM    315  C   ARG A 212      26.389  18.488  16.943  1.00  0.00           C  
ATOM    316  O   ARG A 212      26.772  17.544  16.238  1.00  0.00           O  
ATOM    317  H   ARG A 212      26.485  20.131  19.323  1.00  0.00           H  
ATOM    318  HE  ARG A 212      32.003  19.930  17.560  1.00  0.00           H  
ATOM    319 HH11 ARG A 212      31.236  15.877  16.996  1.00  0.00           H  
ATOM    320 HH12 ARG A 212      31.142  16.587  18.539  1.00  0.00           H  
ATOM    321 HH21 ARG A 212      32.697  18.823  15.467  1.00  0.00           H  
ATOM    322 HH22 ARG A 212      32.505  17.137  15.274  1.00  0.00           H  
ATOM    323  N   GLN A 213      25.096  18.625  17.257  1.00  0.00           N  
ATOM    324  CA  GLN A 213      24.033  17.768  16.728  1.00  0.00           C  
ATOM    325  CB  GLN A 213      22.714  18.040  17.442  1.00  0.00           C  
ATOM    326  CG  GLN A 213      22.738  17.742  18.935  1.00  0.00           C  
ATOM    327  CD  GLN A 213      21.368  18.046  19.491  1.00  0.00           C  
ATOM    328  OE1 GLN A 213      20.566  17.157  19.756  1.00  0.00           O  
ATOM    329  NE2 GLN A 213      21.137  19.362  19.635  1.00  0.00           N  
ATOM    330  C   GLN A 213      23.779  17.937  15.209  1.00  0.00           C  
ATOM    331  O   GLN A 213      24.134  18.952  14.615  1.00  0.00           O  
ATOM    332  H   GLN A 213      24.814  19.441  17.764  1.00  0.00           H  
ATOM    333 HE21 GLN A 213      20.267  19.712  19.980  1.00  0.00           H  
ATOM    334 HE22 GLN A 213      21.852  20.022  19.386  1.00  0.00           H  
ATOM    335  N   ILE A 214      23.067  16.988  14.596  1.00  0.00           N  
ATOM    336  CA  ILE A 214      22.191  17.238  13.445  1.00  0.00           C  
ATOM    337  CB  ILE A 214      22.444  16.211  12.333  1.00  0.00           C  
ATOM    338  CG2 ILE A 214      21.672  16.538  11.053  1.00  0.00           C  
ATOM    339  CG1 ILE A 214      23.932  16.109  12.016  1.00  0.00           C  
ATOM    340  CD1 ILE A 214      24.152  15.237  10.780  1.00  0.00           C  
ATOM    341  C   ILE A 214      20.696  17.237  13.888  1.00  0.00           C  
ATOM    342  O   ILE A 214      20.291  16.500  14.794  1.00  0.00           O  
ATOM    343  H   ILE A 214      22.862  16.139  15.077  1.00  0.00           H  
ATOM    344  N   ASP A 215      19.847  18.035  13.230  1.00  0.00           N  
ATOM    345  CA  ASP A 215      18.429  18.223  13.525  1.00  0.00           C  
ATOM    346  CB  ASP A 215      17.841  19.357  12.659  1.00  0.00           C  
ATOM    347  CG  ASP A 215      17.957  19.153  11.148  1.00  0.00           C  
ATOM    348  OD1 ASP A 215      18.796  18.395  10.666  1.00  0.00           O  
ATOM    349  OD2 ASP A 215      17.189  19.769  10.414  1.00  0.00           O1-
ATOM    350  C   ASP A 215      17.543  16.953  13.544  1.00  0.00           C  
ATOM    351  O   ASP A 215      17.252  16.369  12.501  1.00  0.00           O  
ATOM    352  H   ASP A 215      20.136  18.461  12.370  1.00  0.00           H  
ATOM    353  N   GLY A 216      17.109  16.505  14.732  1.00  0.00           N  
ATOM    354  CA  GLY A 216      16.422  15.221  14.891  1.00  0.00           C  
ATOM    355  C   GLY A 216      17.353  13.985  14.847  1.00  0.00           C  
ATOM    356  O   GLY A 216      16.885  12.867  15.049  1.00  0.00           O  
ATOM    357  H   GLY A 216      17.429  16.985  15.547  1.00  0.00           H  
ATOM    358  N   ILE A 217      18.667  14.160  14.646  1.00  0.00           N  
ATOM    359  CA  ILE A 217      19.636  13.055  14.564  1.00  0.00           C  
ATOM    360  CB  ILE A 217      20.320  13.146  13.194  1.00  0.00           C  
ATOM    361  CG2 ILE A 217      21.420  12.106  12.977  1.00  0.00           C  
ATOM    362  CG1 ILE A 217      19.235  13.067  12.115  1.00  0.00           C  
ATOM    363  CD1 ILE A 217      19.747  13.265  10.692  1.00  0.00           C  
ATOM    364  C   ILE A 217      20.630  13.083  15.759  1.00  0.00           C  
ATOM    365  O   ILE A 217      21.291  12.083  16.046  1.00  0.00           O  
ATOM    366  H   ILE A 217      19.021  15.088  14.545  1.00  0.00           H  
ATOM    367  N   GLY A 218      20.719  14.191  16.506  1.00  0.00           N  
ATOM    368  CA  GLY A 218      21.740  14.318  17.532  1.00  0.00           C  
ATOM    369  C   GLY A 218      23.171  14.318  16.942  1.00  0.00           C  
ATOM    370  O   GLY A 218      23.373  14.510  15.742  1.00  0.00           O  
ATOM    371  H   GLY A 218      20.252  15.015  16.188  1.00  0.00           H  
ATOM    372  N   SER A 219      24.198  14.217  17.791  1.00  0.00           N  
ATOM    373  CA  SER A 219      25.613  14.290  17.380  1.00  0.00           C  
ATOM    374  CB  SER A 219      26.212  15.123  18.488  1.00  0.00           C  
ATOM    375  OG  SER A 219      25.097  15.600  19.255  1.00  0.00           O  
ATOM    376  C   SER A 219      26.289  12.912  17.219  1.00  0.00           C  
ATOM    377  O   SER A 219      27.455  12.842  16.818  1.00  0.00           O  
ATOM    378  H   SER A 219      24.028  14.143  18.773  1.00  0.00           H  
ATOM    379  HG  SER A 219      25.447  15.903  20.095  1.00  0.00           H  
ATOM    380  N   GLY A 220      25.588  11.830  17.584  1.00  0.00           N  
ATOM    381  CA  GLY A 220      26.182  10.526  17.845  1.00  0.00           C  
ATOM    382  C   GLY A 220      27.323  10.588  18.888  1.00  0.00           C  
ATOM    383  O   GLY A 220      27.124  11.011  20.030  1.00  0.00           O  
ATOM    384  H   GLY A 220      24.634  11.959  17.849  1.00  0.00           H  
ATOM    385  N   VAL A 221      28.528  10.164  18.492  1.00  0.00           N  
ATOM    386  CA  VAL A 221      29.733  10.163  19.331  1.00  0.00           C  
ATOM    387  CB  VAL A 221      30.133   8.724  19.699  1.00  0.00           C  
ATOM    388  CG1 VAL A 221      30.964   8.690  20.982  1.00  0.00           C  
ATOM    389  CG2 VAL A 221      28.928   7.790  19.820  1.00  0.00           C  
ATOM    390  C   VAL A 221      30.908  10.909  18.642  1.00  0.00           C  
ATOM    391  O   VAL A 221      31.011  10.911  17.407  1.00  0.00           O  
ATOM    392  H   VAL A 221      28.661   9.912  17.530  1.00  0.00           H  
ATOM    393  N   ASN A 222      31.800  11.555  19.411  1.00  0.00           N  
ATOM    394  CA  ASN A 222      32.978  12.243  18.871  1.00  0.00           C  
ATOM    395  CB  ASN A 222      32.864  13.772  18.780  1.00  0.00           C  
ATOM    396  CG  ASN A 222      32.377  14.508  20.022  1.00  0.00           C  
ATOM    397  OD1 ASN A 222      31.718  15.536  19.867  1.00  0.00           O  
ATOM    398  ND2 ASN A 222      32.686  13.993  21.224  1.00  0.00           N  
ATOM    399  C   ASN A 222      34.282  11.820  19.570  1.00  0.00           C  
ATOM    400  O   ASN A 222      34.322  11.653  20.789  1.00  0.00           O  
ATOM    401  H   ASN A 222      31.750  11.468  20.407  1.00  0.00           H  
ATOM    402 HD21 ASN A 222      32.355  14.433  22.063  1.00  0.00           H  
ATOM    403 HD22 ASN A 222      33.225  13.154  21.357  1.00  0.00           H  
ATOM    404  N   PHE A 223      35.341  11.616  18.783  1.00  0.00           N  
ATOM    405  CA  PHE A 223      36.374  10.609  19.054  1.00  0.00           C  
ATOM    406  CB  PHE A 223      36.171   9.367  18.196  1.00  0.00           C  
ATOM    407  CG  PHE A 223      35.092   8.426  18.666  1.00  0.00           C  
ATOM    408  CD1 PHE A 223      33.918   8.301  17.934  1.00  0.00           C  
ATOM    409  CD2 PHE A 223      35.299   7.636  19.789  1.00  0.00           C  
ATOM    410  CE1 PHE A 223      32.990   7.327  18.279  1.00  0.00           C  
ATOM    411  CE2 PHE A 223      34.367   6.667  20.137  1.00  0.00           C  
ATOM    412  CZ  PHE A 223      33.230   6.488  19.360  1.00  0.00           C  
ATOM    413  C   PHE A 223      37.833  11.013  18.788  1.00  0.00           C  
ATOM    414  O   PHE A 223      38.086  11.874  17.939  1.00  0.00           O  
ATOM    415  H   PHE A 223      35.382  12.014  17.869  1.00  0.00           H  
ATOM    416  N   GLN A 224      38.801  10.280  19.361  1.00  0.00           N  
ATOM    417  CA  GLN A 224      40.203  10.335  18.936  1.00  0.00           C  
ATOM    418  CB  GLN A 224      40.959  11.310  19.832  1.00  0.00           C  
ATOM    419  CG  GLN A 224      40.727  11.039  21.315  1.00  0.00           C  
ATOM    420  CD  GLN A 224      41.166  12.255  22.090  1.00  0.00           C  
ATOM    421  OE1 GLN A 224      41.448  13.317  21.527  1.00  0.00           O  
ATOM    422  NE2 GLN A 224      41.198  12.045  23.416  1.00  0.00           N  
ATOM    423  C   GLN A 224      40.884   8.942  18.865  1.00  0.00           C  
ATOM    424  O   GLN A 224      40.582   8.057  19.669  1.00  0.00           O  
ATOM    425  H   GLN A 224      38.574   9.575  20.041  1.00  0.00           H  
ATOM    426 HE21 GLN A 224      41.410  12.744  24.098  1.00  0.00           H  
ATOM    427 HE22 GLN A 224      40.962  11.134  23.765  1.00  0.00           H  
ATOM    428  N   LEU A 225      41.809   8.765  17.907  1.00  0.00           N  
ATOM    429  CA  LEU A 225      42.619   7.538  17.778  1.00  0.00           C  
ATOM    430  CB  LEU A 225      42.869   7.217  16.302  1.00  0.00           C  
ATOM    431  CG  LEU A 225      41.592   6.997  15.494  1.00  0.00           C  
ATOM    432  CD1 LEU A 225      41.892   6.802  14.006  1.00  0.00           C  
ATOM    433  CD2 LEU A 225      40.756   5.850  16.060  1.00  0.00           C  
ATOM    434  C   LEU A 225      43.946   7.640  18.567  1.00  0.00           C  
ATOM    435  O   LEU A 225      43.949   7.579  19.793  1.00  0.00           O  
ATOM    436  H   LEU A 225      42.014   9.537  17.310  1.00  0.00           H  
ATOM    437  N   ASN A 226      45.076   7.946  17.903  1.00  0.00           N  
ATOM    438  CA  ASN A 226      46.405   8.245  18.485  1.00  0.00           C  
ATOM    439  CB  ASN A 226      47.531   8.201  17.451  1.00  0.00           C  
ATOM    440  CG  ASN A 226      47.519   9.488  16.665  1.00  0.00           C  
ATOM    441  OD1 ASN A 226      46.474  10.067  16.407  1.00  0.00           O  
ATOM    442  ND2 ASN A 226      48.722   9.909  16.268  1.00  0.00           N  
ATOM    443  C   ASN A 226      46.434   9.604  19.250  1.00  0.00           C  
ATOM    444  O   ASN A 226      47.405  10.360  19.207  1.00  0.00           O  
ATOM    445  H   ASN A 226      45.021   8.119  16.921  1.00  0.00           H  
ATOM    446 HD21 ASN A 226      48.781  10.718  15.688  1.00  0.00           H  
ATOM    447 HD22 ASN A 226      49.551   9.430  16.550  1.00  0.00           H  
ATOM    448  N   ASN A 227      45.286   9.985  19.817  1.00  0.00           N  
ATOM    449  CA  ASN A 227      44.883  11.256  20.411  1.00  0.00           C  
ATOM    450  CB  ASN A 227      45.631  11.565  21.717  1.00  0.00           C  
ATOM    451  CG  ASN A 227      45.569  10.400  22.680  1.00  0.00           C  
ATOM    452  OD1 ASN A 227      46.411   9.509  22.653  1.00  0.00           O  
ATOM    453  ND2 ASN A 227      44.526  10.444  23.528  1.00  0.00           N  
ATOM    454  C   ASN A 227      44.983  12.510  19.502  1.00  0.00           C  
ATOM    455  O   ASN A 227      44.105  13.372  19.592  1.00  0.00           O  
ATOM    456  H   ASN A 227      44.651   9.237  19.988  1.00  0.00           H  
ATOM    457 HD21 ASN A 227      44.386   9.681  24.163  1.00  0.00           H  
ATOM    458 HD22 ASN A 227      43.878  11.203  23.547  1.00  0.00           H  
ATOM    459  N   GLN A 228      45.954  12.582  18.584  1.00  0.00           N  
ATOM    460  CA  GLN A 228      46.033  13.580  17.508  1.00  0.00           C  
ATOM    461  CB  GLN A 228      47.434  13.579  16.899  1.00  0.00           C  
ATOM    462  CG  GLN A 228      48.515  13.673  17.984  1.00  0.00           C  
ATOM    463  CD  GLN A 228      48.316  14.915  18.837  1.00  0.00           C  
ATOM    464  OE1 GLN A 228      47.496  14.979  19.744  1.00  0.00           O  
ATOM    465  NE2 GLN A 228      49.132  15.922  18.515  1.00  0.00           N  
ATOM    466  C   GLN A 228      44.907  13.414  16.454  1.00  0.00           C  
ATOM    467  O   GLN A 228      44.173  14.357  16.157  1.00  0.00           O  
ATOM    468  H   GLN A 228      46.649  11.870  18.576  1.00  0.00           H  
ATOM    469 HE21 GLN A 228      49.062  16.758  19.055  1.00  0.00           H  
ATOM    470 HE22 GLN A 228      49.798  15.849  17.776  1.00  0.00           H  
ATOM    471  N   HIS A 229      44.729  12.208  15.904  1.00  0.00           N  
ATOM    472  CA  HIS A 229      43.741  11.921  14.859  1.00  0.00           C  
ATOM    473  CB  HIS A 229      44.070  10.650  14.068  1.00  0.00           C  
ATOM    474  CG  HIS A 229      45.260  10.873  13.158  1.00  0.00           C  
ATOM    475  ND1 HIS A 229      45.205  11.502  11.967  1.00  0.00           N  
ATOM    476  CD2 HIS A 229      46.580  10.474  13.384  1.00  0.00           C  
ATOM    477  NE2 HIS A 229      47.318  10.869  12.320  1.00  0.00           N  
ATOM    478  CE1 HIS A 229      46.473  11.505  11.443  1.00  0.00           C  
ATOM    479  C   HIS A 229      42.308  11.872  15.409  1.00  0.00           C  
ATOM    480  O   HIS A 229      42.031  11.089  16.318  1.00  0.00           O  
ATOM    481  H   HIS A 229      45.266  11.448  16.263  1.00  0.00           H  
ATOM    482  HD1 HIS A 229      44.421  11.880  11.517  1.00  0.00           H  
ATOM    483  N   LYS A 230      41.384  12.665  14.847  1.00  0.00           N  
ATOM    484  CA  LYS A 230      40.079  12.958  15.449  1.00  0.00           C  
ATOM    485  CB  LYS A 230      40.007  14.313  16.170  1.00  0.00           C  
ATOM    486  CG  LYS A 230      41.039  14.535  17.276  1.00  0.00           C  
ATOM    487  CD  LYS A 230      40.794  15.816  18.076  1.00  0.00           C  
ATOM    488  CE  LYS A 230      41.966  16.152  19.000  1.00  0.00           C  
ATOM    489  NZ  LYS A 230      42.303  14.992  19.832  1.00  0.00           N1+
ATOM    490  C   LYS A 230      38.893  12.863  14.468  1.00  0.00           C  
ATOM    491  O   LYS A 230      39.037  13.164  13.282  1.00  0.00           O  
ATOM    492  H   LYS A 230      41.574  13.154  13.995  1.00  0.00           H  
ATOM    493  HZ1 LYS A 230      41.526  14.639  20.430  1.00  0.00           H  
ATOM    494  HZ2 LYS A 230      43.117  15.184  20.444  1.00  0.00           H  
ATOM    495  HZ3 LYS A 230      42.624  14.195  19.244  1.00  0.00           H  
ATOM    496  N   PHE A 231      37.718  12.453  14.968  1.00  0.00           N  
ATOM    497  CA  PHE A 231      36.514  12.313  14.130  1.00  0.00           C  
ATOM    498  CB  PHE A 231      36.585  11.065  13.240  1.00  0.00           C  
ATOM    499  CG  PHE A 231      36.746   9.800  14.047  1.00  0.00           C  
ATOM    500  CD1 PHE A 231      38.014   9.372  14.424  1.00  0.00           C  
ATOM    501  CD2 PHE A 231      35.630   9.048  14.392  1.00  0.00           C  
ATOM    502  CE1 PHE A 231      38.168   8.185  15.126  1.00  0.00           C  
ATOM    503  CE2 PHE A 231      35.787   7.856  15.090  1.00  0.00           C  
ATOM    504  CZ  PHE A 231      37.057   7.418  15.449  1.00  0.00           C  
ATOM    505  C   PHE A 231      35.160  12.406  14.861  1.00  0.00           C  
ATOM    506  O   PHE A 231      35.077  12.180  16.072  1.00  0.00           O  
ATOM    507  H   PHE A 231      37.625  12.223  15.941  1.00  0.00           H  
ATOM    508  N   ASN A 232      34.069  12.645  14.122  1.00  0.00           N  
ATOM    509  CA  ASN A 232      32.704  12.427  14.612  1.00  0.00           C  
ATOM    510  CB  ASN A 232      31.888  13.670  14.281  1.00  0.00           C  
ATOM    511  CG  ASN A 232      30.638  13.805  15.125  1.00  0.00           C  
ATOM    512  OD1 ASN A 232      30.495  14.804  15.830  1.00  0.00           O  
ATOM    513  ND2 ASN A 232      29.711  12.847  14.987  1.00  0.00           N  
ATOM    514  C   ASN A 232      32.033  11.217  13.917  1.00  0.00           C  
ATOM    515  O   ASN A 232      32.013  11.163  12.684  1.00  0.00           O  
ATOM    516  H   ASN A 232      34.201  12.854  13.148  1.00  0.00           H  
ATOM    517 HD21 ASN A 232      28.917  12.737  15.600  1.00  0.00           H  
ATOM    518 HD22 ASN A 232      29.769  12.131  14.290  1.00  0.00           H  
ATOM    519  N   ILE A 233      31.356  10.340  14.678  1.00  0.00           N  
ATOM    520  CA  ILE A 233      30.416   9.345  14.135  1.00  0.00           C  
ATOM    521  CB  ILE A 233      30.700   7.935  14.654  1.00  0.00           C  
ATOM    522  CG2 ILE A 233      29.724   6.932  14.034  1.00  0.00           C  
ATOM    523  CG1 ILE A 233      32.145   7.532  14.364  1.00  0.00           C  
ATOM    524  CD1 ILE A 233      32.442   6.090  14.782  1.00  0.00           C  
ATOM    525  C   ILE A 233      28.966   9.771  14.444  1.00  0.00           C  
ATOM    526  O   ILE A 233      28.509   9.699  15.591  1.00  0.00           O  
ATOM    527  H   ILE A 233      31.389  10.415  15.675  1.00  0.00           H  
ATOM    528  N   LEU A 234      28.246  10.210  13.405  1.00  0.00           N  
ATOM    529  CA  LEU A 234      26.781  10.271  13.392  1.00  0.00           C  
ATOM    530  CB  LEU A 234      26.364  11.225  12.280  1.00  0.00           C  
ATOM    531  CG  LEU A 234      27.077  12.564  12.447  1.00  0.00           C  
ATOM    532  CD1 LEU A 234      27.300  13.279  11.114  1.00  0.00           C  
ATOM    533  CD2 LEU A 234      26.379  13.425  13.498  1.00  0.00           C  
ATOM    534  C   LEU A 234      26.170   8.865  13.147  1.00  0.00           C  
ATOM    535  O   LEU A 234      26.473   8.228  12.136  1.00  0.00           O  
ATOM    536  H   LEU A 234      28.696  10.194  12.509  1.00  0.00           H  
ATOM    537  N   ILE A 235      25.290   8.369  14.027  1.00  0.00           N  
ATOM    538  CA  ILE A 235      24.789   6.983  13.993  1.00  0.00           C  
ATOM    539  CB  ILE A 235      24.948   6.340  15.368  1.00  0.00           C  
ATOM    540  CG2 ILE A 235      24.412   4.908  15.362  1.00  0.00           C  
ATOM    541  CG1 ILE A 235      26.401   6.433  15.837  1.00  0.00           C  
ATOM    542  CD1 ILE A 235      26.622   5.862  17.237  1.00  0.00           C  
ATOM    543  C   ILE A 235      23.307   6.928  13.547  1.00  0.00           C  
ATOM    544  O   ILE A 235      22.409   7.372  14.270  1.00  0.00           O  
ATOM    545  H   ILE A 235      24.908   8.961  14.736  1.00  0.00           H  
ATOM    546  N   LEU A 236      23.037   6.385  12.352  1.00  0.00           N  
ATOM    547  CA  LEU A 236      21.765   6.603  11.661  1.00  0.00           C  
ATOM    548  CB  LEU A 236      22.007   6.935  10.190  1.00  0.00           C  
ATOM    549  CG  LEU A 236      23.021   8.061   9.990  1.00  0.00           C  
ATOM    550  CD1 LEU A 236      23.377   8.225   8.517  1.00  0.00           C  
ATOM    551  CD2 LEU A 236      22.560   9.380  10.609  1.00  0.00           C  
ATOM    552  C   LEU A 236      20.819   5.386  11.770  1.00  0.00           C  
ATOM    553  O   LEU A 236      20.553   4.696  10.787  1.00  0.00           O  
ATOM    554  H   LEU A 236      23.735   5.838  11.896  1.00  0.00           H  
ATOM    555  N   TYR A 237      20.221   5.176  12.951  1.00  0.00           N  
ATOM    556  CA  TYR A 237      19.232   4.116  13.250  1.00  0.00           C  
ATOM    557  CB  TYR A 237      18.982   3.962  14.753  1.00  0.00           C  
ATOM    558  CG  TYR A 237      19.709   2.721  15.239  1.00  0.00           C  
ATOM    559  CD1 TYR A 237      20.768   2.833  16.134  1.00  0.00           C  
ATOM    560  CE1 TYR A 237      21.436   1.694  16.577  1.00  0.00           C  
ATOM    561  CD2 TYR A 237      19.326   1.460  14.791  1.00  0.00           C  
ATOM    562  CE2 TYR A 237      19.995   0.321  15.234  1.00  0.00           C  
ATOM    563  CZ  TYR A 237      21.055   0.433  16.129  1.00  0.00           C  
ATOM    564  OH  TYR A 237      21.728  -0.695  16.572  1.00  0.00           O  
ATOM    565  C   TYR A 237      17.924   3.999  12.408  1.00  0.00           C  
ATOM    566  O   TYR A 237      16.957   3.366  12.822  1.00  0.00           O  
ATOM    567  H   TYR A 237      20.474   5.818  13.677  1.00  0.00           H  
ATOM    568  HH  TYR A 237      21.493  -1.419  15.986  1.00  0.00           H  
ATOM    569  N   SER A 238      17.848   4.605  11.222  1.00  0.00           N  
ATOM    570  CA  SER A 238      16.781   4.362  10.242  1.00  0.00           C  
ATOM    571  CB  SER A 238      15.593   5.259  10.594  1.00  0.00           C  
ATOM    572  OG  SER A 238      15.512   5.424  12.015  1.00  0.00           O  
ATOM    573  C   SER A 238      17.278   4.649   8.810  1.00  0.00           C  
ATOM    574  O   SER A 238      17.758   5.743   8.508  1.00  0.00           O  
ATOM    575  H   SER A 238      18.604   5.150  10.861  1.00  0.00           H  
ATOM    576  HG  SER A 238      15.632   4.554  12.390  1.00  0.00           H  
ATOM    577  N   THR A 239      17.328   3.589   7.985  1.00  0.00           N  
ATOM    578  CA  THR A 239      18.118   3.543   6.735  1.00  0.00           C  
ATOM    579  CB  THR A 239      17.540   4.601   5.812  1.00  0.00           C  
ATOM    580  OG1 THR A 239      16.111   4.480   5.879  1.00  0.00           O  
ATOM    581  CG2 THR A 239      18.040   4.486   4.370  1.00  0.00           C  
ATOM    582  C   THR A 239      19.586   3.718   7.105  1.00  0.00           C  
ATOM    583  O   THR A 239      20.320   2.769   7.228  1.00  0.00           O  
ATOM    584  H   THR A 239      16.934   2.730   8.303  1.00  0.00           H  
ATOM    585  HG1 THR A 239      15.902   3.658   5.449  1.00  0.00           H  
ATOM    586  N   PRO A 277      13.394  14.675   3.262  1.00  0.00           N1+
ATOM    587  CD  PRO A 277      12.309  13.861   2.732  1.00  0.00           C  
ATOM    588  CA  PRO A 277      13.453  14.668   4.742  1.00  0.00           C  
ATOM    589  CB  PRO A 277      12.615  13.433   5.086  1.00  0.00           C  
ATOM    590  CG  PRO A 277      11.557  13.402   3.979  1.00  0.00           C  
ATOM    591  C   PRO A 277      14.888  14.721   5.348  1.00  0.00           C  
ATOM    592  O   PRO A 277      15.805  15.201   4.689  1.00  0.00           O  
ATOM    593  N   GLN A 278      15.113  14.265   6.592  1.00  0.00           N  
ATOM    594  CA  GLN A 278      16.391  14.490   7.289  1.00  0.00           C  
ATOM    595  CB  GLN A 278      16.164  14.371   8.794  1.00  0.00           C  
ATOM    596  CG  GLN A 278      15.020  15.244   9.310  1.00  0.00           C  
ATOM    597  CD  GLN A 278      15.407  16.702   9.222  1.00  0.00           C  
ATOM    598  OE1 GLN A 278      15.466  17.309   8.156  1.00  0.00           O  
ATOM    599  NE2 GLN A 278      15.686  17.239  10.413  1.00  0.00           N  
ATOM    600  C   GLN A 278      17.562  13.555   6.897  1.00  0.00           C  
ATOM    601  O   GLN A 278      18.661  14.038   6.659  1.00  0.00           O  
ATOM    602  H   GLN A 278      14.374  13.797   7.072  1.00  0.00           H  
ATOM    603 HE21 GLN A 278      15.904  18.207  10.578  1.00  0.00           H  
ATOM    604 HE22 GLN A 278      15.780  16.684  11.246  1.00  0.00           H  
ATOM    605  N   ILE A 279      17.386  12.225   6.837  1.00  0.00           N  
ATOM    606  CA  ILE A 279      18.534  11.290   6.788  1.00  0.00           C  
ATOM    607  CB  ILE A 279      18.030   9.858   6.949  1.00  0.00           C  
ATOM    608  CG2 ILE A 279      19.179   8.848   7.016  1.00  0.00           C  
ATOM    609  CG1 ILE A 279      17.108   9.780   8.169  1.00  0.00           C  
ATOM    610  CD1 ILE A 279      16.122   8.615   8.099  1.00  0.00           C  
ATOM    611  C   ILE A 279      19.372  11.464   5.488  1.00  0.00           C  
ATOM    612  O   ILE A 279      20.598  11.559   5.519  1.00  0.00           O  
ATOM    613  H   ILE A 279      16.457  11.869   6.906  1.00  0.00           H  
ATOM    614  N   GLN A 280      18.708  11.663   4.345  1.00  0.00           N  
ATOM    615  CA  GLN A 280      19.318  12.126   3.103  1.00  0.00           C  
ATOM    616  CB  GLN A 280      18.489  12.036   1.812  1.00  0.00           C  
ATOM    617  CG  GLN A 280      17.097  12.637   1.822  1.00  0.00           C  
ATOM    618  CD  GLN A 280      16.243  11.772   2.705  1.00  0.00           C  
ATOM    619  OE1 GLN A 280      16.457  10.580   2.894  1.00  0.00           O  
ATOM    620  NE2 GLN A 280      15.282  12.454   3.303  1.00  0.00           N  
ATOM    621  C   GLN A 280      20.117  13.453   3.240  1.00  0.00           C  
ATOM    622  O   GLN A 280      21.122  13.602   2.550  1.00  0.00           O  
ATOM    623  H   GLN A 280      17.745  11.403   4.341  1.00  0.00           H  
ATOM    624 HE21 GLN A 280      14.593  12.014   3.874  1.00  0.00           H  
ATOM    625 HE22 GLN A 280      15.252  13.447   3.142  1.00  0.00           H  
ATOM    626  N   LYS A 281      19.813  14.347   4.197  1.00  0.00           N  
ATOM    627  CA  LYS A 281      20.631  15.545   4.429  1.00  0.00           C  
ATOM    628  CB  LYS A 281      19.854  16.496   5.343  1.00  0.00           C  
ATOM    629  CG  LYS A 281      20.563  17.773   5.795  1.00  0.00           C  
ATOM    630  CD  LYS A 281      19.925  18.284   7.087  1.00  0.00           C  
ATOM    631  CE  LYS A 281      18.409  18.417   6.948  1.00  0.00           C  
ATOM    632  NZ  LYS A 281      17.787  18.593   8.266  1.00  0.00           N1+
ATOM    633  C   LYS A 281      21.982  15.178   5.083  1.00  0.00           C  
ATOM    634  O   LYS A 281      22.959  15.921   4.963  1.00  0.00           O  
ATOM    635  H   LYS A 281      19.018  14.207   4.781  1.00  0.00           H  
ATOM    636  HZ1 LYS A 281      18.206  17.988   9.004  1.00  0.00           H  
ATOM    637  HZ2 LYS A 281      16.769  18.389   8.231  1.00  0.00           H  
ATOM    638  HZ3 LYS A 281      17.886  19.536   8.697  1.00  0.00           H  
ATOM    639  N   VAL A 282      22.107  13.988   5.688  1.00  0.00           N  
ATOM    640  CA  VAL A 282      23.412  13.515   6.123  1.00  0.00           C  
ATOM    641  CB  VAL A 282      23.317  12.324   7.065  1.00  0.00           C  
ATOM    642  CG1 VAL A 282      24.674  12.101   7.718  1.00  0.00           C  
ATOM    643  CG2 VAL A 282      22.249  12.558   8.129  1.00  0.00           C  
ATOM    644  C   VAL A 282      24.318  13.233   4.908  1.00  0.00           C  
ATOM    645  O   VAL A 282      25.469  13.656   4.907  1.00  0.00           O  
ATOM    646  H   VAL A 282      21.316  13.375   5.716  1.00  0.00           H  
ATOM    647  N   CYS A 283      23.783  12.718   3.796  1.00  0.00           N  
ATOM    648  CA  CYS A 283      24.527  12.575   2.540  1.00  0.00           C  
ATOM    649  CB  CYS A 283      23.669  11.755   1.582  1.00  0.00           C  
ATOM    650  SG  CYS A 283      22.903  10.363   2.449  1.00  0.00           S  
ATOM    651  C   CYS A 283      24.948  13.935   1.934  1.00  0.00           C  
ATOM    652  O   CYS A 283      25.967  13.990   1.236  1.00  0.00           O  
ATOM    653  H   CYS A 283      22.809  12.482   3.780  1.00  0.00           H  
ATOM    654  N   GLU A 284      24.198  15.016   2.203  1.00  0.00           N  
ATOM    655  CA  GLU A 284      24.541  16.395   1.823  1.00  0.00           C  
ATOM    656  CB  GLU A 284      23.281  17.255   1.900  1.00  0.00           C  
ATOM    657  CG  GLU A 284      22.118  16.687   1.086  1.00  0.00           C  
ATOM    658  CD  GLU A 284      20.826  17.300   1.586  1.00  0.00           C  
ATOM    659  OE1 GLU A 284      20.884  18.337   2.245  1.00  0.00           O  
ATOM    660  OE2 GLU A 284      19.767  16.715   1.361  1.00  0.00           O1-
ATOM    661  C   GLU A 284      25.640  16.992   2.733  1.00  0.00           C  
ATOM    662  O   GLU A 284      26.481  17.734   2.231  1.00  0.00           O  
ATOM    663  H   GLU A 284      23.357  14.915   2.738  1.00  0.00           H  
ATOM    664  N   VAL A 285      25.640  16.708   4.049  1.00  0.00           N  
ATOM    665  CA  VAL A 285      26.671  17.218   4.963  1.00  0.00           C  
ATOM    666  CB  VAL A 285      26.028  17.606   6.307  1.00  0.00           C  
ATOM    667  CG1 VAL A 285      25.594  16.383   7.116  1.00  0.00           C  
ATOM    668  CG2 VAL A 285      26.918  18.550   7.118  1.00  0.00           C  
ATOM    669  C   VAL A 285      27.945  16.349   5.155  1.00  0.00           C  
ATOM    670  O   VAL A 285      29.002  16.895   5.454  1.00  0.00           O  
ATOM    671  H   VAL A 285      24.898  16.136   4.405  1.00  0.00           H  
ATOM    672  N   VAL A 286      27.865  15.013   5.079  1.00  0.00           N  
ATOM    673  CA  VAL A 286      28.923  14.104   5.550  1.00  0.00           C  
ATOM    674  CB  VAL A 286      28.341  12.687   5.628  1.00  0.00           C  
ATOM    675  CG1 VAL A 286      28.243  12.013   4.260  1.00  0.00           C  
ATOM    676  CG2 VAL A 286      29.082  11.837   6.642  1.00  0.00           C  
ATOM    677  C   VAL A 286      30.280  14.132   4.783  1.00  0.00           C  
ATOM    678  O   VAL A 286      30.310  14.248   3.553  1.00  0.00           O  
ATOM    679  H   VAL A 286      27.012  14.633   4.733  1.00  0.00           H  
ATOM    680  N   ASP A 287      31.400  13.872   5.480  1.00  0.00           N  
ATOM    681  CA  ASP A 287      32.655  13.524   4.799  1.00  0.00           C  
ATOM    682  CB  ASP A 287      33.834  13.578   5.782  1.00  0.00           C  
ATOM    683  CG  ASP A 287      34.013  14.938   6.441  1.00  0.00           C  
ATOM    684  OD1 ASP A 287      35.138  15.424   6.474  1.00  0.00           O  
ATOM    685  OD2 ASP A 287      33.053  15.496   6.971  1.00  0.00           O1-
ATOM    686  C   ASP A 287      32.658  12.141   4.111  1.00  0.00           C  
ATOM    687  O   ASP A 287      33.141  12.009   2.988  1.00  0.00           O  
ATOM    688  H   ASP A 287      31.450  13.989   6.475  1.00  0.00           H  
ATOM    689  N   GLY A 288      32.099  11.113   4.772  1.00  0.00           N  
ATOM    690  CA  GLY A 288      32.175   9.727   4.308  1.00  0.00           C  
ATOM    691  C   GLY A 288      31.093   8.758   4.846  1.00  0.00           C  
ATOM    692  O   GLY A 288      30.418   9.010   5.856  1.00  0.00           O  
ATOM    693  H   GLY A 288      31.691  11.280   5.671  1.00  0.00           H  
ATOM    694  N   PHE A 289      30.937   7.631   4.139  1.00  0.00           N  
ATOM    695  CA  PHE A 289      29.790   6.737   4.217  1.00  0.00           C  
ATOM    696  CB  PHE A 289      29.222   6.491   2.822  1.00  0.00           C  
ATOM    697  CG  PHE A 289      28.752   7.779   2.198  1.00  0.00           C  
ATOM    698  CD1 PHE A 289      29.560   8.449   1.286  1.00  0.00           C  
ATOM    699  CD2 PHE A 289      27.501   8.284   2.530  1.00  0.00           C  
ATOM    700  CE1 PHE A 289      29.103   9.613   0.683  1.00  0.00           C  
ATOM    701  CE2 PHE A 289      27.044   9.447   1.925  1.00  0.00           C  
ATOM    702  CZ  PHE A 289      27.839  10.101   0.993  1.00  0.00           C  
ATOM    703  C   PHE A 289      30.083   5.371   4.861  1.00  0.00           C  
ATOM    704  O   PHE A 289      30.647   4.496   4.198  1.00  0.00           O  
ATOM    705  H   PHE A 289      31.634   7.394   3.463  1.00  0.00           H  
ATOM    706  N   ILE A 290      29.699   5.166   6.127  1.00  0.00           N  
ATOM    707  CA  ILE A 290      29.927   3.890   6.807  1.00  0.00           C  
ATOM    708  CB  ILE A 290      30.265   4.102   8.280  1.00  0.00           C  
ATOM    709  CG2 ILE A 290      30.690   2.780   8.914  1.00  0.00           C  
ATOM    710  CG1 ILE A 290      31.324   5.189   8.461  1.00  0.00           C  
ATOM    711  CD1 ILE A 290      31.644   5.446   9.935  1.00  0.00           C  
ATOM    712  C   ILE A 290      28.695   2.963   6.643  1.00  0.00           C  
ATOM    713  O   ILE A 290      27.664   3.147   7.301  1.00  0.00           O  
ATOM    714  H   ILE A 290      29.131   5.850   6.585  1.00  0.00           H  
ATOM    715  N   TYR A 291      28.821   1.940   5.786  1.00  0.00           N  
ATOM    716  CA  TYR A 291      27.777   0.930   5.603  1.00  0.00           C  
ATOM    717  CB  TYR A 291      27.706   0.517   4.134  1.00  0.00           C  
ATOM    718  CG  TYR A 291      26.520  -0.392   3.908  1.00  0.00           C  
ATOM    719  CD1 TYR A 291      26.708  -1.674   3.406  1.00  0.00           C  
ATOM    720  CE1 TYR A 291      25.609  -2.484   3.135  1.00  0.00           C  
ATOM    721  CD2 TYR A 291      25.237   0.060   4.188  1.00  0.00           C  
ATOM    722  CE2 TYR A 291      24.141  -0.751   3.919  1.00  0.00           C  
ATOM    723  CZ  TYR A 291      24.323  -2.012   3.368  1.00  0.00           C  
ATOM    724  OH  TYR A 291      23.224  -2.784   3.047  1.00  0.00           O  
ATOM    725  C   TYR A 291      28.002  -0.315   6.478  1.00  0.00           C  
ATOM    726  O   TYR A 291      28.973  -1.054   6.274  1.00  0.00           O  
ATOM    727  H   TYR A 291      29.701   1.802   5.335  1.00  0.00           H  
ATOM    728  HH  TYR A 291      23.333  -3.167   2.177  1.00  0.00           H  
ATOM    729  N   VAL A 292      27.111  -0.548   7.451  1.00  0.00           N  
ATOM    730  CA  VAL A 292      27.120  -1.776   8.251  1.00  0.00           C  
ATOM    731  CB  VAL A 292      26.556  -1.556   9.647  1.00  0.00           C  
ATOM    732  CG1 VAL A 292      26.981  -2.703  10.565  1.00  0.00           C  
ATOM    733  CG2 VAL A 292      27.031  -0.219  10.199  1.00  0.00           C  
ATOM    734  C   VAL A 292      26.419  -2.945   7.535  1.00  0.00           C  
ATOM    735  O   VAL A 292      25.185  -3.014   7.509  1.00  0.00           O  
ATOM    736  H   VAL A 292      26.319   0.055   7.519  1.00  0.00           H  
ATOM    737  N   ALA A 293      27.197  -3.882   6.971  1.00  0.00           N  
ATOM    738  CA  ALA A 293      26.685  -5.032   6.225  1.00  0.00           C  
ATOM    739  CB  ALA A 293      27.455  -5.203   4.915  1.00  0.00           C  
ATOM    740  C   ALA A 293      26.788  -6.346   7.028  1.00  0.00           C  
ATOM    741  O   ALA A 293      27.744  -6.552   7.778  1.00  0.00           O  
ATOM    742  H   ALA A 293      28.183  -3.833   7.126  1.00  0.00           H  
ATOM    743  N   ASN A 294      25.857  -7.288   6.829  1.00  0.00           N  
ATOM    744  CA  ASN A 294      25.910  -8.568   7.553  1.00  0.00           C  
ATOM    745  CB  ASN A 294      24.525  -9.193   7.530  1.00  0.00           C  
ATOM    746  CG  ASN A 294      24.444 -10.346   8.498  1.00  0.00           C  
ATOM    747  OD1 ASN A 294      25.236 -11.275   8.475  1.00  0.00           O  
ATOM    748  ND2 ASN A 294      23.427 -10.235   9.362  1.00  0.00           N  
ATOM    749  C   ASN A 294      26.986  -9.543   7.004  1.00  0.00           C  
ATOM    750  O   ASN A 294      26.990  -9.858   5.811  1.00  0.00           O  
ATOM    751  H   ASN A 294      25.167  -7.162   6.116  1.00  0.00           H  
ATOM    752 HD21 ASN A 294      23.267 -10.836  10.147  1.00  0.00           H  
ATOM    753 HD22 ASN A 294      22.749  -9.505   9.215  1.00  0.00           H  
ATOM    754  N   ALA A 295      27.780 -10.152   7.899  1.00  0.00           N  
ATOM    755  CA  ALA A 295      28.730 -11.211   7.567  1.00  0.00           C  
ATOM    756  CB  ALA A 295      30.171 -10.723   7.719  1.00  0.00           C  
ATOM    757  C   ALA A 295      28.549 -12.522   8.379  1.00  0.00           C  
ATOM    758  O   ALA A 295      29.437 -13.370   8.302  1.00  0.00           O  
ATOM    759  H   ALA A 295      27.686  -9.886   8.860  1.00  0.00           H  
ATOM    760  N   GLU A 296      27.471 -12.723   9.163  1.00  0.00           N  
ATOM    761  CA  GLU A 296      27.308 -13.947   9.968  1.00  0.00           C  
ATOM    762  CB  GLU A 296      26.309 -13.742  11.103  1.00  0.00           C  
ATOM    763  CG  GLU A 296      26.561 -12.425  11.825  1.00  0.00           C  
ATOM    764  CD  GLU A 296      26.388 -12.602  13.317  1.00  0.00           C  
ATOM    765  OE1 GLU A 296      25.267 -12.575  13.803  1.00  0.00           O  
ATOM    766  OE2 GLU A 296      27.388 -12.734  14.011  1.00  0.00           O1-
ATOM    767  C   GLU A 296      26.904 -15.169   9.115  1.00  0.00           C  
ATOM    768  O   GLU A 296      25.923 -15.115   8.375  1.00  0.00           O  
ATOM    769  H   GLU A 296      26.701 -12.095   9.098  1.00  0.00           H  
ATOM    770  N   ALA A 297      27.560 -16.324   9.295  1.00  0.00           N  
ATOM    771  CA  ALA A 297      27.341 -17.547   8.507  1.00  0.00           C  
ATOM    772  CB  ALA A 297      28.494 -18.535   8.681  1.00  0.00           C  
ATOM    773  C   ALA A 297      26.001 -18.284   8.783  1.00  0.00           C  
ATOM    774  O   ALA A 297      25.821 -19.424   8.358  1.00  0.00           O  
ATOM    775  H   ALA A 297      28.223 -16.322  10.041  1.00  0.00           H  
ATOM    776  N   HIS A 298      25.048 -17.626   9.452  1.00  0.00           N  
ATOM    777  CA  HIS A 298      23.638 -18.032   9.555  1.00  0.00           C  
ATOM    778  CB  HIS A 298      23.231 -18.176  11.028  1.00  0.00           C  
ATOM    779  CG  HIS A 298      22.779 -16.854  11.616  1.00  0.00           C  
ATOM    780  ND1 HIS A 298      23.603 -15.898  12.093  1.00  0.00           N  
ATOM    781  CD2 HIS A 298      21.459 -16.417  11.773  1.00  0.00           C  
ATOM    782  NE2 HIS A 298      21.497 -15.192  12.345  1.00  0.00           N  
ATOM    783  CE1 HIS A 298      22.816 -14.867  12.545  1.00  0.00           C  
ATOM    784  C   HIS A 298      22.682 -17.065   8.822  1.00  0.00           C  
ATOM    785  O   HIS A 298      21.523 -17.403   8.580  1.00  0.00           O  
ATOM    786  H   HIS A 298      25.251 -16.692   9.737  1.00  0.00           H  
ATOM    787  HD1 HIS A 298      24.581 -15.910  12.166  1.00  0.00           H  
ATOM    788  N   LYS A 299      23.156 -15.884   8.396  1.00  0.00           N  
ATOM    789  CA  LYS A 299      22.402 -15.043   7.471  1.00  0.00           C  
ATOM    790  CB  LYS A 299      22.945 -13.605   7.526  1.00  0.00           C  
ATOM    791  CG  LYS A 299      22.407 -12.583   6.506  1.00  0.00           C  
ATOM    792  CD  LYS A 299      21.003 -12.011   6.729  1.00  0.00           C  
ATOM    793  CE  LYS A 299      20.538 -11.076   5.592  1.00  0.00           C  
ATOM    794  NZ  LYS A 299      21.188  -9.755   5.612  1.00  0.00           N1+
ATOM    795  C   LYS A 299      22.473 -15.629   6.039  1.00  0.00           C  
ATOM    796  O   LYS A 299      23.554 -15.897   5.513  1.00  0.00           O  
ATOM    797  H   LYS A 299      24.123 -15.652   8.482  1.00  0.00           H  
ATOM    798  HZ1 LYS A 299      20.727  -9.145   6.327  1.00  0.00           H  
ATOM    799  HZ2 LYS A 299      21.122  -9.274   4.686  1.00  0.00           H  
ATOM    800  HZ3 LYS A 299      22.187  -9.786   5.865  1.00  0.00           H  
ATOM    801  N   ARG A 300      21.319 -15.774   5.378  1.00  0.00           N  
ATOM    802  CA  ARG A 300      21.209 -15.815   3.918  1.00  0.00           C  
ATOM    803  CB  ARG A 300      20.285 -16.961   3.521  1.00  0.00           C  
ATOM    804  CG  ARG A 300      20.811 -18.238   4.174  1.00  0.00           C  
ATOM    805  CD  ARG A 300      19.949 -19.478   3.954  1.00  0.00           C  
ATOM    806  NE  ARG A 300      20.528 -20.607   4.679  1.00  0.00           N  
ATOM    807  CZ  ARG A 300      20.220 -21.884   4.307  1.00  0.00           C  
ATOM    808  NH1 ARG A 300      19.382 -22.089   3.262  1.00  0.00           N  
ATOM    809  NH2 ARG A 300      20.761 -22.922   4.990  1.00  0.00           N1+
ATOM    810  C   ARG A 300      20.720 -14.434   3.424  1.00  0.00           C  
ATOM    811  O   ARG A 300      19.942 -13.778   4.115  1.00  0.00           O  
ATOM    812  H   ARG A 300      20.482 -15.536   5.870  1.00  0.00           H  
ATOM    813  HE  ARG A 300      21.122 -20.349   5.451  1.00  0.00           H  
ATOM    814 HH11 ARG A 300      19.121 -23.005   2.946  1.00  0.00           H  
ATOM    815 HH12 ARG A 300      18.979 -21.323   2.750  1.00  0.00           H  
ATOM    816 HH21 ARG A 300      21.387 -22.771   5.764  1.00  0.00           H  
ATOM    817 HH22 ARG A 300      20.570 -23.881   4.764  1.00  0.00           H  
ATOM    818  N   HIS A 301      21.200 -13.942   2.277  1.00  0.00           N  
ATOM    819  CA  HIS A 301      21.293 -12.492   2.012  1.00  0.00           C  
ATOM    820  CB  HIS A 301      22.703 -12.117   1.616  1.00  0.00           C  
ATOM    821  CG  HIS A 301      23.595 -11.880   2.795  1.00  0.00           C  
ATOM    822  ND1 HIS A 301      23.732 -10.677   3.372  1.00  0.00           N  
ATOM    823  CD2 HIS A 301      24.435 -12.801   3.423  1.00  0.00           C  
ATOM    824  NE2 HIS A 301      25.092 -12.129   4.395  1.00  0.00           N  
ATOM    825  CE1 HIS A 301      24.662 -10.826   4.359  1.00  0.00           C  
ATOM    826  C   HIS A 301      20.441 -12.030   0.802  1.00  0.00           C  
ATOM    827  O   HIS A 301      20.522 -12.592  -0.295  1.00  0.00           O  
ATOM    828  H   HIS A 301      21.596 -14.534   1.577  1.00  0.00           H  
ATOM    829  HD1 HIS A 301      23.250  -9.845   3.131  1.00  0.00           H  
ATOM    830  N   GLU A 302      19.658 -10.961   0.981  1.00  0.00           N  
ATOM    831  CA  GLU A 302      18.802 -10.353  -0.044  1.00  0.00           C  
ATOM    832  CB  GLU A 302      17.490  -9.778   0.495  1.00  0.00           C  
ATOM    833  CG  GLU A 302      16.647  -9.106  -0.604  1.00  0.00           C  
ATOM    834  CD  GLU A 302      16.589  -9.952  -1.870  1.00  0.00           C  
ATOM    835  OE1 GLU A 302      17.479  -9.836  -2.714  1.00  0.00           O  
ATOM    836  OE2 GLU A 302      15.625 -10.686  -2.052  1.00  0.00           O1-
ATOM    837  C   GLU A 302      19.616  -9.330  -0.873  1.00  0.00           C  
ATOM    838  O   GLU A 302      19.534  -8.120  -0.653  1.00  0.00           O  
ATOM    839  H   GLU A 302      19.803 -10.422   1.813  1.00  0.00           H  
ATOM    840  N   TRP A 303      20.508  -9.792  -1.763  1.00  0.00           N  
ATOM    841  CA  TRP A 303      21.518  -8.872  -2.312  1.00  0.00           C  
ATOM    842  CB  TRP A 303      22.540  -9.637  -3.143  1.00  0.00           C  
ATOM    843  CG  TRP A 303      23.387 -10.538  -2.272  1.00  0.00           C  
ATOM    844  CD2 TRP A 303      24.290 -10.178  -1.201  1.00  0.00           C  
ATOM    845  CE2 TRP A 303      24.928 -11.366  -0.765  1.00  0.00           C  
ATOM    846  CE3 TRP A 303      24.594  -8.972  -0.579  1.00  0.00           C  
ATOM    847  CD1 TRP A 303      23.535 -11.923  -2.421  1.00  0.00           C  
ATOM    848  NE1 TRP A 303      24.449 -12.415  -1.544  1.00  0.00           N  
ATOM    849  CZ2 TRP A 303      25.881 -11.305   0.245  1.00  0.00           C  
ATOM    850  CZ3 TRP A 303      25.541  -8.928   0.437  1.00  0.00           C  
ATOM    851  CH2 TRP A 303      26.179 -10.091   0.850  1.00  0.00           C  
ATOM    852  C   TRP A 303      20.954  -7.678  -3.125  1.00  0.00           C  
ATOM    853  O   TRP A 303      21.625  -6.656  -3.258  1.00  0.00           O  
ATOM    854  H   TRP A 303      20.495 -10.778  -1.944  1.00  0.00           H  
ATOM    855  HE1 TRP A 303      24.757 -13.349  -1.530  1.00  0.00           H  
ATOM    856  N   GLN A 304      19.698  -7.748  -3.583  1.00  0.00           N  
ATOM    857  CA  GLN A 304      18.986  -6.658  -4.257  1.00  0.00           C  
ATOM    858  CB  GLN A 304      17.805  -7.169  -5.103  1.00  0.00           C  
ATOM    859  CG  GLN A 304      16.456  -7.442  -4.437  1.00  0.00           C  
ATOM    860  CD  GLN A 304      15.624  -8.309  -5.357  1.00  0.00           C  
ATOM    861  OE1 GLN A 304      15.159  -7.891  -6.409  1.00  0.00           O  
ATOM    862  NE2 GLN A 304      15.456  -9.556  -4.917  1.00  0.00           N  
ATOM    863  C   GLN A 304      18.723  -5.442  -3.320  1.00  0.00           C  
ATOM    864  O   GLN A 304      19.348  -4.386  -3.491  1.00  0.00           O  
ATOM    865  H   GLN A 304      19.193  -8.591  -3.379  1.00  0.00           H  
ATOM    866 HE21 GLN A 304      14.933 -10.216  -5.445  1.00  0.00           H  
ATOM    867 HE22 GLN A 304      15.858  -9.854  -4.038  1.00  0.00           H  
ATOM    868  N   ASP A 305      17.930  -5.595  -2.245  1.00  0.00           N  
ATOM    869  CA  ASP A 305      17.865  -4.553  -1.209  1.00  0.00           C  
ATOM    870  CB  ASP A 305      16.701  -4.739  -0.241  1.00  0.00           C  
ATOM    871  CG  ASP A 305      16.581  -3.475   0.594  1.00  0.00           C  
ATOM    872  OD1 ASP A 305      16.579  -2.380   0.030  1.00  0.00           O  
ATOM    873  OD2 ASP A 305      16.494  -3.578   1.814  1.00  0.00           O1-
ATOM    874  C   ASP A 305      19.188  -4.326  -0.439  1.00  0.00           C  
ATOM    875  O   ASP A 305      19.508  -3.193  -0.079  1.00  0.00           O  
ATOM    876  H   ASP A 305      17.548  -6.499  -2.056  1.00  0.00           H  
ATOM    877  N   GLU A 306      20.014  -5.352  -0.212  1.00  0.00           N  
ATOM    878  CA  GLU A 306      21.265  -5.177   0.527  1.00  0.00           C  
ATOM    879  CB  GLU A 306      21.804  -6.495   1.128  1.00  0.00           C  
ATOM    880  CG  GLU A 306      20.997  -6.959   2.357  1.00  0.00           C  
ATOM    881  CD  GLU A 306      21.589  -8.190   3.045  1.00  0.00           C  
ATOM    882  OE1 GLU A 306      22.486  -8.074   3.876  1.00  0.00           O  
ATOM    883  OE2 GLU A 306      21.098  -9.295   2.850  1.00  0.00           O1-
ATOM    884  C   GLU A 306      22.355  -4.394  -0.274  1.00  0.00           C  
ATOM    885  O   GLU A 306      23.069  -3.587   0.333  1.00  0.00           O  
ATOM    886  H   GLU A 306      19.742  -6.265  -0.515  1.00  0.00           H  
ATOM    887  N   PHE A 307      22.345  -4.394  -1.619  1.00  0.00           N  
ATOM    888  CA  PHE A 307      22.856  -3.259  -2.415  1.00  0.00           C  
ATOM    889  CB  PHE A 307      22.946  -3.730  -3.879  1.00  0.00           C  
ATOM    890  CG  PHE A 307      23.287  -2.620  -4.848  1.00  0.00           C  
ATOM    891  CD1 PHE A 307      24.605  -2.121  -4.912  1.00  0.00           C  
ATOM    892  CD2 PHE A 307      22.266  -2.101  -5.675  1.00  0.00           C  
ATOM    893  CE1 PHE A 307      24.905  -1.080  -5.811  1.00  0.00           C  
ATOM    894  CE2 PHE A 307      22.564  -1.057  -6.571  1.00  0.00           C  
ATOM    895  CZ  PHE A 307      23.880  -0.553  -6.624  1.00  0.00           C  
ATOM    896  C   PHE A 307      22.115  -1.902  -2.282  1.00  0.00           C  
ATOM    897  O   PHE A 307      22.721  -0.862  -1.992  1.00  0.00           O  
ATOM    898  H   PHE A 307      21.824  -5.109  -2.091  1.00  0.00           H  
ATOM    899  N   SER A 308      20.791  -1.886  -2.487  1.00  0.00           N  
ATOM    900  CA  SER A 308      20.007  -0.641  -2.533  1.00  0.00           C  
ATOM    901  CB  SER A 308      18.631  -1.006  -3.093  1.00  0.00           C  
ATOM    902  OG  SER A 308      18.802  -1.732  -4.321  1.00  0.00           O  
ATOM    903  C   SER A 308      19.940   0.124  -1.190  1.00  0.00           C  
ATOM    904  O   SER A 308      19.764   1.342  -1.195  1.00  0.00           O  
ATOM    905  H   SER A 308      20.305  -2.748  -2.640  1.00  0.00           H  
ATOM    906  HG  SER A 308      18.854  -2.659  -4.095  1.00  0.00           H  
ATOM    907  N   HIS A 309      20.217  -0.540  -0.061  1.00  0.00           N  
ATOM    908  CA  HIS A 309      20.403   0.109   1.249  1.00  0.00           C  
ATOM    909  CB  HIS A 309      19.932  -0.801   2.374  1.00  0.00           C  
ATOM    910  CG  HIS A 309      18.572  -0.341   2.838  1.00  0.00           C  
ATOM    911  ND1 HIS A 309      17.412  -0.931   2.499  1.00  0.00           N  
ATOM    912  CD2 HIS A 309      18.297   0.743   3.676  1.00  0.00           C  
ATOM    913  NE2 HIS A 309      16.951   0.804   3.844  1.00  0.00           N  
ATOM    914  CE1 HIS A 309      16.409  -0.232   3.116  1.00  0.00           C  
ATOM    915  C   HIS A 309      21.851   0.592   1.509  1.00  0.00           C  
ATOM    916  O   HIS A 309      22.103   1.235   2.530  1.00  0.00           O  
ATOM    917  H   HIS A 309      20.306  -1.535  -0.098  1.00  0.00           H  
ATOM    918  HD1 HIS A 309      17.282  -1.727   1.915  1.00  0.00           H  
ATOM    919  N   ILE A 310      22.781   0.414   0.556  1.00  0.00           N  
ATOM    920  CA  ILE A 310      23.857   1.387   0.366  1.00  0.00           C  
ATOM    921  CB  ILE A 310      25.068   0.766  -0.307  1.00  0.00           C  
ATOM    922  CG2 ILE A 310      26.290   1.646  -0.059  1.00  0.00           C  
ATOM    923  CG1 ILE A 310      25.274  -0.678   0.128  1.00  0.00           C  
ATOM    924  CD1 ILE A 310      26.376  -1.360  -0.671  1.00  0.00           C  
ATOM    925  C   ILE A 310      23.342   2.553  -0.499  1.00  0.00           C  
ATOM    926  O   ILE A 310      23.385   3.701  -0.061  1.00  0.00           O  
ATOM    927  H   ILE A 310      22.575  -0.220  -0.188  1.00  0.00           H  
ATOM    928  N   MET A 311      22.801   2.267  -1.693  1.00  0.00           N  
ATOM    929  CA  MET A 311      22.422   3.296  -2.668  1.00  0.00           C  
ATOM    930  CB  MET A 311      21.773   2.643  -3.887  1.00  0.00           C  
ATOM    931  CG  MET A 311      21.417   3.652  -4.979  1.00  0.00           C  
ATOM    932  SD  MET A 311      20.757   2.856  -6.451  1.00  0.00           S  
ATOM    933  CE  MET A 311      19.427   1.935  -5.664  1.00  0.00           C  
ATOM    934  C   MET A 311      21.506   4.398  -2.073  1.00  0.00           C  
ATOM    935  O   MET A 311      21.812   5.581  -2.228  1.00  0.00           O  
ATOM    936  H   MET A 311      22.748   1.298  -1.946  1.00  0.00           H  
ATOM    937  N   ALA A 312      20.487   4.041  -1.271  1.00  0.00           N  
ATOM    938  CA  ALA A 312      19.584   4.994  -0.599  1.00  0.00           C  
ATOM    939  CB  ALA A 312      18.428   4.247   0.070  1.00  0.00           C  
ATOM    940  C   ALA A 312      20.263   5.900   0.467  1.00  0.00           C  
ATOM    941  O   ALA A 312      19.620   6.754   1.077  1.00  0.00           O  
ATOM    942  H   ALA A 312      20.344   3.068  -1.104  1.00  0.00           H  
ATOM    943  N   MET A 313      21.561   5.704   0.716  1.00  0.00           N  
ATOM    944  CA  MET A 313      22.407   6.504   1.581  1.00  0.00           C  
ATOM    945  CB  MET A 313      22.901   5.694   2.776  1.00  0.00           C  
ATOM    946  CG  MET A 313      21.789   5.304   3.747  1.00  0.00           C  
ATOM    947  SD  MET A 313      20.934   6.734   4.428  1.00  0.00           S  
ATOM    948  CE  MET A 313      22.375   7.658   4.984  1.00  0.00           C  
ATOM    949  C   MET A 313      23.615   7.105   0.825  1.00  0.00           C  
ATOM    950  O   MET A 313      24.482   7.669   1.490  1.00  0.00           O  
ATOM    951  H   MET A 313      22.044   4.983   0.222  1.00  0.00           H  
ATOM    952  N   THR A 314      23.752   6.978  -0.514  1.00  0.00           N  
ATOM    953  CA  THR A 314      25.018   7.400  -1.159  1.00  0.00           C  
ATOM    954  CB  THR A 314      25.975   6.204  -1.062  1.00  0.00           C  
ATOM    955  OG1 THR A 314      25.789   5.570   0.208  1.00  0.00           O  
ATOM    956  CG2 THR A 314      27.451   6.579  -1.223  1.00  0.00           C  
ATOM    957  C   THR A 314      24.892   8.011  -2.584  1.00  0.00           C  
ATOM    958  O   THR A 314      25.740   7.790  -3.450  1.00  0.00           O  
ATOM    959  H   THR A 314      23.086   6.480  -1.071  1.00  0.00           H  
ATOM    960  HG1 THR A 314      25.765   6.280   0.844  1.00  0.00           H  
ATOM    961  N   ASP A 315      23.872   8.847  -2.832  1.00  0.00           N  
ATOM    962  CA  ASP A 315      23.673   9.499  -4.136  1.00  0.00           C  
ATOM    963  CB  ASP A 315      22.194   9.897  -4.299  1.00  0.00           C  
ATOM    964  CG  ASP A 315      21.926  10.438  -5.696  1.00  0.00           C  
ATOM    965  OD1 ASP A 315      22.035  11.644  -5.882  1.00  0.00           O  
ATOM    966  OD2 ASP A 315      21.669   9.655  -6.609  1.00  0.00           O1-
ATOM    967  C   ASP A 315      24.647  10.672  -4.484  1.00  0.00           C  
ATOM    968  O   ASP A 315      24.908  11.527  -3.629  1.00  0.00           O  
ATOM    969  H   ASP A 315      23.245   9.077  -2.091  1.00  0.00           H  
ATOM    970  N   PRO A 316      25.133  10.806  -5.735  1.00  0.00           N  
ATOM    971  CD  PRO A 316      25.011   9.795  -6.774  1.00  0.00           C  
ATOM    972  CA  PRO A 316      26.114  11.829  -6.101  1.00  0.00           C  
ATOM    973  CB  PRO A 316      26.760  11.256  -7.363  1.00  0.00           C  
ATOM    974  CG  PRO A 316      26.412   9.770  -7.357  1.00  0.00           C  
ATOM    975  C   PRO A 316      25.541  13.251  -6.333  1.00  0.00           C  
ATOM    976  O   PRO A 316      26.301  14.219  -6.303  1.00  0.00           O  
ATOM    977  N   ALA A 317      24.223  13.417  -6.511  1.00  0.00           N  
ATOM    978  CA  ALA A 317      23.554  14.723  -6.544  1.00  0.00           C  
ATOM    979  CB  ALA A 317      22.299  14.667  -7.416  1.00  0.00           C  
ATOM    980  C   ALA A 317      23.166  15.193  -5.121  1.00  0.00           C  
ATOM    981  O   ALA A 317      23.089  16.392  -4.863  1.00  0.00           O  
ATOM    982  H   ALA A 317      23.649  12.594  -6.524  1.00  0.00           H  
ATOM    983  N   PHE A 318      22.992  14.253  -4.186  1.00  0.00           N  
ATOM    984  CA  PHE A 318      23.085  14.503  -2.753  1.00  0.00           C  
ATOM    985  CB  PHE A 318      22.516  13.333  -1.949  1.00  0.00           C  
ATOM    986  CG  PHE A 318      21.009  13.393  -1.984  1.00  0.00           C  
ATOM    987  CD1 PHE A 318      20.349  14.418  -1.318  1.00  0.00           C  
ATOM    988  CD2 PHE A 318      20.282  12.432  -2.674  1.00  0.00           C  
ATOM    989  CE1 PHE A 318      18.962  14.483  -1.341  1.00  0.00           C  
ATOM    990  CE2 PHE A 318      18.894  12.496  -2.698  1.00  0.00           C  
ATOM    991  CZ  PHE A 318      18.234  13.522  -2.032  1.00  0.00           C  
ATOM    992  C   PHE A 318      24.490  14.878  -2.232  1.00  0.00           C  
ATOM    993  O   PHE A 318      24.638  15.871  -1.524  1.00  0.00           O  
ATOM    994  H   PHE A 318      22.920  13.307  -4.510  1.00  0.00           H  
ATOM    995  N   GLY A 319      25.557  14.209  -2.697  1.00  0.00           N  
ATOM    996  CA  GLY A 319      26.872  14.857  -2.730  1.00  0.00           C  
ATOM    997  C   GLY A 319      28.046  14.023  -3.309  1.00  0.00           C  
ATOM    998  O   GLY A 319      28.076  12.797  -3.194  1.00  0.00           O  
ATOM    999  H   GLY A 319      25.443  13.348  -3.199  1.00  0.00           H  
ATOM   1000  N   SER A 320      29.079  14.712  -3.815  1.00  0.00           N  
ATOM   1001  CA  SER A 320      30.018  14.192  -4.822  1.00  0.00           C  
ATOM   1002  CB  SER A 320      30.931  15.378  -5.136  1.00  0.00           C  
ATOM   1003  OG  SER A 320      30.160  16.571  -4.920  1.00  0.00           O  
ATOM   1004  C   SER A 320      30.742  12.851  -4.539  1.00  0.00           C  
ATOM   1005  O   SER A 320      31.158  12.539  -3.416  1.00  0.00           O  
ATOM   1006  H   SER A 320      29.123  15.700  -3.671  1.00  0.00           H  
ATOM   1007  HG  SER A 320      30.106  17.028  -5.754  1.00  0.00           H  
ATOM   1008  N   SER A 321      30.945  12.071  -5.609  1.00  0.00           N  
ATOM   1009  CA  SER A 321      31.377  10.670  -5.605  1.00  0.00           C  
ATOM   1010  CB  SER A 321      31.106  10.055  -6.972  1.00  0.00           C  
ATOM   1011  OG  SER A 321      29.829  10.513  -7.424  1.00  0.00           O  
ATOM   1012  C   SER A 321      32.863  10.470  -5.252  1.00  0.00           C  
ATOM   1013  O   SER A 321      33.294   9.337  -5.071  1.00  0.00           O  
ATOM   1014  H   SER A 321      30.557  12.379  -6.479  1.00  0.00           H  
ATOM   1015  HG  SER A 321      29.193  10.055  -6.879  1.00  0.00           H  
ATOM   1016  N   GLY A 322      33.668  11.534  -5.132  1.00  0.00           N  
ATOM   1017  CA  GLY A 322      35.042  11.415  -4.633  1.00  0.00           C  
ATOM   1018  C   GLY A 322      35.112  11.053  -3.129  1.00  0.00           C  
ATOM   1019  O   GLY A 322      36.142  10.564  -2.656  1.00  0.00           O  
ATOM   1020  H   GLY A 322      33.268  12.440  -5.243  1.00  0.00           H  
ATOM   1021  N   ARG A 323      34.011  11.260  -2.393  1.00  0.00           N  
ATOM   1022  CA  ARG A 323      33.860  10.868  -0.991  1.00  0.00           C  
ATOM   1023  CB  ARG A 323      32.575  11.482  -0.425  1.00  0.00           C  
ATOM   1024  CG  ARG A 323      32.587  13.010  -0.418  1.00  0.00           C  
ATOM   1025  CD  ARG A 323      31.328  13.583   0.235  1.00  0.00           C  
ATOM   1026  NE  ARG A 323      30.123  13.114  -0.447  1.00  0.00           N  
ATOM   1027  CZ  ARG A 323      28.913  13.329   0.154  1.00  0.00           C  
ATOM   1028  NH1 ARG A 323      28.835  13.964   1.342  1.00  0.00           N  
ATOM   1029  NH2 ARG A 323      27.784  12.911  -0.450  1.00  0.00           N1+
ATOM   1030  C   ARG A 323      33.853   9.336  -0.753  1.00  0.00           C  
ATOM   1031  O   ARG A 323      33.297   8.590  -1.559  1.00  0.00           O  
ATOM   1032  H   ARG A 323      33.180  11.570  -2.855  1.00  0.00           H  
ATOM   1033  HE  ARG A 323      30.251  12.698  -1.358  1.00  0.00           H  
ATOM   1034 HH11 ARG A 323      27.939  14.217   1.727  1.00  0.00           H  
ATOM   1035 HH12 ARG A 323      29.641  14.216   1.904  1.00  0.00           H  
ATOM   1036 HH21 ARG A 323      27.789  12.435  -1.342  1.00  0.00           H  
ATOM   1037 HH22 ARG A 323      26.883  13.094  -0.030  1.00  0.00           H  
ATOM   1038  N   PRO A 324      34.386   8.852   0.384  1.00  0.00           N  
ATOM   1039  CD  PRO A 324      34.965   9.673   1.444  1.00  0.00           C  
ATOM   1040  CA  PRO A 324      34.573   7.426   0.617  1.00  0.00           C  
ATOM   1041  CB  PRO A 324      35.620   7.412   1.727  1.00  0.00           C  
ATOM   1042  CG  PRO A 324      35.364   8.684   2.526  1.00  0.00           C  
ATOM   1043  C   PRO A 324      33.305   6.642   1.010  1.00  0.00           C  
ATOM   1044  O   PRO A 324      32.524   7.033   1.890  1.00  0.00           O  
ATOM   1045  N   LEU A 325      33.214   5.430   0.448  1.00  0.00           N  
ATOM   1046  CA  LEU A 325      32.343   4.363   0.927  1.00  0.00           C  
ATOM   1047  CB  LEU A 325      31.638   3.723  -0.265  1.00  0.00           C  
ATOM   1048  CG  LEU A 325      30.671   2.606   0.117  1.00  0.00           C  
ATOM   1049  CD1 LEU A 325      29.634   3.049   1.150  1.00  0.00           C  
ATOM   1050  CD2 LEU A 325      30.021   2.019  -1.132  1.00  0.00           C  
ATOM   1051  C   LEU A 325      33.121   3.316   1.764  1.00  0.00           C  
ATOM   1052  O   LEU A 325      33.955   2.548   1.270  1.00  0.00           O  
ATOM   1053  H   LEU A 325      33.896   5.176  -0.241  1.00  0.00           H  
ATOM   1054  N   LEU A 326      32.829   3.245   3.066  1.00  0.00           N  
ATOM   1055  CA  LEU A 326      33.362   2.217   3.956  1.00  0.00           C  
ATOM   1056  CB  LEU A 326      33.679   2.839   5.315  1.00  0.00           C  
ATOM   1057  CG  LEU A 326      34.237   1.843   6.329  1.00  0.00           C  
ATOM   1058  CD1 LEU A 326      35.453   1.091   5.785  1.00  0.00           C  
ATOM   1059  CD2 LEU A 326      34.520   2.520   7.671  1.00  0.00           C  
ATOM   1060  C   LEU A 326      32.351   1.062   4.096  1.00  0.00           C  
ATOM   1061  O   LEU A 326      31.330   1.192   4.782  1.00  0.00           O  
ATOM   1062  H   LEU A 326      32.102   3.829   3.412  1.00  0.00           H  
ATOM   1063  N   VAL A 327      32.626  -0.078   3.455  1.00  0.00           N  
ATOM   1064  CA  VAL A 327      31.819  -1.278   3.645  1.00  0.00           C  
ATOM   1065  CB  VAL A 327      31.831  -2.123   2.377  1.00  0.00           C  
ATOM   1066  CG1 VAL A 327      30.956  -3.362   2.547  1.00  0.00           C  
ATOM   1067  CG2 VAL A 327      31.434  -1.279   1.167  1.00  0.00           C  
ATOM   1068  C   VAL A 327      32.348  -2.095   4.843  1.00  0.00           C  
ATOM   1069  O   VAL A 327      33.355  -2.802   4.725  1.00  0.00           O  
ATOM   1070  H   VAL A 327      33.502  -0.169   2.981  1.00  0.00           H  
ATOM   1071  N   LEU A 328      31.642  -2.055   5.981  1.00  0.00           N  
ATOM   1072  CA  LEU A 328      31.920  -2.925   7.128  1.00  0.00           C  
ATOM   1073  CB  LEU A 328      31.472  -2.295   8.442  1.00  0.00           C  
ATOM   1074  CG  LEU A 328      32.242  -1.049   8.853  1.00  0.00           C  
ATOM   1075  CD1 LEU A 328      31.745  -0.552  10.210  1.00  0.00           C  
ATOM   1076  CD2 LEU A 328      33.754  -1.279   8.841  1.00  0.00           C  
ATOM   1077  C   LEU A 328      31.169  -4.267   7.001  1.00  0.00           C  
ATOM   1078  O   LEU A 328      29.952  -4.340   7.201  1.00  0.00           O  
ATOM   1079  H   LEU A 328      30.797  -1.518   5.995  1.00  0.00           H  
ATOM   1080  N   SER A 329      31.899  -5.340   6.679  1.00  0.00           N  
ATOM   1081  CA  SER A 329      31.380  -6.710   6.602  1.00  0.00           C  
ATOM   1082  CB  SER A 329      32.272  -7.392   5.585  1.00  0.00           C  
ATOM   1083  OG  SER A 329      32.591  -6.393   4.603  1.00  0.00           O  
ATOM   1084  C   SER A 329      31.350  -7.312   8.023  1.00  0.00           C  
ATOM   1085  O   SER A 329      32.324  -7.892   8.512  1.00  0.00           O  
ATOM   1086  H   SER A 329      32.880  -5.233   6.538  1.00  0.00           H  
ATOM   1087  HG  SER A 329      31.851  -5.801   4.578  1.00  0.00           H  
ATOM   1088  N   CYS A 330      30.251  -7.089   8.744  1.00  0.00           N  
ATOM   1089  CA  CYS A 330      30.182  -7.162  10.201  1.00  0.00           C  
ATOM   1090  CB  CYS A 330      29.539  -5.882  10.732  1.00  0.00           C  
ATOM   1091  SG  CYS A 330      30.263  -5.343  12.300  1.00  0.00           S  
ATOM   1092  C   CYS A 330      29.474  -8.443  10.705  1.00  0.00           C  
ATOM   1093  O   CYS A 330      28.371  -8.779  10.266  1.00  0.00           O  
ATOM   1094  H   CYS A 330      29.447  -6.734   8.276  1.00  0.00           H  
ATOM   1095  N   ILE A 331      30.064  -9.132  11.691  1.00  0.00           N  
ATOM   1096  CA  ILE A 331      29.335 -10.063  12.569  1.00  0.00           C  
ATOM   1097  CB  ILE A 331      30.105 -11.365  12.747  1.00  0.00           C  
ATOM   1098  CG2 ILE A 331      30.358 -11.981  11.384  1.00  0.00           C  
ATOM   1099  CG1 ILE A 331      31.400 -11.184  13.530  1.00  0.00           C  
ATOM   1100  CD1 ILE A 331      32.152 -12.507  13.666  1.00  0.00           C  
ATOM   1101  C   ILE A 331      29.047  -9.424  13.946  1.00  0.00           C  
ATOM   1102  O   ILE A 331      29.515  -8.310  14.214  1.00  0.00           O  
ATOM   1103  H   ILE A 331      30.948  -8.803  12.025  1.00  0.00           H  
ATOM   1104  N   SER A 332      28.361 -10.142  14.850  1.00  0.00           N  
ATOM   1105  CA  SER A 332      28.218  -9.731  16.251  1.00  0.00           C  
ATOM   1106  CB  SER A 332      27.181 -10.690  16.827  1.00  0.00           C  
ATOM   1107  OG  SER A 332      26.089 -10.762  15.892  1.00  0.00           O  
ATOM   1108  C   SER A 332      29.601  -9.722  16.944  1.00  0.00           C  
ATOM   1109  O   SER A 332      30.089  -8.671  17.344  1.00  0.00           O  
ATOM   1110  H   SER A 332      27.940 -11.011  14.595  1.00  0.00           H  
ATOM   1111  HG  SER A 332      26.227 -11.525  15.313  1.00  0.00           H  
ATOM   1112  N   GLN A 333      30.280 -10.871  17.017  1.00  0.00           N  
ATOM   1113  CA  GLN A 333      31.421 -11.144  17.904  1.00  0.00           C  
ATOM   1114  CB  GLN A 333      30.873 -11.392  19.299  1.00  0.00           C  
ATOM   1115  CG  GLN A 333      29.708 -12.383  19.253  1.00  0.00           C  
ATOM   1116  CD  GLN A 333      28.925 -12.258  20.529  1.00  0.00           C  
ATOM   1117  OE1 GLN A 333      27.716 -12.015  20.524  1.00  0.00           O  
ATOM   1118  NE2 GLN A 333      29.729 -12.279  21.599  1.00  0.00           N  
ATOM   1119  C   GLN A 333      32.229 -12.354  17.377  1.00  0.00           C  
ATOM   1120  O   GLN A 333      31.624 -13.294  16.858  1.00  0.00           O  
ATOM   1121  H   GLN A 333      29.952 -11.702  16.562  1.00  0.00           H  
ATOM   1122 HE21 GLN A 333      30.567 -12.836  21.558  1.00  0.00           H  
ATOM   1123 HE22 GLN A 333      29.574 -11.670  22.383  1.00  0.00           H  
ATOM   1124  N   GLY A 334      33.570 -12.352  17.450  1.00  0.00           N  
ATOM   1125  CA  GLY A 334      34.438 -13.377  16.843  1.00  0.00           C  
ATOM   1126  C   GLY A 334      34.127 -14.862  17.147  1.00  0.00           C  
ATOM   1127  O   GLY A 334      34.483 -15.737  16.360  1.00  0.00           O  
ATOM   1128  H   GLY A 334      34.025 -11.527  17.792  1.00  0.00           H  
ATOM   1129  N   ASP A 335      33.413 -15.167  18.231  1.00  0.00           N  
ATOM   1130  CA  ASP A 335      32.862 -16.473  18.572  1.00  0.00           C  
ATOM   1131  CB  ASP A 335      32.506 -16.497  20.059  1.00  0.00           C  
ATOM   1132  CG  ASP A 335      31.565 -15.349  20.352  1.00  0.00           C  
ATOM   1133  OD1 ASP A 335      30.357 -15.532  20.247  1.00  0.00           O  
ATOM   1134  OD2 ASP A 335      32.048 -14.266  20.678  1.00  0.00           O1-
ATOM   1135  C   ASP A 335      31.659 -16.950  17.720  1.00  0.00           C  
ATOM   1136  O   ASP A 335      31.400 -18.153  17.635  1.00  0.00           O  
ATOM   1137  H   ASP A 335      33.089 -14.435  18.836  1.00  0.00           H  
ATOM   1138  N   VAL A 336      30.988 -16.048  16.991  1.00  0.00           N  
ATOM   1139  CA  VAL A 336      30.063 -16.431  15.926  1.00  0.00           C  
ATOM   1140  CB  VAL A 336      28.969 -15.383  15.722  1.00  0.00           C  
ATOM   1141  CG1 VAL A 336      27.967 -15.853  14.664  1.00  0.00           C  
ATOM   1142  CG2 VAL A 336      28.271 -15.054  17.042  1.00  0.00           C  
ATOM   1143  C   VAL A 336      30.852 -16.667  14.614  1.00  0.00           C  
ATOM   1144  O   VAL A 336      31.656 -15.824  14.213  1.00  0.00           O  
ATOM   1145  H   VAL A 336      31.244 -15.091  17.110  1.00  0.00           H  
ATOM   1146  N   LYS A 337      30.568 -17.744  13.860  1.00  0.00           N  
ATOM   1147  CA  LYS A 337      31.214 -17.916  12.559  1.00  0.00           C  
ATOM   1148  CB  LYS A 337      30.982 -19.308  11.970  1.00  0.00           C  
ATOM   1149  CG  LYS A 337      31.848 -19.475  10.718  1.00  0.00           C  
ATOM   1150  CD  LYS A 337      31.569 -20.731   9.897  1.00  0.00           C  
ATOM   1151  CE  LYS A 337      32.405 -20.754   8.615  1.00  0.00           C  
ATOM   1152  NZ  LYS A 337      32.133 -19.549   7.815  1.00  0.00           N1+
ATOM   1153  C   LYS A 337      30.795 -16.834  11.528  1.00  0.00           C  
ATOM   1154  O   LYS A 337      29.636 -16.754  11.111  1.00  0.00           O  
ATOM   1155  H   LYS A 337      29.859 -18.365  14.188  1.00  0.00           H  
ATOM   1156  HZ1 LYS A 337      31.111 -19.429   7.673  1.00  0.00           H  
ATOM   1157  HZ2 LYS A 337      32.604 -19.616   6.893  1.00  0.00           H  
ATOM   1158  HZ3 LYS A 337      32.491 -18.692   8.291  1.00  0.00           H  
ATOM   1159  N   ARG A 338      31.791 -16.149  10.958  1.00  0.00           N  
ATOM   1160  CA  ARG A 338      31.614 -15.296   9.789  1.00  0.00           C  
ATOM   1161  CB  ARG A 338      32.629 -14.153   9.819  1.00  0.00           C  
ATOM   1162  CG  ARG A 338      34.112 -14.532   9.824  1.00  0.00           C  
ATOM   1163  CD  ARG A 338      34.997 -13.324  10.159  1.00  0.00           C  
ATOM   1164  NE  ARG A 338      34.669 -12.187   9.302  1.00  0.00           N  
ATOM   1165  CZ  ARG A 338      34.045 -11.084   9.810  1.00  0.00           C  
ATOM   1166  NH1 ARG A 338      33.951 -10.906  11.147  1.00  0.00           N  
ATOM   1167  NH2 ARG A 338      33.527 -10.191   8.954  1.00  0.00           N1+
ATOM   1168  C   ARG A 338      31.633 -16.042   8.427  1.00  0.00           C  
ATOM   1169  O   ARG A 338      32.355 -17.022   8.213  1.00  0.00           O  
ATOM   1170  H   ARG A 338      32.690 -16.241  11.384  1.00  0.00           H  
ATOM   1171  HE  ARG A 338      34.892 -12.249   8.315  1.00  0.00           H  
ATOM   1172 HH11 ARG A 338      33.512 -10.088  11.545  1.00  0.00           H  
ATOM   1173 HH12 ARG A 338      34.330 -11.568  11.800  1.00  0.00           H  
ATOM   1174 HH21 ARG A 338      33.708 -10.284   7.959  1.00  0.00           H  
ATOM   1175 HH22 ARG A 338      32.964  -9.395   9.204  1.00  0.00           H  
ATOM   1176  N   MET A 339      30.929 -15.478   7.444  1.00  0.00           N  
ATOM   1177  CA  MET A 339      31.276 -15.514   6.025  1.00  0.00           C  
ATOM   1178  CB  MET A 339      29.970 -15.273   5.253  1.00  0.00           C  
ATOM   1179  CG  MET A 339      30.104 -15.097   3.737  1.00  0.00           C  
ATOM   1180  SD  MET A 339      28.568 -14.583   2.957  1.00  0.00           S  
ATOM   1181  CE  MET A 339      28.429 -12.967   3.741  1.00  0.00           C  
ATOM   1182  C   MET A 339      32.315 -14.402   5.683  1.00  0.00           C  
ATOM   1183  O   MET A 339      32.218 -13.296   6.218  1.00  0.00           O  
ATOM   1184  H   MET A 339      30.343 -14.718   7.691  1.00  0.00           H  
ATOM   1185  N   PRO A 340      33.310 -14.639   4.806  1.00  0.00           N  
ATOM   1186  CD  PRO A 340      33.569 -15.918   4.149  1.00  0.00           C  
ATOM   1187  CA  PRO A 340      34.353 -13.646   4.503  1.00  0.00           C  
ATOM   1188  CB  PRO A 340      35.513 -14.538   4.061  1.00  0.00           C  
ATOM   1189  CG  PRO A 340      34.831 -15.688   3.323  1.00  0.00           C  
ATOM   1190  C   PRO A 340      33.970 -12.598   3.423  1.00  0.00           C  
ATOM   1191  O   PRO A 340      33.318 -12.893   2.415  1.00  0.00           O  
ATOM   1192  N   CYS A 341      34.485 -11.375   3.576  1.00  0.00           N  
ATOM   1193  CA  CYS A 341      34.144 -10.186   2.781  1.00  0.00           C  
ATOM   1194  CB  CYS A 341      34.938  -8.996   3.311  1.00  0.00           C  
ATOM   1195  SG  CYS A 341      36.725  -9.267   3.195  1.00  0.00           S  
ATOM   1196  C   CYS A 341      34.356 -10.294   1.254  1.00  0.00           C  
ATOM   1197  O   CYS A 341      33.707  -9.578   0.492  1.00  0.00           O  
ATOM   1198  H   CYS A 341      34.978 -11.213   4.443  1.00  0.00           H  
ATOM   1199  N   PHE A 342      35.223 -11.197   0.780  1.00  0.00           N  
ATOM   1200  CA  PHE A 342      35.520 -11.396  -0.641  1.00  0.00           C  
ATOM   1201  CB  PHE A 342      36.668 -12.424  -0.791  1.00  0.00           C  
ATOM   1202  CG  PHE A 342      36.330 -13.623  -1.658  1.00  0.00           C  
ATOM   1203  CD1 PHE A 342      35.784 -14.781  -1.062  1.00  0.00           C  
ATOM   1204  CD2 PHE A 342      36.559 -13.558  -3.051  1.00  0.00           C  
ATOM   1205  CE1 PHE A 342      35.445 -15.883  -1.872  1.00  0.00           C  
ATOM   1206  CE2 PHE A 342      36.219 -14.658  -3.862  1.00  0.00           C  
ATOM   1207  CZ  PHE A 342      35.660 -15.807  -3.265  1.00  0.00           C  
ATOM   1208  C   PHE A 342      34.324 -11.631  -1.589  1.00  0.00           C  
ATOM   1209  O   PHE A 342      34.240 -11.013  -2.649  1.00  0.00           O  
ATOM   1210  H   PHE A 342      35.711 -11.722   1.476  1.00  0.00           H  
ATOM   1211  N   TYR A 343      33.323 -12.406  -1.154  1.00  0.00           N  
ATOM   1212  CA  TYR A 343      32.085 -12.593  -1.924  1.00  0.00           C  
ATOM   1213  CB  TYR A 343      31.478 -13.946  -1.491  1.00  0.00           C  
ATOM   1214  CG  TYR A 343      30.013 -14.124  -1.846  1.00  0.00           C  
ATOM   1215  CD1 TYR A 343      29.062 -13.910  -0.829  1.00  0.00           C  
ATOM   1216  CE1 TYR A 343      27.702 -14.047  -1.132  1.00  0.00           C  
ATOM   1217  CD2 TYR A 343      29.646 -14.497  -3.155  1.00  0.00           C  
ATOM   1218  CE2 TYR A 343      28.282 -14.639  -3.457  1.00  0.00           C  
ATOM   1219  CZ  TYR A 343      27.331 -14.389  -2.445  1.00  0.00           C  
ATOM   1220  OH  TYR A 343      25.983 -14.462  -2.742  1.00  0.00           O  
ATOM   1221  C   TYR A 343      31.072 -11.430  -1.817  1.00  0.00           C  
ATOM   1222  O   TYR A 343      30.487 -10.985  -2.805  1.00  0.00           O  
ATOM   1223  H   TYR A 343      33.433 -12.818  -0.249  1.00  0.00           H  
ATOM   1224  HH  TYR A 343      25.804 -13.950  -3.540  1.00  0.00           H  
ATOM   1225  N   LEU A 344      31.006 -10.818  -0.633  1.00  0.00           N  
ATOM   1226  CA  LEU A 344      30.231  -9.613  -0.346  1.00  0.00           C  
ATOM   1227  CB  LEU A 344      30.209  -9.460   1.181  1.00  0.00           C  
ATOM   1228  CG  LEU A 344      29.551  -8.208   1.761  1.00  0.00           C  
ATOM   1229  CD1 LEU A 344      28.810  -8.519   3.063  1.00  0.00           C  
ATOM   1230  CD2 LEU A 344      30.564  -7.082   1.973  1.00  0.00           C  
ATOM   1231  C   LEU A 344      30.775  -8.367  -1.100  1.00  0.00           C  
ATOM   1232  O   LEU A 344      29.984  -7.545  -1.564  1.00  0.00           O  
ATOM   1233  H   LEU A 344      31.597 -11.169   0.089  1.00  0.00           H  
ATOM   1234  N   ALA A 345      32.090  -8.289  -1.362  1.00  0.00           N  
ATOM   1235  CA  ALA A 345      32.697  -7.288  -2.244  1.00  0.00           C  
ATOM   1236  CB  ALA A 345      34.219  -7.438  -2.243  1.00  0.00           C  
ATOM   1237  C   ALA A 345      32.219  -7.393  -3.710  1.00  0.00           C  
ATOM   1238  O   ALA A 345      32.154  -6.377  -4.406  1.00  0.00           O  
ATOM   1239  H   ALA A 345      32.682  -8.964  -0.926  1.00  0.00           H  
ATOM   1240  N   HIS A 346      31.818  -8.596  -4.156  1.00  0.00           N  
ATOM   1241  CA  HIS A 346      31.041  -8.765  -5.383  1.00  0.00           C  
ATOM   1242  CB  HIS A 346      31.262 -10.203  -5.875  1.00  0.00           C  
ATOM   1243  CG  HIS A 346      30.169 -10.809  -6.738  1.00  0.00           C  
ATOM   1244  ND1 HIS A 346      29.198 -10.147  -7.403  1.00  0.00           N  
ATOM   1245  CD2 HIS A 346      30.008 -12.177  -6.973  1.00  0.00           C  
ATOM   1246  NE2 HIS A 346      28.939 -12.332  -7.784  1.00  0.00           N  
ATOM   1247  CE1 HIS A 346      28.437 -11.085  -8.051  1.00  0.00           C  
ATOM   1248  C   HIS A 346      29.558  -8.449  -5.109  1.00  0.00           C  
ATOM   1249  O   HIS A 346      29.010  -7.585  -5.776  1.00  0.00           O  
ATOM   1250  H   HIS A 346      31.932  -9.376  -3.542  1.00  0.00           H  
ATOM   1251  HD1 HIS A 346      28.984  -9.188  -7.399  1.00  0.00           H  
ATOM   1252  N   GLU A 347      28.896  -9.058  -4.113  1.00  0.00           N  
ATOM   1253  CA  GLU A 347      27.430  -8.967  -4.014  1.00  0.00           C  
ATOM   1254  CB  GLU A 347      26.912 -10.185  -3.279  1.00  0.00           C  
ATOM   1255  CG  GLU A 347      27.140 -11.469  -4.085  1.00  0.00           C  
ATOM   1256  CD  GLU A 347      26.054 -11.721  -5.121  1.00  0.00           C  
ATOM   1257  OE1 GLU A 347      25.223 -12.597  -4.918  1.00  0.00           O  
ATOM   1258  OE2 GLU A 347      26.036 -11.068  -6.154  1.00  0.00           O1-
ATOM   1259  C   GLU A 347      26.840  -7.619  -3.557  1.00  0.00           C  
ATOM   1260  O   GLU A 347      25.654  -7.358  -3.741  1.00  0.00           O  
ATOM   1261  H   GLU A 347      29.385  -9.710  -3.540  1.00  0.00           H  
ATOM   1262  N   LEU A 348      27.643  -6.743  -2.964  1.00  0.00           N  
ATOM   1263  CA  LEU A 348      27.261  -5.340  -2.837  1.00  0.00           C  
ATOM   1264  CB  LEU A 348      27.893  -4.724  -1.596  1.00  0.00           C  
ATOM   1265  CG  LEU A 348      27.336  -5.352  -0.320  1.00  0.00           C  
ATOM   1266  CD1 LEU A 348      27.861  -4.652   0.928  1.00  0.00           C  
ATOM   1267  CD2 LEU A 348      25.809  -5.381  -0.328  1.00  0.00           C  
ATOM   1268  C   LEU A 348      27.529  -4.524  -4.131  1.00  0.00           C  
ATOM   1269  O   LEU A 348      27.303  -3.318  -4.161  1.00  0.00           O  
ATOM   1270  H   LEU A 348      28.581  -7.019  -2.762  1.00  0.00           H  
ATOM   1271  N   HIS A 349      27.971  -5.169  -5.218  1.00  0.00           N  
ATOM   1272  CA  HIS A 349      27.987  -4.698  -6.610  1.00  0.00           C  
ATOM   1273  CB  HIS A 349      26.579  -4.717  -7.175  1.00  0.00           C  
ATOM   1274  CG  HIS A 349      26.292  -6.183  -7.306  1.00  0.00           C  
ATOM   1275  ND1 HIS A 349      25.528  -6.894  -6.461  1.00  0.00           N  
ATOM   1276  CD2 HIS A 349      26.843  -7.041  -8.256  1.00  0.00           C  
ATOM   1277  NE2 HIS A 349      26.408  -8.283  -7.970  1.00  0.00           N  
ATOM   1278  CE1 HIS A 349      25.596  -8.193  -6.871  1.00  0.00           C  
ATOM   1279  C   HIS A 349      28.740  -3.350  -6.809  1.00  0.00           C  
ATOM   1280  O   HIS A 349      28.418  -2.553  -7.687  1.00  0.00           O  
ATOM   1281  H   HIS A 349      28.159  -6.136  -5.077  1.00  0.00           H  
ATOM   1282  HD1 HIS A 349      25.048  -6.593  -5.657  1.00  0.00           H  
ATOM   1283  N   LEU A 350      29.755  -3.081  -5.976  1.00  0.00           N  
ATOM   1284  CA  LEU A 350      30.078  -1.735  -5.502  1.00  0.00           C  
ATOM   1285  CB  LEU A 350      31.111  -1.851  -4.390  1.00  0.00           C  
ATOM   1286  CG  LEU A 350      30.483  -2.515  -3.166  1.00  0.00           C  
ATOM   1287  CD1 LEU A 350      31.457  -3.367  -2.362  1.00  0.00           C  
ATOM   1288  CD2 LEU A 350      29.762  -1.488  -2.303  1.00  0.00           C  
ATOM   1289  C   LEU A 350      30.483  -0.722  -6.594  1.00  0.00           C  
ATOM   1290  O   LEU A 350      30.151   0.454  -6.463  1.00  0.00           O  
ATOM   1291  H   LEU A 350      30.081  -3.874  -5.463  1.00  0.00           H  
ATOM   1292  N   ASN A 351      31.044  -1.143  -7.736  1.00  0.00           N  
ATOM   1293  CA  ASN A 351      31.251  -0.228  -8.864  1.00  0.00           C  
ATOM   1294  CB  ASN A 351      32.064  -0.897  -9.970  1.00  0.00           C  
ATOM   1295  CG  ASN A 351      33.533  -0.895  -9.599  1.00  0.00           C  
ATOM   1296  OD1 ASN A 351      33.931  -0.488  -8.521  1.00  0.00           O  
ATOM   1297  ND2 ASN A 351      34.345  -1.383 -10.532  1.00  0.00           N  
ATOM   1298  C   ASN A 351      29.941   0.385  -9.411  1.00  0.00           C  
ATOM   1299  O   ASN A 351      29.973   1.522  -9.874  1.00  0.00           O  
ATOM   1300  H   ASN A 351      31.275  -2.113  -7.777  1.00  0.00           H  
ATOM   1301 HD21 ASN A 351      35.318  -1.442 -10.314  1.00  0.00           H  
ATOM   1302 HD22 ASN A 351      34.092  -1.621 -11.470  1.00  0.00           H  
ATOM   1303  N   LEU A 352      28.768  -0.240  -9.224  1.00  0.00           N  
ATOM   1304  CA  LEU A 352      27.479   0.390  -9.554  1.00  0.00           C  
ATOM   1305  CB  LEU A 352      26.289  -0.546  -9.333  1.00  0.00           C  
ATOM   1306  CG  LEU A 352      25.801  -1.348 -10.535  1.00  0.00           C  
ATOM   1307  CD1 LEU A 352      26.665  -2.574 -10.785  1.00  0.00           C  
ATOM   1308  CD2 LEU A 352      24.332  -1.744 -10.384  1.00  0.00           C  
ATOM   1309  C   LEU A 352      27.182   1.633  -8.668  1.00  0.00           C  
ATOM   1310  O   LEU A 352      26.278   2.408  -8.978  1.00  0.00           O  
ATOM   1311  H   LEU A 352      28.768  -1.152  -8.819  1.00  0.00           H  
ATOM   1312  N   LEU A 353      27.929   1.850  -7.574  1.00  0.00           N  
ATOM   1313  CA  LEU A 353      27.893   3.090  -6.787  1.00  0.00           C  
ATOM   1314  CB  LEU A 353      28.035   2.747  -5.310  1.00  0.00           C  
ATOM   1315  CG  LEU A 353      26.899   1.819  -4.897  1.00  0.00           C  
ATOM   1316  CD1 LEU A 353      27.221   1.041  -3.628  1.00  0.00           C  
ATOM   1317  CD2 LEU A 353      25.571   2.569  -4.808  1.00  0.00           C  
ATOM   1318  C   LEU A 353      28.961   4.133  -7.221  1.00  0.00           C  
ATOM   1319  O   LEU A 353      29.003   5.235  -6.682  1.00  0.00           O  
ATOM   1320  H   LEU A 353      28.637   1.190  -7.328  1.00  0.00           H  
ATOM   1321  N   ASN A 354      29.840   3.809  -8.182  1.00  0.00           N  
ATOM   1322  CA  ASN A 354      30.929   4.648  -8.737  1.00  0.00           C  
ATOM   1323  CB  ASN A 354      30.374   5.824  -9.553  1.00  0.00           C  
ATOM   1324  CG  ASN A 354      29.550   5.291 -10.706  1.00  0.00           C  
ATOM   1325  OD1 ASN A 354      30.039   4.634 -11.613  1.00  0.00           O  
ATOM   1326  ND2 ASN A 354      28.244   5.564 -10.611  1.00  0.00           N  
ATOM   1327  C   ASN A 354      32.035   5.155  -7.758  1.00  0.00           C  
ATOM   1328  O   ASN A 354      33.136   5.495  -8.192  1.00  0.00           O  
ATOM   1329  H   ASN A 354      29.721   2.905  -8.589  1.00  0.00           H  
ATOM   1330 HD21 ASN A 354      27.640   5.178 -11.305  1.00  0.00           H  
ATOM   1331 HD22 ASN A 354      27.865   6.107  -9.863  1.00  0.00           H  
ATOM   1332  N   HIS A 355      31.755   5.250  -6.455  1.00  0.00           N  
ATOM   1333  CA  HIS A 355      32.636   5.807  -5.411  1.00  0.00           C  
ATOM   1334  CB  HIS A 355      31.837   5.817  -4.094  1.00  0.00           C  
ATOM   1335  CG  HIS A 355      30.922   7.014  -3.943  1.00  0.00           C  
ATOM   1336  ND1 HIS A 355      31.012   7.866  -2.908  1.00  0.00           N  
ATOM   1337  CD2 HIS A 355      29.862   7.421  -4.757  1.00  0.00           C  
ATOM   1338  NE2 HIS A 355      29.319   8.531  -4.193  1.00  0.00           N  
ATOM   1339  CE1 HIS A 355      30.026   8.802  -3.051  1.00  0.00           C  
ATOM   1340  C   HIS A 355      33.958   5.034  -5.159  1.00  0.00           C  
ATOM   1341  O   HIS A 355      34.052   3.844  -5.454  1.00  0.00           O  
ATOM   1342  H   HIS A 355      30.854   4.943  -6.166  1.00  0.00           H  
ATOM   1343  HD1 HIS A 355      31.694   7.838  -2.202  1.00  0.00           H  
ATOM   1344  N   PRO A 356      34.944   5.623  -4.449  1.00  0.00           N  
ATOM   1345  CD  PRO A 356      35.082   7.054  -4.203  1.00  0.00           C  
ATOM   1346  CA  PRO A 356      36.015   4.851  -3.828  1.00  0.00           C  
ATOM   1347  CB  PRO A 356      37.019   5.931  -3.415  1.00  0.00           C  
ATOM   1348  CG  PRO A 356      36.175   7.173  -3.152  1.00  0.00           C  
ATOM   1349  C   PRO A 356      35.491   3.996  -2.645  1.00  0.00           C  
ATOM   1350  O   PRO A 356      34.851   4.504  -1.715  1.00  0.00           O  
ATOM   1351  N   TRP A 357      35.769   2.683  -2.677  1.00  0.00           N  
ATOM   1352  CA  TRP A 357      35.233   1.721  -1.709  1.00  0.00           C  
ATOM   1353  CB  TRP A 357      34.059   0.893  -2.258  1.00  0.00           C  
ATOM   1354  CG  TRP A 357      34.289   0.277  -3.623  1.00  0.00           C  
ATOM   1355  CD2 TRP A 357      34.506  -1.110  -3.963  1.00  0.00           C  
ATOM   1356  CE2 TRP A 357      34.546  -1.200  -5.395  1.00  0.00           C  
ATOM   1357  CE3 TRP A 357      34.651  -2.280  -3.191  1.00  0.00           C  
ATOM   1358  CD1 TRP A 357      34.222   0.939  -4.857  1.00  0.00           C  
ATOM   1359  NE1 TRP A 357      34.371   0.080  -5.896  1.00  0.00           N  
ATOM   1360  CZ2 TRP A 357      34.703  -2.453  -6.024  1.00  0.00           C  
ATOM   1361  CZ3 TRP A 357      34.812  -3.528  -3.831  1.00  0.00           C  
ATOM   1362  CH2 TRP A 357      34.833  -3.617  -5.239  1.00  0.00           C  
ATOM   1363  C   TRP A 357      36.280   0.840  -0.997  1.00  0.00           C  
ATOM   1364  O   TRP A 357      37.044   0.121  -1.643  1.00  0.00           O  
ATOM   1365  H   TRP A 357      36.330   2.360  -3.439  1.00  0.00           H  
ATOM   1366  HE1 TRP A 357      34.325   0.315  -6.851  1.00  0.00           H  
ATOM   1367  N   LEU A 358      36.254   0.820   0.344  1.00  0.00           N  
ATOM   1368  CA  LEU A 358      36.953  -0.207   1.123  1.00  0.00           C  
ATOM   1369  CB  LEU A 358      37.649   0.361   2.361  1.00  0.00           C  
ATOM   1370  CG  LEU A 358      38.517  -0.671   3.096  1.00  0.00           C  
ATOM   1371  CD1 LEU A 358      39.712  -1.118   2.253  1.00  0.00           C  
ATOM   1372  CD2 LEU A 358      38.935  -0.195   4.487  1.00  0.00           C  
ATOM   1373  C   LEU A 358      35.961  -1.299   1.562  1.00  0.00           C  
ATOM   1374  O   LEU A 358      35.015  -1.003   2.297  1.00  0.00           O  
ATOM   1375  H   LEU A 358      35.601   1.431   0.801  1.00  0.00           H  
ATOM   1376  N   VAL A 359      36.230  -2.566   1.202  1.00  0.00           N  
ATOM   1377  CA  VAL A 359      35.585  -3.726   1.838  1.00  0.00           C  
ATOM   1378  CB  VAL A 359      35.244  -4.809   0.815  1.00  0.00           C  
ATOM   1379  CG1 VAL A 359      34.426  -5.944   1.432  1.00  0.00           C  
ATOM   1380  CG2 VAL A 359      34.462  -4.185  -0.331  1.00  0.00           C  
ATOM   1381  C   VAL A 359      36.359  -4.293   3.040  1.00  0.00           C  
ATOM   1382  O   VAL A 359      37.418  -4.906   2.905  1.00  0.00           O  
ATOM   1383  H   VAL A 359      37.001  -2.737   0.581  1.00  0.00           H  
ATOM   1384  N   GLN A 360      35.817  -4.086   4.239  1.00  0.00           N  
ATOM   1385  CA  GLN A 360      36.481  -4.385   5.500  1.00  0.00           C  
ATOM   1386  CB  GLN A 360      36.475  -3.107   6.343  1.00  0.00           C  
ATOM   1387  CG  GLN A 360      37.084  -3.225   7.741  1.00  0.00           C  
ATOM   1388  CD  GLN A 360      38.581  -3.443   7.658  1.00  0.00           C  
ATOM   1389  OE1 GLN A 360      39.342  -2.591   7.225  1.00  0.00           O  
ATOM   1390  NE2 GLN A 360      38.976  -4.639   8.101  1.00  0.00           N  
ATOM   1391  C   GLN A 360      35.767  -5.543   6.240  1.00  0.00           C  
ATOM   1392  O   GLN A 360      34.649  -5.360   6.717  1.00  0.00           O  
ATOM   1393  H   GLN A 360      34.885  -3.733   4.291  1.00  0.00           H  
ATOM   1394 HE21 GLN A 360      39.953  -4.844   8.077  1.00  0.00           H  
ATOM   1395 HE22 GLN A 360      38.319  -5.303   8.465  1.00  0.00           H  
ATOM   1396  N   ASP A 361      36.391  -6.721   6.413  1.00  0.00           N  
ATOM   1397  CA  ASP A 361      35.883  -7.692   7.403  1.00  0.00           C  
ATOM   1398  CB  ASP A 361      36.574  -9.061   7.274  1.00  0.00           C  
ATOM   1399  CG  ASP A 361      35.565 -10.100   6.790  1.00  0.00           C  
ATOM   1400  OD1 ASP A 361      34.451  -9.732   6.436  1.00  0.00           O  
ATOM   1401  OD2 ASP A 361      35.849 -11.293   6.809  1.00  0.00           O1-
ATOM   1402  C   ASP A 361      35.899  -7.110   8.843  1.00  0.00           C  
ATOM   1403  O   ASP A 361      36.782  -6.311   9.179  1.00  0.00           O  
ATOM   1404  H   ASP A 361      37.273  -6.879   5.974  1.00  0.00           H  
ATOM   1405  N   THR A 362      34.857  -7.375   9.655  1.00  0.00           N  
ATOM   1406  CA  THR A 362      34.574  -6.605  10.896  1.00  0.00           C  
ATOM   1407  CB  THR A 362      33.793  -5.349  10.489  1.00  0.00           C  
ATOM   1408  OG1 THR A 362      34.328  -4.815   9.281  1.00  0.00           O  
ATOM   1409  CG2 THR A 362      33.753  -4.265  11.567  1.00  0.00           C  
ATOM   1410  C   THR A 362      33.833  -7.398  12.019  1.00  0.00           C  
ATOM   1411  O   THR A 362      33.117  -8.371  11.758  1.00  0.00           O  
ATOM   1412  H   THR A 362      34.110  -7.919   9.281  1.00  0.00           H  
ATOM   1413  HG1 THR A 362      35.270  -4.951   9.311  1.00  0.00           H  
ATOM   1414  N   GLU A 363      33.933  -6.949  13.279  1.00  0.00           N  
ATOM   1415  CA  GLU A 363      33.057  -7.348  14.396  1.00  0.00           C  
ATOM   1416  CB  GLU A 363      33.847  -8.128  15.437  1.00  0.00           C  
ATOM   1417  CG  GLU A 363      34.464  -9.389  14.847  1.00  0.00           C  
ATOM   1418  CD  GLU A 363      35.457  -9.940  15.833  1.00  0.00           C  
ATOM   1419  OE1 GLU A 363      35.182  -9.914  17.027  1.00  0.00           O  
ATOM   1420  OE2 GLU A 363      36.534 -10.341  15.414  1.00  0.00           O1-
ATOM   1421  C   GLU A 363      32.371  -6.136  15.073  1.00  0.00           C  
ATOM   1422  O   GLU A 363      33.010  -5.110  15.321  1.00  0.00           O  
ATOM   1423  H   GLU A 363      34.541  -6.187  13.511  1.00  0.00           H  
ATOM   1424  N   ALA A 364      31.093  -6.288  15.448  1.00  0.00           N  
ATOM   1425  CA  ALA A 364      30.310  -5.223  16.075  1.00  0.00           C  
ATOM   1426  CB  ALA A 364      28.813  -5.497  15.930  1.00  0.00           C  
ATOM   1427  C   ALA A 364      30.631  -5.067  17.573  1.00  0.00           C  
ATOM   1428  O   ALA A 364      30.801  -3.960  18.075  1.00  0.00           O  
ATOM   1429  H   ALA A 364      30.646  -7.177  15.323  1.00  0.00           H  
ATOM   1430  N   GLU A 365      30.678  -6.174  18.311  1.00  0.00           N  
ATOM   1431  CA  GLU A 365      30.879  -6.189  19.757  1.00  0.00           C  
ATOM   1432  CB  GLU A 365      30.441  -7.535  20.324  1.00  0.00           C  
ATOM   1433  CG  GLU A 365      30.560  -7.673  21.841  1.00  0.00           C  
ATOM   1434  CD  GLU A 365      29.871  -8.964  22.220  1.00  0.00           C  
ATOM   1435  OE1 GLU A 365      30.196  -9.545  23.253  1.00  0.00           O  
ATOM   1436  OE2 GLU A 365      29.001  -9.387  21.465  1.00  0.00           O1-
ATOM   1437  C   GLU A 365      32.339  -5.859  20.149  1.00  0.00           C  
ATOM   1438  O   GLU A 365      32.582  -4.924  20.915  1.00  0.00           O  
ATOM   1439  H   GLU A 365      30.629  -7.050  17.844  1.00  0.00           H  
ATOM   1440  N   THR A 366      33.311  -6.546  19.531  1.00  0.00           N  
ATOM   1441  CA  THR A 366      34.743  -6.494  19.879  1.00  0.00           C  
ATOM   1442  CB  THR A 366      35.234  -7.875  19.520  1.00  0.00           C  
ATOM   1443  OG1 THR A 366      34.080  -8.692  19.283  1.00  0.00           O  
ATOM   1444  CG2 THR A 366      36.158  -8.492  20.571  1.00  0.00           C  
ATOM   1445  C   THR A 366      35.521  -5.351  19.166  1.00  0.00           C  
ATOM   1446  O   THR A 366      36.748  -5.294  19.229  1.00  0.00           O  
ATOM   1447  H   THR A 366      33.051  -7.250  18.872  1.00  0.00           H  
ATOM   1448  HG1 THR A 366      34.390  -9.346  18.658  1.00  0.00           H  
ATOM   1449  N   LEU A 367      34.835  -4.511  18.378  1.00  0.00           N  
ATOM   1450  CA  LEU A 367      35.366  -3.437  17.508  1.00  0.00           C  
ATOM   1451  CB  LEU A 367      36.051  -2.350  18.340  1.00  0.00           C  
ATOM   1452  CG  LEU A 367      35.141  -1.693  19.374  1.00  0.00           C  
ATOM   1453  CD1 LEU A 367      35.950  -0.915  20.409  1.00  0.00           C  
ATOM   1454  CD2 LEU A 367      34.072  -0.822  18.716  1.00  0.00           C  
ATOM   1455  C   LEU A 367      36.336  -3.874  16.370  1.00  0.00           C  
ATOM   1456  O   LEU A 367      36.575  -3.111  15.427  1.00  0.00           O  
ATOM   1457  H   LEU A 367      33.845  -4.639  18.364  1.00  0.00           H  
ATOM   1458  N   THR A 368      36.839  -5.112  16.414  1.00  0.00           N  
ATOM   1459  CA  THR A 368      37.745  -5.749  15.461  1.00  0.00           C  
ATOM   1460  CB  THR A 368      37.678  -7.238  15.756  1.00  0.00           C  
ATOM   1461  OG1 THR A 368      36.930  -7.452  16.960  1.00  0.00           O  
ATOM   1462  CG2 THR A 368      39.066  -7.871  15.840  1.00  0.00           C  
ATOM   1463  C   THR A 368      37.429  -5.446  13.986  1.00  0.00           C  
ATOM   1464  O   THR A 368      36.286  -5.541  13.537  1.00  0.00           O  
ATOM   1465  H   THR A 368      36.656  -5.659  17.229  1.00  0.00           H  
ATOM   1466  HG1 THR A 368      36.636  -8.370  16.906  1.00  0.00           H  
ATOM   1467  N   GLY A 369      38.459  -5.103  13.205  1.00  0.00           N  
ATOM   1468  CA  GLY A 369      38.363  -4.760  11.785  1.00  0.00           C  
ATOM   1469  C   GLY A 369      37.879  -3.319  11.511  1.00  0.00           C  
ATOM   1470  O   GLY A 369      38.388  -2.665  10.599  1.00  0.00           O  
ATOM   1471  H   GLY A 369      39.344  -4.980  13.652  1.00  0.00           H  
ATOM   1472  N   PHE A 370      37.014  -2.741  12.358  1.00  0.00           N  
ATOM   1473  CA  PHE A 370      36.586  -1.353  12.189  1.00  0.00           C  
ATOM   1474  CB  PHE A 370      35.329  -1.131  13.039  1.00  0.00           C  
ATOM   1475  CG  PHE A 370      34.758   0.261  12.891  1.00  0.00           C  
ATOM   1476  CD1 PHE A 370      34.295   0.931  14.018  1.00  0.00           C  
ATOM   1477  CD2 PHE A 370      34.672   0.869  11.643  1.00  0.00           C  
ATOM   1478  CE1 PHE A 370      33.725   2.193  13.895  1.00  0.00           C  
ATOM   1479  CE2 PHE A 370      34.104   2.131  11.519  1.00  0.00           C  
ATOM   1480  CZ  PHE A 370      33.617   2.787  12.643  1.00  0.00           C  
ATOM   1481  C   PHE A 370      37.651  -0.285  12.504  1.00  0.00           C  
ATOM   1482  O   PHE A 370      37.684   0.754  11.852  1.00  0.00           O  
ATOM   1483  H   PHE A 370      36.663  -3.254  13.147  1.00  0.00           H  
ATOM   1484  N   LEU A 371      38.648  -0.596  13.344  1.00  0.00           N  
ATOM   1485  CA  LEU A 371      39.809   0.288  13.533  1.00  0.00           C  
ATOM   1486  CB  LEU A 371      40.800  -0.356  14.498  1.00  0.00           C  
ATOM   1487  CG  LEU A 371      40.401  -0.147  15.955  1.00  0.00           C  
ATOM   1488  CD1 LEU A 371      41.173  -1.072  16.896  1.00  0.00           C  
ATOM   1489  CD2 LEU A 371      40.544   1.324  16.348  1.00  0.00           C  
ATOM   1490  C   LEU A 371      40.523   0.617  12.196  1.00  0.00           C  
ATOM   1491  O   LEU A 371      40.715   1.791  11.879  1.00  0.00           O  
ATOM   1492  H   LEU A 371      38.556  -1.426  13.893  1.00  0.00           H  
ATOM   1493  N   ASN A 372      40.768  -0.385  11.340  1.00  0.00           N  
ATOM   1494  CA  ASN A 372      41.391  -0.157  10.030  1.00  0.00           C  
ATOM   1495  CB  ASN A 372      41.826  -1.471   9.378  1.00  0.00           C  
ATOM   1496  CG  ASN A 372      42.739  -2.260  10.299  1.00  0.00           C  
ATOM   1497  OD1 ASN A 372      42.477  -3.412  10.621  1.00  0.00           O  
ATOM   1498  ND2 ASN A 372      43.817  -1.603  10.736  1.00  0.00           N  
ATOM   1499  C   ASN A 372      40.458   0.635   9.098  1.00  0.00           C  
ATOM   1500  O   ASN A 372      40.904   1.495   8.336  1.00  0.00           O  
ATOM   1501  H   ASN A 372      40.526  -1.312  11.620  1.00  0.00           H  
ATOM   1502 HD21 ASN A 372      44.478  -2.059  11.324  1.00  0.00           H  
ATOM   1503 HD22 ASN A 372      43.999  -0.631  10.543  1.00  0.00           H  
ATOM   1504  N   GLY A 373      39.146   0.399   9.210  1.00  0.00           N  
ATOM   1505  CA  GLY A 373      38.161   1.159   8.456  1.00  0.00           C  
ATOM   1506  C   GLY A 373      38.056   2.630   8.903  1.00  0.00           C  
ATOM   1507  O   GLY A 373      37.966   3.522   8.057  1.00  0.00           O  
ATOM   1508  H   GLY A 373      38.860  -0.341   9.818  1.00  0.00           H  
ATOM   1509  N   ILE A 374      38.115   2.904  10.213  1.00  0.00           N  
ATOM   1510  CA  ILE A 374      38.102   4.267  10.738  1.00  0.00           C  
ATOM   1511  CB  ILE A 374      37.590   4.257  12.183  1.00  0.00           C  
ATOM   1512  CG2 ILE A 374      38.687   4.540  13.206  1.00  0.00           C  
ATOM   1513  CG1 ILE A 374      36.359   5.154  12.321  1.00  0.00           C  
ATOM   1514  CD1 ILE A 374      36.597   6.599  11.889  1.00  0.00           C  
ATOM   1515  C   ILE A 374      39.477   4.966  10.568  1.00  0.00           C  
ATOM   1516  O   ILE A 374      39.525   6.186  10.425  1.00  0.00           O  
ATOM   1517  H   ILE A 374      38.317   2.159  10.847  1.00  0.00           H  
ATOM   1518  N   GLU A 375      40.585   4.218  10.492  1.00  0.00           N  
ATOM   1519  CA  GLU A 375      41.861   4.752  10.018  1.00  0.00           C  
ATOM   1520  CB  GLU A 375      42.999   3.751  10.199  1.00  0.00           C  
ATOM   1521  CG  GLU A 375      43.400   3.436  11.635  1.00  0.00           C  
ATOM   1522  CD  GLU A 375      44.453   2.349  11.586  1.00  0.00           C  
ATOM   1523  OE1 GLU A 375      45.575   2.599  12.018  1.00  0.00           O  
ATOM   1524  OE2 GLU A 375      44.153   1.261  11.096  1.00  0.00           O1-
ATOM   1525  C   GLU A 375      41.803   5.084   8.503  1.00  0.00           C  
ATOM   1526  O   GLU A 375      42.006   6.240   8.122  1.00  0.00           O  
ATOM   1527  H   GLU A 375      40.542   3.237  10.683  1.00  0.00           H  
ATOM   1528  N   TRP A 376      41.374   4.147   7.640  1.00  0.00           N  
ATOM   1529  CA  TRP A 376      41.264   4.425   6.197  1.00  0.00           C  
ATOM   1530  CB  TRP A 376      40.793   3.110   5.551  1.00  0.00           C  
ATOM   1531  CG  TRP A 376      40.377   3.250   4.102  1.00  0.00           C  
ATOM   1532  CD2 TRP A 376      39.075   3.532   3.535  1.00  0.00           C  
ATOM   1533  CE2 TRP A 376      39.230   3.564   2.107  1.00  0.00           C  
ATOM   1534  CE3 TRP A 376      37.801   3.756   4.103  1.00  0.00           C  
ATOM   1535  CD1 TRP A 376      41.223   3.127   3.002  1.00  0.00           C  
ATOM   1536  NE1 TRP A 376      40.569   3.309   1.830  1.00  0.00           N  
ATOM   1537  CZ2 TRP A 376      38.116   3.821   1.279  1.00  0.00           C  
ATOM   1538  CZ3 TRP A 376      36.695   4.012   3.266  1.00  0.00           C  
ATOM   1539  CH2 TRP A 376      36.851   4.043   1.863  1.00  0.00           C  
ATOM   1540  C   TRP A 376      40.263   5.541   5.838  1.00  0.00           C  
ATOM   1541  O   TRP A 376      40.553   6.386   4.992  1.00  0.00           O  
ATOM   1542  H   TRP A 376      41.241   3.228   8.000  1.00  0.00           H  
ATOM   1543  HE1 TRP A 376      41.002   3.269   0.948  1.00  0.00           H  
ATOM   1544  N   ILE A 377      39.110   5.638   6.515  1.00  0.00           N  
ATOM   1545  CA  ILE A 377      38.170   6.719   6.195  1.00  0.00           C  
ATOM   1546  CB  ILE A 377      36.773   6.417   6.749  1.00  0.00           C  
ATOM   1547  CG2 ILE A 377      36.686   6.726   8.239  1.00  0.00           C  
ATOM   1548  CG1 ILE A 377      35.682   7.114   5.936  1.00  0.00           C  
ATOM   1549  CD1 ILE A 377      34.272   6.697   6.357  1.00  0.00           C  
ATOM   1550  C   ILE A 377      38.711   8.118   6.634  1.00  0.00           C  
ATOM   1551  O   ILE A 377      38.228   9.125   6.121  1.00  0.00           O  
ATOM   1552  H   ILE A 377      38.893   4.964   7.220  1.00  0.00           H  
ATOM   1553  N   LEU A 378      39.776   8.196   7.457  1.00  0.00           N  
ATOM   1554  CA  LEU A 378      40.562   9.421   7.667  1.00  0.00           C  
ATOM   1555  CB  LEU A 378      41.125   9.455   9.088  1.00  0.00           C  
ATOM   1556  CG  LEU A 378      40.068   9.804  10.136  1.00  0.00           C  
ATOM   1557  CD1 LEU A 378      40.572   9.571  11.560  1.00  0.00           C  
ATOM   1558  CD2 LEU A 378      39.556  11.233   9.950  1.00  0.00           C  
ATOM   1559  C   LEU A 378      41.708   9.583   6.633  1.00  0.00           C  
ATOM   1560  O   LEU A 378      41.934  10.704   6.168  1.00  0.00           O  
ATOM   1561  H   LEU A 378      40.141   7.354   7.857  1.00  0.00           H  
ATOM   1562  N   GLU A 379      42.364   8.502   6.174  1.00  0.00           N  
ATOM   1563  CA  GLU A 379      43.244   8.573   4.993  1.00  0.00           C  
ATOM   1564  CB  GLU A 379      43.697   7.152   4.623  1.00  0.00           C  
ATOM   1565  CG  GLU A 379      45.145   6.730   4.906  1.00  0.00           C  
ATOM   1566  CD  GLU A 379      46.097   7.286   3.863  1.00  0.00           C  
ATOM   1567  OE1 GLU A 379      46.422   8.456   3.945  1.00  0.00           O  
ATOM   1568  OE2 GLU A 379      46.556   6.571   2.972  1.00  0.00           O1-
ATOM   1569  C   GLU A 379      42.463   9.161   3.789  1.00  0.00           C  
ATOM   1570  O   GLU A 379      42.941  10.066   3.107  1.00  0.00           O  
ATOM   1571  H   GLU A 379      42.205   7.628   6.639  1.00  0.00           H  
ATOM   1572  N   GLU A 380      41.196   8.758   3.628  1.00  0.00           N  
ATOM   1573  CA  GLU A 380      40.239   9.322   2.680  1.00  0.00           C  
ATOM   1574  CB  GLU A 380      39.155   8.284   2.426  1.00  0.00           C  
ATOM   1575  CG  GLU A 380      39.603   7.212   1.429  1.00  0.00           C  
ATOM   1576  CD  GLU A 380      39.358   7.714   0.020  1.00  0.00           C  
ATOM   1577  OE1 GLU A 380      38.267   7.499  -0.500  1.00  0.00           O  
ATOM   1578  OE2 GLU A 380      40.217   8.381  -0.556  1.00  0.00           O1-
ATOM   1579  C   GLU A 380      39.660  10.704   3.082  1.00  0.00           C  
ATOM   1580  O   GLU A 380      38.728  11.174   2.435  1.00  0.00           O  
ATOM   1581  H   GLU A 380      40.892   8.010   4.214  1.00  0.00           H  
ATOM   1582  N   VAL A 381      40.201  11.401   4.083  1.00  0.00           N  
ATOM   1583  CA  VAL A 381      40.048  12.855   4.230  1.00  0.00           C  
ATOM   1584  CB  VAL A 381      39.505  13.219   5.615  1.00  0.00           C  
ATOM   1585  CG1 VAL A 381      39.318  14.731   5.770  1.00  0.00           C  
ATOM   1586  CG2 VAL A 381      38.201  12.472   5.885  1.00  0.00           C  
ATOM   1587  C   VAL A 381      41.429  13.509   3.979  1.00  0.00           C  
ATOM   1588  O   VAL A 381      41.551  14.403   3.140  1.00  0.00           O  
ATOM   1589  H   VAL A 381      40.855  10.919   4.661  1.00  0.00           H  
ATOM   1590  N   GLU A 382      42.506  12.998   4.592  1.00  0.00           N  
ATOM   1591  CA  GLU A 382      43.863  13.518   4.390  1.00  0.00           C  
ATOM   1592  CB  GLU A 382      44.855  12.903   5.373  1.00  0.00           C  
ATOM   1593  CG  GLU A 382      44.576  13.339   6.819  1.00  0.00           C  
ATOM   1594  CD  GLU A 382      45.872  13.379   7.612  1.00  0.00           C  
ATOM   1595  OE1 GLU A 382      46.247  12.365   8.194  1.00  0.00           O  
ATOM   1596  OE2 GLU A 382      46.519  14.428   7.640  1.00  0.00           O1-
ATOM   1597  C   GLU A 382      44.334  13.469   2.919  1.00  0.00           C  
ATOM   1598  O   GLU A 382      45.001  14.388   2.447  1.00  0.00           O  
ATOM   1599  H   GLU A 382      42.361  12.273   5.264  1.00  0.00           H  
ATOM   1600  N   SER A 383      43.924  12.446   2.164  1.00  0.00           N  
ATOM   1601  CA  SER A 383      44.260  12.293   0.749  1.00  0.00           C  
ATOM   1602  CB  SER A 383      44.480  10.829   0.358  1.00  0.00           C  
ATOM   1603  OG  SER A 383      45.885  10.541   0.218  1.00  0.00           O  
ATOM   1604  C   SER A 383      43.233  12.953  -0.209  1.00  0.00           C  
ATOM   1605  O   SER A 383      43.230  12.650  -1.405  1.00  0.00           O  
ATOM   1606  H   SER A 383      43.349  11.768   2.615  1.00  0.00           H  
ATOM   1607  HG  SER A 383      46.149  10.940  -0.616  1.00  0.00           H  
ATOM   1608  N   LYS A 384      42.322  13.806   0.284  1.00  0.00           N  
ATOM   1609  CA  LYS A 384      41.359  14.535  -0.569  1.00  0.00           C  
ATOM   1610  CB  LYS A 384      39.928  14.532  -0.043  1.00  0.00           C  
ATOM   1611  CG  LYS A 384      39.283  13.182   0.224  1.00  0.00           C  
ATOM   1612  CD  LYS A 384      39.168  12.211  -0.950  1.00  0.00           C  
ATOM   1613  CE  LYS A 384      38.277  11.061  -0.486  1.00  0.00           C  
ATOM   1614  NZ  LYS A 384      38.295   9.923  -1.403  1.00  0.00           N1+
ATOM   1615  C   LYS A 384      41.776  15.995  -0.604  1.00  0.00           C  
ATOM   1616  O   LYS A 384      41.754  16.629  -1.624  1.00  0.00           O  
ATOM   1617  H   LYS A 384      42.349  14.011   1.265  1.00  0.00           H  
ATOM   1618  HZ1 LYS A 384      39.261   9.546  -1.523  1.00  0.00           H  
ATOM   1619  HZ2 LYS A 384      37.800  10.106  -2.296  1.00  0.00           H  
ATOM   1620  HZ3 LYS A 384      37.827   9.119  -0.932  1.00  0.00           H  
TER    1621      LYS A 384 
ATOM   1622  N   MET B   1      46.230   2.535   2.180  1.00  0.00           N1+
ATOM   1623  CA  MET B   1      44.831   2.717   2.556  1.00  0.00           C  
ATOM   1624  CB  MET B   1      44.701   3.255   3.980  1.00  0.00           C  
ATOM   1625  CG  MET B   1      45.132   2.284   5.078  1.00  0.00           C  
ATOM   1626  SD  MET B   1      44.869   2.999   6.710  1.00  0.00           S  
ATOM   1627  CE  MET B   1      45.304   1.564   7.708  1.00  0.00           C  
ATOM   1628  C   MET B   1      44.077   3.590   1.568  1.00  0.00           C  
ATOM   1629  O   MET B   1      43.225   3.124   0.819  1.00  0.00           O  
ATOM   1630  H   MET B   1      46.349   2.260   1.219  1.00  0.00           H  
ATOM   1631  N   ALA B   2      44.432   4.888   1.571  1.00  0.00           N  
ATOM   1632  CA  ALA B   2      43.864   5.731   0.518  1.00  0.00           C  
ATOM   1633  CB  ALA B   2      43.884   7.211   0.894  1.00  0.00           C  
ATOM   1634  C   ALA B   2      44.601   5.543  -0.790  1.00  0.00           C  
ATOM   1635  O   ALA B   2      45.403   6.358  -1.238  1.00  0.00           O  
ATOM   1636  H   ALA B   2      45.124   5.232   2.206  1.00  0.00           H  
ATOM   1637  N   ASP B   3      44.303   4.378  -1.358  1.00  0.00           N  
ATOM   1638  CA  ASP B   3      44.964   3.969  -2.579  1.00  0.00           C  
ATOM   1639  CB  ASP B   3      45.463   2.523  -2.484  1.00  0.00           C  
ATOM   1640  CG  ASP B   3      46.079   2.159  -1.140  1.00  0.00           C  
ATOM   1641  OD1 ASP B   3      45.671   1.163  -0.556  1.00  0.00           O  
ATOM   1642  OD2 ASP B   3      47.045   2.773  -0.695  1.00  0.00           O1-
ATOM   1643  C   ASP B   3      43.951   4.069  -3.691  1.00  0.00           C  
ATOM   1644  O   ASP B   3      42.746   4.073  -3.465  1.00  0.00           O  
ATOM   1645  H   ASP B   3      43.601   3.785  -0.959  1.00  0.00           H  
ATOM   1646  N   VAL B   4      44.465   4.154  -4.922  1.00  0.00           N  
ATOM   1647  CA  VAL B   4      43.467   4.234  -5.984  1.00  0.00           C  
ATOM   1648  CB  VAL B   4      44.077   4.777  -7.286  1.00  0.00           C  
ATOM   1649  CG1 VAL B   4      42.998   5.101  -8.322  1.00  0.00           C  
ATOM   1650  CG2 VAL B   4      44.944   6.010  -7.021  1.00  0.00           C  
ATOM   1651  C   VAL B   4      42.769   2.898  -6.197  1.00  0.00           C  
ATOM   1652  O   VAL B   4      43.402   1.867  -6.400  1.00  0.00           O  
ATOM   1653  H   VAL B   4      45.444   4.057  -5.088  1.00  0.00           H  
ATOM   1654  N   THR B   5      41.433   2.980  -6.123  1.00  0.00           N  
ATOM   1655  CA  THR B   5      40.609   1.863  -6.583  1.00  0.00           C  
ATOM   1656  CB  THR B   5      39.176   2.080  -6.071  1.00  0.00           C  
ATOM   1657  OG1 THR B   5      39.157   2.011  -4.638  1.00  0.00           O  
ATOM   1658  CG2 THR B   5      38.140   1.115  -6.661  1.00  0.00           C  
ATOM   1659  C   THR B   5      40.659   1.789  -8.100  1.00  0.00           C  
ATOM   1660  O   THR B   5      40.202   2.688  -8.794  1.00  0.00           O  
ATOM   1661  H   THR B   5      41.033   3.875  -5.935  1.00  0.00           H  
ATOM   1662  HG1 THR B   5      39.891   2.531  -4.325  1.00  0.00           H  
ATOM   1663  N   VAL B   6      41.262   0.701  -8.584  1.00  0.00           N  
ATOM   1664  CA  VAL B   6      41.368   0.600 -10.036  1.00  0.00           C  
ATOM   1665  CB  VAL B   6      42.831   0.671 -10.493  1.00  0.00           C  
ATOM   1666  CG1 VAL B   6      43.321   2.117 -10.538  1.00  0.00           C  
ATOM   1667  CG2 VAL B   6      43.741  -0.223  -9.646  1.00  0.00           C  
ATOM   1668  C   VAL B   6      40.702  -0.643 -10.574  1.00  0.00           C  
ATOM   1669  O   VAL B   6      40.717  -1.702  -9.955  1.00  0.00           O  
ATOM   1670  H   VAL B   6      41.611  -0.021  -7.980  1.00  0.00           H  
ATOM   1671  N   GLU B   7      40.111  -0.460 -11.761  1.00  0.00           N  
ATOM   1672  CA  GLU B   7      39.599  -1.649 -12.430  1.00  0.00           C  
ATOM   1673  CB  GLU B   7      38.351  -1.347 -13.259  1.00  0.00           C  
ATOM   1674  CG  GLU B   7      37.130  -0.913 -12.440  1.00  0.00           C  
ATOM   1675  CD  GLU B   7      35.872  -0.896 -13.300  1.00  0.00           C  
ATOM   1676  OE1 GLU B   7      35.774  -1.648 -14.261  1.00  0.00           O  
ATOM   1677  OE2 GLU B   7      34.950  -0.138 -13.016  1.00  0.00           O1-
ATOM   1678  C   GLU B   7      40.675  -2.276 -13.290  1.00  0.00           C  
ATOM   1679  O   GLU B   7      40.922  -1.886 -14.425  1.00  0.00           O  
ATOM   1680  H   GLU B   7      40.209   0.411 -12.248  1.00  0.00           H  
ATOM   1681  N   VAL B   8      41.341  -3.244 -12.667  1.00  0.00           N  
ATOM   1682  CA  VAL B   8      42.433  -3.924 -13.354  1.00  0.00           C  
ATOM   1683  CB  VAL B   8      43.641  -4.060 -12.425  1.00  0.00           C  
ATOM   1684  CG1 VAL B   8      44.373  -2.734 -12.299  1.00  0.00           C  
ATOM   1685  CG2 VAL B   8      43.244  -4.578 -11.045  1.00  0.00           C  
ATOM   1686  C   VAL B   8      42.001  -5.280 -13.860  1.00  0.00           C  
ATOM   1687  O   VAL B   8      41.299  -6.025 -13.187  1.00  0.00           O  
ATOM   1688  H   VAL B   8      40.963  -3.575 -11.800  1.00  0.00           H  
ATOM   1689  N   ARG B   9      42.439  -5.584 -15.085  1.00  0.00           N  
ATOM   1690  CA  ARG B   9      42.000  -6.870 -15.617  1.00  0.00           C  
ATOM   1691  CB  ARG B   9      42.214  -6.934 -17.133  1.00  0.00           C  
ATOM   1692  CG  ARG B   9      41.072  -6.188 -17.832  1.00  0.00           C  
ATOM   1693  CD  ARG B   9      41.066  -6.217 -19.367  1.00  0.00           C  
ATOM   1694  NE  ARG B   9      41.907  -5.181 -19.967  1.00  0.00           N  
ATOM   1695  CZ  ARG B   9      43.048  -5.511 -20.606  1.00  0.00           C  
ATOM   1696  NH1 ARG B   9      43.438  -6.779 -20.671  1.00  0.00           N  
ATOM   1697  NH2 ARG B   9      43.806  -4.567 -21.150  1.00  0.00           N1+
ATOM   1698  C   ARG B   9      42.516  -8.098 -14.878  1.00  0.00           C  
ATOM   1699  O   ARG B   9      43.688  -8.243 -14.525  1.00  0.00           O  
ATOM   1700  H   ARG B   9      43.009  -4.940 -15.598  1.00  0.00           H  
ATOM   1701  HE  ARG B   9      41.618  -4.229 -19.870  1.00  0.00           H  
ATOM   1702 HH11 ARG B   9      44.364  -6.978 -21.024  1.00  0.00           H  
ATOM   1703 HH12 ARG B   9      42.868  -7.535 -20.359  1.00  0.00           H  
ATOM   1704 HH21 ARG B   9      43.582  -3.591 -21.174  1.00  0.00           H  
ATOM   1705 HH22 ARG B   9      44.717  -4.820 -21.520  1.00  0.00           H  
ATOM   1706  N   GLY B  10      41.539  -8.975 -14.627  1.00  0.00           N  
ATOM   1707  CA  GLY B  10      41.848 -10.279 -14.063  1.00  0.00           C  
ATOM   1708  C   GLY B  10      42.246 -11.231 -15.166  1.00  0.00           C  
ATOM   1709  O   GLY B  10      42.268 -10.881 -16.339  1.00  0.00           O  
ATOM   1710  H   GLY B  10      40.626  -8.782 -14.986  1.00  0.00           H  
ATOM   1711  N   SER B  11      42.562 -12.457 -14.738  1.00  0.00           N  
ATOM   1712  CA  SER B  11      43.073 -13.445 -15.688  1.00  0.00           C  
ATOM   1713  CB  SER B  11      43.459 -14.692 -14.896  1.00  0.00           C  
ATOM   1714  OG  SER B  11      43.991 -14.287 -13.620  1.00  0.00           O  
ATOM   1715  C   SER B  11      42.141 -13.787 -16.847  1.00  0.00           C  
ATOM   1716  O   SER B  11      42.551 -14.185 -17.928  1.00  0.00           O  
ATOM   1717  H   SER B  11      42.500 -12.725 -13.777  1.00  0.00           H  
ATOM   1718  HG  SER B  11      43.932 -15.059 -13.067  1.00  0.00           H  
ATOM   1719  N   ASN B  12      40.850 -13.597 -16.552  1.00  0.00           N  
ATOM   1720  CA  ASN B  12      39.813 -13.867 -17.547  1.00  0.00           C  
ATOM   1721  CB  ASN B  12      38.533 -14.334 -16.835  1.00  0.00           C  
ATOM   1722  CG  ASN B  12      38.003 -13.251 -15.912  1.00  0.00           C  
ATOM   1723  OD1 ASN B  12      38.430 -12.103 -15.952  1.00  0.00           O  
ATOM   1724  ND2 ASN B  12      37.049 -13.656 -15.080  1.00  0.00           N  
ATOM   1725  C   ASN B  12      39.519 -12.727 -18.521  1.00  0.00           C  
ATOM   1726  O   ASN B  12      38.674 -12.843 -19.398  1.00  0.00           O  
ATOM   1727  H   ASN B  12      40.582 -13.204 -15.673  1.00  0.00           H  
ATOM   1728 HD21 ASN B  12      36.874 -14.623 -14.892  1.00  0.00           H  
ATOM   1729 HD22 ASN B  12      36.538 -12.996 -14.531  1.00  0.00           H  
ATOM   1730  N   GLY B  13      40.235 -11.606 -18.332  1.00  0.00           N  
ATOM   1731  CA  GLY B  13      39.979 -10.482 -19.230  1.00  0.00           C  
ATOM   1732  C   GLY B  13      38.938  -9.480 -18.751  1.00  0.00           C  
ATOM   1733  O   GLY B  13      38.793  -8.397 -19.304  1.00  0.00           O  
ATOM   1734  H   GLY B  13      40.885 -11.523 -17.577  1.00  0.00           H  
ATOM   1735  N   ALA B  14      38.219  -9.872 -17.694  1.00  0.00           N  
ATOM   1736  CA  ALA B  14      37.249  -8.945 -17.124  1.00  0.00           C  
ATOM   1737  CB  ALA B  14      36.174  -9.716 -16.362  1.00  0.00           C  
ATOM   1738  C   ALA B  14      37.912  -7.970 -16.173  1.00  0.00           C  
ATOM   1739  O   ALA B  14      39.020  -8.191 -15.700  1.00  0.00           O  
ATOM   1740  H   ALA B  14      38.429 -10.730 -17.231  1.00  0.00           H  
ATOM   1741  N   PHE B  15      37.198  -6.874 -15.901  1.00  0.00           N  
ATOM   1742  CA  PHE B  15      37.793  -5.926 -14.959  1.00  0.00           C  
ATOM   1743  CB  PHE B  15      37.345  -4.501 -15.279  1.00  0.00           C  
ATOM   1744  CG  PHE B  15      37.937  -4.020 -16.584  1.00  0.00           C  
ATOM   1745  CD1 PHE B  15      37.264  -4.274 -17.800  1.00  0.00           C  
ATOM   1746  CD2 PHE B  15      39.154  -3.305 -16.560  1.00  0.00           C  
ATOM   1747  CE1 PHE B  15      37.807  -3.790 -19.006  1.00  0.00           C  
ATOM   1748  CE2 PHE B  15      39.699  -2.820 -17.764  1.00  0.00           C  
ATOM   1749  CZ  PHE B  15      39.014  -3.060 -18.974  1.00  0.00           C  
ATOM   1750  C   PHE B  15      37.489  -6.256 -13.509  1.00  0.00           C  
ATOM   1751  O   PHE B  15      36.341  -6.272 -13.086  1.00  0.00           O  
ATOM   1752  H   PHE B  15      36.292  -6.755 -16.315  1.00  0.00           H  
ATOM   1753  N   TYR B  16      38.562  -6.532 -12.769  1.00  0.00           N  
ATOM   1754  CA  TYR B  16      38.412  -6.745 -11.331  1.00  0.00           C  
ATOM   1755  CB  TYR B  16      39.135  -8.029 -10.908  1.00  0.00           C  
ATOM   1756  CG  TYR B  16      38.392  -9.264 -11.370  1.00  0.00           C  
ATOM   1757  CD1 TYR B  16      37.612  -9.970 -10.432  1.00  0.00           C  
ATOM   1758  CE1 TYR B  16      36.915 -11.116 -10.847  1.00  0.00           C  
ATOM   1759  CD2 TYR B  16      38.500  -9.686 -12.711  1.00  0.00           C  
ATOM   1760  CE2 TYR B  16      37.789 -10.822 -13.130  1.00  0.00           C  
ATOM   1761  CZ  TYR B  16      36.987 -11.508 -12.198  1.00  0.00           C  
ATOM   1762  OH  TYR B  16      36.232 -12.581 -12.622  1.00  0.00           O  
ATOM   1763  C   TYR B  16      38.945  -5.541 -10.573  1.00  0.00           C  
ATOM   1764  O   TYR B  16      39.416  -4.581 -11.168  1.00  0.00           O  
ATOM   1765  H   TYR B  16      39.476  -6.459 -13.166  1.00  0.00           H  
ATOM   1766  HH  TYR B  16      36.803 -13.356 -12.610  1.00  0.00           H  
ATOM   1767  N   LYS B  17      38.847  -5.613  -9.238  1.00  0.00           N  
ATOM   1768  CA  LYS B  17      39.368  -4.479  -8.477  1.00  0.00           C  
ATOM   1769  CB  LYS B  17      38.379  -4.049  -7.390  1.00  0.00           C  
ATOM   1770  CG  LYS B  17      38.867  -2.843  -6.576  1.00  0.00           C  
ATOM   1771  CD  LYS B  17      38.179  -2.764  -5.222  1.00  0.00           C  
ATOM   1772  CE  LYS B  17      38.747  -1.703  -4.286  1.00  0.00           C  
ATOM   1773  NZ  LYS B  17      37.999  -1.763  -3.031  1.00  0.00           N1+
ATOM   1774  C   LYS B  17      40.714  -4.763  -7.839  1.00  0.00           C  
ATOM   1775  O   LYS B  17      40.888  -5.735  -7.108  1.00  0.00           O  
ATOM   1776  H   LYS B  17      38.505  -6.432  -8.782  1.00  0.00           H  
ATOM   1777  HZ1 LYS B  17      37.437  -2.639  -2.956  1.00  0.00           H  
ATOM   1778  HZ2 LYS B  17      38.621  -1.847  -2.199  1.00  0.00           H  
ATOM   1779  HZ3 LYS B  17      37.389  -0.940  -2.872  1.00  0.00           H  
ATOM   1780  N   GLY B  18      41.633  -3.834  -8.112  1.00  0.00           N  
ATOM   1781  CA  GLY B  18      42.855  -3.802  -7.321  1.00  0.00           C  
ATOM   1782  C   GLY B  18      42.920  -2.518  -6.521  1.00  0.00           C  
ATOM   1783  O   GLY B  18      42.239  -1.541  -6.823  1.00  0.00           O  
ATOM   1784  H   GLY B  18      41.407  -3.078  -8.731  1.00  0.00           H  
ATOM   1785  N   PHE B  19      43.766  -2.565  -5.489  1.00  0.00           N  
ATOM   1786  CA  PHE B  19      44.135  -1.315  -4.832  1.00  0.00           C  
ATOM   1787  CB  PHE B  19      44.003  -1.434  -3.311  1.00  0.00           C  
ATOM   1788  CG  PHE B  19      42.759  -0.755  -2.778  1.00  0.00           C  
ATOM   1789  CD1 PHE B  19      42.477   0.586  -3.125  1.00  0.00           C  
ATOM   1790  CD2 PHE B  19      41.915  -1.472  -1.903  1.00  0.00           C  
ATOM   1791  CE1 PHE B  19      41.355   1.226  -2.566  1.00  0.00           C  
ATOM   1792  CE2 PHE B  19      40.793  -0.831  -1.343  1.00  0.00           C  
ATOM   1793  CZ  PHE B  19      40.529   0.515  -1.672  1.00  0.00           C  
ATOM   1794  C   PHE B  19      45.582  -1.051  -5.161  1.00  0.00           C  
ATOM   1795  O   PHE B  19      46.404  -1.953  -5.069  1.00  0.00           O  
ATOM   1796  H   PHE B  19      44.304  -3.395  -5.316  1.00  0.00           H  
ATOM   1797  N   ILE B  20      45.882   0.198  -5.551  1.00  0.00           N  
ATOM   1798  CA  ILE B  20      47.294   0.390  -5.895  1.00  0.00           C  
ATOM   1799  CB  ILE B  20      47.574   1.692  -6.679  1.00  0.00           C  
ATOM   1800  CG2 ILE B  20      46.499   1.917  -7.740  1.00  0.00           C  
ATOM   1801  CG1 ILE B  20      47.794   2.943  -5.824  1.00  0.00           C  
ATOM   1802  CD1 ILE B  20      48.556   4.020  -6.595  1.00  0.00           C  
ATOM   1803  C   ILE B  20      48.246   0.232  -4.721  1.00  0.00           C  
ATOM   1804  O   ILE B  20      48.055   0.803  -3.650  1.00  0.00           O  
ATOM   1805  H   ILE B  20      45.164   0.890  -5.647  1.00  0.00           H  
ATOM   1806  N   LYS B  21      49.283  -0.576  -4.943  1.00  0.00           N  
ATOM   1807  CA  LYS B  21      50.327  -0.497  -3.933  1.00  0.00           C  
ATOM   1808  CB  LYS B  21      50.715  -1.849  -3.314  1.00  0.00           C  
ATOM   1809  CG  LYS B  21      49.587  -2.681  -2.675  1.00  0.00           C  
ATOM   1810  CD  LYS B  21      48.467  -1.917  -1.945  1.00  0.00           C  
ATOM   1811  CE  LYS B  21      48.872  -0.914  -0.859  1.00  0.00           C  
ATOM   1812  NZ  LYS B  21      48.014   0.262  -1.040  1.00  0.00           N1+
ATOM   1813  C   LYS B  21      51.534   0.276  -4.396  1.00  0.00           C  
ATOM   1814  O   LYS B  21      52.005   1.169  -3.705  1.00  0.00           O  
ATOM   1815  H   LYS B  21      49.364  -1.127  -5.776  1.00  0.00           H  
ATOM   1816  HZ1 LYS B  21      48.088   0.650  -2.002  1.00  0.00           H  
ATOM   1817  HZ2 LYS B  21      47.001   0.044  -0.917  1.00  0.00           H  
ATOM   1818  HZ3 LYS B  21      48.167   1.066  -0.399  1.00  0.00           H  
ATOM   1819  N   ASP B  22      51.971  -0.075  -5.608  1.00  0.00           N  
ATOM   1820  CA  ASP B  22      53.028   0.726  -6.217  1.00  0.00           C  
ATOM   1821  CB  ASP B  22      54.384  -0.012  -6.140  1.00  0.00           C  
ATOM   1822  CG  ASP B  22      55.462   0.637  -7.004  1.00  0.00           C  
ATOM   1823  OD1 ASP B  22      55.746   1.819  -6.840  1.00  0.00           O  
ATOM   1824  OD2 ASP B  22      55.975  -0.019  -7.902  1.00  0.00           O1-
ATOM   1825  C   ASP B  22      52.632   1.089  -7.631  1.00  0.00           C  
ATOM   1826  O   ASP B  22      51.848   0.411  -8.285  1.00  0.00           O  
ATOM   1827  H   ASP B  22      51.528  -0.809  -6.130  1.00  0.00           H  
ATOM   1828  N   VAL B  23      53.210   2.201  -8.079  1.00  0.00           N  
ATOM   1829  CA  VAL B  23      53.233   2.384  -9.519  1.00  0.00           C  
ATOM   1830  CB  VAL B  23      53.008   3.852  -9.887  1.00  0.00           C  
ATOM   1831  CG1 VAL B  23      52.921   3.999 -11.407  1.00  0.00           C  
ATOM   1832  CG2 VAL B  23      51.815   4.469  -9.155  1.00  0.00           C  
ATOM   1833  C   VAL B  23      54.598   1.964 -10.016  1.00  0.00           C  
ATOM   1834  O   VAL B  23      55.555   2.711  -9.847  1.00  0.00           O  
ATOM   1835  H   VAL B  23      53.902   2.627  -7.494  1.00  0.00           H  
ATOM   1836  N   HIS B  24      54.678   0.783 -10.640  1.00  0.00           N  
ATOM   1837  CA  HIS B  24      55.886   0.661 -11.445  1.00  0.00           C  
ATOM   1838  CB  HIS B  24      56.427  -0.768 -11.506  1.00  0.00           C  
ATOM   1839  CG  HIS B  24      57.697  -0.876 -10.685  1.00  0.00           C  
ATOM   1840  ND1 HIS B  24      58.784  -0.098 -10.852  1.00  0.00           N  
ATOM   1841  CD2 HIS B  24      57.972  -1.781  -9.656  1.00  0.00           C  
ATOM   1842  NE2 HIS B  24      59.231  -1.538  -9.215  1.00  0.00           N  
ATOM   1843  CE1 HIS B  24      59.732  -0.502  -9.954  1.00  0.00           C  
ATOM   1844  C   HIS B  24      55.628   1.249 -12.811  1.00  0.00           C  
ATOM   1845  O   HIS B  24      54.493   1.463 -13.223  1.00  0.00           O  
ATOM   1846  H   HIS B  24      53.903   0.168 -10.790  1.00  0.00           H  
ATOM   1847  HD1 HIS B  24      58.916   0.646 -11.486  1.00  0.00           H  
ATOM   1848  N   GLU B  25      56.730   1.566 -13.485  1.00  0.00           N  
ATOM   1849  CA  GLU B  25      56.629   2.723 -14.368  1.00  0.00           C  
ATOM   1850  CB  GLU B  25      58.012   3.360 -14.575  1.00  0.00           C  
ATOM   1851  CG  GLU B  25      58.670   3.905 -13.287  1.00  0.00           C  
ATOM   1852  CD  GLU B  25      59.015   2.781 -12.321  1.00  0.00           C  
ATOM   1853  OE1 GLU B  25      59.783   1.900 -12.687  1.00  0.00           O  
ATOM   1854  OE2 GLU B  25      58.439   2.711 -11.238  1.00  0.00           O1-
ATOM   1855  C   GLU B  25      55.877   2.515 -15.670  1.00  0.00           C  
ATOM   1856  O   GLU B  25      55.505   3.469 -16.346  1.00  0.00           O  
ATOM   1857  H   GLU B  25      57.629   1.294 -13.137  1.00  0.00           H  
ATOM   1858  N   ASP B  26      55.643   1.231 -15.974  1.00  0.00           N  
ATOM   1859  CA  ASP B  26      54.691   0.907 -17.041  1.00  0.00           C  
ATOM   1860  CB  ASP B  26      55.413   0.392 -18.290  1.00  0.00           C  
ATOM   1861  CG  ASP B  26      56.100   1.557 -18.967  1.00  0.00           C  
ATOM   1862  OD1 ASP B  26      55.447   2.294 -19.701  1.00  0.00           O  
ATOM   1863  OD2 ASP B  26      57.277   1.802 -18.710  1.00  0.00           O1-
ATOM   1864  C   ASP B  26      53.625  -0.079 -16.599  1.00  0.00           C  
ATOM   1865  O   ASP B  26      52.808  -0.588 -17.365  1.00  0.00           O  
ATOM   1866  H   ASP B  26      56.119   0.514 -15.469  1.00  0.00           H  
ATOM   1867  N   SER B  27      53.674  -0.369 -15.296  1.00  0.00           N  
ATOM   1868  CA  SER B  27      52.826  -1.431 -14.778  1.00  0.00           C  
ATOM   1869  CB  SER B  27      53.501  -2.792 -14.980  1.00  0.00           C  
ATOM   1870  OG  SER B  27      53.898  -2.941 -16.351  1.00  0.00           O  
ATOM   1871  C   SER B  27      52.467  -1.183 -13.330  1.00  0.00           C  
ATOM   1872  O   SER B  27      53.308  -1.073 -12.448  1.00  0.00           O  
ATOM   1873  H   SER B  27      54.237   0.156 -14.657  1.00  0.00           H  
ATOM   1874  HG  SER B  27      53.327  -2.387 -16.874  1.00  0.00           H  
ATOM   1875  N   LEU B  28      51.158  -1.058 -13.134  1.00  0.00           N  
ATOM   1876  CA  LEU B  28      50.649  -0.775 -11.803  1.00  0.00           C  
ATOM   1877  CB  LEU B  28      49.234  -0.233 -11.984  1.00  0.00           C  
ATOM   1878  CG  LEU B  28      48.664   0.562 -10.817  1.00  0.00           C  
ATOM   1879  CD1 LEU B  28      49.558   1.730 -10.411  1.00  0.00           C  
ATOM   1880  CD2 LEU B  28      47.258   1.044 -11.153  1.00  0.00           C  
ATOM   1881  C   LEU B  28      50.693  -2.003 -10.910  1.00  0.00           C  
ATOM   1882  O   LEU B  28      50.055  -3.013 -11.177  1.00  0.00           O  
ATOM   1883  H   LEU B  28      50.518  -1.287 -13.866  1.00  0.00           H  
ATOM   1884  N   THR B  29      51.495  -1.877  -9.854  1.00  0.00           N  
ATOM   1885  CA  THR B  29      51.604  -2.954  -8.875  1.00  0.00           C  
ATOM   1886  CB  THR B  29      52.886  -2.696  -8.070  1.00  0.00           C  
ATOM   1887  OG1 THR B  29      53.916  -2.160  -8.929  1.00  0.00           O  
ATOM   1888  CG2 THR B  29      53.400  -3.927  -7.327  1.00  0.00           C  
ATOM   1889  C   THR B  29      50.362  -2.977  -7.990  1.00  0.00           C  
ATOM   1890  O   THR B  29      50.186  -2.105  -7.141  1.00  0.00           O  
ATOM   1891  H   THR B  29      51.965  -1.018  -9.651  1.00  0.00           H  
ATOM   1892  HG1 THR B  29      54.476  -1.597  -8.390  1.00  0.00           H  
ATOM   1893  N   VAL B  30      49.477  -3.940  -8.298  1.00  0.00           N  
ATOM   1894  CA  VAL B  30      48.198  -3.994  -7.594  1.00  0.00           C  
ATOM   1895  CB  VAL B  30      47.043  -3.450  -8.454  1.00  0.00           C  
ATOM   1896  CG1 VAL B  30      47.096  -1.934  -8.570  1.00  0.00           C  
ATOM   1897  CG2 VAL B  30      46.986  -4.086  -9.841  1.00  0.00           C  
ATOM   1898  C   VAL B  30      47.829  -5.363  -7.043  1.00  0.00           C  
ATOM   1899  O   VAL B  30      47.497  -6.314  -7.752  1.00  0.00           O  
ATOM   1900  H   VAL B  30      49.724  -4.677  -8.929  1.00  0.00           H  
ATOM   1901  N   VAL B  31      47.806  -5.402  -5.708  1.00  0.00           N  
ATOM   1902  CA  VAL B  31      47.080  -6.501  -5.081  1.00  0.00           C  
ATOM   1903  CB  VAL B  31      47.470  -6.635  -3.595  1.00  0.00           C  
ATOM   1904  CG1 VAL B  31      46.973  -5.462  -2.744  1.00  0.00           C  
ATOM   1905  CG2 VAL B  31      47.055  -7.990  -3.015  1.00  0.00           C  
ATOM   1906  C   VAL B  31      45.580  -6.333  -5.282  1.00  0.00           C  
ATOM   1907  O   VAL B  31      45.045  -5.226  -5.301  1.00  0.00           O  
ATOM   1908  H   VAL B  31      48.363  -4.727  -5.222  1.00  0.00           H  
ATOM   1909  N   PHE B  32      44.911  -7.473  -5.469  1.00  0.00           N  
ATOM   1910  CA  PHE B  32      43.471  -7.317  -5.620  1.00  0.00           C  
ATOM   1911  CB  PHE B  32      42.917  -8.398  -6.555  1.00  0.00           C  
ATOM   1912  CG  PHE B  32      43.287  -8.176  -8.016  1.00  0.00           C  
ATOM   1913  CD1 PHE B  32      42.366  -8.596  -8.998  1.00  0.00           C  
ATOM   1914  CD2 PHE B  32      44.518  -7.590  -8.399  1.00  0.00           C  
ATOM   1915  CE1 PHE B  32      42.682  -8.466 -10.364  1.00  0.00           C  
ATOM   1916  CE2 PHE B  32      44.840  -7.453  -9.763  1.00  0.00           C  
ATOM   1917  CZ  PHE B  32      43.923  -7.908 -10.731  1.00  0.00           C  
ATOM   1918  C   PHE B  32      42.829  -7.321  -4.249  1.00  0.00           C  
ATOM   1919  O   PHE B  32      43.398  -7.837  -3.290  1.00  0.00           O  
ATOM   1920  H   PHE B  32      45.337  -8.373  -5.355  1.00  0.00           H  
ATOM   1921  N   GLU B  33      41.650  -6.681  -4.167  1.00  0.00           N  
ATOM   1922  CA  GLU B  33      41.123  -6.464  -2.816  1.00  0.00           C  
ATOM   1923  CB  GLU B  33      39.864  -5.587  -2.830  1.00  0.00           C  
ATOM   1924  CG  GLU B  33      39.466  -5.089  -1.428  1.00  0.00           C  
ATOM   1925  CD  GLU B  33      38.356  -4.063  -1.493  1.00  0.00           C  
ATOM   1926  OE1 GLU B  33      38.460  -3.027  -0.843  1.00  0.00           O  
ATOM   1927  OE2 GLU B  33      37.409  -4.240  -2.249  1.00  0.00           O1-
ATOM   1928  C   GLU B  33      40.938  -7.736  -1.997  1.00  0.00           C  
ATOM   1929  O   GLU B  33      40.521  -8.781  -2.484  1.00  0.00           O  
ATOM   1930  H   GLU B  33      41.214  -6.332  -4.998  1.00  0.00           H  
ATOM   1931  N   ASN B  34      41.358  -7.594  -0.726  1.00  0.00           N  
ATOM   1932  CA  ASN B  34      41.339  -8.703   0.232  1.00  0.00           C  
ATOM   1933  CB  ASN B  34      39.922  -8.977   0.750  1.00  0.00           C  
ATOM   1934  CG  ASN B  34      39.600  -7.939   1.801  1.00  0.00           C  
ATOM   1935  OD1 ASN B  34      40.256  -7.843   2.829  1.00  0.00           O  
ATOM   1936  ND2 ASN B  34      38.587  -7.129   1.484  1.00  0.00           N  
ATOM   1937  C   ASN B  34      42.032  -9.974  -0.221  1.00  0.00           C  
ATOM   1938  O   ASN B  34      41.706 -11.081   0.186  1.00  0.00           O  
ATOM   1939  H   ASN B  34      41.644  -6.684  -0.429  1.00  0.00           H  
ATOM   1940 HD21 ASN B  34      38.055  -7.207   0.644  1.00  0.00           H  
ATOM   1941 HD22 ASN B  34      38.354  -6.393   2.125  1.00  0.00           H  
ATOM   1942  N   ASN B  35      43.033  -9.751  -1.096  1.00  0.00           N  
ATOM   1943  CA  ASN B  35      43.899 -10.826  -1.583  1.00  0.00           C  
ATOM   1944  CB  ASN B  35      45.000 -11.154  -0.560  1.00  0.00           C  
ATOM   1945  CG  ASN B  35      46.213 -11.786  -1.230  1.00  0.00           C  
ATOM   1946  OD1 ASN B  35      47.117 -11.115  -1.705  1.00  0.00           O  
ATOM   1947  ND2 ASN B  35      46.240 -13.119  -1.190  1.00  0.00           N  
ATOM   1948  C   ASN B  35      43.192 -12.078  -2.074  1.00  0.00           C  
ATOM   1949  O   ASN B  35      43.647 -13.197  -1.868  1.00  0.00           O  
ATOM   1950  H   ASN B  35      43.191  -8.826  -1.445  1.00  0.00           H  
ATOM   1951 HD21 ASN B  35      45.403 -13.608  -0.932  1.00  0.00           H  
ATOM   1952 HD22 ASN B  35      47.065 -13.615  -1.449  1.00  0.00           H  
ATOM   1953  N   TRP B  36      42.074 -11.852  -2.791  1.00  0.00           N  
ATOM   1954  CA  TRP B  36      41.567 -13.015  -3.526  1.00  0.00           C  
ATOM   1955  CB  TRP B  36      40.128 -12.793  -4.033  1.00  0.00           C  
ATOM   1956  CG  TRP B  36      40.065 -11.866  -5.229  1.00  0.00           C  
ATOM   1957  CD2 TRP B  36      40.239 -12.216  -6.620  1.00  0.00           C  
ATOM   1958  CE2 TRP B  36      40.115 -11.006  -7.381  1.00  0.00           C  
ATOM   1959  CE3 TRP B  36      40.484 -13.439  -7.281  1.00  0.00           C  
ATOM   1960  CD1 TRP B  36      39.852 -10.479  -5.220  1.00  0.00           C  
ATOM   1961  NE1 TRP B  36      39.883  -9.968  -6.482  1.00  0.00           N  
ATOM   1962  CZ2 TRP B  36      40.252 -11.048  -8.783  1.00  0.00           C  
ATOM   1963  CZ3 TRP B  36      40.619 -13.464  -8.684  1.00  0.00           C  
ATOM   1964  CH2 TRP B  36      40.500 -12.275  -9.434  1.00  0.00           C  
ATOM   1965  C   TRP B  36      42.537 -13.427  -4.629  1.00  0.00           C  
ATOM   1966  O   TRP B  36      42.812 -14.587  -4.905  1.00  0.00           O  
ATOM   1967  H   TRP B  36      41.665 -10.939  -2.837  1.00  0.00           H  
ATOM   1968  HE1 TRP B  36      39.761  -9.023  -6.713  1.00  0.00           H  
ATOM   1969  N   GLN B  37      43.094 -12.359  -5.215  1.00  0.00           N  
ATOM   1970  CA  GLN B  37      44.255 -12.536  -6.064  1.00  0.00           C  
ATOM   1971  CB  GLN B  37      43.966 -12.014  -7.471  1.00  0.00           C  
ATOM   1972  CG  GLN B  37      45.020 -12.430  -8.495  1.00  0.00           C  
ATOM   1973  CD  GLN B  37      45.126 -11.362  -9.557  1.00  0.00           C  
ATOM   1974  OE1 GLN B  37      44.530 -11.415 -10.630  1.00  0.00           O  
ATOM   1975  NE2 GLN B  37      45.969 -10.384  -9.223  1.00  0.00           N  
ATOM   1976  C   GLN B  37      45.386 -11.745  -5.446  1.00  0.00           C  
ATOM   1977  O   GLN B  37      45.256 -10.545  -5.223  1.00  0.00           O  
ATOM   1978  H   GLN B  37      42.785 -11.439  -4.978  1.00  0.00           H  
ATOM   1979 HE21 GLN B  37      46.464 -10.416  -8.349  1.00  0.00           H  
ATOM   1980 HE22 GLN B  37      46.139  -9.578  -9.783  1.00  0.00           H  
ATOM   1981  N   PRO B  38      46.500 -12.459  -5.170  1.00  0.00           N  
ATOM   1982  CD  PRO B  38      46.646 -13.910  -5.219  1.00  0.00           C  
ATOM   1983  CA  PRO B  38      47.731 -11.771  -4.771  1.00  0.00           C  
ATOM   1984  CB  PRO B  38      48.733 -12.923  -4.637  1.00  0.00           C  
ATOM   1985  CG  PRO B  38      47.890 -14.171  -4.382  1.00  0.00           C  
ATOM   1986  C   PRO B  38      48.171 -10.729  -5.787  1.00  0.00           C  
ATOM   1987  O   PRO B  38      47.619 -10.629  -6.879  1.00  0.00           O  
ATOM   1988  N   GLU B  39      49.201  -9.976  -5.370  1.00  0.00           N  
ATOM   1989  CA  GLU B  39      49.788  -8.945  -6.230  1.00  0.00           C  
ATOM   1990  CB  GLU B  39      51.150  -8.525  -5.674  1.00  0.00           C  
ATOM   1991  CG  GLU B  39      51.177  -7.159  -4.979  1.00  0.00           C  
ATOM   1992  CD  GLU B  39      50.901  -6.008  -5.939  1.00  0.00           C  
ATOM   1993  OE1 GLU B  39      50.612  -4.916  -5.455  1.00  0.00           O  
ATOM   1994  OE2 GLU B  39      50.964  -6.190  -7.157  1.00  0.00           O1-
ATOM   1995  C   GLU B  39      49.959  -9.311  -7.695  1.00  0.00           C  
ATOM   1996  O   GLU B  39      50.506 -10.354  -8.042  1.00  0.00           O  
ATOM   1997  H   GLU B  39      49.540 -10.097  -4.440  1.00  0.00           H  
ATOM   1998  N   ARG B  40      49.478  -8.396  -8.539  1.00  0.00           N  
ATOM   1999  CA  ARG B  40      49.944  -8.459  -9.913  1.00  0.00           C  
ATOM   2000  CB  ARG B  40      48.953  -9.171 -10.852  1.00  0.00           C  
ATOM   2001  CG  ARG B  40      49.497  -9.314 -12.287  1.00  0.00           C  
ATOM   2002  CD  ARG B  40      48.669 -10.171 -13.256  1.00  0.00           C  
ATOM   2003  NE  ARG B  40      47.296  -9.687 -13.407  1.00  0.00           N  
ATOM   2004  CZ  ARG B  40      46.279 -10.413 -12.899  1.00  0.00           C  
ATOM   2005  NH1 ARG B  40      46.502 -11.616 -12.379  1.00  0.00           N  
ATOM   2006  NH2 ARG B  40      45.044  -9.929 -12.892  1.00  0.00           N1+
ATOM   2007  C   ARG B  40      50.274  -7.071 -10.398  1.00  0.00           C  
ATOM   2008  O   ARG B  40      49.469  -6.152 -10.356  1.00  0.00           O  
ATOM   2009  H   ARG B  40      49.043  -7.562  -8.185  1.00  0.00           H  
ATOM   2010  HE  ARG B  40      47.143  -8.789 -13.826  1.00  0.00           H  
ATOM   2011 HH11 ARG B  40      45.740 -12.104 -11.938  1.00  0.00           H  
ATOM   2012 HH12 ARG B  40      47.404 -12.045 -12.405  1.00  0.00           H  
ATOM   2013 HH21 ARG B  40      44.346 -10.397 -12.340  1.00  0.00           H  
ATOM   2014 HH22 ARG B  40      44.772  -9.106 -13.409  1.00  0.00           H  
ATOM   2015  N   GLN B  41      51.504  -6.976 -10.904  1.00  0.00           N  
ATOM   2016  CA  GLN B  41      51.902  -5.733 -11.549  1.00  0.00           C  
ATOM   2017  CB  GLN B  41      53.424  -5.690 -11.552  1.00  0.00           C  
ATOM   2018  CG  GLN B  41      54.015  -4.298 -11.719  1.00  0.00           C  
ATOM   2019  CD  GLN B  41      55.489  -4.387 -11.413  1.00  0.00           C  
ATOM   2020  OE1 GLN B  41      56.309  -4.815 -12.212  1.00  0.00           O  
ATOM   2021  NE2 GLN B  41      55.788  -3.999 -10.176  1.00  0.00           N  
ATOM   2022  C   GLN B  41      51.279  -5.579 -12.931  1.00  0.00           C  
ATOM   2023  O   GLN B  41      51.873  -5.867 -13.962  1.00  0.00           O  
ATOM   2024  H   GLN B  41      52.113  -7.766 -10.869  1.00  0.00           H  
ATOM   2025 HE21 GLN B  41      55.081  -3.570  -9.609  1.00  0.00           H  
ATOM   2026 HE22 GLN B  41      56.717  -4.109  -9.833  1.00  0.00           H  
ATOM   2027  N   VAL B  42      50.012  -5.158 -12.896  1.00  0.00           N  
ATOM   2028  CA  VAL B  42      49.209  -5.073 -14.113  1.00  0.00           C  
ATOM   2029  CB  VAL B  42      47.727  -4.964 -13.708  1.00  0.00           C  
ATOM   2030  CG1 VAL B  42      46.782  -4.826 -14.893  1.00  0.00           C  
ATOM   2031  CG2 VAL B  42      47.302  -6.167 -12.868  1.00  0.00           C  
ATOM   2032  C   VAL B  42      49.646  -3.921 -15.013  1.00  0.00           C  
ATOM   2033  O   VAL B  42      49.632  -2.760 -14.623  1.00  0.00           O  
ATOM   2034  H   VAL B  42      49.671  -4.818 -12.014  1.00  0.00           H  
ATOM   2035  N   PRO B  43      50.063  -4.271 -16.254  1.00  0.00           N  
ATOM   2036  CD  PRO B  43      50.193  -5.620 -16.794  1.00  0.00           C  
ATOM   2037  CA  PRO B  43      50.469  -3.232 -17.210  1.00  0.00           C  
ATOM   2038  CB  PRO B  43      50.752  -4.034 -18.484  1.00  0.00           C  
ATOM   2039  CG  PRO B  43      51.108  -5.438 -17.998  1.00  0.00           C  
ATOM   2040  C   PRO B  43      49.419  -2.153 -17.414  1.00  0.00           C  
ATOM   2041  O   PRO B  43      48.226  -2.400 -17.305  1.00  0.00           O  
ATOM   2042  N   PHE B  44      49.905  -0.941 -17.728  1.00  0.00           N  
ATOM   2043  CA  PHE B  44      48.988   0.203 -17.831  1.00  0.00           C  
ATOM   2044  CB  PHE B  44      49.761   1.466 -18.234  1.00  0.00           C  
ATOM   2045  CG  PHE B  44      50.610   2.052 -17.117  1.00  0.00           C  
ATOM   2046  CD1 PHE B  44      50.492   1.611 -15.776  1.00  0.00           C  
ATOM   2047  CD2 PHE B  44      51.515   3.082 -17.457  1.00  0.00           C  
ATOM   2048  CE1 PHE B  44      51.279   2.207 -14.772  1.00  0.00           C  
ATOM   2049  CE2 PHE B  44      52.301   3.683 -16.455  1.00  0.00           C  
ATOM   2050  CZ  PHE B  44      52.174   3.238 -15.122  1.00  0.00           C  
ATOM   2051  C   PHE B  44      47.768   0.020 -18.731  1.00  0.00           C  
ATOM   2052  O   PHE B  44      46.660   0.460 -18.443  1.00  0.00           O  
ATOM   2053  H   PHE B  44      50.899  -0.811 -17.769  1.00  0.00           H  
ATOM   2054  N   ASN B  45      48.010  -0.692 -19.843  1.00  0.00           N  
ATOM   2055  CA  ASN B  45      46.896  -0.933 -20.771  1.00  0.00           C  
ATOM   2056  CB  ASN B  45      47.393  -1.464 -22.114  1.00  0.00           C  
ATOM   2057  CG  ASN B  45      47.982  -0.335 -22.925  1.00  0.00           C  
ATOM   2058  OD1 ASN B  45      47.633   0.831 -22.769  1.00  0.00           O  
ATOM   2059  ND2 ASN B  45      48.910  -0.728 -23.800  1.00  0.00           N  
ATOM   2060  C   ASN B  45      45.780  -1.827 -20.255  1.00  0.00           C  
ATOM   2061  O   ASN B  45      44.684  -1.894 -20.809  1.00  0.00           O  
ATOM   2062  H   ASN B  45      48.916  -1.086 -19.979  1.00  0.00           H  
ATOM   2063 HD21 ASN B  45      49.139  -1.698 -23.888  1.00  0.00           H  
ATOM   2064 HD22 ASN B  45      49.380  -0.060 -24.373  1.00  0.00           H  
ATOM   2065  N   GLU B  46      46.105  -2.496 -19.147  1.00  0.00           N  
ATOM   2066  CA  GLU B  46      45.130  -3.383 -18.536  1.00  0.00           C  
ATOM   2067  CB  GLU B  46      45.774  -4.747 -18.235  1.00  0.00           C  
ATOM   2068  CG  GLU B  46      46.946  -5.199 -19.132  1.00  0.00           C  
ATOM   2069  CD  GLU B  46      46.513  -5.444 -20.566  1.00  0.00           C  
ATOM   2070  OE1 GLU B  46      46.086  -6.548 -20.881  1.00  0.00           O  
ATOM   2071  OE2 GLU B  46      46.546  -4.522 -21.374  1.00  0.00           O1-
ATOM   2072  C   GLU B  46      44.446  -2.790 -17.311  1.00  0.00           C  
ATOM   2073  O   GLU B  46      43.663  -3.445 -16.633  1.00  0.00           O  
ATOM   2074  H   GLU B  46      47.013  -2.423 -18.742  1.00  0.00           H  
ATOM   2075  N   VAL B  47      44.782  -1.513 -17.055  1.00  0.00           N  
ATOM   2076  CA  VAL B  47      44.211  -0.812 -15.907  1.00  0.00           C  
ATOM   2077  CB  VAL B  47      45.336  -0.129 -15.111  1.00  0.00           C  
ATOM   2078  CG1 VAL B  47      44.804   0.547 -13.846  1.00  0.00           C  
ATOM   2079  CG2 VAL B  47      46.509  -1.063 -14.816  1.00  0.00           C  
ATOM   2080  C   VAL B  47      43.263   0.267 -16.392  1.00  0.00           C  
ATOM   2081  O   VAL B  47      43.631   1.038 -17.266  1.00  0.00           O  
ATOM   2082  H   VAL B  47      45.393  -0.999 -17.659  1.00  0.00           H  
ATOM   2083  N   ARG B  48      42.071   0.345 -15.791  1.00  0.00           N  
ATOM   2084  CA  ARG B  48      41.346   1.597 -15.987  1.00  0.00           C  
ATOM   2085  CB  ARG B  48      40.136   1.438 -16.917  1.00  0.00           C  
ATOM   2086  CG  ARG B  48      39.030   0.550 -16.359  1.00  0.00           C  
ATOM   2087  CD  ARG B  48      37.800   0.458 -17.259  1.00  0.00           C  
ATOM   2088  NE  ARG B  48      36.878  -0.528 -16.703  1.00  0.00           N  
ATOM   2089  CZ  ARG B  48      35.829  -1.011 -17.393  1.00  0.00           C  
ATOM   2090  NH1 ARG B  48      35.478  -0.528 -18.577  1.00  0.00           N  
ATOM   2091  NH2 ARG B  48      35.115  -1.983 -16.855  1.00  0.00           N1+
ATOM   2092  C   ARG B  48      40.978   2.274 -14.680  1.00  0.00           C  
ATOM   2093  O   ARG B  48      40.972   1.679 -13.606  1.00  0.00           O  
ATOM   2094  H   ARG B  48      41.755  -0.349 -15.143  1.00  0.00           H  
ATOM   2095  HE  ARG B  48      37.020  -0.862 -15.765  1.00  0.00           H  
ATOM   2096 HH11 ARG B  48      34.727  -0.982 -19.076  1.00  0.00           H  
ATOM   2097 HH12 ARG B  48      35.902   0.292 -18.971  1.00  0.00           H  
ATOM   2098 HH21 ARG B  48      34.305  -2.340 -17.347  1.00  0.00           H  
ATOM   2099 HH22 ARG B  48      35.363  -2.344 -15.951  1.00  0.00           H  
ATOM   2100  N   LEU B  49      40.702   3.573 -14.842  1.00  0.00           N  
ATOM   2101  CA  LEU B  49      40.411   4.440 -13.700  1.00  0.00           C  
ATOM   2102  CB  LEU B  49      40.553   5.889 -14.190  1.00  0.00           C  
ATOM   2103  CG  LEU B  49      41.959   6.219 -14.703  1.00  0.00           C  
ATOM   2104  CD1 LEU B  49      41.994   7.570 -15.417  1.00  0.00           C  
ATOM   2105  CD2 LEU B  49      43.017   6.123 -13.600  1.00  0.00           C  
ATOM   2106  C   LEU B  49      39.051   4.155 -13.054  1.00  0.00           C  
ATOM   2107  O   LEU B  49      38.170   3.576 -13.686  1.00  0.00           O  
ATOM   2108  H   LEU B  49      40.675   3.939 -15.771  1.00  0.00           H  
ATOM   2109  N   PRO B  50      38.907   4.564 -11.761  1.00  0.00           N  
ATOM   2110  CD  PRO B  50      39.911   5.207 -10.917  1.00  0.00           C  
ATOM   2111  CA  PRO B  50      37.632   4.377 -11.047  1.00  0.00           C  
ATOM   2112  CB  PRO B  50      37.900   5.042  -9.683  1.00  0.00           C  
ATOM   2113  CG  PRO B  50      39.096   5.966  -9.884  1.00  0.00           C  
ATOM   2114  C   PRO B  50      36.406   4.925 -11.778  1.00  0.00           C  
ATOM   2115  O   PRO B  50      36.469   5.920 -12.492  1.00  0.00           O  
ATOM   2116  N   PRO B  51      35.279   4.190 -11.593  1.00  0.00           N  
ATOM   2117  CD  PRO B  51      35.155   3.024 -10.720  1.00  0.00           C  
ATOM   2118  CA  PRO B  51      34.028   4.495 -12.304  1.00  0.00           C  
ATOM   2119  CB  PRO B  51      33.024   3.566 -11.616  1.00  0.00           C  
ATOM   2120  CG  PRO B  51      33.841   2.382 -11.124  1.00  0.00           C  
ATOM   2121  C   PRO B  51      33.591   5.957 -12.316  1.00  0.00           C  
ATOM   2122  O   PRO B  51      33.702   6.685 -11.337  1.00  0.00           O  
ATOM   2123  N   PRO B  52      33.085   6.375 -13.503  1.00  0.00           N  
ATOM   2124  CD  PRO B  52      32.919   5.592 -14.720  1.00  0.00           C  
ATOM   2125  CA  PRO B  52      32.653   7.765 -13.671  1.00  0.00           C  
ATOM   2126  CB  PRO B  52      32.178   7.806 -15.130  1.00  0.00           C  
ATOM   2127  CG  PRO B  52      32.877   6.638 -15.822  1.00  0.00           C  
ATOM   2128  C   PRO B  52      31.565   8.188 -12.695  1.00  0.00           C  
ATOM   2129  O   PRO B  52      30.531   7.541 -12.558  1.00  0.00           O  
ATOM   2130  N   PRO B  53      31.833   9.332 -12.020  1.00  0.00           N  
ATOM   2131  CD  PRO B  53      33.066  10.110 -12.069  1.00  0.00           C  
ATOM   2132  CA  PRO B  53      30.828   9.919 -11.128  1.00  0.00           C  
ATOM   2133  CB  PRO B  53      31.423  11.295 -10.815  1.00  0.00           C  
ATOM   2134  CG  PRO B  53      32.933  11.084 -10.905  1.00  0.00           C  
ATOM   2135  C   PRO B  53      29.441   9.981 -11.742  1.00  0.00           C  
ATOM   2136  O   PRO B  53      29.230  10.536 -12.812  1.00  0.00           O  
ATOM   2137  N   ASP B  54      28.530   9.330 -11.010  1.00  0.00           N  
ATOM   2138  CA  ASP B  54      27.136   9.208 -11.436  1.00  0.00           C  
ATOM   2139  CB  ASP B  54      26.321  10.454 -11.074  1.00  0.00           C  
ATOM   2140  CG  ASP B  54      24.946  10.048 -10.565  1.00  0.00           C  
ATOM   2141  OD1 ASP B  54      24.045  10.881 -10.554  1.00  0.00           O  
ATOM   2142  OD2 ASP B  54      24.763   8.906 -10.140  1.00  0.00           O1-
ATOM   2143  C   ASP B  54      26.838   8.754 -12.856  1.00  0.00           C  
ATOM   2144  O   ASP B  54      26.005   9.298 -13.572  1.00  0.00           O  
ATOM   2145  H   ASP B  54      28.813   8.979 -10.121  1.00  0.00           H  
ATOM   2146  N   ILE B  55      27.514   7.661 -13.242  1.00  0.00           N  
ATOM   2147  CA  ILE B  55      27.101   7.091 -14.527  1.00  0.00           C  
ATOM   2148  CB  ILE B  55      28.310   6.417 -15.217  1.00  0.00           C  
ATOM   2149  CG2 ILE B  55      28.774   5.145 -14.497  1.00  0.00           C  
ATOM   2150  CG1 ILE B  55      28.079   6.227 -16.723  1.00  0.00           C  
ATOM   2151  CD1 ILE B  55      29.287   5.643 -17.459  1.00  0.00           C  
ATOM   2152  C   ILE B  55      25.828   6.224 -14.486  1.00  0.00           C  
ATOM   2153  O   ILE B  55      25.740   5.132 -15.038  1.00  0.00           O  
ATOM   2154  H   ILE B  55      28.274   7.304 -12.696  1.00  0.00           H  
ATOM   2155  N   LYS B  56      24.798   6.759 -13.805  1.00  0.00           N  
ATOM   2156  CA  LYS B  56      23.543   6.009 -13.793  1.00  0.00           C  
ATOM   2157  CB  LYS B  56      22.794   6.158 -12.452  1.00  0.00           C  
ATOM   2158  CG  LYS B  56      22.424   7.560 -11.940  1.00  0.00           C  
ATOM   2159  CD  LYS B  56      21.633   7.462 -10.624  1.00  0.00           C  
ATOM   2160  CE  LYS B  56      21.220   8.787  -9.958  1.00  0.00           C  
ATOM   2161  NZ  LYS B  56      22.343   9.429  -9.263  1.00  0.00           N1+
ATOM   2162  C   LYS B  56      22.669   6.257 -15.017  1.00  0.00           C  
ATOM   2163  O   LYS B  56      21.569   6.791 -14.972  1.00  0.00           O  
ATOM   2164  H   LYS B  56      24.847   7.703 -13.473  1.00  0.00           H  
ATOM   2165  HZ1 LYS B  56      22.126   9.645  -8.266  1.00  0.00           H  
ATOM   2166  HZ2 LYS B  56      23.212   8.860  -9.321  1.00  0.00           H  
ATOM   2167  HZ3 LYS B  56      22.624  10.309  -9.744  1.00  0.00           H  
ATOM   2168  N   LYS B  57      23.241   5.843 -16.156  1.00  0.00           N  
ATOM   2169  CA  LYS B  57      22.504   6.022 -17.400  1.00  0.00           C  
ATOM   2170  CB  LYS B  57      23.465   6.116 -18.591  1.00  0.00           C  
ATOM   2171  CG  LYS B  57      22.722   6.250 -19.928  1.00  0.00           C  
ATOM   2172  CD  LYS B  57      23.427   5.557 -21.095  1.00  0.00           C  
ATOM   2173  CE  LYS B  57      23.769   4.081 -20.843  1.00  0.00           C  
ATOM   2174  NZ  LYS B  57      22.593   3.256 -20.523  1.00  0.00           N1+
ATOM   2175  C   LYS B  57      21.516   4.902 -17.652  1.00  0.00           C  
ATOM   2176  O   LYS B  57      21.911   3.775 -17.944  1.00  0.00           O  
ATOM   2177  H   LYS B  57      24.093   5.320 -16.099  1.00  0.00           H  
ATOM   2178  HZ1 LYS B  57      22.372   3.212 -19.508  1.00  0.00           H  
ATOM   2179  HZ2 LYS B  57      21.717   3.544 -21.007  1.00  0.00           H  
ATOM   2180  HZ3 LYS B  57      22.757   2.286 -20.879  1.00  0.00           H  
ATOM   2181  N   GLU B  58      20.238   5.311 -17.616  1.00  0.00           N  
ATOM   2182  CA  GLU B  58      19.107   4.484 -18.055  1.00  0.00           C  
ATOM   2183  CB  GLU B  58      17.939   5.405 -18.434  1.00  0.00           C  
ATOM   2184  CG  GLU B  58      16.576   4.707 -18.525  1.00  0.00           C  
ATOM   2185  CD  GLU B  58      16.282   4.022 -17.206  1.00  0.00           C  
ATOM   2186  OE1 GLU B  58      15.785   4.685 -16.299  1.00  0.00           O  
ATOM   2187  OE2 GLU B  58      16.578   2.835 -17.085  1.00  0.00           O1-
ATOM   2188  C   GLU B  58      19.403   3.475 -19.160  1.00  0.00           C  
ATOM   2189  O   GLU B  58      20.173   3.740 -20.085  1.00  0.00           O  
ATOM   2190  H   GLU B  58      20.052   6.190 -17.180  1.00  0.00           H  
ATOM   2191  N   ILE B  59      18.826   2.286 -18.968  1.00  0.00           N  
ATOM   2192  CA  ILE B  59      19.255   1.130 -19.747  1.00  0.00           C  
ATOM   2193  CB  ILE B  59      19.538  -0.031 -18.774  1.00  0.00           C  
ATOM   2194  CG2 ILE B  59      20.018  -1.303 -19.475  1.00  0.00           C  
ATOM   2195  CG1 ILE B  59      20.533   0.415 -17.696  1.00  0.00           C  
ATOM   2196  CD1 ILE B  59      20.683  -0.587 -16.550  1.00  0.00           C  
ATOM   2197  C   ILE B  59      18.239   0.753 -20.815  1.00  0.00           C  
ATOM   2198  O   ILE B  59      17.040   0.725 -20.582  1.00  0.00           O  
ATOM   2199  H   ILE B  59      18.064   2.223 -18.313  1.00  0.00           H  
ATOM   2200  N   SER B  60      18.776   0.462 -22.003  1.00  0.00           N  
ATOM   2201  CA  SER B  60      17.908   0.026 -23.093  1.00  0.00           C  
ATOM   2202  CB  SER B  60      17.881   1.144 -24.148  1.00  0.00           C  
ATOM   2203  OG  SER B  60      17.090   0.805 -25.296  1.00  0.00           O  
ATOM   2204  C   SER B  60      18.469  -1.259 -23.665  1.00  0.00           C  
ATOM   2205  O   SER B  60      19.650  -1.547 -23.512  1.00  0.00           O  
ATOM   2206  H   SER B  60      19.768   0.528 -22.139  1.00  0.00           H  
ATOM   2207  HG  SER B  60      17.620   0.233 -25.849  1.00  0.00           H  
ATOM   2208  N   GLU B  61      17.635  -2.008 -24.400  1.00  0.00           N  
ATOM   2209  CA  GLU B  61      18.305  -2.936 -25.315  1.00  0.00           C  
ATOM   2210  CB  GLU B  61      17.372  -3.922 -26.034  1.00  0.00           C  
ATOM   2211  CG  GLU B  61      15.937  -3.475 -26.321  1.00  0.00           C  
ATOM   2212  CD  GLU B  61      15.090  -3.748 -25.096  1.00  0.00           C  
ATOM   2213  OE1 GLU B  61      14.634  -4.874 -24.936  1.00  0.00           O  
ATOM   2214  OE2 GLU B  61      14.908  -2.847 -24.286  1.00  0.00           O1-
ATOM   2215  C   GLU B  61      19.148  -2.172 -26.316  1.00  0.00           C  
ATOM   2216  O   GLU B  61      18.842  -1.046 -26.692  1.00  0.00           O  
ATOM   2217  H   GLU B  61      16.645  -1.839 -24.423  1.00  0.00           H  
ATOM   2218  N   GLY B  62      20.273  -2.804 -26.662  1.00  0.00           N  
ATOM   2219  CA  GLY B  62      21.262  -2.043 -27.415  1.00  0.00           C  
ATOM   2220  C   GLY B  62      22.401  -1.494 -26.570  1.00  0.00           C  
ATOM   2221  O   GLY B  62      23.513  -1.337 -27.060  1.00  0.00           O  
ATOM   2222  H   GLY B  62      20.451  -3.718 -26.299  1.00  0.00           H  
ATOM   2223  N   ASP B  63      22.083  -1.233 -25.287  1.00  0.00           N  
ATOM   2224  CA  ASP B  63      23.005  -0.533 -24.381  1.00  0.00           C  
ATOM   2225  CB  ASP B  63      22.425  -0.547 -22.967  1.00  0.00           C  
ATOM   2226  CG  ASP B  63      22.589   0.782 -22.267  1.00  0.00           C  
ATOM   2227  OD1 ASP B  63      23.678   1.088 -21.799  1.00  0.00           O  
ATOM   2228  OD2 ASP B  63      21.616   1.517 -22.142  1.00  0.00           O1-
ATOM   2229  C   ASP B  63      24.443  -1.027 -24.339  1.00  0.00           C  
ATOM   2230  O   ASP B  63      24.764  -2.158 -24.711  1.00  0.00           O  
ATOM   2231  H   ASP B  63      21.154  -1.397 -24.954  1.00  0.00           H  
ATOM   2232  N   GLU B  64      25.294  -0.114 -23.863  1.00  0.00           N  
ATOM   2233  CA  GLU B  64      26.691  -0.468 -23.649  1.00  0.00           C  
ATOM   2234  CB  GLU B  64      27.634   0.666 -24.072  1.00  0.00           C  
ATOM   2235  CG  GLU B  64      27.392   1.263 -25.466  1.00  0.00           C  
ATOM   2236  CD  GLU B  64      27.344   0.185 -26.533  1.00  0.00           C  
ATOM   2237  OE1 GLU B  64      26.448   0.220 -27.370  1.00  0.00           O  
ATOM   2238  OE2 GLU B  64      28.141  -0.752 -26.508  1.00  0.00           O1-
ATOM   2239  C   GLU B  64      26.912  -0.789 -22.191  1.00  0.00           C  
ATOM   2240  O   GLU B  64      27.068   0.096 -21.353  1.00  0.00           O  
ATOM   2241  H   GLU B  64      24.915   0.722 -23.463  1.00  0.00           H  
ATOM   2242  N   VAL B  65      26.886  -2.094 -21.904  1.00  0.00           N  
ATOM   2243  CA  VAL B  65      26.920  -2.436 -20.487  1.00  0.00           C  
ATOM   2244  CB  VAL B  65      25.563  -2.980 -20.020  1.00  0.00           C  
ATOM   2245  CG1 VAL B  65      24.504  -1.876 -20.011  1.00  0.00           C  
ATOM   2246  CG2 VAL B  65      25.130  -4.206 -20.823  1.00  0.00           C  
ATOM   2247  C   VAL B  65      28.044  -3.382 -20.126  1.00  0.00           C  
ATOM   2248  O   VAL B  65      28.736  -3.930 -20.973  1.00  0.00           O  
ATOM   2249  H   VAL B  65      26.916  -2.806 -22.609  1.00  0.00           H  
ATOM   2250  N   GLU B  66      28.186  -3.553 -18.813  1.00  0.00           N  
ATOM   2251  CA  GLU B  66      29.104  -4.539 -18.272  1.00  0.00           C  
ATOM   2252  CB  GLU B  66      30.336  -3.858 -17.676  1.00  0.00           C  
ATOM   2253  CG  GLU B  66      31.224  -3.251 -18.767  1.00  0.00           C  
ATOM   2254  CD  GLU B  66      32.344  -2.398 -18.203  1.00  0.00           C  
ATOM   2255  OE1 GLU B  66      32.262  -1.932 -17.073  1.00  0.00           O  
ATOM   2256  OE2 GLU B  66      33.327  -2.178 -18.899  1.00  0.00           O1-
ATOM   2257  C   GLU B  66      28.362  -5.338 -17.230  1.00  0.00           C  
ATOM   2258  O   GLU B  66      27.736  -4.796 -16.323  1.00  0.00           O  
ATOM   2259  H   GLU B  66      27.614  -3.046 -18.173  1.00  0.00           H  
ATOM   2260  N   VAL B  67      28.422  -6.655 -17.436  1.00  0.00           N  
ATOM   2261  CA  VAL B  67      27.783  -7.538 -16.471  1.00  0.00           C  
ATOM   2262  CB  VAL B  67      27.120  -8.727 -17.202  1.00  0.00           C  
ATOM   2263  CG1 VAL B  67      28.118  -9.547 -18.023  1.00  0.00           C  
ATOM   2264  CG2 VAL B  67      26.283  -9.602 -16.265  1.00  0.00           C  
ATOM   2265  C   VAL B  67      28.788  -7.969 -15.419  1.00  0.00           C  
ATOM   2266  O   VAL B  67      29.959  -8.193 -15.704  1.00  0.00           O  
ATOM   2267  H   VAL B  67      29.046  -6.999 -18.139  1.00  0.00           H  
ATOM   2268  N   TYR B  68      28.288  -8.047 -14.185  1.00  0.00           N  
ATOM   2269  CA  TYR B  68      29.157  -8.534 -13.125  1.00  0.00           C  
ATOM   2270  CB  TYR B  68      28.765  -7.872 -11.797  1.00  0.00           C  
ATOM   2271  CG  TYR B  68      29.967  -7.624 -10.909  1.00  0.00           C  
ATOM   2272  CD1 TYR B  68      31.201  -7.254 -11.481  1.00  0.00           C  
ATOM   2273  CE1 TYR B  68      32.307  -7.037 -10.648  1.00  0.00           C  
ATOM   2274  CD2 TYR B  68      29.813  -7.753  -9.515  1.00  0.00           C  
ATOM   2275  CE2 TYR B  68      30.920  -7.538  -8.678  1.00  0.00           C  
ATOM   2276  CZ  TYR B  68      32.160  -7.215  -9.261  1.00  0.00           C  
ATOM   2277  OH  TYR B  68      33.276  -7.099  -8.462  1.00  0.00           O  
ATOM   2278  C   TYR B  68      29.130 -10.046 -13.045  1.00  0.00           C  
ATOM   2279  O   TYR B  68      28.272 -10.636 -12.406  1.00  0.00           O  
ATOM   2280  H   TYR B  68      27.309  -7.899 -14.039  1.00  0.00           H  
ATOM   2281  HH  TYR B  68      33.987  -7.576  -8.884  1.00  0.00           H  
ATOM   2282  N   SER B  69      30.091 -10.640 -13.757  1.00  0.00           N  
ATOM   2283  CA  SER B  69      30.074 -12.097 -13.856  1.00  0.00           C  
ATOM   2284  CB  SER B  69      29.527 -12.506 -15.227  1.00  0.00           C  
ATOM   2285  OG  SER B  69      29.268 -13.912 -15.265  1.00  0.00           O  
ATOM   2286  C   SER B  69      31.455 -12.658 -13.573  1.00  0.00           C  
ATOM   2287  O   SER B  69      32.397 -11.909 -13.341  1.00  0.00           O  
ATOM   2288  H   SER B  69      30.814 -10.092 -14.186  1.00  0.00           H  
ATOM   2289  HG  SER B  69      28.654 -14.041 -15.992  1.00  0.00           H  
ATOM   2290  N   ARG B  70      31.569 -13.988 -13.573  1.00  0.00           N  
ATOM   2291  CA  ARG B  70      32.841 -14.557 -13.127  1.00  0.00           C  
ATOM   2292  CB  ARG B  70      32.810 -14.859 -11.627  1.00  0.00           C  
ATOM   2293  CG  ARG B  70      31.533 -15.594 -11.208  1.00  0.00           C  
ATOM   2294  CD  ARG B  70      31.787 -16.833 -10.359  1.00  0.00           C  
ATOM   2295  NE  ARG B  70      32.412 -16.522  -9.075  1.00  0.00           N  
ATOM   2296  CZ  ARG B  70      32.469 -17.491  -8.139  1.00  0.00           C  
ATOM   2297  NH1 ARG B  70      31.850 -18.654  -8.314  1.00  0.00           N  
ATOM   2298  NH2 ARG B  70      33.169 -17.307  -7.036  1.00  0.00           N1+
ATOM   2299  C   ARG B  70      33.193 -15.816 -13.879  1.00  0.00           C  
ATOM   2300  O   ARG B  70      32.348 -16.434 -14.512  1.00  0.00           O  
ATOM   2301  H   ARG B  70      30.812 -14.560 -13.901  1.00  0.00           H  
ATOM   2302  HE  ARG B  70      32.874 -15.636  -8.931  1.00  0.00           H  
ATOM   2303 HH11 ARG B  70      31.287 -18.841  -9.114  1.00  0.00           H  
ATOM   2304 HH12 ARG B  70      31.972 -19.369  -7.611  1.00  0.00           H  
ATOM   2305 HH21 ARG B  70      33.243 -18.034  -6.337  1.00  0.00           H  
ATOM   2306 HH22 ARG B  70      33.703 -16.465  -6.900  1.00  0.00           H  
ATOM   2307  N   ALA B  71      34.473 -16.182 -13.755  1.00  0.00           N  
ATOM   2308  CA  ALA B  71      34.829 -17.499 -14.263  1.00  0.00           C  
ATOM   2309  CB  ALA B  71      36.038 -17.418 -15.201  1.00  0.00           C  
ATOM   2310  C   ALA B  71      35.095 -18.484 -13.139  1.00  0.00           C  
ATOM   2311  O   ALA B  71      34.348 -19.430 -12.921  1.00  0.00           O  
ATOM   2312  H   ALA B  71      35.132 -15.637 -13.230  1.00  0.00           H  
ATOM   2313  N   ASN B  72      36.203 -18.241 -12.425  1.00  0.00           N  
ATOM   2314  CA  ASN B  72      36.532 -19.250 -11.421  1.00  0.00           C  
ATOM   2315  CB  ASN B  72      38.035 -19.534 -11.383  1.00  0.00           C  
ATOM   2316  CG  ASN B  72      38.228 -21.010 -11.102  1.00  0.00           C  
ATOM   2317  OD1 ASN B  72      37.798 -21.869 -11.857  1.00  0.00           O  
ATOM   2318  ND2 ASN B  72      38.863 -21.298  -9.967  1.00  0.00           N  
ATOM   2319  C   ASN B  72      36.008 -18.904 -10.045  1.00  0.00           C  
ATOM   2320  O   ASN B  72      35.719 -17.755  -9.743  1.00  0.00           O  
ATOM   2321  H   ASN B  72      36.686 -17.365 -12.498  1.00  0.00           H  
ATOM   2322 HD21 ASN B  72      39.224 -20.647  -9.297  1.00  0.00           H  
ATOM   2323 HD22 ASN B  72      38.993 -22.263  -9.749  1.00  0.00           H  
ATOM   2324  N   ASP B  73      35.903 -19.937  -9.197  1.00  0.00           N  
ATOM   2325  CA  ASP B  73      35.299 -19.663  -7.891  1.00  0.00           C  
ATOM   2326  CB  ASP B  73      34.909 -20.970  -7.198  1.00  0.00           C  
ATOM   2327  CG  ASP B  73      33.971 -20.671  -6.045  1.00  0.00           C  
ATOM   2328  OD1 ASP B  73      34.304 -21.032  -4.924  1.00  0.00           O  
ATOM   2329  OD2 ASP B  73      32.930 -20.050  -6.266  1.00  0.00           O1-
ATOM   2330  C   ASP B  73      36.072 -18.724  -6.965  1.00  0.00           C  
ATOM   2331  O   ASP B  73      35.536 -17.972  -6.163  1.00  0.00           O  
ATOM   2332  H   ASP B  73      36.129 -20.867  -9.486  1.00  0.00           H  
ATOM   2333  N   GLN B  74      37.395 -18.750  -7.150  1.00  0.00           N  
ATOM   2334  CA  GLN B  74      38.181 -17.822  -6.335  1.00  0.00           C  
ATOM   2335  CB  GLN B  74      39.649 -18.263  -6.274  1.00  0.00           C  
ATOM   2336  CG  GLN B  74      39.892 -19.546  -5.459  1.00  0.00           C  
ATOM   2337  CD  GLN B  74      39.165 -20.724  -6.080  1.00  0.00           C  
ATOM   2338  OE1 GLN B  74      39.257 -20.983  -7.274  1.00  0.00           O  
ATOM   2339  NE2 GLN B  74      38.358 -21.377  -5.240  1.00  0.00           N  
ATOM   2340  C   GLN B  74      38.039 -16.362  -6.744  1.00  0.00           C  
ATOM   2341  O   GLN B  74      38.419 -15.443  -6.029  1.00  0.00           O  
ATOM   2342  H   GLN B  74      37.806 -19.420  -7.765  1.00  0.00           H  
ATOM   2343 HE21 GLN B  74      38.297 -21.132  -4.273  1.00  0.00           H  
ATOM   2344 HE22 GLN B  74      37.760 -22.104  -5.576  1.00  0.00           H  
ATOM   2345  N   GLU B  75      37.454 -16.187  -7.938  1.00  0.00           N  
ATOM   2346  CA  GLU B  75      37.081 -14.833  -8.311  1.00  0.00           C  
ATOM   2347  CB  GLU B  75      36.977 -14.712  -9.834  1.00  0.00           C  
ATOM   2348  CG  GLU B  75      38.183 -15.268 -10.599  1.00  0.00           C  
ATOM   2349  CD  GLU B  75      38.034 -14.956 -12.075  1.00  0.00           C  
ATOM   2350  OE1 GLU B  75      37.076 -15.410 -12.693  1.00  0.00           O  
ATOM   2351  OE2 GLU B  75      38.839 -14.198 -12.606  1.00  0.00           O1-
ATOM   2352  C   GLU B  75      35.752 -14.472  -7.673  1.00  0.00           C  
ATOM   2353  O   GLU B  75      34.836 -15.286  -7.596  1.00  0.00           O  
ATOM   2354  H   GLU B  75      37.049 -16.940  -8.452  1.00  0.00           H  
ATOM   2355  N   PRO B  76      35.657 -13.205  -7.211  1.00  0.00           N  
ATOM   2356  CD  PRO B  76      36.742 -12.247  -7.031  1.00  0.00           C  
ATOM   2357  CA  PRO B  76      34.335 -12.681  -6.864  1.00  0.00           C  
ATOM   2358  CB  PRO B  76      34.718 -11.393  -6.112  1.00  0.00           C  
ATOM   2359  CG  PRO B  76      36.055 -10.932  -6.693  1.00  0.00           C  
ATOM   2360  C   PRO B  76      33.506 -12.546  -8.145  1.00  0.00           C  
ATOM   2361  O   PRO B  76      32.981 -13.532  -8.646  1.00  0.00           O  
ATOM   2362  N   CYS B  77      33.469 -11.322  -8.691  1.00  0.00           N  
ATOM   2363  CA  CYS B  77      33.100 -11.181 -10.095  1.00  0.00           C  
ATOM   2364  CB  CYS B  77      31.604 -10.933 -10.273  1.00  0.00           C  
ATOM   2365  SG  CYS B  77      30.619 -12.445 -10.318  1.00  0.00           S  
ATOM   2366  C   CYS B  77      33.873 -10.017 -10.664  1.00  0.00           C  
ATOM   2367  O   CYS B  77      34.376  -9.175  -9.924  1.00  0.00           O  
ATOM   2368  H   CYS B  77      33.797 -10.494  -8.237  1.00  0.00           H  
ATOM   2369  N   GLY B  78      33.945 -10.006 -11.993  1.00  0.00           N  
ATOM   2370  CA  GLY B  78      34.533  -8.879 -12.696  1.00  0.00           C  
ATOM   2371  C   GLY B  78      33.556  -8.335 -13.711  1.00  0.00           C  
ATOM   2372  O   GLY B  78      32.469  -8.863 -13.912  1.00  0.00           O  
ATOM   2373  H   GLY B  78      33.542 -10.751 -12.523  1.00  0.00           H  
ATOM   2374  N   TRP B  79      33.996  -7.243 -14.335  1.00  0.00           N  
ATOM   2375  CA  TRP B  79      33.174  -6.623 -15.364  1.00  0.00           C  
ATOM   2376  CB  TRP B  79      33.390  -5.109 -15.362  1.00  0.00           C  
ATOM   2377  CG  TRP B  79      33.000  -4.587 -14.003  1.00  0.00           C  
ATOM   2378  CD2 TRP B  79      31.669  -4.475 -13.465  1.00  0.00           C  
ATOM   2379  CE2 TRP B  79      31.798  -3.987 -12.122  1.00  0.00           C  
ATOM   2380  CE3 TRP B  79      30.394  -4.749 -14.002  1.00  0.00           C  
ATOM   2381  CD1 TRP B  79      33.857  -4.172 -12.973  1.00  0.00           C  
ATOM   2382  NE1 TRP B  79      33.155  -3.822 -11.861  1.00  0.00           N  
ATOM   2383  CZ2 TRP B  79      30.643  -3.804 -11.334  1.00  0.00           C  
ATOM   2384  CZ3 TRP B  79      29.248  -4.559 -13.205  1.00  0.00           C  
ATOM   2385  CH2 TRP B  79      29.375  -4.088 -11.881  1.00  0.00           C  
ATOM   2386  C   TRP B  79      33.453  -7.209 -16.723  1.00  0.00           C  
ATOM   2387  O   TRP B  79      34.512  -6.993 -17.303  1.00  0.00           O  
ATOM   2388  H   TRP B  79      34.895  -6.881 -14.098  1.00  0.00           H  
ATOM   2389  HE1 TRP B  79      33.552  -3.553 -11.005  1.00  0.00           H  
ATOM   2390  N   TRP B  80      32.463  -7.975 -17.182  1.00  0.00           N  
ATOM   2391  CA  TRP B  80      32.543  -8.501 -18.538  1.00  0.00           C  
ATOM   2392  CB  TRP B  80      31.930  -9.904 -18.640  1.00  0.00           C  
ATOM   2393  CG  TRP B  80      32.641 -10.919 -17.771  1.00  0.00           C  
ATOM   2394  CD2 TRP B  80      33.348 -12.108 -18.186  1.00  0.00           C  
ATOM   2395  CE2 TRP B  80      33.822 -12.760 -16.997  1.00  0.00           C  
ATOM   2396  CE3 TRP B  80      33.614 -12.675 -19.451  1.00  0.00           C  
ATOM   2397  CD1 TRP B  80      32.729 -10.920 -16.372  1.00  0.00           C  
ATOM   2398  NE1 TRP B  80      33.421 -11.992 -15.910  1.00  0.00           N  
ATOM   2399  CZ2 TRP B  80      34.549 -13.965 -17.099  1.00  0.00           C  
ATOM   2400  CZ3 TRP B  80      34.343 -13.880 -19.538  1.00  0.00           C  
ATOM   2401  CH2 TRP B  80      34.808 -14.522 -18.369  1.00  0.00           C  
ATOM   2402  C   TRP B  80      31.776  -7.571 -19.446  1.00  0.00           C  
ATOM   2403  O   TRP B  80      30.704  -7.093 -19.095  1.00  0.00           O  
ATOM   2404  H   TRP B  80      31.628  -8.083 -16.638  1.00  0.00           H  
ATOM   2405  HE1 TRP B  80      33.589 -12.181 -14.959  1.00  0.00           H  
ATOM   2406  N   LEU B  81      32.364  -7.325 -20.620  1.00  0.00           N  
ATOM   2407  CA  LEU B  81      31.641  -6.473 -21.561  1.00  0.00           C  
ATOM   2408  CB  LEU B  81      32.593  -6.068 -22.691  1.00  0.00           C  
ATOM   2409  CG  LEU B  81      32.064  -4.989 -23.639  1.00  0.00           C  
ATOM   2410  CD1 LEU B  81      31.793  -3.676 -22.910  1.00  0.00           C  
ATOM   2411  CD2 LEU B  81      32.988  -4.786 -24.840  1.00  0.00           C  
ATOM   2412  C   LEU B  81      30.384  -7.164 -22.074  1.00  0.00           C  
ATOM   2413  O   LEU B  81      30.373  -8.373 -22.290  1.00  0.00           O  
ATOM   2414  H   LEU B  81      33.210  -7.793 -20.865  1.00  0.00           H  
ATOM   2415  N   ALA B  82      29.331  -6.355 -22.226  1.00  0.00           N  
ATOM   2416  CA  ALA B  82      28.033  -6.927 -22.550  1.00  0.00           C  
ATOM   2417  CB  ALA B  82      27.313  -7.361 -21.267  1.00  0.00           C  
ATOM   2418  C   ALA B  82      27.157  -5.936 -23.290  1.00  0.00           C  
ATOM   2419  O   ALA B  82      27.402  -4.735 -23.323  1.00  0.00           O  
ATOM   2420  H   ALA B  82      29.388  -5.373 -22.033  1.00  0.00           H  
ATOM   2421  N   LYS B  83      26.098  -6.491 -23.880  1.00  0.00           N  
ATOM   2422  CA  LYS B  83      25.120  -5.603 -24.496  1.00  0.00           C  
ATOM   2423  CB  LYS B  83      25.296  -5.631 -26.018  1.00  0.00           C  
ATOM   2424  CG  LYS B  83      24.339  -4.713 -26.780  1.00  0.00           C  
ATOM   2425  CD  LYS B  83      24.898  -4.244 -28.121  1.00  0.00           C  
ATOM   2426  CE  LYS B  83      26.175  -3.410 -27.961  1.00  0.00           C  
ATOM   2427  NZ  LYS B  83      25.934  -2.241 -27.109  1.00  0.00           N1+
ATOM   2428  C   LYS B  83      23.739  -6.010 -24.043  1.00  0.00           C  
ATOM   2429  O   LYS B  83      23.490  -7.181 -23.798  1.00  0.00           O  
ATOM   2430  H   LYS B  83      25.958  -7.484 -23.856  1.00  0.00           H  
ATOM   2431  HZ1 LYS B  83      25.170  -1.616 -27.445  1.00  0.00           H  
ATOM   2432  HZ2 LYS B  83      25.732  -2.461 -26.115  1.00  0.00           H  
ATOM   2433  HZ3 LYS B  83      26.769  -1.614 -27.122  1.00  0.00           H  
ATOM   2434  N   VAL B  84      22.844  -5.025 -23.890  1.00  0.00           N  
ATOM   2435  CA  VAL B  84      21.521  -5.496 -23.487  1.00  0.00           C  
ATOM   2436  CB  VAL B  84      20.724  -4.416 -22.747  1.00  0.00           C  
ATOM   2437  CG1 VAL B  84      19.386  -4.931 -22.208  1.00  0.00           C  
ATOM   2438  CG2 VAL B  84      21.551  -3.858 -21.596  1.00  0.00           C  
ATOM   2439  C   VAL B  84      20.736  -6.103 -24.634  1.00  0.00           C  
ATOM   2440  O   VAL B  84      20.476  -5.485 -25.660  1.00  0.00           O  
ATOM   2441  H   VAL B  84      23.057  -4.078 -24.129  1.00  0.00           H  
ATOM   2442  N   ARG B  85      20.381  -7.365 -24.391  1.00  0.00           N  
ATOM   2443  CA  ARG B  85      19.508  -8.048 -25.329  1.00  0.00           C  
ATOM   2444  CB  ARG B  85      19.776  -9.560 -25.304  1.00  0.00           C  
ATOM   2445  CG  ARG B  85      18.988 -10.449 -26.285  1.00  0.00           C  
ATOM   2446  CD  ARG B  85      18.770  -9.902 -27.707  1.00  0.00           C  
ATOM   2447  NE  ARG B  85      19.966  -9.274 -28.264  1.00  0.00           N  
ATOM   2448  CZ  ARG B  85      19.993  -7.963 -28.587  1.00  0.00           C  
ATOM   2449  NH1 ARG B  85      21.131  -7.444 -29.026  1.00  0.00           N  
ATOM   2450  NH2 ARG B  85      18.912  -7.194 -28.436  1.00  0.00           N1+
ATOM   2451  C   ARG B  85      18.044  -7.691 -25.183  1.00  0.00           C  
ATOM   2452  O   ARG B  85      17.363  -7.483 -26.182  1.00  0.00           O  
ATOM   2453  H   ARG B  85      20.638  -7.772 -23.516  1.00  0.00           H  
ATOM   2454  HE  ARG B  85      20.818  -9.803 -28.371  1.00  0.00           H  
ATOM   2455 HH11 ARG B  85      21.240  -6.518 -29.370  1.00  0.00           H  
ATOM   2456 HH12 ARG B  85      21.962  -8.028 -28.958  1.00  0.00           H  
ATOM   2457 HH21 ARG B  85      18.085  -7.554 -27.986  1.00  0.00           H  
ATOM   2458 HH22 ARG B  85      18.896  -6.238 -28.719  1.00  0.00           H  
ATOM   2459  N   MET B  86      17.618  -7.626 -23.913  1.00  0.00           N  
ATOM   2460  CA  MET B  86      16.234  -7.255 -23.634  1.00  0.00           C  
ATOM   2461  CB  MET B  86      15.323  -8.482 -23.722  1.00  0.00           C  
ATOM   2462  CG  MET B  86      13.886  -8.143 -24.120  1.00  0.00           C  
ATOM   2463  SD  MET B  86      13.717  -7.836 -25.885  1.00  0.00           S  
ATOM   2464  CE  MET B  86      12.072  -7.108 -25.852  1.00  0.00           C  
ATOM   2465  C   MET B  86      16.122  -6.636 -22.254  1.00  0.00           C  
ATOM   2466  O   MET B  86      16.464  -7.275 -21.259  1.00  0.00           O  
ATOM   2467  H   MET B  86      18.244  -7.823 -23.157  1.00  0.00           H  
ATOM   2468  N   MET B  87      15.660  -5.382 -22.221  1.00  0.00           N  
ATOM   2469  CA  MET B  87      15.530  -4.714 -20.929  1.00  0.00           C  
ATOM   2470  CB  MET B  87      15.702  -3.205 -21.133  1.00  0.00           C  
ATOM   2471  CG  MET B  87      15.969  -2.354 -19.889  1.00  0.00           C  
ATOM   2472  SD  MET B  87      14.583  -2.220 -18.752  1.00  0.00           S  
ATOM   2473  CE  MET B  87      15.253  -0.911 -17.711  1.00  0.00           C  
ATOM   2474  C   MET B  87      14.223  -5.077 -20.246  1.00  0.00           C  
ATOM   2475  O   MET B  87      13.129  -4.837 -20.736  1.00  0.00           O  
ATOM   2476  H   MET B  87      15.305  -4.938 -23.055  1.00  0.00           H  
ATOM   2477  N   LYS B  88      14.376  -5.723 -19.086  1.00  0.00           N  
ATOM   2478  CA  LYS B  88      13.165  -6.200 -18.424  1.00  0.00           C  
ATOM   2479  CB  LYS B  88      13.096  -7.730 -18.453  1.00  0.00           C  
ATOM   2480  CG  LYS B  88      12.940  -8.308 -19.858  1.00  0.00           C  
ATOM   2481  CD  LYS B  88      12.891  -9.833 -19.849  1.00  0.00           C  
ATOM   2482  CE  LYS B  88      12.669 -10.402 -21.248  1.00  0.00           C  
ATOM   2483  NZ  LYS B  88      12.712 -11.869 -21.188  1.00  0.00           N1+
ATOM   2484  C   LYS B  88      13.042  -5.694 -17.004  1.00  0.00           C  
ATOM   2485  O   LYS B  88      12.947  -6.460 -16.052  1.00  0.00           O  
ATOM   2486  H   LYS B  88      15.273  -5.882 -18.669  1.00  0.00           H  
ATOM   2487  HZ1 LYS B  88      13.641 -12.170 -20.833  1.00  0.00           H  
ATOM   2488  HZ2 LYS B  88      11.967 -12.208 -20.547  1.00  0.00           H  
ATOM   2489  HZ3 LYS B  88      12.558 -12.257 -22.141  1.00  0.00           H  
ATOM   2490  N   GLY B  89      13.048  -4.357 -16.908  1.00  0.00           N  
ATOM   2491  CA  GLY B  89      12.918  -3.740 -15.588  1.00  0.00           C  
ATOM   2492  C   GLY B  89      14.085  -4.058 -14.674  1.00  0.00           C  
ATOM   2493  O   GLY B  89      15.221  -3.656 -14.903  1.00  0.00           O  
ATOM   2494  H   GLY B  89      13.190  -3.807 -17.729  1.00  0.00           H  
ATOM   2495  N   GLU B  90      13.748  -4.843 -13.651  1.00  0.00           N  
ATOM   2496  CA  GLU B  90      14.746  -5.282 -12.679  1.00  0.00           C  
ATOM   2497  CB  GLU B  90      14.077  -5.769 -11.384  1.00  0.00           C  
ATOM   2498  CG  GLU B  90      13.113  -4.790 -10.687  1.00  0.00           C  
ATOM   2499  CD  GLU B  90      11.871  -4.536 -11.529  1.00  0.00           C  
ATOM   2500  OE1 GLU B  90      11.542  -3.375 -11.756  1.00  0.00           O  
ATOM   2501  OE2 GLU B  90      11.277  -5.495 -12.021  1.00  0.00           O1-
ATOM   2502  C   GLU B  90      15.667  -6.368 -13.206  1.00  0.00           C  
ATOM   2503  O   GLU B  90      16.725  -6.648 -12.655  1.00  0.00           O  
ATOM   2504  H   GLU B  90      12.780  -5.067 -13.499  1.00  0.00           H  
ATOM   2505  N   PHE B  91      15.219  -6.991 -14.303  1.00  0.00           N  
ATOM   2506  CA  PHE B  91      16.092  -7.968 -14.937  1.00  0.00           C  
ATOM   2507  CB  PHE B  91      15.367  -9.300 -15.139  1.00  0.00           C  
ATOM   2508  CG  PHE B  91      15.368 -10.107 -13.861  1.00  0.00           C  
ATOM   2509  CD1 PHE B  91      14.439  -9.815 -12.838  1.00  0.00           C  
ATOM   2510  CD2 PHE B  91      16.306 -11.152 -13.720  1.00  0.00           C  
ATOM   2511  CE1 PHE B  91      14.446 -10.583 -11.658  1.00  0.00           C  
ATOM   2512  CE2 PHE B  91      16.312 -11.924 -12.543  1.00  0.00           C  
ATOM   2513  CZ  PHE B  91      15.380 -11.632 -11.524  1.00  0.00           C  
ATOM   2514  C   PHE B  91      16.623  -7.472 -16.260  1.00  0.00           C  
ATOM   2515  O   PHE B  91      15.972  -6.744 -17.001  1.00  0.00           O  
ATOM   2516  H   PHE B  91      14.348  -6.725 -14.720  1.00  0.00           H  
ATOM   2517  N   TYR B  92      17.843  -7.920 -16.547  1.00  0.00           N  
ATOM   2518  CA  TYR B  92      18.401  -7.608 -17.853  1.00  0.00           C  
ATOM   2519  CB  TYR B  92      19.572  -6.623 -17.747  1.00  0.00           C  
ATOM   2520  CG  TYR B  92      19.132  -5.409 -16.967  1.00  0.00           C  
ATOM   2521  CD1 TYR B  92      18.280  -4.468 -17.580  1.00  0.00           C  
ATOM   2522  CE1 TYR B  92      17.784  -3.405 -16.809  1.00  0.00           C  
ATOM   2523  CD2 TYR B  92      19.560  -5.276 -15.632  1.00  0.00           C  
ATOM   2524  CE2 TYR B  92      19.073  -4.206 -14.868  1.00  0.00           C  
ATOM   2525  CZ  TYR B  92      18.166  -3.306 -15.457  1.00  0.00           C  
ATOM   2526  OH  TYR B  92      17.622  -2.309 -14.679  1.00  0.00           O  
ATOM   2527  C   TYR B  92      18.843  -8.875 -18.526  1.00  0.00           C  
ATOM   2528  O   TYR B  92      19.662  -9.627 -18.010  1.00  0.00           O  
ATOM   2529  H   TYR B  92      18.351  -8.475 -15.888  1.00  0.00           H  
ATOM   2530  HH  TYR B  92      16.672  -2.413 -14.709  1.00  0.00           H  
ATOM   2531  N   VAL B  93      18.251  -9.084 -19.705  1.00  0.00           N  
ATOM   2532  CA  VAL B  93      18.826 -10.138 -20.527  1.00  0.00           C  
ATOM   2533  CB  VAL B  93      17.762 -10.756 -21.442  1.00  0.00           C  
ATOM   2534  CG1 VAL B  93      18.326 -11.909 -22.278  1.00  0.00           C  
ATOM   2535  CG2 VAL B  93      16.540 -11.198 -20.637  1.00  0.00           C  
ATOM   2536  C   VAL B  93      19.934  -9.509 -21.338  1.00  0.00           C  
ATOM   2537  O   VAL B  93      19.693  -8.547 -22.057  1.00  0.00           O  
ATOM   2538  H   VAL B  93      17.633  -8.396 -20.093  1.00  0.00           H  
ATOM   2539  N   ILE B  94      21.144 -10.041 -21.176  1.00  0.00           N  
ATOM   2540  CA  ILE B  94      22.259  -9.465 -21.916  1.00  0.00           C  
ATOM   2541  CB  ILE B  94      23.238  -8.678 -21.014  1.00  0.00           C  
ATOM   2542  CG2 ILE B  94      22.599  -7.386 -20.502  1.00  0.00           C  
ATOM   2543  CG1 ILE B  94      23.867  -9.498 -19.883  1.00  0.00           C  
ATOM   2544  CD1 ILE B  94      23.057  -9.487 -18.583  1.00  0.00           C  
ATOM   2545  C   ILE B  94      22.989 -10.501 -22.745  1.00  0.00           C  
ATOM   2546  O   ILE B  94      22.877 -11.701 -22.524  1.00  0.00           O  
ATOM   2547  H   ILE B  94      21.263 -10.838 -20.581  1.00  0.00           H  
ATOM   2548  N   GLU B  95      23.724  -9.980 -23.725  1.00  0.00           N  
ATOM   2549  CA  GLU B  95      24.651 -10.789 -24.505  1.00  0.00           C  
ATOM   2550  CB  GLU B  95      24.637 -10.303 -25.953  1.00  0.00           C  
ATOM   2551  CG  GLU B  95      23.240 -10.358 -26.566  1.00  0.00           C  
ATOM   2552  CD  GLU B  95      23.091  -9.333 -27.672  1.00  0.00           C  
ATOM   2553  OE1 GLU B  95      22.763  -9.706 -28.794  1.00  0.00           O  
ATOM   2554  OE2 GLU B  95      23.214  -8.141 -27.410  1.00  0.00           O1-
ATOM   2555  C   GLU B  95      26.030 -10.564 -23.936  1.00  0.00           C  
ATOM   2556  O   GLU B  95      26.381  -9.439 -23.600  1.00  0.00           O  
ATOM   2557  H   GLU B  95      23.750  -8.991 -23.851  1.00  0.00           H  
ATOM   2558  N   TYR B  96      26.799 -11.653 -23.841  1.00  0.00           N  
ATOM   2559  CA  TYR B  96      28.201 -11.417 -23.501  1.00  0.00           C  
ATOM   2560  CB  TYR B  96      28.854 -12.691 -22.957  1.00  0.00           C  
ATOM   2561  CG  TYR B  96      28.500 -12.947 -21.508  1.00  0.00           C  
ATOM   2562  CD1 TYR B  96      29.472 -12.686 -20.520  1.00  0.00           C  
ATOM   2563  CE1 TYR B  96      29.177 -12.973 -19.175  1.00  0.00           C  
ATOM   2564  CD2 TYR B  96      27.230 -13.464 -21.178  1.00  0.00           C  
ATOM   2565  CE2 TYR B  96      26.943 -13.760 -19.836  1.00  0.00           C  
ATOM   2566  CZ  TYR B  96      27.915 -13.510 -18.847  1.00  0.00           C  
ATOM   2567  OH  TYR B  96      27.637 -13.788 -17.522  1.00  0.00           O  
ATOM   2568  C   TYR B  96      28.963 -10.939 -24.723  1.00  0.00           C  
ATOM   2569  O   TYR B  96      28.604 -11.237 -25.859  1.00  0.00           O  
ATOM   2570  H   TYR B  96      26.468 -12.537 -24.178  1.00  0.00           H  
ATOM   2571  HH  TYR B  96      26.771 -14.206 -17.436  1.00  0.00           H  
ATOM   2572  N   ALA B  97      30.043 -10.195 -24.465  1.00  0.00           N  
ATOM   2573  CA  ALA B  97      30.874  -9.839 -25.611  1.00  0.00           C  
ATOM   2574  CB  ALA B  97      31.782  -8.653 -25.296  1.00  0.00           C  
ATOM   2575  C   ALA B  97      31.726 -10.997 -26.092  1.00  0.00           C  
ATOM   2576  O   ALA B  97      32.832 -11.229 -25.625  1.00  0.00           O  
ATOM   2577  H   ALA B  97      30.280  -9.920 -23.530  1.00  0.00           H  
ATOM   2578  N   ALA B  98      31.133 -11.714 -27.060  1.00  0.00           N  
ATOM   2579  CA  ALA B  98      31.771 -12.826 -27.775  1.00  0.00           C  
ATOM   2580  CB  ALA B  98      33.107 -12.430 -28.424  1.00  0.00           C  
ATOM   2581  C   ALA B  98      31.940 -14.136 -27.023  1.00  0.00           C  
ATOM   2582  O   ALA B  98      31.655 -15.185 -27.582  1.00  0.00           O  
ATOM   2583  H   ALA B  98      30.168 -11.497 -27.221  1.00  0.00           H  
ATOM   2584  N   CYS B  99      32.391 -14.036 -25.754  1.00  0.00           N  
ATOM   2585  CA  CYS B  99      32.626 -15.180 -24.855  1.00  0.00           C  
ATOM   2586  CB  CYS B  99      32.113 -14.858 -23.452  1.00  0.00           C  
ATOM   2587  SG  CYS B  99      32.575 -13.189 -22.914  1.00  0.00           S  
ATOM   2588  C   CYS B  99      32.093 -16.532 -25.296  1.00  0.00           C  
ATOM   2589  O   CYS B  99      30.888 -16.760 -25.328  1.00  0.00           O  
ATOM   2590  H   CYS B  99      32.646 -13.127 -25.423  1.00  0.00           H  
ATOM   2591  N   ASP B 100      33.066 -17.366 -25.704  1.00  0.00           N  
ATOM   2592  CA  ASP B 100      32.804 -18.677 -26.308  1.00  0.00           C  
ATOM   2593  CB  ASP B 100      32.142 -19.655 -25.319  1.00  0.00           C  
ATOM   2594  CG  ASP B 100      32.902 -19.662 -24.007  1.00  0.00           C  
ATOM   2595  OD1 ASP B 100      33.859 -20.420 -23.885  1.00  0.00           O  
ATOM   2596  OD2 ASP B 100      32.542 -18.893 -23.117  1.00  0.00           O1-
ATOM   2597  C   ASP B 100      32.068 -18.612 -27.637  1.00  0.00           C  
ATOM   2598  O   ASP B 100      32.659 -18.729 -28.704  1.00  0.00           O  
ATOM   2599  H   ASP B 100      34.010 -17.135 -25.487  1.00  0.00           H  
ATOM   2600  N   ALA B 101      30.751 -18.392 -27.533  1.00  0.00           N  
ATOM   2601  CA  ALA B 101      29.954 -18.159 -28.737  1.00  0.00           C  
ATOM   2602  CB  ALA B 101      29.327 -19.467 -29.227  1.00  0.00           C  
ATOM   2603  C   ALA B 101      28.849 -17.144 -28.491  1.00  0.00           C  
ATOM   2604  O   ALA B 101      27.850 -17.079 -29.195  1.00  0.00           O  
ATOM   2605  H   ALA B 101      30.358 -18.296 -26.616  1.00  0.00           H  
ATOM   2606  N   THR B 102      29.080 -16.383 -27.410  1.00  0.00           N  
ATOM   2607  CA  THR B 102      28.052 -15.695 -26.635  1.00  0.00           C  
ATOM   2608  CB  THR B 102      27.647 -14.324 -27.219  1.00  0.00           C  
ATOM   2609  OG1 THR B 102      27.225 -13.464 -26.150  1.00  0.00           O  
ATOM   2610  CG2 THR B 102      26.589 -14.356 -28.327  1.00  0.00           C  
ATOM   2611  C   THR B 102      26.870 -16.537 -26.179  1.00  0.00           C  
ATOM   2612  O   THR B 102      26.605 -17.641 -26.638  1.00  0.00           O  
ATOM   2613  H   THR B 102      30.020 -16.361 -27.067  1.00  0.00           H  
ATOM   2614  HG1 THR B 102      27.452 -12.578 -26.427  1.00  0.00           H  
ATOM   2615  N   TYR B 103      26.202 -15.956 -25.178  1.00  0.00           N  
ATOM   2616  CA  TYR B 103      25.055 -16.583 -24.534  1.00  0.00           C  
ATOM   2617  CB  TYR B 103      25.447 -17.740 -23.585  1.00  0.00           C  
ATOM   2618  CG  TYR B 103      26.859 -17.628 -23.041  1.00  0.00           C  
ATOM   2619  CD1 TYR B 103      27.130 -16.735 -21.986  1.00  0.00           C  
ATOM   2620  CE1 TYR B 103      28.447 -16.619 -21.513  1.00  0.00           C  
ATOM   2621  CD2 TYR B 103      27.871 -18.429 -23.613  1.00  0.00           C  
ATOM   2622  CE2 TYR B 103      29.189 -18.311 -23.140  1.00  0.00           C  
ATOM   2623  CZ  TYR B 103      29.463 -17.397 -22.103  1.00  0.00           C  
ATOM   2624  OH  TYR B 103      30.754 -17.243 -21.644  1.00  0.00           O  
ATOM   2625  C   TYR B 103      24.284 -15.499 -23.818  1.00  0.00           C  
ATOM   2626  O   TYR B 103      24.792 -14.402 -23.604  1.00  0.00           O  
ATOM   2627  H   TYR B 103      26.457 -15.024 -24.910  1.00  0.00           H  
ATOM   2628  HH  TYR B 103      31.328 -17.881 -22.077  1.00  0.00           H  
ATOM   2629  N   ASN B 104      23.027 -15.831 -23.500  1.00  0.00           N  
ATOM   2630  CA  ASN B 104      22.223 -14.791 -22.868  1.00  0.00           C  
ATOM   2631  CB  ASN B 104      20.812 -14.696 -23.448  1.00  0.00           C  
ATOM   2632  CG  ASN B 104      20.804 -13.994 -24.792  1.00  0.00           C  
ATOM   2633  OD1 ASN B 104      20.086 -14.373 -25.705  1.00  0.00           O  
ATOM   2634  ND2 ASN B 104      21.623 -12.942 -24.895  1.00  0.00           N  
ATOM   2635  C   ASN B 104      22.132 -14.942 -21.378  1.00  0.00           C  
ATOM   2636  O   ASN B 104      21.589 -15.912 -20.862  1.00  0.00           O  
ATOM   2637  H   ASN B 104      22.689 -16.766 -23.595  1.00  0.00           H  
ATOM   2638 HD21 ASN B 104      22.196 -12.614 -24.141  1.00  0.00           H  
ATOM   2639 HD22 ASN B 104      21.663 -12.477 -25.777  1.00  0.00           H  
ATOM   2640  N   GLU B 105      22.694 -13.928 -20.727  1.00  0.00           N  
ATOM   2641  CA  GLU B 105      22.616 -13.856 -19.276  1.00  0.00           C  
ATOM   2642  CB  GLU B 105      23.849 -13.091 -18.803  1.00  0.00           C  
ATOM   2643  CG  GLU B 105      24.075 -13.003 -17.296  1.00  0.00           C  
ATOM   2644  CD  GLU B 105      24.111 -14.397 -16.724  1.00  0.00           C  
ATOM   2645  OE1 GLU B 105      23.095 -14.824 -16.179  1.00  0.00           O  
ATOM   2646  OE2 GLU B 105      25.143 -15.050 -16.851  1.00  0.00           O1-
ATOM   2647  C   GLU B 105      21.325 -13.179 -18.860  1.00  0.00           C  
ATOM   2648  O   GLU B 105      20.781 -12.382 -19.619  1.00  0.00           O  
ATOM   2649  H   GLU B 105      23.055 -13.161 -21.259  1.00  0.00           H  
ATOM   2650  N   ILE B 106      20.835 -13.524 -17.662  1.00  0.00           N  
ATOM   2651  CA  ILE B 106      19.619 -12.859 -17.192  1.00  0.00           C  
ATOM   2652  CB  ILE B 106      18.334 -13.714 -17.344  1.00  0.00           C  
ATOM   2653  CG2 ILE B 106      17.105 -12.824 -17.121  1.00  0.00           C  
ATOM   2654  CG1 ILE B 106      18.194 -14.445 -18.688  1.00  0.00           C  
ATOM   2655  CD1 ILE B 106      18.787 -15.857 -18.706  1.00  0.00           C  
ATOM   2656  C   ILE B 106      19.776 -12.390 -15.754  1.00  0.00           C  
ATOM   2657  O   ILE B 106      19.259 -12.976 -14.809  1.00  0.00           O  
ATOM   2658  H   ILE B 106      21.363 -14.163 -17.090  1.00  0.00           H  
ATOM   2659  N   VAL B 107      20.538 -11.301 -15.616  1.00  0.00           N  
ATOM   2660  CA  VAL B 107      20.788 -10.891 -14.236  1.00  0.00           C  
ATOM   2661  CB  VAL B 107      22.173 -10.258 -14.060  1.00  0.00           C  
ATOM   2662  CG1 VAL B 107      23.268 -11.309 -14.221  1.00  0.00           C  
ATOM   2663  CG2 VAL B 107      22.373  -9.024 -14.945  1.00  0.00           C  
ATOM   2664  C   VAL B 107      19.734  -9.977 -13.655  1.00  0.00           C  
ATOM   2665  O   VAL B 107      19.045  -9.244 -14.354  1.00  0.00           O  
ATOM   2666  H   VAL B 107      20.773 -10.753 -16.420  1.00  0.00           H  
ATOM   2667  N   THR B 108      19.670 -10.031 -12.323  1.00  0.00           N  
ATOM   2668  CA  THR B 108      18.978  -8.968 -11.604  1.00  0.00           C  
ATOM   2669  CB  THR B 108      18.672  -9.486 -10.197  1.00  0.00           C  
ATOM   2670  OG1 THR B 108      18.513 -10.914 -10.239  1.00  0.00           O  
ATOM   2671  CG2 THR B 108      17.447  -8.817  -9.564  1.00  0.00           C  
ATOM   2672  C   THR B 108      19.836  -7.705 -11.587  1.00  0.00           C  
ATOM   2673  O   THR B 108      21.049  -7.774 -11.772  1.00  0.00           O  
ATOM   2674  H   THR B 108      20.153 -10.731 -11.801  1.00  0.00           H  
ATOM   2675  HG1 THR B 108      17.659 -11.067 -10.622  1.00  0.00           H  
ATOM   2676  N   PHE B 109      19.157  -6.561 -11.397  1.00  0.00           N  
ATOM   2677  CA  PHE B 109      19.773  -5.250 -11.616  1.00  0.00           C  
ATOM   2678  CB  PHE B 109      18.803  -4.117 -11.228  1.00  0.00           C  
ATOM   2679  CG  PHE B 109      18.528  -4.055  -9.739  1.00  0.00           C  
ATOM   2680  CD1 PHE B 109      17.511  -4.862  -9.184  1.00  0.00           C  
ATOM   2681  CD2 PHE B 109      19.289  -3.180  -8.932  1.00  0.00           C  
ATOM   2682  CE1 PHE B 109      17.250  -4.793  -7.802  1.00  0.00           C  
ATOM   2683  CE2 PHE B 109      19.031  -3.111  -7.549  1.00  0.00           C  
ATOM   2684  CZ  PHE B 109      18.013  -3.918  -7.000  1.00  0.00           C  
ATOM   2685  C   PHE B 109      21.167  -5.008 -11.065  1.00  0.00           C  
ATOM   2686  O   PHE B 109      22.003  -4.372 -11.694  1.00  0.00           O  
ATOM   2687  H   PHE B 109      18.161  -6.621 -11.328  1.00  0.00           H  
ATOM   2688  N   GLU B 110      21.398  -5.553  -9.862  1.00  0.00           N  
ATOM   2689  CA  GLU B 110      22.683  -5.273  -9.226  1.00  0.00           C  
ATOM   2690  CB  GLU B 110      22.771  -5.786  -7.777  1.00  0.00           C  
ATOM   2691  CG  GLU B 110      21.494  -6.211  -7.038  1.00  0.00           C  
ATOM   2692  CD  GLU B 110      21.161  -7.659  -7.357  1.00  0.00           C  
ATOM   2693  OE1 GLU B 110      21.413  -8.534  -6.530  1.00  0.00           O  
ATOM   2694  OE2 GLU B 110      20.674  -7.936  -8.449  1.00  0.00           O1-
ATOM   2695  C   GLU B 110      23.899  -5.722 -10.024  1.00  0.00           C  
ATOM   2696  O   GLU B 110      24.974  -5.144  -9.957  1.00  0.00           O  
ATOM   2697  H   GLU B 110      20.734  -6.185  -9.459  1.00  0.00           H  
ATOM   2698  N   ARG B 111      23.682  -6.773 -10.827  1.00  0.00           N  
ATOM   2699  CA  ARG B 111      24.813  -7.247 -11.622  1.00  0.00           C  
ATOM   2700  CB  ARG B 111      24.755  -8.777 -11.737  1.00  0.00           C  
ATOM   2701  CG  ARG B 111      24.804  -9.366 -10.331  1.00  0.00           C  
ATOM   2702  CD  ARG B 111      24.491 -10.848 -10.092  1.00  0.00           C  
ATOM   2703  NE  ARG B 111      24.401 -11.099  -8.645  1.00  0.00           N  
ATOM   2704  CZ  ARG B 111      23.346 -10.639  -7.933  1.00  0.00           C  
ATOM   2705  NH1 ARG B 111      22.273 -10.161  -8.552  1.00  0.00           N  
ATOM   2706  NH2 ARG B 111      23.389 -10.628  -6.608  1.00  0.00           N1+
ATOM   2707  C   ARG B 111      24.987  -6.575 -12.978  1.00  0.00           C  
ATOM   2708  O   ARG B 111      25.576  -7.147 -13.889  1.00  0.00           O  
ATOM   2709  H   ARG B 111      22.761  -7.157 -10.919  1.00  0.00           H  
ATOM   2710  HE  ARG B 111      25.204 -11.397  -8.110  1.00  0.00           H  
ATOM   2711 HH11 ARG B 111      21.576  -9.641  -8.028  1.00  0.00           H  
ATOM   2712 HH12 ARG B 111      22.142 -10.243  -9.533  1.00  0.00           H  
ATOM   2713 HH21 ARG B 111      22.656 -10.178  -6.090  1.00  0.00           H  
ATOM   2714 HH22 ARG B 111      24.175 -11.042  -6.117  1.00  0.00           H  
ATOM   2715  N   LEU B 112      24.453  -5.347 -13.093  1.00  0.00           N  
ATOM   2716  CA  LEU B 112      24.477  -4.727 -14.415  1.00  0.00           C  
ATOM   2717  CB  LEU B 112      23.190  -5.139 -15.147  1.00  0.00           C  
ATOM   2718  CG  LEU B 112      23.189  -5.077 -16.679  1.00  0.00           C  
ATOM   2719  CD1 LEU B 112      22.883  -3.682 -17.219  1.00  0.00           C  
ATOM   2720  CD2 LEU B 112      24.443  -5.707 -17.285  1.00  0.00           C  
ATOM   2721  C   LEU B 112      24.664  -3.218 -14.360  1.00  0.00           C  
ATOM   2722  O   LEU B 112      23.891  -2.496 -13.748  1.00  0.00           O  
ATOM   2723  H   LEU B 112      23.952  -4.893 -12.351  1.00  0.00           H  
ATOM   2724  N   ARG B 113      25.723  -2.758 -15.040  1.00  0.00           N  
ATOM   2725  CA  ARG B 113      25.907  -1.304 -15.111  1.00  0.00           C  
ATOM   2726  CB  ARG B 113      27.005  -0.848 -14.136  1.00  0.00           C  
ATOM   2727  CG  ARG B 113      28.384  -1.388 -14.511  1.00  0.00           C  
ATOM   2728  CD  ARG B 113      29.546  -0.584 -13.939  1.00  0.00           C  
ATOM   2729  NE  ARG B 113      30.780  -1.060 -14.555  1.00  0.00           N  
ATOM   2730  CZ  ARG B 113      31.991  -0.740 -14.078  1.00  0.00           C  
ATOM   2731  NH1 ARG B 113      32.157   0.141 -13.100  1.00  0.00           N  
ATOM   2732  NH2 ARG B 113      33.047  -1.317 -14.611  1.00  0.00           N1+
ATOM   2733  C   ARG B 113      26.274  -0.892 -16.527  1.00  0.00           C  
ATOM   2734  O   ARG B 113      26.734  -1.725 -17.294  1.00  0.00           O  
ATOM   2735  H   ARG B 113      26.351  -3.380 -15.516  1.00  0.00           H  
ATOM   2736  HE  ARG B 113      30.718  -1.617 -15.392  1.00  0.00           H  
ATOM   2737 HH11 ARG B 113      33.096   0.330 -12.785  1.00  0.00           H  
ATOM   2738 HH12 ARG B 113      31.383   0.622 -12.686  1.00  0.00           H  
ATOM   2739 HH21 ARG B 113      33.978  -1.177 -14.242  1.00  0.00           H  
ATOM   2740 HH22 ARG B 113      32.927  -1.903 -15.418  1.00  0.00           H  
ATOM   2741  N   PRO B 114      26.096   0.405 -16.879  1.00  0.00           N  
ATOM   2742  CD  PRO B 114      25.295   1.426 -16.211  1.00  0.00           C  
ATOM   2743  CA  PRO B 114      26.776   0.905 -18.085  1.00  0.00           C  
ATOM   2744  CB  PRO B 114      26.358   2.379 -18.123  1.00  0.00           C  
ATOM   2745  CG  PRO B 114      25.072   2.465 -17.301  1.00  0.00           C  
ATOM   2746  C   PRO B 114      28.294   0.736 -18.012  1.00  0.00           C  
ATOM   2747  O   PRO B 114      28.874   0.697 -16.933  1.00  0.00           O  
ATOM   2748  N   VAL B 115      28.915   0.640 -19.199  1.00  0.00           N  
ATOM   2749  CA  VAL B 115      30.377   0.497 -19.249  1.00  0.00           C  
ATOM   2750  CB  VAL B 115      30.858   0.469 -20.716  1.00  0.00           C  
ATOM   2751  CG1 VAL B 115      32.382   0.421 -20.885  1.00  0.00           C  
ATOM   2752  CG2 VAL B 115      30.233  -0.699 -21.463  1.00  0.00           C  
ATOM   2753  C   VAL B 115      31.121   1.583 -18.484  1.00  0.00           C  
ATOM   2754  O   VAL B 115      30.858   2.771 -18.643  1.00  0.00           O  
ATOM   2755  H   VAL B 115      28.351   0.650 -20.026  1.00  0.00           H  
ATOM   2756  N   ASN B 116      32.107   1.135 -17.688  1.00  0.00           N  
ATOM   2757  CA  ASN B 116      33.065   2.140 -17.217  1.00  0.00           C  
ATOM   2758  CB  ASN B 116      33.939   1.590 -16.076  1.00  0.00           C  
ATOM   2759  CG  ASN B 116      34.979   2.599 -15.602  1.00  0.00           C  
ATOM   2760  OD1 ASN B 116      35.047   3.730 -16.061  1.00  0.00           O  
ATOM   2761  ND2 ASN B 116      35.812   2.139 -14.670  1.00  0.00           N  
ATOM   2762  C   ASN B 116      33.904   2.682 -18.369  1.00  0.00           C  
ATOM   2763  O   ASN B 116      34.885   2.089 -18.803  1.00  0.00           O  
ATOM   2764  H   ASN B 116      32.248   0.142 -17.620  1.00  0.00           H  
ATOM   2765 HD21 ASN B 116      35.704   1.228 -14.263  1.00  0.00           H  
ATOM   2766 HD22 ASN B 116      36.581   2.693 -14.344  1.00  0.00           H  
ATOM   2767  N   GLN B 117      33.457   3.859 -18.829  1.00  0.00           N  
ATOM   2768  CA  GLN B 117      34.088   4.540 -19.963  1.00  0.00           C  
ATOM   2769  CB  GLN B 117      33.142   5.622 -20.486  1.00  0.00           C  
ATOM   2770  CG  GLN B 117      31.862   5.073 -21.125  1.00  0.00           C  
ATOM   2771  CD  GLN B 117      32.193   4.381 -22.433  1.00  0.00           C  
ATOM   2772  OE1 GLN B 117      33.126   4.738 -23.141  1.00  0.00           O  
ATOM   2773  NE2 GLN B 117      31.375   3.370 -22.732  1.00  0.00           N  
ATOM   2774  C   GLN B 117      35.478   5.129 -19.743  1.00  0.00           C  
ATOM   2775  O   GLN B 117      36.008   5.865 -20.574  1.00  0.00           O  
ATOM   2776  H   GLN B 117      32.602   4.191 -18.428  1.00  0.00           H  
ATOM   2777 HE21 GLN B 117      31.517   2.874 -23.588  1.00  0.00           H  
ATOM   2778 HE22 GLN B 117      30.630   3.103 -22.122  1.00  0.00           H  
ATOM   2779  N   ASN B 118      36.058   4.791 -18.583  1.00  0.00           N  
ATOM   2780  CA  ASN B 118      37.451   5.176 -18.386  1.00  0.00           C  
ATOM   2781  CB  ASN B 118      37.897   4.941 -16.953  1.00  0.00           C  
ATOM   2782  CG  ASN B 118      37.586   6.170 -16.141  1.00  0.00           C  
ATOM   2783  OD1 ASN B 118      38.170   7.228 -16.327  1.00  0.00           O  
ATOM   2784  ND2 ASN B 118      36.676   5.964 -15.195  1.00  0.00           N  
ATOM   2785  C   ASN B 118      38.370   4.421 -19.305  1.00  0.00           C  
ATOM   2786  O   ASN B 118      38.275   3.211 -19.476  1.00  0.00           O  
ATOM   2787  H   ASN B 118      35.618   4.165 -17.941  1.00  0.00           H  
ATOM   2788 HD21 ASN B 118      36.519   6.622 -14.457  1.00  0.00           H  
ATOM   2789 HD22 ASN B 118      36.155   5.109 -15.180  1.00  0.00           H  
ATOM   2790  N   LYS B 119      39.260   5.204 -19.918  1.00  0.00           N  
ATOM   2791  CA  LYS B 119      40.200   4.504 -20.780  1.00  0.00           C  
ATOM   2792  CB  LYS B 119      40.641   5.358 -21.976  1.00  0.00           C  
ATOM   2793  CG  LYS B 119      39.498   5.715 -22.938  1.00  0.00           C  
ATOM   2794  CD  LYS B 119      38.754   7.020 -22.599  1.00  0.00           C  
ATOM   2795  CE  LYS B 119      37.491   7.190 -23.450  1.00  0.00           C  
ATOM   2796  NZ  LYS B 119      37.037   8.588 -23.406  1.00  0.00           N1+
ATOM   2797  C   LYS B 119      41.370   3.995 -19.970  1.00  0.00           C  
ATOM   2798  O   LYS B 119      41.544   4.351 -18.809  1.00  0.00           O  
ATOM   2799  H   LYS B 119      39.393   6.140 -19.596  1.00  0.00           H  
ATOM   2800  HZ1 LYS B 119      37.069   8.940 -22.427  1.00  0.00           H  
ATOM   2801  HZ2 LYS B 119      37.652   9.169 -24.012  1.00  0.00           H  
ATOM   2802  HZ3 LYS B 119      36.059   8.634 -23.755  1.00  0.00           H  
ATOM   2803  N   THR B 120      42.144   3.117 -20.615  1.00  0.00           N  
ATOM   2804  CA  THR B 120      43.188   2.508 -19.807  1.00  0.00           C  
ATOM   2805  CB  THR B 120      43.576   1.150 -20.396  1.00  0.00           C  
ATOM   2806  OG1 THR B 120      44.090   1.266 -21.739  1.00  0.00           O  
ATOM   2807  CG2 THR B 120      42.366   0.211 -20.364  1.00  0.00           C  
ATOM   2808  C   THR B 120      44.384   3.407 -19.603  1.00  0.00           C  
ATOM   2809  O   THR B 120      44.747   4.181 -20.487  1.00  0.00           O  
ATOM   2810  H   THR B 120      42.039   2.899 -21.582  1.00  0.00           H  
ATOM   2811  HG1 THR B 120      44.101   0.359 -22.046  1.00  0.00           H  
ATOM   2812  N   VAL B 121      44.994   3.263 -18.421  1.00  0.00           N  
ATOM   2813  CA  VAL B 121      46.146   4.088 -18.051  1.00  0.00           C  
ATOM   2814  CB  VAL B 121      46.663   3.610 -16.681  1.00  0.00           C  
ATOM   2815  CG1 VAL B 121      47.922   4.320 -16.178  1.00  0.00           C  
ATOM   2816  CG2 VAL B 121      45.539   3.753 -15.654  1.00  0.00           C  
ATOM   2817  C   VAL B 121      47.219   4.106 -19.136  1.00  0.00           C  
ATOM   2818  O   VAL B 121      47.381   3.165 -19.912  1.00  0.00           O  
ATOM   2819  H   VAL B 121      44.661   2.540 -17.814  1.00  0.00           H  
ATOM   2820  N   LYS B 122      47.878   5.260 -19.219  1.00  0.00           N  
ATOM   2821  CA  LYS B 122      48.936   5.455 -20.198  1.00  0.00           C  
ATOM   2822  CB  LYS B 122      48.453   6.404 -21.304  1.00  0.00           C  
ATOM   2823  CG  LYS B 122      47.279   5.834 -22.107  1.00  0.00           C  
ATOM   2824  CD  LYS B 122      47.668   4.650 -22.999  1.00  0.00           C  
ATOM   2825  CE  LYS B 122      46.479   3.743 -23.333  1.00  0.00           C  
ATOM   2826  NZ  LYS B 122      46.189   2.894 -22.171  1.00  0.00           N1+
ATOM   2827  C   LYS B 122      50.140   6.011 -19.468  1.00  0.00           C  
ATOM   2828  O   LYS B 122      50.143   6.135 -18.250  1.00  0.00           O  
ATOM   2829  H   LYS B 122      47.699   5.997 -18.563  1.00  0.00           H  
ATOM   2830  HZ1 LYS B 122      46.948   2.193 -22.043  1.00  0.00           H  
ATOM   2831  HZ2 LYS B 122      46.148   3.463 -21.299  1.00  0.00           H  
ATOM   2832  HZ3 LYS B 122      45.284   2.387 -22.262  1.00  0.00           H  
ATOM   2833  N   LYS B 123      51.161   6.369 -20.261  1.00  0.00           N  
ATOM   2834  CA  LYS B 123      52.390   6.879 -19.649  1.00  0.00           C  
ATOM   2835  CB  LYS B 123      53.433   7.133 -20.743  1.00  0.00           C  
ATOM   2836  CG  LYS B 123      54.874   7.090 -20.229  1.00  0.00           C  
ATOM   2837  CD  LYS B 123      55.183   5.725 -19.617  1.00  0.00           C  
ATOM   2838  CE  LYS B 123      56.583   5.605 -19.022  1.00  0.00           C  
ATOM   2839  NZ  LYS B 123      56.710   4.249 -18.494  1.00  0.00           N1+
ATOM   2840  C   LYS B 123      52.238   8.103 -18.748  1.00  0.00           C  
ATOM   2841  O   LYS B 123      53.048   8.377 -17.876  1.00  0.00           O  
ATOM   2842  H   LYS B 123      51.107   6.222 -21.246  1.00  0.00           H  
ATOM   2843  HZ1 LYS B 123      55.923   4.008 -17.858  1.00  0.00           H  
ATOM   2844  HZ2 LYS B 123      56.629   3.519 -19.241  1.00  0.00           H  
ATOM   2845  HZ3 LYS B 123      57.593   4.026 -18.006  1.00  0.00           H  
ATOM   2846  N   ASN B 124      51.155   8.843 -19.018  1.00  0.00           N  
ATOM   2847  CA  ASN B 124      50.936  10.059 -18.242  1.00  0.00           C  
ATOM   2848  CB  ASN B 124      50.472  11.203 -19.159  1.00  0.00           C  
ATOM   2849  CG  ASN B 124      49.048  10.965 -19.646  1.00  0.00           C  
ATOM   2850  OD1 ASN B 124      48.559   9.842 -19.702  1.00  0.00           O  
ATOM   2851  ND2 ASN B 124      48.395  12.077 -19.990  1.00  0.00           N  
ATOM   2852  C   ASN B 124      49.965   9.912 -17.081  1.00  0.00           C  
ATOM   2853  O   ASN B 124      49.502  10.904 -16.535  1.00  0.00           O  
ATOM   2854  H   ASN B 124      50.454   8.538 -19.660  1.00  0.00           H  
ATOM   2855 HD21 ASN B 124      48.827  12.974 -19.908  1.00  0.00           H  
ATOM   2856 HD22 ASN B 124      47.457  12.000 -20.321  1.00  0.00           H  
ATOM   2857  N   THR B 125      49.613   8.658 -16.775  1.00  0.00           N  
ATOM   2858  CA  THR B 125      48.457   8.564 -15.888  1.00  0.00           C  
ATOM   2859  CB  THR B 125      47.283   7.922 -16.636  1.00  0.00           C  
ATOM   2860  OG1 THR B 125      47.551   7.832 -18.048  1.00  0.00           O  
ATOM   2861  CG2 THR B 125      45.970   8.663 -16.376  1.00  0.00           C  
ATOM   2862  C   THR B 125      48.684   7.900 -14.538  1.00  0.00           C  
ATOM   2863  O   THR B 125      47.769   7.741 -13.740  1.00  0.00           O  
ATOM   2864  H   THR B 125      49.989   7.845 -17.220  1.00  0.00           H  
ATOM   2865  HG1 THR B 125      47.695   8.722 -18.367  1.00  0.00           H  
ATOM   2866  N   PHE B 126      49.950   7.507 -14.328  1.00  0.00           N  
ATOM   2867  CA  PHE B 126      50.372   6.965 -13.038  1.00  0.00           C  
ATOM   2868  CB  PHE B 126      49.999   5.482 -12.899  1.00  0.00           C  
ATOM   2869  CG  PHE B 126      48.741   5.296 -12.077  1.00  0.00           C  
ATOM   2870  CD1 PHE B 126      48.762   5.573 -10.693  1.00  0.00           C  
ATOM   2871  CD2 PHE B 126      47.562   4.837 -12.704  1.00  0.00           C  
ATOM   2872  CE1 PHE B 126      47.593   5.398  -9.928  1.00  0.00           C  
ATOM   2873  CE2 PHE B 126      46.390   4.661 -11.943  1.00  0.00           C  
ATOM   2874  CZ  PHE B 126      46.418   4.945 -10.562  1.00  0.00           C  
ATOM   2875  C   PHE B 126      51.872   7.144 -12.943  1.00  0.00           C  
ATOM   2876  O   PHE B 126      52.572   7.029 -13.941  1.00  0.00           O  
ATOM   2877  H   PHE B 126      50.658   7.632 -15.023  1.00  0.00           H  
ATOM   2878  N   PHE B 127      52.330   7.471 -11.728  1.00  0.00           N  
ATOM   2879  CA  PHE B 127      53.734   7.838 -11.558  1.00  0.00           C  
ATOM   2880  CB  PHE B 127      53.928   9.360 -11.613  1.00  0.00           C  
ATOM   2881  CG  PHE B 127      53.659   9.899 -12.998  1.00  0.00           C  
ATOM   2882  CD1 PHE B 127      54.656   9.790 -13.991  1.00  0.00           C  
ATOM   2883  CD2 PHE B 127      52.413  10.501 -13.275  1.00  0.00           C  
ATOM   2884  CE1 PHE B 127      54.405  10.293 -15.282  1.00  0.00           C  
ATOM   2885  CE2 PHE B 127      52.160  11.004 -14.565  1.00  0.00           C  
ATOM   2886  CZ  PHE B 127      53.159  10.897 -15.554  1.00  0.00           C  
ATOM   2887  C   PHE B 127      54.314   7.336 -10.253  1.00  0.00           C  
ATOM   2888  O   PHE B 127      53.730   7.485  -9.183  1.00  0.00           O  
ATOM   2889  H   PHE B 127      51.710   7.504 -10.946  1.00  0.00           H  
ATOM   2890  N   LYS B 128      55.516   6.759 -10.400  1.00  0.00           N  
ATOM   2891  CA  LYS B 128      56.353   6.591  -9.216  1.00  0.00           C  
ATOM   2892  CB  LYS B 128      57.256   5.353  -9.357  1.00  0.00           C  
ATOM   2893  CG  LYS B 128      58.153   5.076  -8.138  1.00  0.00           C  
ATOM   2894  CD  LYS B 128      59.165   3.930  -8.284  1.00  0.00           C  
ATOM   2895  CE  LYS B 128      58.711   2.527  -7.846  1.00  0.00           C  
ATOM   2896  NZ  LYS B 128      57.618   2.003  -8.670  1.00  0.00           N1+
ATOM   2897  C   LYS B 128      57.187   7.844  -9.030  1.00  0.00           C  
ATOM   2898  O   LYS B 128      57.754   8.375  -9.976  1.00  0.00           O  
ATOM   2899  H   LYS B 128      55.918   6.666 -11.309  1.00  0.00           H  
ATOM   2900  HZ1 LYS B 128      56.718   2.481  -8.446  1.00  0.00           H  
ATOM   2901  HZ2 LYS B 128      57.792   2.123  -9.691  1.00  0.00           H  
ATOM   2902  HZ3 LYS B 128      57.394   1.011  -8.437  1.00  0.00           H  
ATOM   2903  N   CYS B 129      57.238   8.294  -7.778  1.00  0.00           N  
ATOM   2904  CA  CYS B 129      58.148   9.383  -7.454  1.00  0.00           C  
ATOM   2905  CB  CYS B 129      57.375  10.703  -7.379  1.00  0.00           C  
ATOM   2906  SG  CYS B 129      58.441  12.163  -7.266  1.00  0.00           S  
ATOM   2907  C   CYS B 129      58.820   9.043  -6.144  1.00  0.00           C  
ATOM   2908  O   CYS B 129      58.363   8.160  -5.429  1.00  0.00           O  
ATOM   2909  H   CYS B 129      56.687   7.891  -7.042  1.00  0.00           H  
ATOM   2910  N   THR B 130      59.922   9.744  -5.860  1.00  0.00           N  
ATOM   2911  CA  THR B 130      60.635   9.460  -4.617  1.00  0.00           C  
ATOM   2912  CB  THR B 130      61.396   8.120  -4.718  1.00  0.00           C  
ATOM   2913  OG1 THR B 130      61.981   7.767  -3.461  1.00  0.00           O  
ATOM   2914  CG2 THR B 130      62.440   8.104  -5.840  1.00  0.00           C  
ATOM   2915  C   THR B 130      61.569  10.612  -4.313  1.00  0.00           C  
ATOM   2916  O   THR B 130      61.963  11.344  -5.215  1.00  0.00           O  
ATOM   2917  H   THR B 130      60.286  10.464  -6.454  1.00  0.00           H  
ATOM   2918  HG1 THR B 130      62.669   7.130  -3.655  1.00  0.00           H  
ATOM   2919  N   VAL B 131      61.895  10.738  -3.022  1.00  0.00           N  
ATOM   2920  CA  VAL B 131      62.976  11.634  -2.612  1.00  0.00           C  
ATOM   2921  CB  VAL B 131      62.457  12.982  -2.074  1.00  0.00           C  
ATOM   2922  CG1 VAL B 131      61.999  13.909  -3.201  1.00  0.00           C  
ATOM   2923  CG2 VAL B 131      61.382  12.808  -0.997  1.00  0.00           C  
ATOM   2924  C   VAL B 131      63.797  10.935  -1.549  1.00  0.00           C  
ATOM   2925  O   VAL B 131      63.288  10.070  -0.848  1.00  0.00           O  
ATOM   2926  H   VAL B 131      61.490  10.101  -2.361  1.00  0.00           H  
ATOM   2927  N   ASP B 132      65.072  11.330  -1.451  1.00  0.00           N  
ATOM   2928  CA  ASP B 132      65.823  10.815  -0.304  1.00  0.00           C  
ATOM   2929  CB  ASP B 132      67.336  10.901  -0.575  1.00  0.00           C  
ATOM   2930  CG  ASP B 132      68.186  10.539   0.640  1.00  0.00           C  
ATOM   2931  OD1 ASP B 132      68.021   9.463   1.216  1.00  0.00           O  
ATOM   2932  OD2 ASP B 132      69.007  11.359   1.034  1.00  0.00           O1-
ATOM   2933  C   ASP B 132      65.404  11.546   0.959  1.00  0.00           C  
ATOM   2934  O   ASP B 132      64.978  12.698   0.930  1.00  0.00           O  
ATOM   2935  H   ASP B 132      65.420  12.094  -1.988  1.00  0.00           H  
ATOM   2936  N   VAL B 133      65.498  10.802   2.057  1.00  0.00           N  
ATOM   2937  CA  VAL B 133      65.195  11.394   3.348  1.00  0.00           C  
ATOM   2938  CB  VAL B 133      64.440  10.363   4.197  1.00  0.00           C  
ATOM   2939  CG1 VAL B 133      64.256  10.799   5.647  1.00  0.00           C  
ATOM   2940  CG2 VAL B 133      63.095  10.040   3.546  1.00  0.00           C  
ATOM   2941  C   VAL B 133      66.480  11.855   4.012  1.00  0.00           C  
ATOM   2942  O   VAL B 133      67.408  11.083   4.206  1.00  0.00           O  
ATOM   2943  H   VAL B 133      65.955   9.910   1.976  1.00  0.00           H  
ATOM   2944  N   PRO B 134      66.509  13.162   4.366  1.00  0.00           N  
ATOM   2945  CD  PRO B 134      65.489  14.166   4.096  1.00  0.00           C  
ATOM   2946  CA  PRO B 134      67.664  13.705   5.089  1.00  0.00           C  
ATOM   2947  CB  PRO B 134      67.226  15.139   5.401  1.00  0.00           C  
ATOM   2948  CG  PRO B 134      66.214  15.487   4.315  1.00  0.00           C  
ATOM   2949  C   PRO B 134      68.031  12.927   6.341  1.00  0.00           C  
ATOM   2950  O   PRO B 134      67.177  12.417   7.057  1.00  0.00           O  
ATOM   2951  N   GLU B 135      69.357  12.889   6.563  1.00  0.00           N  
ATOM   2952  CA  GLU B 135      69.970  12.167   7.683  1.00  0.00           C  
ATOM   2953  CB  GLU B 135      71.371  12.742   7.922  1.00  0.00           C  
ATOM   2954  CG  GLU B 135      72.417  11.725   8.390  1.00  0.00           C  
ATOM   2955  CD  GLU B 135      72.668  10.718   7.285  1.00  0.00           C  
ATOM   2956  OE1 GLU B 135      72.344   9.547   7.469  1.00  0.00           O  
ATOM   2957  OE2 GLU B 135      73.135  11.104   6.212  1.00  0.00           O1-
ATOM   2958  C   GLU B 135      69.175  12.133   8.982  1.00  0.00           C  
ATOM   2959  O   GLU B 135      68.784  11.094   9.497  1.00  0.00           O  
ATOM   2960  H   GLU B 135      69.954  13.282   5.868  1.00  0.00           H  
ATOM   2961  N   ASP B 136      68.926  13.358   9.470  1.00  0.00           N  
ATOM   2962  CA  ASP B 136      68.217  13.545  10.737  1.00  0.00           C  
ATOM   2963  CB  ASP B 136      68.120  15.051  11.043  1.00  0.00           C  
ATOM   2964  CG  ASP B 136      67.252  15.812  10.042  1.00  0.00           C  
ATOM   2965  OD1 ASP B 136      67.489  15.734   8.832  1.00  0.00           O  
ATOM   2966  OD2 ASP B 136      66.329  16.495  10.477  1.00  0.00           O1-
ATOM   2967  C   ASP B 136      66.858  12.864  10.821  1.00  0.00           C  
ATOM   2968  O   ASP B 136      66.433  12.330  11.839  1.00  0.00           O  
ATOM   2969  H   ASP B 136      69.112  14.174   8.923  1.00  0.00           H  
ATOM   2970  N   LEU B 137      66.191  12.886   9.666  1.00  0.00           N  
ATOM   2971  CA  LEU B 137      64.859  12.304   9.646  1.00  0.00           C  
ATOM   2972  CB  LEU B 137      63.997  13.014   8.607  1.00  0.00           C  
ATOM   2973  CG  LEU B 137      63.870  14.507   8.882  1.00  0.00           C  
ATOM   2974  CD1 LEU B 137      63.175  15.230   7.732  1.00  0.00           C  
ATOM   2975  CD2 LEU B 137      63.216  14.774  10.239  1.00  0.00           C  
ATOM   2976  C   LEU B 137      64.801  10.804   9.452  1.00  0.00           C  
ATOM   2977  O   LEU B 137      63.757  10.195   9.644  1.00  0.00           O  
ATOM   2978  H   LEU B 137      66.613  13.307   8.862  1.00  0.00           H  
ATOM   2979  N   ARG B 138      65.941  10.212   9.059  1.00  0.00           N  
ATOM   2980  CA  ARG B 138      65.879   8.814   8.618  1.00  0.00           C  
ATOM   2981  CB  ARG B 138      67.256   8.331   8.163  1.00  0.00           C  
ATOM   2982  CG  ARG B 138      67.571   8.946   6.801  1.00  0.00           C  
ATOM   2983  CD  ARG B 138      68.921   8.552   6.208  1.00  0.00           C  
ATOM   2984  NE  ARG B 138      68.998   9.027   4.827  1.00  0.00           N  
ATOM   2985  CZ  ARG B 138      70.116   9.555   4.305  1.00  0.00           C  
ATOM   2986  NH1 ARG B 138      70.104  10.020   3.065  1.00  0.00           N  
ATOM   2987  NH2 ARG B 138      71.216   9.636   5.035  1.00  0.00           N1+
ATOM   2988  C   ARG B 138      65.199   7.806   9.535  1.00  0.00           C  
ATOM   2989  O   ARG B 138      64.445   6.952   9.080  1.00  0.00           O  
ATOM   2990  H   ARG B 138      66.783  10.750   8.970  1.00  0.00           H  
ATOM   2991  HE  ARG B 138      68.171   9.067   4.258  1.00  0.00           H  
ATOM   2992 HH11 ARG B 138      70.897  10.424   2.621  1.00  0.00           H  
ATOM   2993 HH12 ARG B 138      69.264  10.008   2.492  1.00  0.00           H  
ATOM   2994 HH21 ARG B 138      72.066  10.091   4.760  1.00  0.00           H  
ATOM   2995 HH22 ARG B 138      71.271   9.291   5.981  1.00  0.00           H  
ATOM   2996  N   GLU B 139      65.457   7.965  10.843  1.00  0.00           N  
ATOM   2997  CA  GLU B 139      64.709   7.126  11.784  1.00  0.00           C  
ATOM   2998  CB  GLU B 139      65.417   7.050  13.133  1.00  0.00           C  
ATOM   2999  CG  GLU B 139      66.836   6.491  13.044  1.00  0.00           C  
ATOM   3000  CD  GLU B 139      67.415   6.400  14.440  1.00  0.00           C  
ATOM   3001  OE1 GLU B 139      67.520   5.291  14.958  1.00  0.00           O  
ATOM   3002  OE2 GLU B 139      67.754   7.439  15.005  1.00  0.00           O1-
ATOM   3003  C   GLU B 139      63.271   7.580  11.985  1.00  0.00           C  
ATOM   3004  O   GLU B 139      62.314   6.814  11.934  1.00  0.00           O  
ATOM   3005  H   GLU B 139      66.109   8.659  11.150  1.00  0.00           H  
ATOM   3006  N   ALA B 140      63.156   8.906  12.183  1.00  0.00           N  
ATOM   3007  CA  ALA B 140      61.841   9.526  12.389  1.00  0.00           C  
ATOM   3008  CB  ALA B 140      61.975  11.048  12.437  1.00  0.00           C  
ATOM   3009  C   ALA B 140      60.795   9.183  11.337  1.00  0.00           C  
ATOM   3010  O   ALA B 140      59.597   9.128  11.583  1.00  0.00           O  
ATOM   3011  H   ALA B 140      63.989   9.457  12.181  1.00  0.00           H  
ATOM   3012  N   CYS B 141      61.323   8.923  10.138  1.00  0.00           N  
ATOM   3013  CA  CYS B 141      60.471   8.596   9.006  1.00  0.00           C  
ATOM   3014  CB  CYS B 141      61.256   8.816   7.717  1.00  0.00           C  
ATOM   3015  SG  CYS B 141      61.579  10.580   7.472  1.00  0.00           S  
ATOM   3016  C   CYS B 141      59.755   7.254   9.005  1.00  0.00           C  
ATOM   3017  O   CYS B 141      59.148   6.851   8.022  1.00  0.00           O  
ATOM   3018  H   CYS B 141      62.312   9.008  10.019  1.00  0.00           H  
ATOM   3019  N   ALA B 142      59.794   6.558  10.146  1.00  0.00           N  
ATOM   3020  CA  ALA B 142      58.979   5.346  10.187  1.00  0.00           C  
ATOM   3021  CB  ALA B 142      59.581   4.347  11.178  1.00  0.00           C  
ATOM   3022  C   ALA B 142      57.500   5.571  10.509  1.00  0.00           C  
ATOM   3023  O   ALA B 142      56.923   4.899  11.357  1.00  0.00           O  
ATOM   3024  H   ALA B 142      60.313   6.875  10.942  1.00  0.00           H  
ATOM   3025  N   ASN B 143      56.889   6.546   9.809  1.00  0.00           N  
ATOM   3026  CA  ASN B 143      55.487   6.827  10.130  1.00  0.00           C  
ATOM   3027  CB  ASN B 143      55.356   7.659  11.413  1.00  0.00           C  
ATOM   3028  CG  ASN B 143      53.926   7.580  11.912  1.00  0.00           C  
ATOM   3029  OD1 ASN B 143      52.982   8.024  11.270  1.00  0.00           O  
ATOM   3030  ND2 ASN B 143      53.801   6.961  13.087  1.00  0.00           N  
ATOM   3031  C   ASN B 143      54.689   7.478   9.016  1.00  0.00           C  
ATOM   3032  O   ASN B 143      54.769   8.675   8.772  1.00  0.00           O  
ATOM   3033  H   ASN B 143      57.386   7.056   9.102  1.00  0.00           H  
ATOM   3034 HD21 ASN B 143      52.896   6.849  13.490  1.00  0.00           H  
ATOM   3035 HD22 ASN B 143      54.608   6.601  13.554  1.00  0.00           H  
ATOM   3036  N   GLU B 144      53.866   6.637   8.369  1.00  0.00           N  
ATOM   3037  CA  GLU B 144      53.050   7.144   7.261  1.00  0.00           C  
ATOM   3038  CB  GLU B 144      52.249   5.995   6.646  1.00  0.00           C  
ATOM   3039  CG  GLU B 144      51.830   6.226   5.190  1.00  0.00           C  
ATOM   3040  CD  GLU B 144      50.482   6.921   5.071  1.00  0.00           C  
ATOM   3041  OE1 GLU B 144      50.413   8.071   4.667  1.00  0.00           O  
ATOM   3042  OE2 GLU B 144      49.455   6.292   5.286  1.00  0.00           O1-
ATOM   3043  C   GLU B 144      52.177   8.350   7.588  1.00  0.00           C  
ATOM   3044  O   GLU B 144      52.127   9.335   6.865  1.00  0.00           O  
ATOM   3045  H   GLU B 144      53.852   5.672   8.626  1.00  0.00           H  
ATOM   3046  N   ASN B 145      51.529   8.271   8.759  1.00  0.00           N  
ATOM   3047  CA  ASN B 145      50.688   9.416   9.118  1.00  0.00           C  
ATOM   3048  CB  ASN B 145      49.749   9.092  10.282  1.00  0.00           C  
ATOM   3049  CG  ASN B 145      48.549   8.307   9.780  1.00  0.00           C  
ATOM   3050  OD1 ASN B 145      48.530   7.740   8.692  1.00  0.00           O  
ATOM   3051  ND2 ASN B 145      47.526   8.286  10.635  1.00  0.00           N  
ATOM   3052  C   ASN B 145      51.452  10.706   9.364  1.00  0.00           C  
ATOM   3053  O   ASN B 145      50.978  11.804   9.111  1.00  0.00           O  
ATOM   3054  H   ASN B 145      51.683   7.509   9.385  1.00  0.00           H  
ATOM   3055 HD21 ASN B 145      46.730   7.716  10.436  1.00  0.00           H  
ATOM   3056 HD22 ASN B 145      47.545   8.847  11.463  1.00  0.00           H  
ATOM   3057  N   ALA B 146      52.708  10.537   9.807  1.00  0.00           N  
ATOM   3058  CA  ALA B 146      53.575  11.714   9.810  1.00  0.00           C  
ATOM   3059  CB  ALA B 146      54.895  11.422  10.525  1.00  0.00           C  
ATOM   3060  C   ALA B 146      53.874  12.238   8.412  1.00  0.00           C  
ATOM   3061  O   ALA B 146      53.884  13.443   8.158  1.00  0.00           O  
ATOM   3062  H   ALA B 146      53.050   9.620  10.024  1.00  0.00           H  
ATOM   3063  N   HIS B 147      54.088  11.263   7.516  1.00  0.00           N  
ATOM   3064  CA  HIS B 147      54.357  11.570   6.111  1.00  0.00           C  
ATOM   3065  CB  HIS B 147      55.044  10.404   5.415  1.00  0.00           C  
ATOM   3066  CG  HIS B 147      56.378  10.219   6.069  1.00  0.00           C  
ATOM   3067  ND1 HIS B 147      57.249  11.225   6.248  1.00  0.00           N  
ATOM   3068  CD2 HIS B 147      56.897   9.047   6.615  1.00  0.00           C  
ATOM   3069  NE2 HIS B 147      58.099   9.371   7.137  1.00  0.00           N  
ATOM   3070  CE1 HIS B 147      58.317  10.703   6.913  1.00  0.00           C  
ATOM   3071  C   HIS B 147      53.191  12.037   5.275  1.00  0.00           C  
ATOM   3072  O   HIS B 147      53.349  12.522   4.160  1.00  0.00           O  
ATOM   3073  H   HIS B 147      54.047  10.308   7.818  1.00  0.00           H  
ATOM   3074  HD1 HIS B 147      57.142  12.155   5.948  1.00  0.00           H  
ATOM   3075  N   LYS B 148      52.004  11.921   5.880  1.00  0.00           N  
ATOM   3076  CA  LYS B 148      50.780  12.371   5.226  1.00  0.00           C  
ATOM   3077  CB  LYS B 148      49.653  12.440   6.242  1.00  0.00           C  
ATOM   3078  CG  LYS B 148      48.334  12.139   5.555  1.00  0.00           C  
ATOM   3079  CD  LYS B 148      48.208  10.661   5.231  1.00  0.00           C  
ATOM   3080  CE  LYS B 148      48.061   9.807   6.486  1.00  0.00           C  
ATOM   3081  NZ  LYS B 148      48.069   8.381   6.139  1.00  0.00           N1+
ATOM   3082  C   LYS B 148      50.857  13.699   4.495  1.00  0.00           C  
ATOM   3083  O   LYS B 148      50.321  13.901   3.412  1.00  0.00           O  
ATOM   3084  H   LYS B 148      51.955  11.327   6.684  1.00  0.00           H  
ATOM   3085  HZ1 LYS B 148      47.279   8.148   5.504  1.00  0.00           H  
ATOM   3086  HZ2 LYS B 148      48.938   8.111   5.629  1.00  0.00           H  
ATOM   3087  HZ3 LYS B 148      48.048   7.792   6.998  1.00  0.00           H  
ATOM   3088  N   ASP B 149      51.576  14.616   5.151  1.00  0.00           N  
ATOM   3089  CA  ASP B 149      51.678  15.967   4.613  1.00  0.00           C  
ATOM   3090  CB  ASP B 149      52.418  16.910   5.570  1.00  0.00           C  
ATOM   3091  CG  ASP B 149      51.869  16.922   6.991  1.00  0.00           C  
ATOM   3092  OD1 ASP B 149      52.199  17.822   7.740  1.00  0.00           O  
ATOM   3093  OD2 ASP B 149      51.194  15.995   7.428  1.00  0.00           O1-
ATOM   3094  C   ASP B 149      52.254  16.050   3.209  1.00  0.00           C  
ATOM   3095  O   ASP B 149      51.896  16.931   2.443  1.00  0.00           O  
ATOM   3096  H   ASP B 149      51.922  14.421   6.069  1.00  0.00           H  
ATOM   3097  N   PHE B 150      53.112  15.067   2.864  1.00  0.00           N  
ATOM   3098  CA  PHE B 150      53.497  15.016   1.453  1.00  0.00           C  
ATOM   3099  CB  PHE B 150      54.578  13.972   1.153  1.00  0.00           C  
ATOM   3100  CG  PHE B 150      55.839  14.616   0.603  1.00  0.00           C  
ATOM   3101  CD1 PHE B 150      55.800  15.869  -0.057  1.00  0.00           C  
ATOM   3102  CD2 PHE B 150      57.065  13.940   0.786  1.00  0.00           C  
ATOM   3103  CE1 PHE B 150      57.001  16.481  -0.466  1.00  0.00           C  
ATOM   3104  CE2 PHE B 150      58.268  14.547   0.377  1.00  0.00           C  
ATOM   3105  CZ  PHE B 150      58.225  15.826  -0.214  1.00  0.00           C  
ATOM   3106  C   PHE B 150      52.331  14.824   0.509  1.00  0.00           C  
ATOM   3107  O   PHE B 150      52.187  15.538  -0.470  1.00  0.00           O  
ATOM   3108  H   PHE B 150      53.362  14.339   3.504  1.00  0.00           H  
ATOM   3109  N   LYS B 151      51.463  13.867   0.870  1.00  0.00           N  
ATOM   3110  CA  LYS B 151      50.253  13.704   0.060  1.00  0.00           C  
ATOM   3111  CB  LYS B 151      49.381  12.557   0.567  1.00  0.00           C  
ATOM   3112  CG  LYS B 151      50.139  11.237   0.550  1.00  0.00           C  
ATOM   3113  CD  LYS B 151      49.196  10.042   0.493  1.00  0.00           C  
ATOM   3114  CE  LYS B 151      48.461   9.671   1.776  1.00  0.00           C  
ATOM   3115  NZ  LYS B 151      47.350   8.762   1.456  1.00  0.00           N1+
ATOM   3116  C   LYS B 151      49.425  14.968  -0.061  1.00  0.00           C  
ATOM   3117  O   LYS B 151      49.023  15.369  -1.146  1.00  0.00           O  
ATOM   3118  H   LYS B 151      51.589  13.391   1.740  1.00  0.00           H  
ATOM   3119  HZ1 LYS B 151      46.536   9.322   1.132  1.00  0.00           H  
ATOM   3120  HZ2 LYS B 151      47.589   8.076   0.713  1.00  0.00           H  
ATOM   3121  HZ3 LYS B 151      47.040   8.246   2.311  1.00  0.00           H  
ATOM   3122  N   LYS B 152      49.253  15.603   1.108  1.00  0.00           N  
ATOM   3123  CA  LYS B 152      48.570  16.899   1.141  1.00  0.00           C  
ATOM   3124  CB  LYS B 152      48.412  17.346   2.601  1.00  0.00           C  
ATOM   3125  CG  LYS B 152      47.378  16.490   3.344  1.00  0.00           C  
ATOM   3126  CD  LYS B 152      47.860  15.851   4.653  1.00  0.00           C  
ATOM   3127  CE  LYS B 152      48.127  16.821   5.808  1.00  0.00           C  
ATOM   3128  NZ  LYS B 152      48.577  16.072   6.992  1.00  0.00           N1+
ATOM   3129  C   LYS B 152      49.209  17.985   0.275  1.00  0.00           C  
ATOM   3130  O   LYS B 152      48.550  18.820  -0.331  1.00  0.00           O  
ATOM   3131  H   LYS B 152      49.604  15.168   1.940  1.00  0.00           H  
ATOM   3132  HZ1 LYS B 152      47.923  15.282   7.197  1.00  0.00           H  
ATOM   3133  HZ2 LYS B 152      49.540  15.696   6.854  1.00  0.00           H  
ATOM   3134  HZ3 LYS B 152      48.607  16.692   7.822  1.00  0.00           H  
ATOM   3135  N   ALA B 153      50.545  17.930   0.224  1.00  0.00           N  
ATOM   3136  CA  ALA B 153      51.254  18.941  -0.552  1.00  0.00           C  
ATOM   3137  CB  ALA B 153      52.687  19.099  -0.035  1.00  0.00           C  
ATOM   3138  C   ALA B 153      51.293  18.682  -2.049  1.00  0.00           C  
ATOM   3139  O   ALA B 153      51.271  19.602  -2.863  1.00  0.00           O  
ATOM   3140  H   ALA B 153      51.042  17.224   0.729  1.00  0.00           H  
ATOM   3141  N   VAL B 154      51.384  17.392  -2.392  1.00  0.00           N  
ATOM   3142  CA  VAL B 154      51.680  17.080  -3.790  1.00  0.00           C  
ATOM   3143  CB  VAL B 154      53.049  16.385  -3.920  1.00  0.00           C  
ATOM   3144  CG1 VAL B 154      54.162  17.236  -3.308  1.00  0.00           C  
ATOM   3145  CG2 VAL B 154      53.053  14.970  -3.340  1.00  0.00           C  
ATOM   3146  C   VAL B 154      50.605  16.311  -4.543  1.00  0.00           C  
ATOM   3147  O   VAL B 154      50.764  15.967  -5.708  1.00  0.00           O  
ATOM   3148  H   VAL B 154      51.347  16.682  -1.689  1.00  0.00           H  
ATOM   3149  N   GLY B 155      49.499  16.047  -3.830  1.00  0.00           N  
ATOM   3150  CA  GLY B 155      48.434  15.278  -4.470  1.00  0.00           C  
ATOM   3151  C   GLY B 155      48.830  13.836  -4.721  1.00  0.00           C  
ATOM   3152  O   GLY B 155      49.195  13.446  -5.824  1.00  0.00           O  
ATOM   3153  H   GLY B 155      49.439  16.261  -2.854  1.00  0.00           H  
ATOM   3154  N   ALA B 156      48.769  13.058  -3.635  1.00  0.00           N  
ATOM   3155  CA  ALA B 156      49.178  11.669  -3.807  1.00  0.00           C  
ATOM   3156  CB  ALA B 156      50.620  11.465  -3.333  1.00  0.00           C  
ATOM   3157  C   ALA B 156      48.270  10.700  -3.084  1.00  0.00           C  
ATOM   3158  O   ALA B 156      47.567  11.044  -2.137  1.00  0.00           O  
ATOM   3159  H   ALA B 156      48.450  13.414  -2.756  1.00  0.00           H  
ATOM   3160  N   CYS B 157      48.321   9.460  -3.582  1.00  0.00           N  
ATOM   3161  CA  CYS B 157      47.576   8.410  -2.892  1.00  0.00           C  
ATOM   3162  CB  CYS B 157      46.900   7.490  -3.907  1.00  0.00           C  
ATOM   3163  SG  CYS B 157      47.997   7.040  -5.276  1.00  0.00           S  
ATOM   3164  C   CYS B 157      48.477   7.655  -1.937  1.00  0.00           C  
ATOM   3165  O   CYS B 157      48.179   7.448  -0.761  1.00  0.00           O  
ATOM   3166  H   CYS B 157      48.955   9.241  -4.328  1.00  0.00           H  
ATOM   3167  N   ARG B 158      49.660   7.317  -2.470  1.00  0.00           N  
ATOM   3168  CA  ARG B 158      50.650   6.886  -1.498  1.00  0.00           C  
ATOM   3169  CB  ARG B 158      51.428   5.631  -1.895  1.00  0.00           C  
ATOM   3170  CG  ARG B 158      50.678   4.300  -1.907  1.00  0.00           C  
ATOM   3171  CD  ARG B 158      49.780   4.045  -0.694  1.00  0.00           C  
ATOM   3172  NE  ARG B 158      50.303   4.552   0.575  1.00  0.00           N  
ATOM   3173  CZ  ARG B 158      49.425   4.986   1.508  1.00  0.00           C  
ATOM   3174  NH1 ARG B 158      49.911   5.593   2.580  1.00  0.00           N  
ATOM   3175  NH2 ARG B 158      48.109   4.820   1.363  1.00  0.00           N1+
ATOM   3176  C   ARG B 158      51.660   7.940  -1.143  1.00  0.00           C  
ATOM   3177  O   ARG B 158      52.244   8.612  -1.982  1.00  0.00           O  
ATOM   3178  H   ARG B 158      49.910   7.529  -3.417  1.00  0.00           H  
ATOM   3179  HE  ARG B 158      51.293   4.622   0.733  1.00  0.00           H  
ATOM   3180 HH11 ARG B 158      49.345   5.895   3.364  1.00  0.00           H  
ATOM   3181 HH12 ARG B 158      50.895   5.774   2.668  1.00  0.00           H  
ATOM   3182 HH21 ARG B 158      47.470   5.208   2.041  1.00  0.00           H  
ATOM   3183 HH22 ARG B 158      47.720   4.304   0.588  1.00  0.00           H  
ATOM   3184  N   ILE B 159      51.880   7.981   0.167  1.00  0.00           N  
ATOM   3185  CA  ILE B 159      53.257   8.158   0.589  1.00  0.00           C  
ATOM   3186  CB  ILE B 159      53.394   9.416   1.472  1.00  0.00           C  
ATOM   3187  CG2 ILE B 159      52.588   9.313   2.761  1.00  0.00           C  
ATOM   3188  CG1 ILE B 159      54.848   9.806   1.736  1.00  0.00           C  
ATOM   3189  CD1 ILE B 159      55.592  10.190   0.463  1.00  0.00           C  
ATOM   3190  C   ILE B 159      53.604   6.852   1.288  1.00  0.00           C  
ATOM   3191  O   ILE B 159      52.703   6.140   1.742  1.00  0.00           O  
ATOM   3192  H   ILE B 159      51.252   7.555   0.815  1.00  0.00           H  
ATOM   3193  N   PHE B 160      54.905   6.555   1.302  1.00  0.00           N  
ATOM   3194  CA  PHE B 160      55.415   5.349   1.940  1.00  0.00           C  
ATOM   3195  CB  PHE B 160      55.270   4.164   0.970  1.00  0.00           C  
ATOM   3196  CG  PHE B 160      55.689   2.855   1.601  1.00  0.00           C  
ATOM   3197  CD1 PHE B 160      54.965   2.338   2.699  1.00  0.00           C  
ATOM   3198  CD2 PHE B 160      56.806   2.170   1.076  1.00  0.00           C  
ATOM   3199  CE1 PHE B 160      55.370   1.124   3.286  1.00  0.00           C  
ATOM   3200  CE2 PHE B 160      57.212   0.954   1.660  1.00  0.00           C  
ATOM   3201  CZ  PHE B 160      56.492   0.446   2.762  1.00  0.00           C  
ATOM   3202  C   PHE B 160      56.864   5.611   2.303  1.00  0.00           C  
ATOM   3203  O   PHE B 160      57.514   6.441   1.680  1.00  0.00           O  
ATOM   3204  H   PHE B 160      55.552   7.124   0.784  1.00  0.00           H  
ATOM   3205  N   TYR B 161      57.339   4.897   3.328  1.00  0.00           N  
ATOM   3206  CA  TYR B 161      58.768   5.009   3.590  1.00  0.00           C  
ATOM   3207  CB  TYR B 161      59.024   5.411   5.049  1.00  0.00           C  
ATOM   3208  CG  TYR B 161      60.498   5.619   5.351  1.00  0.00           C  
ATOM   3209  CD1 TYR B 161      61.276   6.468   4.535  1.00  0.00           C  
ATOM   3210  CE1 TYR B 161      62.624   6.689   4.862  1.00  0.00           C  
ATOM   3211  CD2 TYR B 161      61.051   4.964   6.471  1.00  0.00           C  
ATOM   3212  CE2 TYR B 161      62.394   5.200   6.810  1.00  0.00           C  
ATOM   3213  CZ  TYR B 161      63.159   6.072   6.010  1.00  0.00           C  
ATOM   3214  OH  TYR B 161      64.465   6.340   6.365  1.00  0.00           O  
ATOM   3215  C   TYR B 161      59.455   3.709   3.255  1.00  0.00           C  
ATOM   3216  O   TYR B 161      59.051   2.644   3.701  1.00  0.00           O  
ATOM   3217  H   TYR B 161      56.801   4.196   3.791  1.00  0.00           H  
ATOM   3218  HH  TYR B 161      64.545   6.266   7.314  1.00  0.00           H  
ATOM   3219  N   HIS B 162      60.505   3.866   2.453  1.00  0.00           N  
ATOM   3220  CA  HIS B 162      61.435   2.777   2.188  1.00  0.00           C  
ATOM   3221  CB  HIS B 162      61.881   2.863   0.731  1.00  0.00           C  
ATOM   3222  CG  HIS B 162      61.172   1.817  -0.091  1.00  0.00           C  
ATOM   3223  ND1 HIS B 162      61.676   0.594  -0.323  1.00  0.00           N  
ATOM   3224  CD2 HIS B 162      59.933   1.922  -0.725  1.00  0.00           C  
ATOM   3225  NE2 HIS B 162      59.697   0.739  -1.344  1.00  0.00           N  
ATOM   3226  CE1 HIS B 162      60.772  -0.079  -1.096  1.00  0.00           C  
ATOM   3227  C   HIS B 162      62.633   2.915   3.109  1.00  0.00           C  
ATOM   3228  O   HIS B 162      63.483   3.776   2.911  1.00  0.00           O  
ATOM   3229  H   HIS B 162      60.735   4.786   2.143  1.00  0.00           H  
ATOM   3230  HD1 HIS B 162      62.539   0.246   0.013  1.00  0.00           H  
ATOM   3231  N   PRO B 163      62.665   2.073   4.168  1.00  0.00           N  
ATOM   3232  CD  PRO B 163      61.702   1.024   4.495  1.00  0.00           C  
ATOM   3233  CA  PRO B 163      63.745   2.205   5.152  1.00  0.00           C  
ATOM   3234  CB  PRO B 163      63.264   1.290   6.287  1.00  0.00           C  
ATOM   3235  CG  PRO B 163      62.352   0.250   5.634  1.00  0.00           C  
ATOM   3236  C   PRO B 163      65.134   1.880   4.611  1.00  0.00           C  
ATOM   3237  O   PRO B 163      66.085   2.631   4.777  1.00  0.00           O  
ATOM   3238  N   GLU B 164      65.209   0.717   3.951  1.00  0.00           N  
ATOM   3239  CA  GLU B 164      66.470   0.265   3.358  1.00  0.00           C  
ATOM   3240  CB  GLU B 164      66.338  -1.135   2.725  1.00  0.00           C  
ATOM   3241  CG  GLU B 164      64.959  -1.597   2.211  1.00  0.00           C  
ATOM   3242  CD  GLU B 164      64.327  -0.578   1.278  1.00  0.00           C  
ATOM   3243  OE1 GLU B 164      64.566  -0.616   0.080  1.00  0.00           O  
ATOM   3244  OE2 GLU B 164      63.598   0.282   1.754  1.00  0.00           O1-
ATOM   3245  C   GLU B 164      67.085   1.229   2.356  1.00  0.00           C  
ATOM   3246  O   GLU B 164      68.293   1.417   2.296  1.00  0.00           O  
ATOM   3247  H   GLU B 164      64.345   0.292   3.679  1.00  0.00           H  
ATOM   3248  N   THR B 165      66.196   1.856   1.583  1.00  0.00           N  
ATOM   3249  CA  THR B 165      66.718   2.813   0.618  1.00  0.00           C  
ATOM   3250  CB  THR B 165      66.099   2.524  -0.749  1.00  0.00           C  
ATOM   3251  OG1 THR B 165      64.714   2.182  -0.613  1.00  0.00           O  
ATOM   3252  CG2 THR B 165      66.852   1.412  -1.480  1.00  0.00           C  
ATOM   3253  C   THR B 165      66.558   4.273   1.012  1.00  0.00           C  
ATOM   3254  O   THR B 165      66.696   5.170   0.189  1.00  0.00           O  
ATOM   3255  H   THR B 165      65.220   1.623   1.615  1.00  0.00           H  
ATOM   3256  HG1 THR B 165      64.673   1.272  -0.305  1.00  0.00           H  
ATOM   3257  N   THR B 166      66.234   4.456   2.307  1.00  0.00           N  
ATOM   3258  CA  THR B 166      66.027   5.774   2.913  1.00  0.00           C  
ATOM   3259  CB  THR B 166      67.365   6.381   3.356  1.00  0.00           C  
ATOM   3260  OG1 THR B 166      68.245   6.647   2.254  1.00  0.00           O  
ATOM   3261  CG2 THR B 166      68.051   5.443   4.353  1.00  0.00           C  
ATOM   3262  C   THR B 166      65.173   6.770   2.144  1.00  0.00           C  
ATOM   3263  O   THR B 166      65.438   7.965   2.107  1.00  0.00           O  
ATOM   3264  H   THR B 166      66.197   3.661   2.912  1.00  0.00           H  
ATOM   3265  HG1 THR B 166      67.889   7.407   1.785  1.00  0.00           H  
ATOM   3266  N   GLN B 167      64.131   6.223   1.507  1.00  0.00           N  
ATOM   3267  CA  GLN B 167      63.402   7.081   0.583  1.00  0.00           C  
ATOM   3268  CB  GLN B 167      63.548   6.559  -0.839  1.00  0.00           C  
ATOM   3269  CG  GLN B 167      64.820   7.086  -1.493  1.00  0.00           C  
ATOM   3270  CD  GLN B 167      65.086   6.294  -2.747  1.00  0.00           C  
ATOM   3271  OE1 GLN B 167      64.380   6.378  -3.746  1.00  0.00           O  
ATOM   3272  NE2 GLN B 167      66.156   5.506  -2.648  1.00  0.00           N  
ATOM   3273  C   GLN B 167      61.947   7.267   0.920  1.00  0.00           C  
ATOM   3274  O   GLN B 167      61.247   6.365   1.361  1.00  0.00           O  
ATOM   3275  H   GLN B 167      63.898   5.261   1.661  1.00  0.00           H  
ATOM   3276 HE21 GLN B 167      66.448   4.943  -3.415  1.00  0.00           H  
ATOM   3277 HE22 GLN B 167      66.640   5.489  -1.767  1.00  0.00           H  
ATOM   3278  N   LEU B 168      61.510   8.499   0.674  1.00  0.00           N  
ATOM   3279  CA  LEU B 168      60.081   8.744   0.753  1.00  0.00           C  
ATOM   3280  CB  LEU B 168      59.839  10.154   1.285  1.00  0.00           C  
ATOM   3281  CG  LEU B 168      58.787  10.206   2.392  1.00  0.00           C  
ATOM   3282  CD1 LEU B 168      59.016   9.144   3.467  1.00  0.00           C  
ATOM   3283  CD2 LEU B 168      58.702  11.603   3.001  1.00  0.00           C  
ATOM   3284  C   LEU B 168      59.421   8.496  -0.586  1.00  0.00           C  
ATOM   3285  O   LEU B 168      59.495   9.295  -1.513  1.00  0.00           O  
ATOM   3286  H   LEU B 168      62.142   9.171   0.291  1.00  0.00           H  
ATOM   3287  N   MET B 169      58.802   7.313  -0.642  1.00  0.00           N  
ATOM   3288  CA  MET B 169      58.161   6.883  -1.877  1.00  0.00           C  
ATOM   3289  CB  MET B 169      58.097   5.354  -1.909  1.00  0.00           C  
ATOM   3290  CG  MET B 169      57.771   4.765  -3.284  1.00  0.00           C  
ATOM   3291  SD  MET B 169      59.016   5.143  -4.530  1.00  0.00           S  
ATOM   3292  CE  MET B 169      60.419   4.302  -3.774  1.00  0.00           C  
ATOM   3293  C   MET B 169      56.791   7.510  -2.060  1.00  0.00           C  
ATOM   3294  O   MET B 169      55.875   7.332  -1.263  1.00  0.00           O  
ATOM   3295  H   MET B 169      58.718   6.787   0.206  1.00  0.00           H  
ATOM   3296  N   ILE B 170      56.713   8.283  -3.144  1.00  0.00           N  
ATOM   3297  CA  ILE B 170      55.500   9.045  -3.420  1.00  0.00           C  
ATOM   3298  CB  ILE B 170      55.827  10.526  -3.641  1.00  0.00           C  
ATOM   3299  CG2 ILE B 170      54.580  11.381  -3.409  1.00  0.00           C  
ATOM   3300  CG1 ILE B 170      57.021  10.997  -2.807  1.00  0.00           C  
ATOM   3301  CD1 ILE B 170      57.544  12.364  -3.227  1.00  0.00           C  
ATOM   3302  C   ILE B 170      54.799   8.502  -4.647  1.00  0.00           C  
ATOM   3303  O   ILE B 170      55.319   8.557  -5.754  1.00  0.00           O  
ATOM   3304  H   ILE B 170      57.487   8.297  -3.777  1.00  0.00           H  
ATOM   3305  N   LEU B 171      53.604   7.957  -4.415  1.00  0.00           N  
ATOM   3306  CA  LEU B 171      52.913   7.353  -5.550  1.00  0.00           C  
ATOM   3307  CB  LEU B 171      52.697   5.859  -5.306  1.00  0.00           C  
ATOM   3308  CG  LEU B 171      54.016   5.137  -5.018  1.00  0.00           C  
ATOM   3309  CD1 LEU B 171      53.818   3.783  -4.348  1.00  0.00           C  
ATOM   3310  CD2 LEU B 171      54.883   5.035  -6.266  1.00  0.00           C  
ATOM   3311  C   LEU B 171      51.610   8.053  -5.854  1.00  0.00           C  
ATOM   3312  O   LEU B 171      50.813   8.363  -4.969  1.00  0.00           O  
ATOM   3313  H   LEU B 171      53.189   8.025  -3.508  1.00  0.00           H  
ATOM   3314  N   SER B 172      51.437   8.308  -7.152  1.00  0.00           N  
ATOM   3315  CA  SER B 172      50.270   9.084  -7.550  1.00  0.00           C  
ATOM   3316  CB  SER B 172      50.590  10.580  -7.445  1.00  0.00           C  
ATOM   3317  OG  SER B 172      49.426  11.385  -7.686  1.00  0.00           O  
ATOM   3318  C   SER B 172      49.848   8.710  -8.951  1.00  0.00           C  
ATOM   3319  O   SER B 172      50.494   7.916  -9.621  1.00  0.00           O  
ATOM   3320  H   SER B 172      52.101   8.010  -7.847  1.00  0.00           H  
ATOM   3321  HG  SER B 172      49.656  12.263  -7.359  1.00  0.00           H  
ATOM   3322  N   ALA B 173      48.740   9.330  -9.366  1.00  0.00           N  
ATOM   3323  CA  ALA B 173      48.386   9.238 -10.776  1.00  0.00           C  
ATOM   3324  CB  ALA B 173      46.866   9.167 -10.934  1.00  0.00           C  
ATOM   3325  C   ALA B 173      48.911  10.414 -11.585  1.00  0.00           C  
ATOM   3326  O   ALA B 173      49.088  10.355 -12.793  1.00  0.00           O  
ATOM   3327  H   ALA B 173      48.311   9.988  -8.745  1.00  0.00           H  
ATOM   3328  N   SER B 174      49.119  11.522 -10.861  1.00  0.00           N  
ATOM   3329  CA  SER B 174      49.312  12.744 -11.628  1.00  0.00           C  
ATOM   3330  CB  SER B 174      48.518  13.881 -10.974  1.00  0.00           C  
ATOM   3331  OG  SER B 174      48.483  15.036 -11.826  1.00  0.00           O  
ATOM   3332  C   SER B 174      50.757  13.138 -11.849  1.00  0.00           C  
ATOM   3333  O   SER B 174      51.638  12.914 -11.025  1.00  0.00           O  
ATOM   3334  H   SER B 174      49.186  11.519  -9.863  1.00  0.00           H  
ATOM   3335  HG  SER B 174      47.646  15.457 -11.665  1.00  0.00           H  
ATOM   3336  N   GLU B 175      50.923  13.819 -12.999  1.00  0.00           N  
ATOM   3337  CA  GLU B 175      52.115  14.630 -13.271  1.00  0.00           C  
ATOM   3338  CB  GLU B 175      51.852  15.438 -14.556  1.00  0.00           C  
ATOM   3339  CG  GLU B 175      52.936  16.401 -15.076  1.00  0.00           C  
ATOM   3340  CD  GLU B 175      53.157  17.589 -14.149  1.00  0.00           C  
ATOM   3341  OE1 GLU B 175      52.228  18.346 -13.866  1.00  0.00           O  
ATOM   3342  OE2 GLU B 175      54.273  17.757 -13.676  1.00  0.00           O1-
ATOM   3343  C   GLU B 175      52.430  15.543 -12.097  1.00  0.00           C  
ATOM   3344  O   GLU B 175      53.541  15.605 -11.575  1.00  0.00           O  
ATOM   3345  H   GLU B 175      50.140  13.846 -13.619  1.00  0.00           H  
ATOM   3346  N   ALA B 176      51.338  16.226 -11.685  1.00  0.00           N  
ATOM   3347  CA  ALA B 176      51.427  17.280 -10.677  1.00  0.00           C  
ATOM   3348  CB  ALA B 176      50.044  17.630 -10.126  1.00  0.00           C  
ATOM   3349  C   ALA B 176      52.345  16.947  -9.527  1.00  0.00           C  
ATOM   3350  O   ALA B 176      53.267  17.682  -9.216  1.00  0.00           O  
ATOM   3351  H   ALA B 176      50.485  16.070 -12.183  1.00  0.00           H  
ATOM   3352  N   THR B 177      52.083  15.770  -8.952  1.00  0.00           N  
ATOM   3353  CA  THR B 177      52.910  15.255  -7.868  1.00  0.00           C  
ATOM   3354  CB  THR B 177      52.495  13.800  -7.689  1.00  0.00           C  
ATOM   3355  OG1 THR B 177      51.059  13.729  -7.666  1.00  0.00           O  
ATOM   3356  CG2 THR B 177      53.111  13.131  -6.462  1.00  0.00           C  
ATOM   3357  C   THR B 177      54.419  15.429  -8.023  1.00  0.00           C  
ATOM   3358  O   THR B 177      55.103  15.950  -7.147  1.00  0.00           O  
ATOM   3359  H   THR B 177      51.319  15.200  -9.255  1.00  0.00           H  
ATOM   3360  HG1 THR B 177      50.767  14.251  -6.913  1.00  0.00           H  
ATOM   3361  N   VAL B 178      54.908  14.991  -9.194  1.00  0.00           N  
ATOM   3362  CA  VAL B 178      56.346  15.107  -9.437  1.00  0.00           C  
ATOM   3363  CB  VAL B 178      56.749  14.313 -10.689  1.00  0.00           C  
ATOM   3364  CG1 VAL B 178      58.270  14.285 -10.875  1.00  0.00           C  
ATOM   3365  CG2 VAL B 178      56.163  12.898 -10.662  1.00  0.00           C  
ATOM   3366  C   VAL B 178      56.788  16.560  -9.535  1.00  0.00           C  
ATOM   3367  O   VAL B 178      57.655  17.051  -8.813  1.00  0.00           O  
ATOM   3368  H   VAL B 178      54.273  14.745  -9.931  1.00  0.00           H  
ATOM   3369  N   LYS B 179      56.108  17.271 -10.440  1.00  0.00           N  
ATOM   3370  CA  LYS B 179      56.370  18.706 -10.453  1.00  0.00           C  
ATOM   3371  CB  LYS B 179      56.455  19.161 -11.920  1.00  0.00           C  
ATOM   3372  CG  LYS B 179      56.703  20.623 -12.334  1.00  0.00           C  
ATOM   3373  CD  LYS B 179      55.504  21.591 -12.305  1.00  0.00           C  
ATOM   3374  CE  LYS B 179      54.241  21.170 -13.081  1.00  0.00           C  
ATOM   3375  NZ  LYS B 179      53.584  20.012 -12.457  1.00  0.00           N1+
ATOM   3376  C   LYS B 179      55.418  19.441  -9.513  1.00  0.00           C  
ATOM   3377  O   LYS B 179      54.514  20.184  -9.892  1.00  0.00           O  
ATOM   3378  H   LYS B 179      55.365  16.850 -10.972  1.00  0.00           H  
ATOM   3379  HZ1 LYS B 179      53.535  20.070 -11.419  1.00  0.00           H  
ATOM   3380  HZ2 LYS B 179      52.660  19.795 -12.890  1.00  0.00           H  
ATOM   3381  HZ3 LYS B 179      54.113  19.152 -12.713  1.00  0.00           H  
ATOM   3382  N   ARG B 180      55.719  19.146  -8.238  1.00  0.00           N  
ATOM   3383  CA  ARG B 180      55.209  19.762  -7.014  1.00  0.00           C  
ATOM   3384  CB  ARG B 180      53.831  19.239  -6.582  1.00  0.00           C  
ATOM   3385  CG  ARG B 180      52.640  20.010  -7.161  1.00  0.00           C  
ATOM   3386  CD  ARG B 180      52.379  21.361  -6.492  1.00  0.00           C  
ATOM   3387  NE  ARG B 180      51.686  21.197  -5.212  1.00  0.00           N  
ATOM   3388  CZ  ARG B 180      50.767  22.092  -4.789  1.00  0.00           C  
ATOM   3389  NH1 ARG B 180      50.487  23.172  -5.519  1.00  0.00           N  
ATOM   3390  NH2 ARG B 180      50.140  21.882  -3.636  1.00  0.00           N1+
ATOM   3391  C   ARG B 180      56.221  19.452  -5.930  1.00  0.00           C  
ATOM   3392  O   ARG B 180      56.753  20.341  -5.279  1.00  0.00           O  
ATOM   3393  H   ARG B 180      56.387  18.408  -8.144  1.00  0.00           H  
ATOM   3394  HE  ARG B 180      51.898  20.404  -4.629  1.00  0.00           H  
ATOM   3395 HH11 ARG B 180      49.806  23.842  -5.226  1.00  0.00           H  
ATOM   3396 HH12 ARG B 180      50.966  23.327  -6.384  1.00  0.00           H  
ATOM   3397 HH21 ARG B 180      49.448  22.496  -3.257  1.00  0.00           H  
ATOM   3398 HH22 ARG B 180      50.372  21.051  -3.115  1.00  0.00           H  
ATOM   3399  N   VAL B 181      56.529  18.143  -5.808  1.00  0.00           N  
ATOM   3400  CA  VAL B 181      57.556  17.742  -4.837  1.00  0.00           C  
ATOM   3401  CB  VAL B 181      57.692  16.206  -4.750  1.00  0.00           C  
ATOM   3402  CG1 VAL B 181      58.136  15.539  -6.052  1.00  0.00           C  
ATOM   3403  CG2 VAL B 181      58.621  15.810  -3.605  1.00  0.00           C  
ATOM   3404  C   VAL B 181      58.906  18.423  -5.022  1.00  0.00           C  
ATOM   3405  O   VAL B 181      59.579  18.793  -4.069  1.00  0.00           O  
ATOM   3406  H   VAL B 181      56.020  17.448  -6.322  1.00  0.00           H  
ATOM   3407  N   ASN B 182      59.234  18.634  -6.308  1.00  0.00           N  
ATOM   3408  CA  ASN B 182      60.483  19.333  -6.636  1.00  0.00           C  
ATOM   3409  CB  ASN B 182      60.670  19.404  -8.152  1.00  0.00           C  
ATOM   3410  CG  ASN B 182      61.382  18.157  -8.636  1.00  0.00           C  
ATOM   3411  OD1 ASN B 182      62.597  18.087  -8.706  1.00  0.00           O  
ATOM   3412  ND2 ASN B 182      60.570  17.153  -8.982  1.00  0.00           N  
ATOM   3413  C   ASN B 182      60.654  20.718  -6.025  1.00  0.00           C  
ATOM   3414  O   ASN B 182      61.753  21.227  -5.874  1.00  0.00           O  
ATOM   3415  H   ASN B 182      58.661  18.219  -7.014  1.00  0.00           H  
ATOM   3416 HD21 ASN B 182      61.013  16.315  -9.294  1.00  0.00           H  
ATOM   3417 HD22 ASN B 182      59.572  17.201  -8.943  1.00  0.00           H  
ATOM   3418  N   ILE B 183      59.503  21.312  -5.676  1.00  0.00           N  
ATOM   3419  CA  ILE B 183      59.585  22.559  -4.918  1.00  0.00           C  
ATOM   3420  CB  ILE B 183      58.549  23.565  -5.454  1.00  0.00           C  
ATOM   3421  CG2 ILE B 183      58.643  24.922  -4.746  1.00  0.00           C  
ATOM   3422  CG1 ILE B 183      58.633  23.709  -6.979  1.00  0.00           C  
ATOM   3423  CD1 ILE B 183      59.949  24.319  -7.474  1.00  0.00           C  
ATOM   3424  C   ILE B 183      59.384  22.314  -3.428  1.00  0.00           C  
ATOM   3425  O   ILE B 183      60.065  22.835  -2.556  1.00  0.00           O  
ATOM   3426  H   ILE B 183      58.626  20.858  -5.818  1.00  0.00           H  
ATOM   3427  N   LEU B 184      58.371  21.480  -3.165  1.00  0.00           N  
ATOM   3428  CA  LEU B 184      57.903  21.353  -1.788  1.00  0.00           C  
ATOM   3429  CB  LEU B 184      56.409  21.024  -1.783  1.00  0.00           C  
ATOM   3430  CG  LEU B 184      55.560  22.085  -2.487  1.00  0.00           C  
ATOM   3431  CD1 LEU B 184      54.123  21.612  -2.688  1.00  0.00           C  
ATOM   3432  CD2 LEU B 184      55.624  23.442  -1.781  1.00  0.00           C  
ATOM   3433  C   LEU B 184      58.656  20.378  -0.900  1.00  0.00           C  
ATOM   3434  O   LEU B 184      58.159  19.969   0.144  1.00  0.00           O  
ATOM   3435  H   LEU B 184      57.926  20.983  -3.907  1.00  0.00           H  
ATOM   3436  N   SER B 185      59.871  20.016  -1.336  1.00  0.00           N  
ATOM   3437  CA  SER B 185      60.602  18.962  -0.633  1.00  0.00           C  
ATOM   3438  CB  SER B 185      61.956  18.747  -1.311  1.00  0.00           C  
ATOM   3439  OG  SER B 185      61.879  19.203  -2.669  1.00  0.00           O  
ATOM   3440  C   SER B 185      60.739  19.178   0.869  1.00  0.00           C  
ATOM   3441  O   SER B 185      60.131  18.487   1.680  1.00  0.00           O  
ATOM   3442  H   SER B 185      60.275  20.414  -2.161  1.00  0.00           H  
ATOM   3443  HG  SER B 185      61.166  18.732  -3.093  1.00  0.00           H  
ATOM   3444  N   ASP B 186      61.508  20.226   1.216  1.00  0.00           N  
ATOM   3445  CA  ASP B 186      61.595  20.488   2.652  1.00  0.00           C  
ATOM   3446  CB  ASP B 186      62.897  21.185   3.062  1.00  0.00           C  
ATOM   3447  CG  ASP B 186      63.603  20.357   4.130  1.00  0.00           C  
ATOM   3448  OD1 ASP B 186      63.212  20.375   5.298  1.00  0.00           O  
ATOM   3449  OD2 ASP B 186      64.557  19.666   3.795  1.00  0.00           O1-
ATOM   3450  C   ASP B 186      60.393  21.169   3.275  1.00  0.00           C  
ATOM   3451  O   ASP B 186      60.360  21.452   4.459  1.00  0.00           O  
ATOM   3452  H   ASP B 186      61.969  20.805   0.545  1.00  0.00           H  
ATOM   3453  N   MET B 187      59.348  21.390   2.459  1.00  0.00           N  
ATOM   3454  CA  MET B 187      58.102  21.747   3.139  1.00  0.00           C  
ATOM   3455  CB  MET B 187      57.072  22.282   2.140  1.00  0.00           C  
ATOM   3456  CG  MET B 187      55.792  22.826   2.782  1.00  0.00           C  
ATOM   3457  SD  MET B 187      56.087  24.243   3.854  1.00  0.00           S  
ATOM   3458  CE  MET B 187      56.673  25.398   2.603  1.00  0.00           C  
ATOM   3459  C   MET B 187      57.568  20.559   3.926  1.00  0.00           C  
ATOM   3460  O   MET B 187      57.242  20.626   5.108  1.00  0.00           O  
ATOM   3461  H   MET B 187      59.357  21.102   1.504  1.00  0.00           H  
ATOM   3462  N   HIS B 188      57.558  19.415   3.220  1.00  0.00           N  
ATOM   3463  CA  HIS B 188      57.230  18.234   4.008  1.00  0.00           C  
ATOM   3464  CB  HIS B 188      56.801  17.041   3.156  1.00  0.00           C  
ATOM   3465  CG  HIS B 188      56.399  15.911   4.079  1.00  0.00           C  
ATOM   3466  ND1 HIS B 188      55.555  16.068   5.113  1.00  0.00           N  
ATOM   3467  CD2 HIS B 188      56.849  14.590   4.067  1.00  0.00           C  
ATOM   3468  NE2 HIS B 188      56.267  13.955   5.111  1.00  0.00           N  
ATOM   3469  CE1 HIS B 188      55.471  14.864   5.755  1.00  0.00           C  
ATOM   3470  C   HIS B 188      58.319  17.826   4.980  1.00  0.00           C  
ATOM   3471  O   HIS B 188      58.047  17.493   6.126  1.00  0.00           O  
ATOM   3472  H   HIS B 188      57.882  19.380   2.270  1.00  0.00           H  
ATOM   3473  HD1 HIS B 188      55.112  16.898   5.382  1.00  0.00           H  
ATOM   3474  N   LEU B 189      59.565  17.877   4.496  1.00  0.00           N  
ATOM   3475  CA  LEU B 189      60.627  17.440   5.401  1.00  0.00           C  
ATOM   3476  CB  LEU B 189      61.966  17.350   4.667  1.00  0.00           C  
ATOM   3477  CG  LEU B 189      61.909  16.512   3.381  1.00  0.00           C  
ATOM   3478  CD1 LEU B 189      63.110  16.770   2.473  1.00  0.00           C  
ATOM   3479  CD2 LEU B 189      61.703  15.021   3.643  1.00  0.00           C  
ATOM   3480  C   LEU B 189      60.691  18.235   6.703  1.00  0.00           C  
ATOM   3481  O   LEU B 189      60.735  17.673   7.789  1.00  0.00           O  
ATOM   3482  H   LEU B 189      59.739  18.138   3.545  1.00  0.00           H  
ATOM   3483  N   ARG B 190      60.571  19.567   6.568  1.00  0.00           N  
ATOM   3484  CA  ARG B 190      60.386  20.394   7.764  1.00  0.00           C  
ATOM   3485  CB  ARG B 190      60.341  21.886   7.405  1.00  0.00           C  
ATOM   3486  CG  ARG B 190      60.422  22.848   8.591  1.00  0.00           C  
ATOM   3487  CD  ARG B 190      61.666  22.598   9.451  1.00  0.00           C  
ATOM   3488  NE  ARG B 190      61.631  23.353  10.705  1.00  0.00           N  
ATOM   3489  CZ  ARG B 190      60.875  22.940  11.749  1.00  0.00           C  
ATOM   3490  NH1 ARG B 190      60.151  21.830  11.668  1.00  0.00           N  
ATOM   3491  NH2 ARG B 190      60.846  23.661  12.867  1.00  0.00           N1+
ATOM   3492  C   ARG B 190      59.221  20.003   8.666  1.00  0.00           C  
ATOM   3493  O   ARG B 190      59.344  20.014   9.889  1.00  0.00           O  
ATOM   3494  H   ARG B 190      60.736  19.995   5.676  1.00  0.00           H  
ATOM   3495  HE  ARG B 190      62.169  24.198  10.724  1.00  0.00           H  
ATOM   3496 HH11 ARG B 190      59.509  21.535  12.385  1.00  0.00           H  
ATOM   3497 HH12 ARG B 190      60.178  21.238  10.857  1.00  0.00           H  
ATOM   3498 HH21 ARG B 190      61.383  24.501  12.951  1.00  0.00           H  
ATOM   3499 HH22 ARG B 190      60.286  23.375  13.647  1.00  0.00           H  
ATOM   3500  N   SER B 191      58.103  19.627   8.029  1.00  0.00           N  
ATOM   3501  CA  SER B 191      56.992  19.052   8.791  1.00  0.00           C  
ATOM   3502  CB  SER B 191      55.851  18.730   7.816  1.00  0.00           C  
ATOM   3503  OG  SER B 191      54.804  17.961   8.421  1.00  0.00           O  
ATOM   3504  C   SER B 191      57.408  17.850   9.633  1.00  0.00           C  
ATOM   3505  O   SER B 191      57.128  17.768  10.826  1.00  0.00           O  
ATOM   3506  H   SER B 191      58.054  19.689   7.030  1.00  0.00           H  
ATOM   3507  HG  SER B 191      53.997  18.379   8.106  1.00  0.00           H  
ATOM   3508  N   ILE B 192      58.141  16.936   8.971  1.00  0.00           N  
ATOM   3509  CA  ILE B 192      58.652  15.781   9.714  1.00  0.00           C  
ATOM   3510  CB  ILE B 192      59.423  14.798   8.822  1.00  0.00           C  
ATOM   3511  CG2 ILE B 192      59.670  13.469   9.546  1.00  0.00           C  
ATOM   3512  CG1 ILE B 192      58.735  14.568   7.483  1.00  0.00           C  
ATOM   3513  CD1 ILE B 192      59.669  13.889   6.484  1.00  0.00           C  
ATOM   3514  C   ILE B 192      59.519  16.190  10.891  1.00  0.00           C  
ATOM   3515  O   ILE B 192      59.380  15.680  11.992  1.00  0.00           O  
ATOM   3516  H   ILE B 192      58.374  17.098   8.010  1.00  0.00           H  
ATOM   3517  N   ARG B 193      60.375  17.192  10.632  1.00  0.00           N  
ATOM   3518  CA  ARG B 193      61.210  17.706  11.724  1.00  0.00           C  
ATOM   3519  CB  ARG B 193      62.165  18.809  11.235  1.00  0.00           C  
ATOM   3520  CG  ARG B 193      62.869  18.472   9.914  1.00  0.00           C  
ATOM   3521  CD  ARG B 193      63.861  19.524   9.406  1.00  0.00           C  
ATOM   3522  NE  ARG B 193      64.115  19.394   7.966  1.00  0.00           N  
ATOM   3523  CZ  ARG B 193      65.038  18.552   7.455  1.00  0.00           C  
ATOM   3524  NH1 ARG B 193      65.747  17.749   8.239  1.00  0.00           N  
ATOM   3525  NH2 ARG B 193      65.229  18.537   6.144  1.00  0.00           N1+
ATOM   3526  C   ARG B 193      60.415  18.168  12.943  1.00  0.00           C  
ATOM   3527  O   ARG B 193      60.766  17.915  14.089  1.00  0.00           O  
ATOM   3528  H   ARG B 193      60.457  17.505   9.685  1.00  0.00           H  
ATOM   3529  HE  ARG B 193      63.601  19.941   7.292  1.00  0.00           H  
ATOM   3530 HH11 ARG B 193      66.452  17.099   7.935  1.00  0.00           H  
ATOM   3531 HH12 ARG B 193      65.626  17.702   9.238  1.00  0.00           H  
ATOM   3532 HH21 ARG B 193      64.692  19.153   5.538  1.00  0.00           H  
ATOM   3533 HH22 ARG B 193      65.891  17.944   5.696  1.00  0.00           H  
ATOM   3534  N   THR B 194      59.281  18.831  12.652  1.00  0.00           N  
ATOM   3535  CA  THR B 194      58.391  19.157  13.769  1.00  0.00           C  
ATOM   3536  CB  THR B 194      57.262  20.078  13.294  1.00  0.00           C  
ATOM   3537  OG1 THR B 194      57.809  21.199  12.585  1.00  0.00           O  
ATOM   3538  CG2 THR B 194      56.367  20.571  14.436  1.00  0.00           C  
ATOM   3539  C   THR B 194      57.831  17.934  14.488  1.00  0.00           C  
ATOM   3540  O   THR B 194      57.794  17.865  15.708  1.00  0.00           O  
ATOM   3541  H   THR B 194      58.994  18.970  11.702  1.00  0.00           H  
ATOM   3542  HG1 THR B 194      57.052  21.618  12.184  1.00  0.00           H  
ATOM   3543  N   LYS B 195      57.412  16.957  13.674  1.00  0.00           N  
ATOM   3544  CA  LYS B 195      56.865  15.734  14.263  1.00  0.00           C  
ATOM   3545  CB  LYS B 195      56.240  14.891  13.149  1.00  0.00           C  
ATOM   3546  CG  LYS B 195      54.978  15.577  12.611  1.00  0.00           C  
ATOM   3547  CD  LYS B 195      54.670  15.259  11.146  1.00  0.00           C  
ATOM   3548  CE  LYS B 195      53.359  15.888  10.663  1.00  0.00           C  
ATOM   3549  NZ  LYS B 195      53.324  15.877   9.198  1.00  0.00           N1+
ATOM   3550  C   LYS B 195      57.849  14.956  15.131  1.00  0.00           C  
ATOM   3551  O   LYS B 195      57.492  14.398  16.159  1.00  0.00           O  
ATOM   3552  H   LYS B 195      57.530  17.045  12.683  1.00  0.00           H  
ATOM   3553  HZ1 LYS B 195      54.050  16.526   8.835  1.00  0.00           H  
ATOM   3554  HZ2 LYS B 195      53.481  14.930   8.800  1.00  0.00           H  
ATOM   3555  HZ3 LYS B 195      52.415  16.237   8.822  1.00  0.00           H  
ATOM   3556  N   LEU B 196      59.119  15.009  14.700  1.00  0.00           N  
ATOM   3557  CA  LEU B 196      60.211  14.461  15.505  1.00  0.00           C  
ATOM   3558  CB  LEU B 196      61.515  14.552  14.701  1.00  0.00           C  
ATOM   3559  CG  LEU B 196      62.780  14.016  15.386  1.00  0.00           C  
ATOM   3560  CD1 LEU B 196      62.640  12.563  15.849  1.00  0.00           C  
ATOM   3561  CD2 LEU B 196      64.010  14.214  14.499  1.00  0.00           C  
ATOM   3562  C   LEU B 196      60.327  15.134  16.865  1.00  0.00           C  
ATOM   3563  O   LEU B 196      60.402  14.492  17.903  1.00  0.00           O  
ATOM   3564  H   LEU B 196      59.315  15.451  13.828  1.00  0.00           H  
ATOM   3565  N   MET B 197      60.290  16.477  16.811  1.00  0.00           N  
ATOM   3566  CA  MET B 197      60.267  17.217  18.076  1.00  0.00           C  
ATOM   3567  CB  MET B 197      60.372  18.723  17.823  1.00  0.00           C  
ATOM   3568  CG  MET B 197      61.659  19.135  17.102  1.00  0.00           C  
ATOM   3569  SD  MET B 197      63.156  18.739  18.024  1.00  0.00           S  
ATOM   3570  CE  MET B 197      62.868  19.793  19.456  1.00  0.00           C  
ATOM   3571  C   MET B 197      59.061  16.911  18.956  1.00  0.00           C  
ATOM   3572  O   MET B 197      59.125  16.891  20.177  1.00  0.00           O  
ATOM   3573  H   MET B 197      60.268  16.937  15.922  1.00  0.00           H  
ATOM   3574  N   LEU B 198      57.951  16.648  18.256  1.00  0.00           N  
ATOM   3575  CA  LEU B 198      56.791  16.074  18.931  1.00  0.00           C  
ATOM   3576  CB  LEU B 198      55.538  16.426  18.112  1.00  0.00           C  
ATOM   3577  CG  LEU B 198      54.174  16.097  18.732  1.00  0.00           C  
ATOM   3578  CD1 LEU B 198      53.156  17.203  18.448  1.00  0.00           C  
ATOM   3579  CD2 LEU B 198      53.636  14.732  18.291  1.00  0.00           C  
ATOM   3580  C   LEU B 198      56.967  14.578  19.158  1.00  0.00           C  
ATOM   3581  O   LEU B 198      56.391  13.974  20.058  1.00  0.00           O  
ATOM   3582  H   LEU B 198      57.982  16.720  17.261  1.00  0.00           H  
TER    3583      LEU B 198 
END
