# Supplementary material for: Fbxo4-mediated degradation of Fxr1 suppresses tumorigenesis in head and neck squamous cell carcinoma
Source: Nat Commun. 2017 Nov 16;8:1534. doi: 10.1038/s41467-017-01199-8 (PMC5688124; doi:10.1038/s41467-017-01199-8)
Supplement: Supplementary file 13 — Supplementary Data 10 [file 41467_2017_1199_MOESM13_ESM.txt]

HEADER    .pdb                                                        
REMARK  99                                                                      
HELIX    1   1 PRO A  184  LEU A  186  5               Generated by MOE    3
HELIX    2   2 LEU A  193  LEU A  197  1               Generated by MOE    5
HELIX    3   3 PRO A  210  ARG A  212  5               Generated by MOE    3
HELIX    4   4 ILE A  279  VAL A  285  1               Generated by MOE    7
HELIX    5   5 TRP A  303  MET A  311  1               Generated by MOE    9
HELIX    6   6 CYS A  341  GLU A  347  1               Generated by MOE    7
HELIX    7   7 LEU A  350  LEU A  353  5               Generated by MOE    4
HELIX    8   8 PHE A  370  GLU A  382  1               Generated by MOE   13
HELIX    9   9 GLU B   33  ASN B   35  5               Generated by MOE    3
HELIX   10  10 PHE B   44  GLU B   46  5               Generated by MOE    3
HELIX   11  11 PHE B  109  ARG B  111  5               Generated by MOE    3
HELIX   12  12 LYS B  123  THR B  125  5               Generated by MOE    3
HELIX   13  13 GLU B  135  LEU B  137  5               Generated by MOE    3
HELIX   14  14 GLU B  144  VAL B  154  1               Generated by MOE   11
HELIX   15  15 VAL B  178  VAL B  181  1               Generated by MOE    4
HELIX   16  16 SER B  185  MET B  197  1               Generated by MOE   13
SHEET    1       ARG A 178  PHE A 182                  Generated by MOE
SHEET    2       CYS A 204  ALA A 207                  Generated by MOE
SHEET    3       VAL A 221  GLN A 224                  Generated by MOE
SHEET    4       LYS A 230  PHE A 231                  Generated by MOE
SHEET    5       ASN A 232  ILE A 235                  Generated by MOE
SHEET    6       GLY A 288  ASN A 294                  Generated by MOE
SHEET    7       LEU A 325  ILE A 331                  Generated by MOE
SHEET    8       TRP A 357  GLU A 363                  Generated by MOE
SHEET    9       THR B   5  ARG B   9                  Generated by MOE
SHEET   10       PHE B  15  HIS B  24                  Generated by MOE
SHEET   11       SER B  27  PHE B  32                  Generated by MOE
SHEET   12       ARG B  40  PRO B  43                  Generated by MOE
SHEET   13       VAL B  47  ARG B  48                  Generated by MOE
SHEET   14       GLU B  64  SER B  69                  Generated by MOE
SHEET   15       GLY B  78  LYS B  88                  Generated by MOE
SHEET   16       PHE B  91  TYR B  96                  Generated by MOE
SHEET   17       ASN B 104  THR B 108                  Generated by MOE
SHEET   18       LEU B 112  PRO B 114                  Generated by MOE
SHEET   19       PHE B 127  ASP B 132                  Generated by MOE
SHEET   20       ARG B 158  HIS B 162                  Generated by MOE
SHEET   21       GLN B 167  SER B 172                  Generated by MOE
ATOM      1  N   PRO A 177      36.570  16.491  10.741  1.00  0.00           N1+
ATOM      2  CD  PRO A 177      37.986  16.156  10.721  1.00  0.00           C  
ATOM      3  CA  PRO A 177      35.757  15.663   9.807  1.00  0.00           C  
ATOM      4  CB  PRO A 177      36.799  14.672   9.275  1.00  0.00           C  
ATOM      5  CG  PRO A 177      38.149  15.370   9.427  1.00  0.00           C  
ATOM      6  C   PRO A 177      34.568  14.930  10.486  1.00  0.00           C  
ATOM      7  O   PRO A 177      34.654  14.496  11.645  1.00  0.00           O  
ATOM      8  N   ARG A 178      33.455  14.779   9.754  1.00  0.00           N  
ATOM      9  CA  ARG A 178      32.257  14.075  10.223  1.00  0.00           C  
ATOM     10  CB  ARG A 178      31.030  14.984  10.366  1.00  0.00           C  
ATOM     11  CG  ARG A 178      31.251  16.313  11.091  1.00  0.00           C  
ATOM     12  CD  ARG A 178      29.940  16.907  11.624  1.00  0.00           C  
ATOM     13  NE  ARG A 178      29.500  16.157  12.801  1.00  0.00           N  
ATOM     14  CZ  ARG A 178      28.468  16.593  13.587  1.00  0.00           C  
ATOM     15  NH1 ARG A 178      27.703  17.637  13.193  1.00  0.00           N  
ATOM     16  NH2 ARG A 178      28.234  15.977  14.763  1.00  0.00           N1+
ATOM     17  C   ARG A 178      31.860  12.890   9.329  1.00  0.00           C  
ATOM     18  O   ARG A 178      31.524  13.073   8.159  1.00  0.00           O  
ATOM     19  H   ARG A 178      33.473  15.074   8.792  1.00  0.00           H  
ATOM     20  HE  ARG A 178      30.036  15.330  12.987  1.00  0.00           H  
ATOM     21 HH11 ARG A 178      26.949  17.990  13.762  1.00  0.00           H  
ATOM     22 HH12 ARG A 178      27.851  18.100  12.314  1.00  0.00           H  
ATOM     23 HH21 ARG A 178      28.802  15.223  15.116  1.00  0.00           H  
ATOM     24 HH22 ARG A 178      27.476  16.273  15.362  1.00  0.00           H  
ATOM     25  N   PHE A 179      31.749  11.695   9.920  1.00  0.00           N  
ATOM     26  CA  PHE A 179      31.368  10.467   9.227  1.00  0.00           C  
ATOM     27  CB  PHE A 179      32.381   9.357   9.487  1.00  0.00           C  
ATOM     28  CG  PHE A 179      33.753   9.818   9.074  1.00  0.00           C  
ATOM     29  CD1 PHE A 179      34.778   9.857  10.011  1.00  0.00           C  
ATOM     30  CD2 PHE A 179      33.990  10.204   7.761  1.00  0.00           C  
ATOM     31  CE1 PHE A 179      36.044  10.282   9.631  1.00  0.00           C  
ATOM     32  CE2 PHE A 179      35.256  10.628   7.382  1.00  0.00           C  
ATOM     33  CZ  PHE A 179      36.282  10.667   8.318  1.00  0.00           C  
ATOM     34  C   PHE A 179      29.980  10.003   9.696  1.00  0.00           C  
ATOM     35  O   PHE A 179      29.558  10.280  10.831  1.00  0.00           O  
ATOM     36  H   PHE A 179      31.897  11.611  10.902  1.00  0.00           H  
ATOM     37  N   ALA A 180      29.272   9.248   8.850  1.00  0.00           N  
ATOM     38  CA  ALA A 180      27.939   8.764   9.203  1.00  0.00           C  
ATOM     39  CB  ALA A 180      26.876   9.483   8.395  1.00  0.00           C  
ATOM     40  C   ALA A 180      27.755   7.262   8.955  1.00  0.00           C  
ATOM     41  O   ALA A 180      28.192   6.732   7.928  1.00  0.00           O  
ATOM     42  H   ALA A 180      29.631   8.989   7.948  1.00  0.00           H  
ATOM     43  N   MET A 181      27.113   6.584   9.915  1.00  0.00           N  
ATOM     44  CA  MET A 181      27.011   5.130   9.931  1.00  0.00           C  
ATOM     45  CB  MET A 181      27.673   4.627  11.212  1.00  0.00           C  
ATOM     46  CG  MET A 181      27.738   3.107  11.296  1.00  0.00           C  
ATOM     47  SD  MET A 181      28.654   2.523  12.729  1.00  0.00           S  
ATOM     48  CE  MET A 181      27.497   3.056  13.997  1.00  0.00           C  
ATOM     49  C   MET A 181      25.566   4.631   9.826  1.00  0.00           C  
ATOM     50  O   MET A 181      24.711   5.009  10.630  1.00  0.00           O  
ATOM     51  H   MET A 181      26.661   7.083  10.655  1.00  0.00           H  
ATOM     52  N   PHE A 182      25.325   3.729   8.868  1.00  0.00           N  
ATOM     53  CA  PHE A 182      23.988   3.293   8.451  1.00  0.00           C  
ATOM     54  CB  PHE A 182      23.469   4.208   7.339  1.00  0.00           C  
ATOM     55  CG  PHE A 182      24.506   4.373   6.252  1.00  0.00           C  
ATOM     56  CD1 PHE A 182      25.301   5.514   6.223  1.00  0.00           C  
ATOM     57  CD2 PHE A 182      24.661   3.397   5.276  1.00  0.00           C  
ATOM     58  CE1 PHE A 182      26.243   5.682   5.217  1.00  0.00           C  
ATOM     59  CE2 PHE A 182      25.602   3.566   4.267  1.00  0.00           C  
ATOM     60  CZ  PHE A 182      26.391   4.708   4.237  1.00  0.00           C  
ATOM     61  C   PHE A 182      23.881   1.793   8.062  1.00  0.00           C  
ATOM     62  O   PHE A 182      24.900   1.117   7.894  1.00  0.00           O  
ATOM     63  H   PHE A 182      26.080   3.354   8.325  1.00  0.00           H  
ATOM     64  N   GLY A 183      22.667   1.288   7.806  1.00  0.00           N  
ATOM     65  CA  GLY A 183      22.467  -0.009   7.152  1.00  0.00           C  
ATOM     66  C   GLY A 183      22.040  -1.210   8.040  1.00  0.00           C  
ATOM     67  O   GLY A 183      22.219  -1.200   9.261  1.00  0.00           O  
ATOM     68  H   GLY A 183      21.841   1.791   8.068  1.00  0.00           H  
ATOM     69  N   PRO A 184      21.517  -2.298   7.429  1.00  0.00           N  
ATOM     70  CD  PRO A 184      21.465  -2.475   5.985  1.00  0.00           C  
ATOM     71  CA  PRO A 184      20.791  -3.355   8.156  1.00  0.00           C  
ATOM     72  CB  PRO A 184      20.258  -4.243   7.025  1.00  0.00           C  
ATOM     73  CG  PRO A 184      20.251  -3.368   5.773  1.00  0.00           C  
ATOM     74  C   PRO A 184      21.636  -4.165   9.162  1.00  0.00           C  
ATOM     75  O   PRO A 184      21.110  -4.709  10.141  1.00  0.00           O  
ATOM     76  N   GLY A 185      22.965  -4.167   9.006  1.00  0.00           N  
ATOM     77  CA  GLY A 185      23.862  -4.673  10.035  1.00  0.00           C  
ATOM     78  C   GLY A 185      23.753  -3.912  11.379  1.00  0.00           C  
ATOM     79  O   GLY A 185      24.277  -4.397  12.379  1.00  0.00           O  
ATOM     80  H   GLY A 185      23.367  -3.666   8.237  1.00  0.00           H  
ATOM     81  N   LEU A 186      23.048  -2.773  11.457  1.00  0.00           N  
ATOM     82  CA  LEU A 186      22.655  -2.176  12.731  1.00  0.00           C  
ATOM     83  CB  LEU A 186      22.227  -0.719  12.549  1.00  0.00           C  
ATOM     84  CG  LEU A 186      23.384   0.212  12.186  1.00  0.00           C  
ATOM     85  CD1 LEU A 186      22.898   1.632  11.887  1.00  0.00           C  
ATOM     86  CD2 LEU A 186      24.471   0.201  13.262  1.00  0.00           C  
ATOM     87  C   LEU A 186      21.566  -2.970  13.500  1.00  0.00           C  
ATOM     88  O   LEU A 186      21.468  -2.774  14.713  1.00  0.00           O  
ATOM     89  H   LEU A 186      22.562  -2.419  10.657  1.00  0.00           H  
ATOM     90  N   GLU A 187      20.797  -3.884  12.879  1.00  0.00           N  
ATOM     91  CA  GLU A 187      19.762  -4.667  13.572  1.00  0.00           C  
ATOM     92  CB  GLU A 187      18.350  -4.153  13.244  1.00  0.00           C  
ATOM     93  CG  GLU A 187      18.109  -3.658  11.811  1.00  0.00           C  
ATOM     94  CD  GLU A 187      18.713  -2.278  11.630  1.00  0.00           C  
ATOM     95  OE1 GLU A 187      18.303  -1.356  12.330  1.00  0.00           O  
ATOM     96  OE2 GLU A 187      19.613  -2.132  10.809  1.00  0.00           O1-
ATOM     97  C   GLU A 187      19.876  -6.199  13.376  1.00  0.00           C  
ATOM     98  O   GLU A 187      19.435  -6.946  14.245  1.00  0.00           O  
ATOM     99  H   GLU A 187      20.795  -3.882  11.876  1.00  0.00           H  
ATOM    100  N   GLU A 188      20.499  -6.710  12.304  1.00  0.00           N  
ATOM    101  CA  GLU A 188      20.515  -8.163  12.042  1.00  0.00           C  
ATOM    102  CB  GLU A 188      20.861  -8.446  10.584  1.00  0.00           C  
ATOM    103  CG  GLU A 188      19.889  -7.867   9.560  1.00  0.00           C  
ATOM    104  CD  GLU A 188      20.289  -8.372   8.189  1.00  0.00           C  
ATOM    105  OE1 GLU A 188      21.473  -8.572   7.937  1.00  0.00           O  
ATOM    106  OE2 GLU A 188      19.420  -8.610   7.358  1.00  0.00           O1-
ATOM    107  C   GLU A 188      21.451  -9.010  12.961  1.00  0.00           C  
ATOM    108  O   GLU A 188      21.513 -10.233  12.835  1.00  0.00           O  
ATOM    109  H   GLU A 188      20.865  -6.074  11.620  1.00  0.00           H  
ATOM    110  N   LEU A 189      22.225  -8.383  13.853  1.00  0.00           N  
ATOM    111  CA  LEU A 189      23.251  -9.018  14.692  1.00  0.00           C  
ATOM    112  CB  LEU A 189      24.522  -8.164  14.689  1.00  0.00           C  
ATOM    113  CG  LEU A 189      25.022  -7.790  13.289  1.00  0.00           C  
ATOM    114  CD1 LEU A 189      26.259  -6.897  13.356  1.00  0.00           C  
ATOM    115  CD2 LEU A 189      25.273  -9.010  12.405  1.00  0.00           C  
ATOM    116  C   LEU A 189      22.785  -9.269  16.150  1.00  0.00           C  
ATOM    117  O   LEU A 189      21.924  -8.554  16.665  1.00  0.00           O  
ATOM    118  H   LEU A 189      21.984  -7.441  14.079  1.00  0.00           H  
ATOM    119  N   ASN A 190      23.426 -10.193  16.884  1.00  0.00           N  
ATOM    120  CA  ASN A 190      23.093 -10.457  18.292  1.00  0.00           C  
ATOM    121  CB  ASN A 190      23.721 -11.807  18.665  1.00  0.00           C  
ATOM    122  CG  ASN A 190      23.684 -12.074  20.161  1.00  0.00           C  
ATOM    123  OD1 ASN A 190      22.658 -12.474  20.708  1.00  0.00           O  
ATOM    124  ND2 ASN A 190      24.872 -11.912  20.780  1.00  0.00           N  
ATOM    125  C   ASN A 190      23.647  -9.371  19.255  1.00  0.00           C  
ATOM    126  O   ASN A 190      23.354  -9.414  20.450  1.00  0.00           O  
ATOM    127  H   ASN A 190      24.205 -10.664  16.459  1.00  0.00           H  
ATOM    128 HD21 ASN A 190      25.029 -12.098  21.747  1.00  0.00           H  
ATOM    129 HD22 ASN A 190      25.705 -11.566  20.328  1.00  0.00           H  
ATOM    130  N   THR A 191      24.406  -8.380  18.763  1.00  0.00           N  
ATOM    131  CA  THR A 191      25.061  -7.363  19.604  1.00  0.00           C  
ATOM    132  CB  THR A 191      26.387  -7.910  20.106  1.00  0.00           C  
ATOM    133  OG1 THR A 191      26.408  -9.346  20.021  1.00  0.00           O  
ATOM    134  CG2 THR A 191      26.575  -7.416  21.543  1.00  0.00           C  
ATOM    135  C   THR A 191      25.177  -5.997  18.893  1.00  0.00           C  
ATOM    136  O   THR A 191      25.669  -5.911  17.769  1.00  0.00           O  
ATOM    137  H   THR A 191      24.668  -8.369  17.801  1.00  0.00           H  
ATOM    138  HG1 THR A 191      27.204  -9.621  20.495  1.00  0.00           H  
ATOM    139  N   SER A 192      24.812  -4.899  19.569  1.00  0.00           N  
ATOM    140  CA  SER A 192      24.897  -3.547  18.998  1.00  0.00           C  
ATOM    141  CB  SER A 192      23.738  -2.667  19.500  1.00  0.00           C  
ATOM    142  OG  SER A 192      23.668  -1.438  18.756  1.00  0.00           O  
ATOM    143  C   SER A 192      26.295  -2.891  19.116  1.00  0.00           C  
ATOM    144  O   SER A 192      26.739  -2.549  20.214  1.00  0.00           O  
ATOM    145  H   SER A 192      24.540  -4.986  20.525  1.00  0.00           H  
ATOM    146  HG  SER A 192      22.926  -1.488  18.149  1.00  0.00           H  
ATOM    147  N   LEU A 193      26.907  -2.533  17.975  1.00  0.00           N  
ATOM    148  CA  LEU A 193      28.174  -1.787  17.911  1.00  0.00           C  
ATOM    149  CB  LEU A 193      28.500  -1.588  16.425  1.00  0.00           C  
ATOM    150  CG  LEU A 193      29.673  -0.668  16.071  1.00  0.00           C  
ATOM    151  CD1 LEU A 193      31.014  -1.171  16.599  1.00  0.00           C  
ATOM    152  CD2 LEU A 193      29.741  -0.423  14.563  1.00  0.00           C  
ATOM    153  C   LEU A 193      28.098  -0.422  18.645  1.00  0.00           C  
ATOM    154  O   LEU A 193      29.081   0.049  19.225  1.00  0.00           O  
ATOM    155  H   LEU A 193      26.488  -2.857  17.127  1.00  0.00           H  
ATOM    156  N   VAL A 194      26.906   0.182  18.715  1.00  0.00           N  
ATOM    157  CA  VAL A 194      26.693   1.461  19.392  1.00  0.00           C  
ATOM    158  CB  VAL A 194      25.274   1.938  19.066  1.00  0.00           C  
ATOM    159  CG1 VAL A 194      24.959   3.323  19.634  1.00  0.00           C  
ATOM    160  CG2 VAL A 194      25.046   1.871  17.555  1.00  0.00           C  
ATOM    161  C   VAL A 194      26.921   1.375  20.922  1.00  0.00           C  
ATOM    162  O   VAL A 194      27.232   2.382  21.553  1.00  0.00           O  
ATOM    163  H   VAL A 194      26.112  -0.317  18.366  1.00  0.00           H  
ATOM    164  N   LEU A 195      26.883   0.171  21.514  1.00  0.00           N  
ATOM    165  CA  LEU A 195      27.243  -0.019  22.920  1.00  0.00           C  
ATOM    166  CB  LEU A 195      26.787  -1.395  23.401  1.00  0.00           C  
ATOM    167  CG  LEU A 195      25.288  -1.620  23.195  1.00  0.00           C  
ATOM    168  CD1 LEU A 195      24.888  -3.066  23.492  1.00  0.00           C  
ATOM    169  CD2 LEU A 195      24.443  -0.613  23.978  1.00  0.00           C  
ATOM    170  C   LEU A 195      28.768   0.141  23.116  1.00  0.00           C  
ATOM    171  O   LEU A 195      29.211   1.011  23.859  1.00  0.00           O  
ATOM    172  H   LEU A 195      26.740  -0.648  20.955  1.00  0.00           H  
ATOM    173  N   SER A 196      29.585  -0.609  22.367  1.00  0.00           N  
ATOM    174  CA  SER A 196      31.051  -0.505  22.408  1.00  0.00           C  
ATOM    175  CB  SER A 196      31.535  -1.644  21.528  1.00  0.00           C  
ATOM    176  OG  SER A 196      30.572  -2.698  21.652  1.00  0.00           O  
ATOM    177  C   SER A 196      31.551   0.904  21.992  1.00  0.00           C  
ATOM    178  O   SER A 196      32.489   1.437  22.589  1.00  0.00           O  
ATOM    179  H   SER A 196      29.239  -1.327  21.761  1.00  0.00           H  
ATOM    180  HG  SER A 196      31.039  -3.488  21.380  1.00  0.00           H  
ATOM    181  N   LEU A 197      30.868   1.590  21.063  1.00  0.00           N  
ATOM    182  CA  LEU A 197      31.176   2.987  20.736  1.00  0.00           C  
ATOM    183  CB  LEU A 197      30.468   3.422  19.454  1.00  0.00           C  
ATOM    184  CG  LEU A 197      30.976   2.699  18.207  1.00  0.00           C  
ATOM    185  CD1 LEU A 197      30.200   3.128  16.962  1.00  0.00           C  
ATOM    186  CD2 LEU A 197      32.485   2.867  18.022  1.00  0.00           C  
ATOM    187  C   LEU A 197      30.832   3.980  21.875  1.00  0.00           C  
ATOM    188  O   LEU A 197      31.396   5.072  21.903  1.00  0.00           O  
ATOM    189  H   LEU A 197      30.114   1.129  20.590  1.00  0.00           H  
ATOM    190  N   MET A 198      29.958   3.639  22.835  1.00  0.00           N  
ATOM    191  CA  MET A 198      29.595   4.519  23.954  1.00  0.00           C  
ATOM    192  CB  MET A 198      28.185   4.178  24.439  1.00  0.00           C  
ATOM    193  CG  MET A 198      27.485   5.346  25.135  1.00  0.00           C  
ATOM    194  SD  MET A 198      27.257   6.756  24.038  1.00  0.00           S  
ATOM    195  CE  MET A 198      26.294   5.933  22.756  1.00  0.00           C  
ATOM    196  C   MET A 198      30.636   4.484  25.109  1.00  0.00           C  
ATOM    197  O   MET A 198      30.569   5.287  26.040  1.00  0.00           O  
ATOM    198  H   MET A 198      29.554   2.723  22.831  1.00  0.00           H  
ATOM    199  N   SER A 199      31.592   3.541  25.094  1.00  0.00           N  
ATOM    200  CA  SER A 199      32.735   3.468  26.021  1.00  0.00           C  
ATOM    201  CB  SER A 199      32.261   3.118  27.442  1.00  0.00           C  
ATOM    202  OG  SER A 199      31.812   4.274  28.159  1.00  0.00           O  
ATOM    203  C   SER A 199      33.776   2.416  25.590  1.00  0.00           C  
ATOM    204  O   SER A 199      33.542   1.214  25.708  1.00  0.00           O  
ATOM    205  H   SER A 199      31.581   2.819  24.399  1.00  0.00           H  
ATOM    206  HG  SER A 199      31.270   4.776  27.561  1.00  0.00           H  
ATOM    207  N   SER A 200      34.931   2.863  25.086  1.00  0.00           N  
ATOM    208  CA  SER A 200      36.033   2.001  24.636  1.00  0.00           C  
ATOM    209  CB  SER A 200      35.594   1.353  23.337  1.00  0.00           C  
ATOM    210  OG  SER A 200      34.920   2.351  22.570  1.00  0.00           O  
ATOM    211  C   SER A 200      37.322   2.817  24.411  1.00  0.00           C  
ATOM    212  O   SER A 200      37.251   4.026  24.200  1.00  0.00           O  
ATOM    213  H   SER A 200      35.127   3.823  24.876  1.00  0.00           H  
ATOM    214  HG  SER A 200      34.005   2.285  22.804  1.00  0.00           H  
ATOM    215  N   GLU A 201      38.498   2.182  24.487  1.00  0.00           N  
ATOM    216  CA  GLU A 201      39.769   2.784  24.063  1.00  0.00           C  
ATOM    217  CB  GLU A 201      40.915   2.272  24.928  1.00  0.00           C  
ATOM    218  CG  GLU A 201      41.133   3.214  26.107  1.00  0.00           C  
ATOM    219  CD  GLU A 201      41.451   4.578  25.536  1.00  0.00           C  
ATOM    220  OE1 GLU A 201      42.222   4.638  24.580  1.00  0.00           O  
ATOM    221  OE2 GLU A 201      40.916   5.570  26.028  1.00  0.00           O1-
ATOM    222  C   GLU A 201      40.023   2.511  22.558  1.00  0.00           C  
ATOM    223  O   GLU A 201      39.181   1.897  21.900  1.00  0.00           O  
ATOM    224  H   GLU A 201      38.502   1.189  24.571  1.00  0.00           H  
ATOM    225  N   GLU A 202      41.178   2.914  22.001  1.00  0.00           N  
ATOM    226  CA  GLU A 202      41.580   2.721  20.591  1.00  0.00           C  
ATOM    227  CB  GLU A 202      41.658   1.239  20.205  1.00  0.00           C  
ATOM    228  CG  GLU A 202      42.659   0.453  21.055  1.00  0.00           C  
ATOM    229  CD  GLU A 202      42.681  -0.995  20.607  1.00  0.00           C  
ATOM    230  OE1 GLU A 202      41.610  -1.579  20.455  1.00  0.00           O  
ATOM    231  OE2 GLU A 202      43.769  -1.534  20.409  1.00  0.00           O1-
ATOM    232  C   GLU A 202      40.712   3.527  19.587  1.00  0.00           C  
ATOM    233  O   GLU A 202      41.251   4.299  18.798  1.00  0.00           O  
ATOM    234  H   GLU A 202      41.750   3.492  22.593  1.00  0.00           H  
ATOM    235  N   LEU A 203      39.384   3.494  19.733  1.00  0.00           N  
ATOM    236  CA  LEU A 203      38.489   4.605  19.416  1.00  0.00           C  
ATOM    237  CB  LEU A 203      37.163   4.135  18.810  1.00  0.00           C  
ATOM    238  CG  LEU A 203      37.272   3.353  17.501  1.00  0.00           C  
ATOM    239  CD1 LEU A 203      37.116   1.848  17.723  1.00  0.00           C  
ATOM    240  CD2 LEU A 203      36.278   3.866  16.458  1.00  0.00           C  
ATOM    241  C   LEU A 203      38.174   5.377  20.723  1.00  0.00           C  
ATOM    242  O   LEU A 203      37.096   5.215  21.292  1.00  0.00           O  
ATOM    243  H   LEU A 203      38.993   2.771  20.301  1.00  0.00           H  
ATOM    244  N   CYS A 204      39.119   6.160  21.266  1.00  0.00           N  
ATOM    245  CA  CYS A 204      38.943   6.754  22.602  1.00  0.00           C  
ATOM    246  CB  CYS A 204      40.321   7.221  23.060  1.00  0.00           C  
ATOM    247  SG  CYS A 204      41.618   6.416  22.083  1.00  0.00           S  
ATOM    248  C   CYS A 204      37.882   7.890  22.589  1.00  0.00           C  
ATOM    249  O   CYS A 204      37.883   8.692  21.641  1.00  0.00           O  
ATOM    250  H   CYS A 204      39.920   6.431  20.727  1.00  0.00           H  
ATOM    251  N   PRO A 205      36.985   8.038  23.591  1.00  0.00           N  
ATOM    252  CD  PRO A 205      37.031   7.312  24.851  1.00  0.00           C  
ATOM    253  CA  PRO A 205      35.624   8.496  23.290  1.00  0.00           C  
ATOM    254  CB  PRO A 205      34.867   7.253  23.749  1.00  0.00           C  
ATOM    255  CG  PRO A 205      35.580   6.856  25.053  1.00  0.00           C  
ATOM    256  C   PRO A 205      35.141   9.747  24.067  1.00  0.00           C  
ATOM    257  O   PRO A 205      35.581  10.041  25.181  1.00  0.00           O  
ATOM    258  N   THR A 206      34.150  10.466  23.525  1.00  0.00           N  
ATOM    259  CA  THR A 206      33.309  11.439  24.242  1.00  0.00           C  
ATOM    260  CB  THR A 206      34.079  12.762  24.328  1.00  0.00           C  
ATOM    261  OG1 THR A 206      35.492  12.534  24.344  1.00  0.00           O  
ATOM    262  CG2 THR A 206      33.640  13.607  25.525  1.00  0.00           C  
ATOM    263  C   THR A 206      31.974  11.629  23.464  1.00  0.00           C  
ATOM    264  O   THR A 206      31.919  11.396  22.253  1.00  0.00           O  
ATOM    265  H   THR A 206      33.922  10.393  22.550  1.00  0.00           H  
ATOM    266  HG1 THR A 206      35.648  11.861  25.002  1.00  0.00           H  
ATOM    267  N   ALA A 207      30.883  12.071  24.103  1.00  0.00           N  
ATOM    268  CA  ALA A 207      29.634  12.405  23.398  1.00  0.00           C  
ATOM    269  CB  ALA A 207      28.436  12.297  24.343  1.00  0.00           C  
ATOM    270  C   ALA A 207      29.656  13.827  22.774  1.00  0.00           C  
ATOM    271  O   ALA A 207      30.372  14.712  23.250  1.00  0.00           O  
ATOM    272  H   ALA A 207      30.960  12.339  25.062  1.00  0.00           H  
ATOM    273  N   GLY A 208      28.863  14.103  21.724  1.00  0.00           N  
ATOM    274  CA  GLY A 208      28.801  15.445  21.140  1.00  0.00           C  
ATOM    275  C   GLY A 208      27.729  16.349  21.768  1.00  0.00           C  
ATOM    276  O   GLY A 208      26.534  16.100  21.621  1.00  0.00           O  
ATOM    277  H   GLY A 208      28.202  13.412  21.427  1.00  0.00           H  
ATOM    278  N   LEU A 209      28.164  17.436  22.409  1.00  0.00           N  
ATOM    279  CA  LEU A 209      27.311  18.452  23.027  1.00  0.00           C  
ATOM    280  CB  LEU A 209      28.283  19.427  23.708  1.00  0.00           C  
ATOM    281  CG  LEU A 209      29.139  18.757  24.783  1.00  0.00           C  
ATOM    282  CD1 LEU A 209      30.186  19.717  25.349  1.00  0.00           C  
ATOM    283  CD2 LEU A 209      28.284  18.126  25.885  1.00  0.00           C  
ATOM    284  C   LEU A 209      26.326  19.147  22.034  1.00  0.00           C  
ATOM    285  O   LEU A 209      26.475  19.035  20.812  1.00  0.00           O  
ATOM    286  H   LEU A 209      29.155  17.556  22.443  1.00  0.00           H  
ATOM    287  N   PRO A 210      25.284  19.860  22.511  1.00  0.00           N  
ATOM    288  CD  PRO A 210      25.049  20.248  23.901  1.00  0.00           C  
ATOM    289  CA  PRO A 210      24.104  20.144  21.683  1.00  0.00           C  
ATOM    290  CB  PRO A 210      23.139  20.844  22.645  1.00  0.00           C  
ATOM    291  CG  PRO A 210      23.536  20.343  24.027  1.00  0.00           C  
ATOM    292  C   PRO A 210      24.345  20.976  20.399  1.00  0.00           C  
ATOM    293  O   PRO A 210      23.675  20.766  19.385  1.00  0.00           O  
ATOM    294  N   GLN A 211      25.360  21.845  20.388  1.00  0.00           N  
ATOM    295  CA  GLN A 211      25.756  22.623  19.210  1.00  0.00           C  
ATOM    296  CB  GLN A 211      26.577  23.863  19.593  1.00  0.00           C  
ATOM    297  CG  GLN A 211      28.040  23.617  19.990  1.00  0.00           C  
ATOM    298  CD  GLN A 211      28.145  22.987  21.365  1.00  0.00           C  
ATOM    299  OE1 GLN A 211      27.843  21.816  21.573  1.00  0.00           O  
ATOM    300  NE2 GLN A 211      28.596  23.837  22.302  1.00  0.00           N  
ATOM    301  C   GLN A 211      26.516  21.771  18.157  1.00  0.00           C  
ATOM    302  O   GLN A 211      26.864  22.276  17.092  1.00  0.00           O  
ATOM    303  H   GLN A 211      25.964  21.834  21.185  1.00  0.00           H  
ATOM    304 HE21 GLN A 211      28.730  23.563  23.255  1.00  0.00           H  
ATOM    305 HE22 GLN A 211      28.819  24.784  22.062  1.00  0.00           H  
ATOM    306  N   ARG A 212      26.781  20.487  18.438  1.00  0.00           N  
ATOM    307  CA  ARG A 212      27.398  19.530  17.514  1.00  0.00           C  
ATOM    308  CB  ARG A 212      28.571  18.784  18.152  1.00  0.00           C  
ATOM    309  CG  ARG A 212      29.561  19.666  18.913  1.00  0.00           C  
ATOM    310  CD  ARG A 212      30.932  18.998  19.079  1.00  0.00           C  
ATOM    311  NE  ARG A 212      31.670  19.018  17.812  1.00  0.00           N  
ATOM    312  CZ  ARG A 212      31.797  17.878  17.064  1.00  0.00           C  
ATOM    313  NH1 ARG A 212      31.355  16.706  17.559  1.00  0.00           N  
ATOM    314  NH2 ARG A 212      32.361  17.940  15.836  1.00  0.00           N1+
ATOM    315  C   ARG A 212      26.389  18.488  16.943  1.00  0.00           C  
ATOM    316  O   ARG A 212      26.772  17.544  16.238  1.00  0.00           O  
ATOM    317  H   ARG A 212      26.483  20.131  19.322  1.00  0.00           H  
ATOM    318  HE  ARG A 212      32.001  19.929  17.546  1.00  0.00           H  
ATOM    319 HH11 ARG A 212      31.236  15.873  17.002  1.00  0.00           H  
ATOM    320 HH12 ARG A 212      31.138  16.591  18.541  1.00  0.00           H  
ATOM    321 HH21 ARG A 212      32.684  18.809  15.449  1.00  0.00           H  
ATOM    322 HH22 ARG A 212      32.492  17.122  15.268  1.00  0.00           H  
ATOM    323  N   GLN A 213      25.096  18.625  17.257  1.00  0.00           N  
ATOM    324  CA  GLN A 213      24.033  17.768  16.728  1.00  0.00           C  
ATOM    325  CB  GLN A 213      22.714  18.037  17.442  1.00  0.00           C  
ATOM    326  CG  GLN A 213      22.738  17.741  18.937  1.00  0.00           C  
ATOM    327  CD  GLN A 213      21.368  18.046  19.492  1.00  0.00           C  
ATOM    328  OE1 GLN A 213      20.566  17.157  19.755  1.00  0.00           O  
ATOM    329  NE2 GLN A 213      21.137  19.362  19.636  1.00  0.00           N  
ATOM    330  C   GLN A 213      23.779  17.937  15.209  1.00  0.00           C  
ATOM    331  O   GLN A 213      24.134  18.952  14.615  1.00  0.00           O  
ATOM    332  H   GLN A 213      24.814  19.442  17.762  1.00  0.00           H  
ATOM    333 HE21 GLN A 213      20.268  19.716  19.979  1.00  0.00           H  
ATOM    334 HE22 GLN A 213      21.853  20.021  19.386  1.00  0.00           H  
ATOM    335  N   ILE A 214      23.067  16.988  14.596  1.00  0.00           N  
ATOM    336  CA  ILE A 214      22.191  17.238  13.445  1.00  0.00           C  
ATOM    337  CB  ILE A 214      22.445  16.211  12.333  1.00  0.00           C  
ATOM    338  CG2 ILE A 214      21.672  16.536  11.053  1.00  0.00           C  
ATOM    339  CG1 ILE A 214      23.933  16.112  12.015  1.00  0.00           C  
ATOM    340  CD1 ILE A 214      24.152  15.240  10.779  1.00  0.00           C  
ATOM    341  C   ILE A 214      20.696  17.237  13.888  1.00  0.00           C  
ATOM    342  O   ILE A 214      20.291  16.500  14.794  1.00  0.00           O  
ATOM    343  H   ILE A 214      22.861  16.140  15.079  1.00  0.00           H  
ATOM    344  N   ASP A 215      19.847  18.035  13.230  1.00  0.00           N  
ATOM    345  CA  ASP A 215      18.429  18.223  13.525  1.00  0.00           C  
ATOM    346  CB  ASP A 215      17.849  19.358  12.658  1.00  0.00           C  
ATOM    347  CG  ASP A 215      17.954  19.146  11.148  1.00  0.00           C  
ATOM    348  OD1 ASP A 215      18.790  18.387  10.664  1.00  0.00           O  
ATOM    349  OD2 ASP A 215      17.180  19.758  10.416  1.00  0.00           O1-
ATOM    350  C   ASP A 215      17.543  16.953  13.544  1.00  0.00           C  
ATOM    351  O   ASP A 215      17.252  16.369  12.501  1.00  0.00           O  
ATOM    352  H   ASP A 215      20.137  18.458  12.369  1.00  0.00           H  
ATOM    353  N   GLY A 216      17.109  16.505  14.732  1.00  0.00           N  
ATOM    354  CA  GLY A 216      16.422  15.221  14.891  1.00  0.00           C  
ATOM    355  C   GLY A 216      17.353  13.985  14.847  1.00  0.00           C  
ATOM    356  O   GLY A 216      16.885  12.867  15.049  1.00  0.00           O  
ATOM    357  H   GLY A 216      17.429  16.985  15.547  1.00  0.00           H  
ATOM    358  N   ILE A 217      18.667  14.160  14.646  1.00  0.00           N  
ATOM    359  CA  ILE A 217      19.636  13.055  14.564  1.00  0.00           C  
ATOM    360  CB  ILE A 217      20.321  13.146  13.195  1.00  0.00           C  
ATOM    361  CG2 ILE A 217      21.421  12.106  12.978  1.00  0.00           C  
ATOM    362  CG1 ILE A 217      19.234  13.067  12.118  1.00  0.00           C  
ATOM    363  CD1 ILE A 217      19.745  13.263  10.694  1.00  0.00           C  
ATOM    364  C   ILE A 217      20.630  13.083  15.759  1.00  0.00           C  
ATOM    365  O   ILE A 217      21.291  12.083  16.046  1.00  0.00           O  
ATOM    366  H   ILE A 217      19.022  15.087  14.546  1.00  0.00           H  
ATOM    367  N   GLY A 218      20.719  14.191  16.506  1.00  0.00           N  
ATOM    368  CA  GLY A 218      21.740  14.318  17.532  1.00  0.00           C  
ATOM    369  C   GLY A 218      23.171  14.318  16.942  1.00  0.00           C  
ATOM    370  O   GLY A 218      23.373  14.510  15.742  1.00  0.00           O  
ATOM    371  H   GLY A 218      20.253  15.015  16.188  1.00  0.00           H  
ATOM    372  N   SER A 219      24.198  14.217  17.791  1.00  0.00           N  
ATOM    373  CA  SER A 219      25.613  14.290  17.380  1.00  0.00           C  
ATOM    374  CB  SER A 219      26.212  15.122  18.487  1.00  0.00           C  
ATOM    375  OG  SER A 219      25.096  15.598  19.251  1.00  0.00           O  
ATOM    376  C   SER A 219      26.289  12.912  17.219  1.00  0.00           C  
ATOM    377  O   SER A 219      27.455  12.842  16.818  1.00  0.00           O  
ATOM    378  H   SER A 219      24.018  14.138  18.771  1.00  0.00           H  
ATOM    379  HG  SER A 219      25.448  15.895  20.092  1.00  0.00           H  
ATOM    380  N   GLY A 220      25.588  11.830  17.584  1.00  0.00           N  
ATOM    381  CA  GLY A 220      26.182  10.526  17.845  1.00  0.00           C  
ATOM    382  C   GLY A 220      27.323  10.588  18.888  1.00  0.00           C  
ATOM    383  O   GLY A 220      27.124  11.011  20.030  1.00  0.00           O  
ATOM    384  H   GLY A 220      24.634  11.956  17.849  1.00  0.00           H  
ATOM    385  N   VAL A 221      28.528  10.164  18.492  1.00  0.00           N  
ATOM    386  CA  VAL A 221      29.733  10.163  19.331  1.00  0.00           C  
ATOM    387  CB  VAL A 221      30.133   8.724  19.699  1.00  0.00           C  
ATOM    388  CG1 VAL A 221      30.964   8.690  20.982  1.00  0.00           C  
ATOM    389  CG2 VAL A 221      28.928   7.790  19.820  1.00  0.00           C  
ATOM    390  C   VAL A 221      30.908  10.909  18.642  1.00  0.00           C  
ATOM    391  O   VAL A 221      31.011  10.911  17.407  1.00  0.00           O  
ATOM    392  H   VAL A 221      28.660   9.912  17.530  1.00  0.00           H  
ATOM    393  N   ASN A 222      31.800  11.555  19.411  1.00  0.00           N  
ATOM    394  CA  ASN A 222      32.978  12.243  18.871  1.00  0.00           C  
ATOM    395  CB  ASN A 222      32.863  13.773  18.782  1.00  0.00           C  
ATOM    396  CG  ASN A 222      32.379  14.510  20.024  1.00  0.00           C  
ATOM    397  OD1 ASN A 222      31.716  15.534  19.867  1.00  0.00           O  
ATOM    398  ND2 ASN A 222      32.687  13.994  21.225  1.00  0.00           N  
ATOM    399  C   ASN A 222      34.282  11.820  19.570  1.00  0.00           C  
ATOM    400  O   ASN A 222      34.322  11.653  20.789  1.00  0.00           O  
ATOM    401  H   ASN A 222      31.750  11.468  20.407  1.00  0.00           H  
ATOM    402 HD21 ASN A 222      32.359  14.432  22.065  1.00  0.00           H  
ATOM    403 HD22 ASN A 222      33.230  13.158  21.358  1.00  0.00           H  
ATOM    404  N   PHE A 223      35.341  11.616  18.783  1.00  0.00           N  
ATOM    405  CA  PHE A 223      36.374  10.609  19.054  1.00  0.00           C  
ATOM    406  CB  PHE A 223      36.171   9.366  18.197  1.00  0.00           C  
ATOM    407  CG  PHE A 223      35.092   8.425  18.667  1.00  0.00           C  
ATOM    408  CD1 PHE A 223      33.918   8.300  17.935  1.00  0.00           C  
ATOM    409  CD2 PHE A 223      35.299   7.636  19.790  1.00  0.00           C  
ATOM    410  CE1 PHE A 223      32.989   7.327  18.279  1.00  0.00           C  
ATOM    411  CE2 PHE A 223      34.366   6.666  20.137  1.00  0.00           C  
ATOM    412  CZ  PHE A 223      33.229   6.487  19.360  1.00  0.00           C  
ATOM    413  C   PHE A 223      37.833  11.013  18.788  1.00  0.00           C  
ATOM    414  O   PHE A 223      38.086  11.874  17.939  1.00  0.00           O  
ATOM    415  H   PHE A 223      35.387  12.019  17.871  1.00  0.00           H  
ATOM    416  N   GLN A 224      38.801  10.280  19.361  1.00  0.00           N  
ATOM    417  CA  GLN A 224      40.203  10.335  18.936  1.00  0.00           C  
ATOM    418  CB  GLN A 224      40.961  11.310  19.829  1.00  0.00           C  
ATOM    419  CG  GLN A 224      40.758  11.006  21.309  1.00  0.00           C  
ATOM    420  CD  GLN A 224      41.288  12.177  22.096  1.00  0.00           C  
ATOM    421  OE1 GLN A 224      41.520  13.263  21.556  1.00  0.00           O  
ATOM    422  NE2 GLN A 224      41.459  11.901  23.400  1.00  0.00           N  
ATOM    423  C   GLN A 224      40.884   8.942  18.865  1.00  0.00           C  
ATOM    424  O   GLN A 224      40.582   8.057  19.669  1.00  0.00           O  
ATOM    425  H   GLN A 224      38.574   9.577  20.043  1.00  0.00           H  
ATOM    426 HE21 GLN A 224      41.729  12.565  24.096  1.00  0.00           H  
ATOM    427 HE22 GLN A 224      41.277  10.970  23.727  1.00  0.00           H  
ATOM    428  N   LEU A 225      41.809   8.765  17.907  1.00  0.00           N  
ATOM    429  CA  LEU A 225      42.619   7.538  17.778  1.00  0.00           C  
ATOM    430  CB  LEU A 225      42.870   7.217  16.303  1.00  0.00           C  
ATOM    431  CG  LEU A 225      41.592   6.999  15.496  1.00  0.00           C  
ATOM    432  CD1 LEU A 225      41.890   6.807  14.008  1.00  0.00           C  
ATOM    433  CD2 LEU A 225      40.757   5.851  16.060  1.00  0.00           C  
ATOM    434  C   LEU A 225      43.946   7.640  18.567  1.00  0.00           C  
ATOM    435  O   LEU A 225      43.949   7.579  19.793  1.00  0.00           O  
ATOM    436  H   LEU A 225      42.014   9.536  17.309  1.00  0.00           H  
ATOM    437  N   ASN A 226      45.076   7.946  17.903  1.00  0.00           N  
ATOM    438  CA  ASN A 226      46.405   8.245  18.485  1.00  0.00           C  
ATOM    439  CB  ASN A 226      47.540   8.207  17.460  1.00  0.00           C  
ATOM    440  CG  ASN A 226      47.500   9.468  16.631  1.00  0.00           C  
ATOM    441  OD1 ASN A 226      46.452  10.085  16.478  1.00  0.00           O  
ATOM    442  ND2 ASN A 226      48.676   9.796  16.068  1.00  0.00           N  
ATOM    443  C   ASN A 226      46.434   9.604  19.250  1.00  0.00           C  
ATOM    444  O   ASN A 226      47.405  10.360  19.207  1.00  0.00           O  
ATOM    445  H   ASN A 226      45.019   8.131  16.923  1.00  0.00           H  
ATOM    446 HD21 ASN A 226      48.750  10.557  15.421  1.00  0.00           H  
ATOM    447 HD22 ASN A 226      49.505   9.275  16.273  1.00  0.00           H  
ATOM    448  N   ASN A 227      45.286   9.985  19.817  1.00  0.00           N  
ATOM    449  CA  ASN A 227      44.883  11.256  20.411  1.00  0.00           C  
ATOM    450  CB  ASN A 227      45.663  11.587  21.695  1.00  0.00           C  
ATOM    451  CG  ASN A 227      45.480  10.531  22.763  1.00  0.00           C  
ATOM    452  OD1 ASN A 227      45.885   9.387  22.602  1.00  0.00           O  
ATOM    453  ND2 ASN A 227      44.857  10.973  23.873  1.00  0.00           N  
ATOM    454  C   ASN A 227      44.983  12.510  19.502  1.00  0.00           C  
ATOM    455  O   ASN A 227      44.105  13.372  19.592  1.00  0.00           O  
ATOM    456  H   ASN A 227      44.670   9.228  20.018  1.00  0.00           H  
ATOM    457 HD21 ASN A 227      44.672  10.338  24.627  1.00  0.00           H  
ATOM    458 HD22 ASN A 227      44.580  11.927  23.979  1.00  0.00           H  
ATOM    459  N   GLN A 228      45.954  12.582  18.584  1.00  0.00           N  
ATOM    460  CA  GLN A 228      46.033  13.580  17.508  1.00  0.00           C  
ATOM    461  CB  GLN A 228      47.424  13.570  16.883  1.00  0.00           C  
ATOM    462  CG  GLN A 228      48.491  13.732  17.969  1.00  0.00           C  
ATOM    463  CD  GLN A 228      48.228  14.999  18.761  1.00  0.00           C  
ATOM    464  OE1 GLN A 228      47.530  15.009  19.772  1.00  0.00           O  
ATOM    465  NE2 GLN A 228      48.840  16.080  18.245  1.00  0.00           N  
ATOM    466  C   GLN A 228      44.907  13.414  16.454  1.00  0.00           C  
ATOM    467  O   GLN A 228      44.173  14.357  16.157  1.00  0.00           O  
ATOM    468  H   GLN A 228      46.641  11.861  18.561  1.00  0.00           H  
ATOM    469 HE21 GLN A 228      48.761  16.979  18.677  1.00  0.00           H  
ATOM    470 HE22 GLN A 228      49.400  16.012  17.418  1.00  0.00           H  
ATOM    471  N   HIS A 229      44.729  12.208  15.904  1.00  0.00           N  
ATOM    472  CA  HIS A 229      43.741  11.921  14.859  1.00  0.00           C  
ATOM    473  CB  HIS A 229      44.091  10.707  13.984  1.00  0.00           C  
ATOM    474  CG  HIS A 229      45.308  11.006  13.128  1.00  0.00           C  
ATOM    475  ND1 HIS A 229      45.293  11.328  11.814  1.00  0.00           N  
ATOM    476  CD2 HIS A 229      46.639  10.997  13.553  1.00  0.00           C  
ATOM    477  NE2 HIS A 229      47.426  11.314  12.501  1.00  0.00           N  
ATOM    478  CE1 HIS A 229      46.595  11.519  11.424  1.00  0.00           C  
ATOM    479  C   HIS A 229      42.308  11.872  15.409  1.00  0.00           C  
ATOM    480  O   HIS A 229      42.031  11.089  16.318  1.00  0.00           O  
ATOM    481  H   HIS A 229      45.268  11.449  16.260  1.00  0.00           H  
ATOM    482  HD1 HIS A 229      44.544  11.425  11.176  1.00  0.00           H  
ATOM    483  N   LYS A 230      41.384  12.665  14.847  1.00  0.00           N  
ATOM    484  CA  LYS A 230      40.079  12.958  15.449  1.00  0.00           C  
ATOM    485  CB  LYS A 230      40.043  14.328  16.135  1.00  0.00           C  
ATOM    486  CG  LYS A 230      41.055  14.524  17.263  1.00  0.00           C  
ATOM    487  CD  LYS A 230      40.782  15.795  18.066  1.00  0.00           C  
ATOM    488  CE  LYS A 230      41.928  16.134  19.019  1.00  0.00           C  
ATOM    489  NZ  LYS A 230      42.281  14.962  19.827  1.00  0.00           N1+
ATOM    490  C   LYS A 230      38.893  12.863  14.468  1.00  0.00           C  
ATOM    491  O   LYS A 230      39.037  13.164  13.282  1.00  0.00           O  
ATOM    492  H   LYS A 230      41.579  13.144  13.990  1.00  0.00           H  
ATOM    493  HZ1 LYS A 230      41.512  14.591  20.423  1.00  0.00           H  
ATOM    494  HZ2 LYS A 230      43.092  15.157  20.443  1.00  0.00           H  
ATOM    495  HZ3 LYS A 230      42.613  14.176  19.229  1.00  0.00           H  
ATOM    496  N   PHE A 231      37.718  12.453  14.968  1.00  0.00           N  
ATOM    497  CA  PHE A 231      36.514  12.313  14.130  1.00  0.00           C  
ATOM    498  CB  PHE A 231      36.585  11.066  13.239  1.00  0.00           C  
ATOM    499  CG  PHE A 231      36.745   9.800  14.047  1.00  0.00           C  
ATOM    500  CD1 PHE A 231      38.012   9.372  14.425  1.00  0.00           C  
ATOM    501  CD2 PHE A 231      35.629   9.049  14.392  1.00  0.00           C  
ATOM    502  CE1 PHE A 231      38.166   8.185  15.127  1.00  0.00           C  
ATOM    503  CE2 PHE A 231      35.785   7.857  15.090  1.00  0.00           C  
ATOM    504  CZ  PHE A 231      37.054   7.419  15.449  1.00  0.00           C  
ATOM    505  C   PHE A 231      35.160  12.406  14.861  1.00  0.00           C  
ATOM    506  O   PHE A 231      35.077  12.180  16.072  1.00  0.00           O  
ATOM    507  H   PHE A 231      37.629  12.223  15.942  1.00  0.00           H  
ATOM    508  N   ASN A 232      34.069  12.645  14.122  1.00  0.00           N  
ATOM    509  CA  ASN A 232      32.704  12.427  14.612  1.00  0.00           C  
ATOM    510  CB  ASN A 232      31.887  13.670  14.281  1.00  0.00           C  
ATOM    511  CG  ASN A 232      30.636  13.804  15.122  1.00  0.00           C  
ATOM    512  OD1 ASN A 232      30.493  14.802  15.827  1.00  0.00           O  
ATOM    513  ND2 ASN A 232      29.709  12.846  14.982  1.00  0.00           N  
ATOM    514  C   ASN A 232      32.033  11.217  13.917  1.00  0.00           C  
ATOM    515  O   ASN A 232      32.013  11.163  12.684  1.00  0.00           O  
ATOM    516  H   ASN A 232      34.201  12.851  13.147  1.00  0.00           H  
ATOM    517 HD21 ASN A 232      28.916  12.733  15.594  1.00  0.00           H  
ATOM    518 HD22 ASN A 232      29.767  12.130  14.284  1.00  0.00           H  
ATOM    519  N   ILE A 233      31.356  10.340  14.678  1.00  0.00           N  
ATOM    520  CA  ILE A 233      30.416   9.345  14.135  1.00  0.00           C  
ATOM    521  CB  ILE A 233      30.700   7.935  14.654  1.00  0.00           C  
ATOM    522  CG2 ILE A 233      29.724   6.932  14.034  1.00  0.00           C  
ATOM    523  CG1 ILE A 233      32.145   7.531  14.364  1.00  0.00           C  
ATOM    524  CD1 ILE A 233      32.442   6.090  14.783  1.00  0.00           C  
ATOM    525  C   ILE A 233      28.966   9.771  14.444  1.00  0.00           C  
ATOM    526  O   ILE A 233      28.509   9.699  15.591  1.00  0.00           O  
ATOM    527  H   ILE A 233      31.390  10.414  15.675  1.00  0.00           H  
ATOM    528  N   LEU A 234      28.246  10.210  13.405  1.00  0.00           N  
ATOM    529  CA  LEU A 234      26.781  10.271  13.392  1.00  0.00           C  
ATOM    530  CB  LEU A 234      26.363  11.224  12.280  1.00  0.00           C  
ATOM    531  CG  LEU A 234      27.076  12.564  12.448  1.00  0.00           C  
ATOM    532  CD1 LEU A 234      27.297  13.282  11.115  1.00  0.00           C  
ATOM    533  CD2 LEU A 234      26.373  13.426  13.498  1.00  0.00           C  
ATOM    534  C   LEU A 234      26.170   8.865  13.147  1.00  0.00           C  
ATOM    535  O   LEU A 234      26.473   8.228  12.136  1.00  0.00           O  
ATOM    536  H   LEU A 234      28.695  10.192  12.509  1.00  0.00           H  
ATOM    537  N   ILE A 235      25.290   8.369  14.027  1.00  0.00           N  
ATOM    538  CA  ILE A 235      24.789   6.983  13.993  1.00  0.00           C  
ATOM    539  CB  ILE A 235      24.947   6.340  15.368  1.00  0.00           C  
ATOM    540  CG2 ILE A 235      24.410   4.908  15.362  1.00  0.00           C  
ATOM    541  CG1 ILE A 235      26.400   6.433  15.837  1.00  0.00           C  
ATOM    542  CD1 ILE A 235      26.621   5.862  17.236  1.00  0.00           C  
ATOM    543  C   ILE A 235      23.307   6.928  13.547  1.00  0.00           C  
ATOM    544  O   ILE A 235      22.409   7.372  14.270  1.00  0.00           O  
ATOM    545  H   ILE A 235      24.907   8.962  14.735  1.00  0.00           H  
ATOM    546  N   LEU A 236      23.037   6.385  12.352  1.00  0.00           N  
ATOM    547  CA  LEU A 236      21.765   6.603  11.661  1.00  0.00           C  
ATOM    548  CB  LEU A 236      22.007   6.936  10.191  1.00  0.00           C  
ATOM    549  CG  LEU A 236      23.020   8.063   9.991  1.00  0.00           C  
ATOM    550  CD1 LEU A 236      23.377   8.225   8.518  1.00  0.00           C  
ATOM    551  CD2 LEU A 236      22.558   9.381  10.611  1.00  0.00           C  
ATOM    552  C   LEU A 236      20.819   5.386  11.770  1.00  0.00           C  
ATOM    553  O   LEU A 236      20.553   4.696  10.787  1.00  0.00           O  
ATOM    554  H   LEU A 236      23.734   5.839  11.894  1.00  0.00           H  
ATOM    555  N   TYR A 237      20.221   5.176  12.951  1.00  0.00           N  
ATOM    556  CA  TYR A 237      19.232   4.116  13.250  1.00  0.00           C  
ATOM    557  CB  TYR A 237      18.990   3.964  14.754  1.00  0.00           C  
ATOM    558  CG  TYR A 237      19.718   2.723  15.234  1.00  0.00           C  
ATOM    559  CD1 TYR A 237      20.779   2.831  16.127  1.00  0.00           C  
ATOM    560  CE1 TYR A 237      21.442   1.689  16.568  1.00  0.00           C  
ATOM    561  CD2 TYR A 237      19.330   1.465  14.783  1.00  0.00           C  
ATOM    562  CE2 TYR A 237      19.994   0.323  15.225  1.00  0.00           C  
ATOM    563  CZ  TYR A 237      21.054   0.430  16.120  1.00  0.00           C  
ATOM    564  OH  TYR A 237      21.720  -0.702  16.562  1.00  0.00           O  
ATOM    565  C   TYR A 237      17.924   3.999  12.408  1.00  0.00           C  
ATOM    566  O   TYR A 237      16.957   3.366  12.822  1.00  0.00           O  
ATOM    567  H   TYR A 237      20.473   5.818  13.677  1.00  0.00           H  
ATOM    568  HH  TYR A 237      21.485  -1.423  15.973  1.00  0.00           H  
ATOM    569  N   SER A 238      17.848   4.605  11.222  1.00  0.00           N  
ATOM    570  CA  SER A 238      16.781   4.362  10.242  1.00  0.00           C  
ATOM    571  CB  SER A 238      15.591   5.257  10.587  1.00  0.00           C  
ATOM    572  OG  SER A 238      15.520   5.431  12.006  1.00  0.00           O  
ATOM    573  C   SER A 238      17.278   4.649   8.810  1.00  0.00           C  
ATOM    574  O   SER A 238      17.758   5.743   8.508  1.00  0.00           O  
ATOM    575  H   SER A 238      18.607   5.147  10.863  1.00  0.00           H  
ATOM    576  HG  SER A 238      15.633   4.560  12.380  1.00  0.00           H  
ATOM    577  N   THR A 239      17.328   3.589   7.985  1.00  0.00           N  
ATOM    578  CA  THR A 239      18.118   3.543   6.735  1.00  0.00           C  
ATOM    579  CB  THR A 239      17.540   4.600   5.812  1.00  0.00           C  
ATOM    580  OG1 THR A 239      16.111   4.481   5.874  1.00  0.00           O  
ATOM    581  CG2 THR A 239      18.039   4.481   4.372  1.00  0.00           C  
ATOM    582  C   THR A 239      19.586   3.718   7.105  1.00  0.00           C  
ATOM    583  O   THR A 239      20.320   2.769   7.228  1.00  0.00           O  
ATOM    584  H   THR A 239      16.935   2.729   8.303  1.00  0.00           H  
ATOM    585  HG1 THR A 239      15.906   3.654   5.453  1.00  0.00           H  
ATOM    586  N   PRO A 277      13.394  14.675   3.262  1.00  0.00           N1+
ATOM    587  CD  PRO A 277      12.386  13.769   2.728  1.00  0.00           C  
ATOM    588  CA  PRO A 277      13.453  14.668   4.742  1.00  0.00           C  
ATOM    589  CB  PRO A 277      12.635  13.417   5.088  1.00  0.00           C  
ATOM    590  CG  PRO A 277      11.605  13.320   3.960  1.00  0.00           C  
ATOM    591  C   PRO A 277      14.888  14.721   5.348  1.00  0.00           C  
ATOM    592  O   PRO A 277      15.805  15.201   4.689  1.00  0.00           O  
ATOM    593  N   GLN A 278      15.113  14.265   6.592  1.00  0.00           N  
ATOM    594  CA  GLN A 278      16.391  14.490   7.289  1.00  0.00           C  
ATOM    595  CB  GLN A 278      16.161  14.374   8.796  1.00  0.00           C  
ATOM    596  CG  GLN A 278      15.016  15.247   9.311  1.00  0.00           C  
ATOM    597  CD  GLN A 278      15.403  16.705   9.219  1.00  0.00           C  
ATOM    598  OE1 GLN A 278      15.465  17.311   8.153  1.00  0.00           O  
ATOM    599  NE2 GLN A 278      15.682  17.241  10.408  1.00  0.00           N  
ATOM    600  C   GLN A 278      17.562  13.555   6.897  1.00  0.00           C  
ATOM    601  O   GLN A 278      18.661  14.038   6.659  1.00  0.00           O  
ATOM    602  H   GLN A 278      14.371  13.804   7.074  1.00  0.00           H  
ATOM    603 HE21 GLN A 278      15.901  18.208  10.576  1.00  0.00           H  
ATOM    604 HE22 GLN A 278      15.764  16.679  11.236  1.00  0.00           H  
ATOM    605  N   ILE A 279      17.386  12.225   6.837  1.00  0.00           N  
ATOM    606  CA  ILE A 279      18.534  11.290   6.788  1.00  0.00           C  
ATOM    607  CB  ILE A 279      18.065   9.840   6.988  1.00  0.00           C  
ATOM    608  CG2 ILE A 279      19.249   8.871   7.049  1.00  0.00           C  
ATOM    609  CG1 ILE A 279      17.179   9.723   8.234  1.00  0.00           C  
ATOM    610  CD1 ILE A 279      16.116   8.628   8.116  1.00  0.00           C  
ATOM    611  C   ILE A 279      19.372  11.464   5.488  1.00  0.00           C  
ATOM    612  O   ILE A 279      20.598  11.559   5.519  1.00  0.00           O  
ATOM    613  H   ILE A 279      16.464  11.856   6.927  1.00  0.00           H  
ATOM    614  N   GLN A 280      18.708  11.663   4.345  1.00  0.00           N  
ATOM    615  CA  GLN A 280      19.318  12.126   3.103  1.00  0.00           C  
ATOM    616  CB  GLN A 280      18.504  12.030   1.803  1.00  0.00           C  
ATOM    617  CG  GLN A 280      17.119  12.647   1.774  1.00  0.00           C  
ATOM    618  CD  GLN A 280      16.239  11.784   2.632  1.00  0.00           C  
ATOM    619  OE1 GLN A 280      16.265  10.561   2.611  1.00  0.00           O  
ATOM    620  NE2 GLN A 280      15.492  12.500   3.461  1.00  0.00           N  
ATOM    621  C   GLN A 280      20.117  13.453   3.240  1.00  0.00           C  
ATOM    622  O   GLN A 280      21.122  13.602   2.550  1.00  0.00           O  
ATOM    623  H   GLN A 280      17.732  11.460   4.354  1.00  0.00           H  
ATOM    624 HE21 GLN A 280      14.837  12.073   4.079  1.00  0.00           H  
ATOM    625 HE22 GLN A 280      15.583  13.503   3.413  1.00  0.00           H  
ATOM    626  N   LYS A 281      19.813  14.347   4.197  1.00  0.00           N  
ATOM    627  CA  LYS A 281      20.631  15.545   4.429  1.00  0.00           C  
ATOM    628  CB  LYS A 281      19.857  16.503   5.339  1.00  0.00           C  
ATOM    629  CG  LYS A 281      20.573  17.775   5.799  1.00  0.00           C  
ATOM    630  CD  LYS A 281      19.932  18.291   7.089  1.00  0.00           C  
ATOM    631  CE  LYS A 281      18.419  18.442   6.943  1.00  0.00           C  
ATOM    632  NZ  LYS A 281      17.792  18.596   8.260  1.00  0.00           N1+
ATOM    633  C   LYS A 281      21.982  15.178   5.083  1.00  0.00           C  
ATOM    634  O   LYS A 281      22.959  15.921   4.963  1.00  0.00           O  
ATOM    635  H   LYS A 281      19.019  14.210   4.783  1.00  0.00           H  
ATOM    636  HZ1 LYS A 281      18.209  17.986   8.995  1.00  0.00           H  
ATOM    637  HZ2 LYS A 281      16.775  18.386   8.219  1.00  0.00           H  
ATOM    638  HZ3 LYS A 281      17.888  19.538   8.697  1.00  0.00           H  
ATOM    639  N   VAL A 282      22.107  13.988   5.688  1.00  0.00           N  
ATOM    640  CA  VAL A 282      23.412  13.515   6.123  1.00  0.00           C  
ATOM    641  CB  VAL A 282      23.317  12.324   7.065  1.00  0.00           C  
ATOM    642  CG1 VAL A 282      24.674  12.100   7.719  1.00  0.00           C  
ATOM    643  CG2 VAL A 282      22.249  12.558   8.130  1.00  0.00           C  
ATOM    644  C   VAL A 282      24.318  13.233   4.908  1.00  0.00           C  
ATOM    645  O   VAL A 282      25.469  13.656   4.907  1.00  0.00           O  
ATOM    646  H   VAL A 282      21.319  13.373   5.717  1.00  0.00           H  
ATOM    647  N   CYS A 283      23.783  12.718   3.796  1.00  0.00           N  
ATOM    648  CA  CYS A 283      24.527  12.575   2.540  1.00  0.00           C  
ATOM    649  CB  CYS A 283      23.670  11.754   1.583  1.00  0.00           C  
ATOM    650  SG  CYS A 283      22.894  10.372   2.455  1.00  0.00           S  
ATOM    651  C   CYS A 283      24.948  13.935   1.934  1.00  0.00           C  
ATOM    652  O   CYS A 283      25.967  13.990   1.236  1.00  0.00           O  
ATOM    653  H   CYS A 283      22.809  12.483   3.779  1.00  0.00           H  
ATOM    654  N   GLU A 284      24.198  15.016   2.203  1.00  0.00           N  
ATOM    655  CA  GLU A 284      24.541  16.395   1.823  1.00  0.00           C  
ATOM    656  CB  GLU A 284      23.280  17.253   1.893  1.00  0.00           C  
ATOM    657  CG  GLU A 284      22.119  16.676   1.080  1.00  0.00           C  
ATOM    658  CD  GLU A 284      20.821  17.281   1.579  1.00  0.00           C  
ATOM    659  OE1 GLU A 284      20.871  18.320   2.235  1.00  0.00           O  
ATOM    660  OE2 GLU A 284      19.767  16.686   1.354  1.00  0.00           O1-
ATOM    661  C   GLU A 284      25.640  16.992   2.733  1.00  0.00           C  
ATOM    662  O   GLU A 284      26.481  17.734   2.231  1.00  0.00           O  
ATOM    663  H   GLU A 284      23.356  14.912   2.736  1.00  0.00           H  
ATOM    664  N   VAL A 285      25.640  16.708   4.049  1.00  0.00           N  
ATOM    665  CA  VAL A 285      26.671  17.218   4.963  1.00  0.00           C  
ATOM    666  CB  VAL A 285      26.028  17.606   6.307  1.00  0.00           C  
ATOM    667  CG1 VAL A 285      25.594  16.383   7.115  1.00  0.00           C  
ATOM    668  CG2 VAL A 285      26.918  18.551   7.116  1.00  0.00           C  
ATOM    669  C   VAL A 285      27.945  16.349   5.155  1.00  0.00           C  
ATOM    670  O   VAL A 285      29.002  16.895   5.454  1.00  0.00           O  
ATOM    671  H   VAL A 285      24.899  16.135   4.405  1.00  0.00           H  
ATOM    672  N   VAL A 286      27.865  15.013   5.079  1.00  0.00           N  
ATOM    673  CA  VAL A 286      28.923  14.104   5.550  1.00  0.00           C  
ATOM    674  CB  VAL A 286      28.341  12.687   5.629  1.00  0.00           C  
ATOM    675  CG1 VAL A 286      28.243  12.012   4.262  1.00  0.00           C  
ATOM    676  CG2 VAL A 286      29.080  11.838   6.645  1.00  0.00           C  
ATOM    677  C   VAL A 286      30.280  14.132   4.783  1.00  0.00           C  
ATOM    678  O   VAL A 286      30.310  14.248   3.553  1.00  0.00           O  
ATOM    679  H   VAL A 286      27.014  14.630   4.731  1.00  0.00           H  
ATOM    680  N   ASP A 287      31.400  13.872   5.480  1.00  0.00           N  
ATOM    681  CA  ASP A 287      32.655  13.524   4.799  1.00  0.00           C  
ATOM    682  CB  ASP A 287      33.834  13.579   5.782  1.00  0.00           C  
ATOM    683  CG  ASP A 287      34.008  14.937   6.445  1.00  0.00           C  
ATOM    684  OD1 ASP A 287      35.132  15.424   6.484  1.00  0.00           O  
ATOM    685  OD2 ASP A 287      33.045  15.493   6.971  1.00  0.00           O1-
ATOM    686  C   ASP A 287      32.658  12.141   4.111  1.00  0.00           C  
ATOM    687  O   ASP A 287      33.141  12.009   2.988  1.00  0.00           O  
ATOM    688  H   ASP A 287      31.451  13.997   6.474  1.00  0.00           H  
ATOM    689  N   GLY A 288      32.099  11.113   4.772  1.00  0.00           N  
ATOM    690  CA  GLY A 288      32.175   9.727   4.308  1.00  0.00           C  
ATOM    691  C   GLY A 288      31.093   8.758   4.846  1.00  0.00           C  
ATOM    692  O   GLY A 288      30.418   9.010   5.856  1.00  0.00           O  
ATOM    693  H   GLY A 288      31.692  11.280   5.671  1.00  0.00           H  
ATOM    694  N   PHE A 289      30.937   7.631   4.139  1.00  0.00           N  
ATOM    695  CA  PHE A 289      29.790   6.737   4.217  1.00  0.00           C  
ATOM    696  CB  PHE A 289      29.221   6.491   2.824  1.00  0.00           C  
ATOM    697  CG  PHE A 289      28.747   7.780   2.208  1.00  0.00           C  
ATOM    698  CD1 PHE A 289      29.548   8.449   1.289  1.00  0.00           C  
ATOM    699  CD2 PHE A 289      27.499   8.284   2.550  1.00  0.00           C  
ATOM    700  CE1 PHE A 289      29.082   9.608   0.684  1.00  0.00           C  
ATOM    701  CE2 PHE A 289      27.033   9.442   1.943  1.00  0.00           C  
ATOM    702  CZ  PHE A 289      27.817  10.090   0.999  1.00  0.00           C  
ATOM    703  C   PHE A 289      30.083   5.371   4.861  1.00  0.00           C  
ATOM    704  O   PHE A 289      30.647   4.496   4.198  1.00  0.00           O  
ATOM    705  H   PHE A 289      31.632   7.396   3.461  1.00  0.00           H  
ATOM    706  N   ILE A 290      29.699   5.166   6.127  1.00  0.00           N  
ATOM    707  CA  ILE A 290      29.927   3.890   6.807  1.00  0.00           C  
ATOM    708  CB  ILE A 290      30.265   4.101   8.280  1.00  0.00           C  
ATOM    709  CG2 ILE A 290      30.691   2.778   8.912  1.00  0.00           C  
ATOM    710  CG1 ILE A 290      31.325   5.187   8.461  1.00  0.00           C  
ATOM    711  CD1 ILE A 290      31.644   5.445   9.934  1.00  0.00           C  
ATOM    712  C   ILE A 290      28.695   2.963   6.643  1.00  0.00           C  
ATOM    713  O   ILE A 290      27.664   3.147   7.301  1.00  0.00           O  
ATOM    714  H   ILE A 290      29.132   5.851   6.585  1.00  0.00           H  
ATOM    715  N   TYR A 291      28.821   1.940   5.786  1.00  0.00           N  
ATOM    716  CA  TYR A 291      27.777   0.930   5.603  1.00  0.00           C  
ATOM    717  CB  TYR A 291      27.704   0.516   4.134  1.00  0.00           C  
ATOM    718  CG  TYR A 291      26.521  -0.396   3.909  1.00  0.00           C  
ATOM    719  CD1 TYR A 291      26.709  -1.679   3.407  1.00  0.00           C  
ATOM    720  CE1 TYR A 291      25.610  -2.487   3.135  1.00  0.00           C  
ATOM    721  CD2 TYR A 291      25.237   0.056   4.188  1.00  0.00           C  
ATOM    722  CE2 TYR A 291      24.141  -0.753   3.918  1.00  0.00           C  
ATOM    723  CZ  TYR A 291      24.323  -2.015   3.365  1.00  0.00           C  
ATOM    724  OH  TYR A 291      23.225  -2.784   3.039  1.00  0.00           O  
ATOM    725  C   TYR A 291      28.002  -0.315   6.478  1.00  0.00           C  
ATOM    726  O   TYR A 291      28.973  -1.054   6.274  1.00  0.00           O  
ATOM    727  H   TYR A 291      29.700   1.802   5.334  1.00  0.00           H  
ATOM    728  HH  TYR A 291      23.338  -3.169   2.171  1.00  0.00           H  
ATOM    729  N   VAL A 292      27.111  -0.548   7.451  1.00  0.00           N  
ATOM    730  CA  VAL A 292      27.120  -1.776   8.251  1.00  0.00           C  
ATOM    731  CB  VAL A 292      26.556  -1.556   9.648  1.00  0.00           C  
ATOM    732  CG1 VAL A 292      26.979  -2.702  10.568  1.00  0.00           C  
ATOM    733  CG2 VAL A 292      27.030  -0.219  10.202  1.00  0.00           C  
ATOM    734  C   VAL A 292      26.419  -2.945   7.535  1.00  0.00           C  
ATOM    735  O   VAL A 292      25.185  -3.014   7.509  1.00  0.00           O  
ATOM    736  H   VAL A 292      26.318   0.054   7.518  1.00  0.00           H  
ATOM    737  N   ALA A 293      27.197  -3.882   6.971  1.00  0.00           N  
ATOM    738  CA  ALA A 293      26.685  -5.032   6.225  1.00  0.00           C  
ATOM    739  CB  ALA A 293      27.454  -5.205   4.915  1.00  0.00           C  
ATOM    740  C   ALA A 293      26.788  -6.346   7.028  1.00  0.00           C  
ATOM    741  O   ALA A 293      27.744  -6.552   7.778  1.00  0.00           O  
ATOM    742  H   ALA A 293      28.183  -3.834   7.126  1.00  0.00           H  
ATOM    743  N   ASN A 294      25.857  -7.288   6.829  1.00  0.00           N  
ATOM    744  CA  ASN A 294      25.910  -8.568   7.553  1.00  0.00           C  
ATOM    745  CB  ASN A 294      24.524  -9.195   7.526  1.00  0.00           C  
ATOM    746  CG  ASN A 294      24.441 -10.348   8.495  1.00  0.00           C  
ATOM    747  OD1 ASN A 294      25.234 -11.275   8.473  1.00  0.00           O  
ATOM    748  ND2 ASN A 294      23.426 -10.237   9.362  1.00  0.00           N  
ATOM    749  C   ASN A 294      26.986  -9.543   7.004  1.00  0.00           C  
ATOM    750  O   ASN A 294      26.990  -9.858   5.811  1.00  0.00           O  
ATOM    751  H   ASN A 294      25.167  -7.162   6.115  1.00  0.00           H  
ATOM    752 HD21 ASN A 294      23.266 -10.840  10.146  1.00  0.00           H  
ATOM    753 HD22 ASN A 294      22.755  -9.501   9.211  1.00  0.00           H  
ATOM    754  N   ALA A 295      27.780 -10.152   7.899  1.00  0.00           N  
ATOM    755  CA  ALA A 295      28.730 -11.211   7.567  1.00  0.00           C  
ATOM    756  CB  ALA A 295      30.170 -10.722   7.720  1.00  0.00           C  
ATOM    757  C   ALA A 295      28.549 -12.522   8.379  1.00  0.00           C  
ATOM    758  O   ALA A 295      29.437 -13.370   8.302  1.00  0.00           O  
ATOM    759  H   ALA A 295      27.685  -9.888   8.861  1.00  0.00           H  
ATOM    760  N   GLU A 296      27.471 -12.723   9.163  1.00  0.00           N  
ATOM    761  CA  GLU A 296      27.308 -13.947   9.968  1.00  0.00           C  
ATOM    762  CB  GLU A 296      26.311 -13.745  11.105  1.00  0.00           C  
ATOM    763  CG  GLU A 296      26.554 -12.424  11.822  1.00  0.00           C  
ATOM    764  CD  GLU A 296      26.384 -12.598  13.314  1.00  0.00           C  
ATOM    765  OE1 GLU A 296      25.263 -12.566  13.803  1.00  0.00           O  
ATOM    766  OE2 GLU A 296      27.385 -12.733  14.006  1.00  0.00           O1-
ATOM    767  C   GLU A 296      26.904 -15.169   9.115  1.00  0.00           C  
ATOM    768  O   GLU A 296      25.923 -15.115   8.375  1.00  0.00           O  
ATOM    769  H   GLU A 296      26.701 -12.094   9.097  1.00  0.00           H  
ATOM    770  N   ALA A 297      27.560 -16.324   9.295  1.00  0.00           N  
ATOM    771  CA  ALA A 297      27.341 -17.547   8.507  1.00  0.00           C  
ATOM    772  CB  ALA A 297      28.494 -18.535   8.681  1.00  0.00           C  
ATOM    773  C   ALA A 297      26.001 -18.284   8.783  1.00  0.00           C  
ATOM    774  O   ALA A 297      25.821 -19.424   8.358  1.00  0.00           O  
ATOM    775  H   ALA A 297      28.221 -16.327  10.042  1.00  0.00           H  
ATOM    776  N   HIS A 298      25.048 -17.626   9.452  1.00  0.00           N  
ATOM    777  CA  HIS A 298      23.638 -18.032   9.555  1.00  0.00           C  
ATOM    778  CB  HIS A 298      23.232 -18.176  11.029  1.00  0.00           C  
ATOM    779  CG  HIS A 298      22.777 -16.854  11.616  1.00  0.00           C  
ATOM    780  ND1 HIS A 298      23.599 -15.897  12.093  1.00  0.00           N  
ATOM    781  CD2 HIS A 298      21.456 -16.419  11.770  1.00  0.00           C  
ATOM    782  NE2 HIS A 298      21.492 -15.193  12.341  1.00  0.00           N  
ATOM    783  CE1 HIS A 298      22.809 -14.866  12.542  1.00  0.00           C  
ATOM    784  C   HIS A 298      22.682 -17.065   8.822  1.00  0.00           C  
ATOM    785  O   HIS A 298      21.523 -17.403   8.580  1.00  0.00           O  
ATOM    786  H   HIS A 298      25.250 -16.691   9.737  1.00  0.00           H  
ATOM    787  HD1 HIS A 298      24.577 -15.907  12.166  1.00  0.00           H  
ATOM    788  N   LYS A 299      23.156 -15.884   8.396  1.00  0.00           N  
ATOM    789  CA  LYS A 299      22.402 -15.043   7.471  1.00  0.00           C  
ATOM    790  CB  LYS A 299      22.945 -13.605   7.525  1.00  0.00           C  
ATOM    791  CG  LYS A 299      22.410 -12.580   6.506  1.00  0.00           C  
ATOM    792  CD  LYS A 299      21.004 -12.010   6.725  1.00  0.00           C  
ATOM    793  CE  LYS A 299      20.542 -11.073   5.588  1.00  0.00           C  
ATOM    794  NZ  LYS A 299      21.190  -9.751   5.611  1.00  0.00           N1+
ATOM    795  C   LYS A 299      22.473 -15.629   6.039  1.00  0.00           C  
ATOM    796  O   LYS A 299      23.554 -15.897   5.513  1.00  0.00           O  
ATOM    797  H   LYS A 299      24.123 -15.653   8.483  1.00  0.00           H  
ATOM    798  HZ1 LYS A 299      20.715  -9.138   6.313  1.00  0.00           H  
ATOM    799  HZ2 LYS A 299      21.140  -9.274   4.682  1.00  0.00           H  
ATOM    800  HZ3 LYS A 299      22.181  -9.778   5.891  1.00  0.00           H  
ATOM    801  N   ARG A 300      21.319 -15.774   5.378  1.00  0.00           N  
ATOM    802  CA  ARG A 300      21.209 -15.815   3.918  1.00  0.00           C  
ATOM    803  CB  ARG A 300      20.285 -16.959   3.515  1.00  0.00           C  
ATOM    804  CG  ARG A 300      20.831 -18.250   4.125  1.00  0.00           C  
ATOM    805  CD  ARG A 300      19.980 -19.492   3.875  1.00  0.00           C  
ATOM    806  NE  ARG A 300      20.587 -20.643   4.541  1.00  0.00           N  
ATOM    807  CZ  ARG A 300      20.207 -21.909   4.195  1.00  0.00           C  
ATOM    808  NH1 ARG A 300      19.270 -22.077   3.233  1.00  0.00           N  
ATOM    809  NH2 ARG A 300      20.777 -22.967   4.819  1.00  0.00           N1+
ATOM    810  C   ARG A 300      20.720 -14.434   3.424  1.00  0.00           C  
ATOM    811  O   ARG A 300      19.942 -13.778   4.115  1.00  0.00           O  
ATOM    812  H   ARG A 300      20.482 -15.538   5.871  1.00  0.00           H  
ATOM    813  HE  ARG A 300      21.259 -20.409   5.253  1.00  0.00           H  
ATOM    814 HH11 ARG A 300      18.949 -22.981   2.935  1.00  0.00           H  
ATOM    815 HH12 ARG A 300      18.850 -21.289   2.773  1.00  0.00           H  
ATOM    816 HH21 ARG A 300      21.475 -22.836   5.530  1.00  0.00           H  
ATOM    817 HH22 ARG A 300      20.538 -23.919   4.608  1.00  0.00           H  
ATOM    818  N   HIS A 301      21.200 -13.942   2.277  1.00  0.00           N  
ATOM    819  CA  HIS A 301      21.293 -12.492   2.012  1.00  0.00           C  
ATOM    820  CB  HIS A 301      22.703 -12.121   1.616  1.00  0.00           C  
ATOM    821  CG  HIS A 301      23.598 -11.895   2.796  1.00  0.00           C  
ATOM    822  ND1 HIS A 301      23.739 -10.697   3.382  1.00  0.00           N  
ATOM    823  CD2 HIS A 301      24.438 -12.823   3.414  1.00  0.00           C  
ATOM    824  NE2 HIS A 301      25.102 -12.159   4.387  1.00  0.00           N  
ATOM    825  CE1 HIS A 301      24.675 -10.855   4.363  1.00  0.00           C  
ATOM    826  C   HIS A 301      20.441 -12.030   0.802  1.00  0.00           C  
ATOM    827  O   HIS A 301      20.522 -12.592  -0.295  1.00  0.00           O  
ATOM    828  H   HIS A 301      21.600 -14.537   1.582  1.00  0.00           H  
ATOM    829  HD1 HIS A 301      23.261  -9.861   3.147  1.00  0.00           H  
ATOM    830  N   GLU A 302      19.658 -10.961   0.981  1.00  0.00           N  
ATOM    831  CA  GLU A 302      18.802 -10.353  -0.044  1.00  0.00           C  
ATOM    832  CB  GLU A 302      17.505  -9.766   0.526  1.00  0.00           C  
ATOM    833  CG  GLU A 302      16.650  -8.983  -0.489  1.00  0.00           C  
ATOM    834  CD  GLU A 302      16.579  -9.679  -1.840  1.00  0.00           C  
ATOM    835  OE1 GLU A 302      17.408  -9.397  -2.704  1.00  0.00           O  
ATOM    836  OE2 GLU A 302      15.664 -10.460  -2.065  1.00  0.00           O1-
ATOM    837  C   GLU A 302      19.616  -9.330  -0.873  1.00  0.00           C  
ATOM    838  O   GLU A 302      19.534  -8.120  -0.653  1.00  0.00           O  
ATOM    839  H   GLU A 302      19.801 -10.424   1.815  1.00  0.00           H  
ATOM    840  N   TRP A 303      20.508  -9.792  -1.763  1.00  0.00           N  
ATOM    841  CA  TRP A 303      21.518  -8.872  -2.312  1.00  0.00           C  
ATOM    842  CB  TRP A 303      22.526  -9.639  -3.154  1.00  0.00           C  
ATOM    843  CG  TRP A 303      23.384 -10.539  -2.295  1.00  0.00           C  
ATOM    844  CD2 TRP A 303      24.248 -10.178  -1.193  1.00  0.00           C  
ATOM    845  CE2 TRP A 303      24.927 -11.352  -0.784  1.00  0.00           C  
ATOM    846  CE3 TRP A 303      24.513  -8.975  -0.547  1.00  0.00           C  
ATOM    847  CD1 TRP A 303      23.580 -11.915  -2.471  1.00  0.00           C  
ATOM    848  NE1 TRP A 303      24.491 -12.402  -1.589  1.00  0.00           N  
ATOM    849  CZ2 TRP A 303      25.853 -11.286   0.251  1.00  0.00           C  
ATOM    850  CZ3 TRP A 303      25.438  -8.926   0.489  1.00  0.00           C  
ATOM    851  CH2 TRP A 303      26.109 -10.076   0.883  1.00  0.00           C  
ATOM    852  C   TRP A 303      20.954  -7.678  -3.125  1.00  0.00           C  
ATOM    853  O   TRP A 303      21.625  -6.656  -3.258  1.00  0.00           O  
ATOM    854  H   TRP A 303      20.536 -10.787  -1.879  1.00  0.00           H  
ATOM    855  HE1 TRP A 303      24.825 -13.330  -1.573  1.00  0.00           H  
ATOM    856  N   GLN A 304      19.698  -7.748  -3.583  1.00  0.00           N  
ATOM    857  CA  GLN A 304      18.986  -6.658  -4.257  1.00  0.00           C  
ATOM    858  CB  GLN A 304      17.784  -7.179  -5.079  1.00  0.00           C  
ATOM    859  CG  GLN A 304      16.361  -6.879  -4.589  1.00  0.00           C  
ATOM    860  CD  GLN A 304      15.367  -7.775  -5.293  1.00  0.00           C  
ATOM    861  OE1 GLN A 304      14.803  -7.449  -6.328  1.00  0.00           O  
ATOM    862  NE2 GLN A 304      15.150  -8.927  -4.660  1.00  0.00           N  
ATOM    863  C   GLN A 304      18.723  -5.442  -3.320  1.00  0.00           C  
ATOM    864  O   GLN A 304      19.348  -4.386  -3.491  1.00  0.00           O  
ATOM    865  H   GLN A 304      19.159  -8.546  -3.302  1.00  0.00           H  
ATOM    866 HE21 GLN A 304      14.472  -9.575  -4.989  1.00  0.00           H  
ATOM    867 HE22 GLN A 304      15.662  -9.181  -3.827  1.00  0.00           H  
ATOM    868  N   ASP A 305      17.930  -5.595  -2.245  1.00  0.00           N  
ATOM    869  CA  ASP A 305      17.865  -4.553  -1.209  1.00  0.00           C  
ATOM    870  CB  ASP A 305      16.709  -4.756  -0.238  1.00  0.00           C  
ATOM    871  CG  ASP A 305      16.577  -3.493   0.586  1.00  0.00           C  
ATOM    872  OD1 ASP A 305      16.596  -2.408   0.010  1.00  0.00           O  
ATOM    873  OD2 ASP A 305      16.460  -3.585   1.803  1.00  0.00           O1-
ATOM    874  C   ASP A 305      19.188  -4.326  -0.439  1.00  0.00           C  
ATOM    875  O   ASP A 305      19.508  -3.193  -0.079  1.00  0.00           O  
ATOM    876  H   ASP A 305      17.529  -6.493  -2.053  1.00  0.00           H  
ATOM    877  N   GLU A 306      20.014  -5.352  -0.212  1.00  0.00           N  
ATOM    878  CA  GLU A 306      21.265  -5.177   0.527  1.00  0.00           C  
ATOM    879  CB  GLU A 306      21.804  -6.496   1.127  1.00  0.00           C  
ATOM    880  CG  GLU A 306      21.001  -6.963   2.357  1.00  0.00           C  
ATOM    881  CD  GLU A 306      21.599  -8.195   3.038  1.00  0.00           C  
ATOM    882  OE1 GLU A 306      22.500  -8.079   3.863  1.00  0.00           O  
ATOM    883  OE2 GLU A 306      21.107  -9.300   2.844  1.00  0.00           O1-
ATOM    884  C   GLU A 306      22.355  -4.394  -0.274  1.00  0.00           C  
ATOM    885  O   GLU A 306      23.069  -3.587   0.333  1.00  0.00           O  
ATOM    886  H   GLU A 306      19.737  -6.266  -0.507  1.00  0.00           H  
ATOM    887  N   PHE A 307      22.345  -4.394  -1.619  1.00  0.00           N  
ATOM    888  CA  PHE A 307      22.856  -3.259  -2.415  1.00  0.00           C  
ATOM    889  CB  PHE A 307      22.930  -3.683  -3.886  1.00  0.00           C  
ATOM    890  CG  PHE A 307      23.257  -2.501  -4.767  1.00  0.00           C  
ATOM    891  CD1 PHE A 307      24.555  -1.950  -4.740  1.00  0.00           C  
ATOM    892  CD2 PHE A 307      22.251  -1.966  -5.603  1.00  0.00           C  
ATOM    893  CE1 PHE A 307      24.847  -0.835  -5.548  1.00  0.00           C  
ATOM    894  CE2 PHE A 307      22.541  -0.847  -6.407  1.00  0.00           C  
ATOM    895  CZ  PHE A 307      23.834  -0.287  -6.364  1.00  0.00           C  
ATOM    896  C   PHE A 307      22.115  -1.902  -2.282  1.00  0.00           C  
ATOM    897  O   PHE A 307      22.721  -0.862  -1.992  1.00  0.00           O  
ATOM    898  H   PHE A 307      21.816  -5.100  -2.094  1.00  0.00           H  
ATOM    899  N   SER A 308      20.791  -1.886  -2.487  1.00  0.00           N  
ATOM    900  CA  SER A 308      20.007  -0.641  -2.533  1.00  0.00           C  
ATOM    901  CB  SER A 308      18.670  -1.026  -3.135  1.00  0.00           C  
ATOM    902  OG  SER A 308      18.972  -1.792  -4.306  1.00  0.00           O  
ATOM    903  C   SER A 308      19.940   0.124  -1.190  1.00  0.00           C  
ATOM    904  O   SER A 308      19.764   1.342  -1.195  1.00  0.00           O  
ATOM    905  H   SER A 308      20.304  -2.741  -2.674  1.00  0.00           H  
ATOM    906  HG  SER A 308      18.909  -2.704  -4.043  1.00  0.00           H  
ATOM    907  N   HIS A 309      20.217  -0.540  -0.061  1.00  0.00           N  
ATOM    908  CA  HIS A 309      20.403   0.109   1.249  1.00  0.00           C  
ATOM    909  CB  HIS A 309      19.932  -0.826   2.364  1.00  0.00           C  
ATOM    910  CG  HIS A 309      18.579  -0.362   2.844  1.00  0.00           C  
ATOM    911  ND1 HIS A 309      17.405  -0.919   2.491  1.00  0.00           N  
ATOM    912  CD2 HIS A 309      18.325   0.717   3.695  1.00  0.00           C  
ATOM    913  NE2 HIS A 309      16.981   0.810   3.852  1.00  0.00           N  
ATOM    914  CE1 HIS A 309      16.416  -0.202   3.108  1.00  0.00           C  
ATOM    915  C   HIS A 309      21.851   0.592   1.509  1.00  0.00           C  
ATOM    916  O   HIS A 309      22.103   1.235   2.530  1.00  0.00           O  
ATOM    917  H   HIS A 309      20.314  -1.535  -0.098  1.00  0.00           H  
ATOM    918  HD1 HIS A 309      17.256  -1.711   1.907  1.00  0.00           H  
ATOM    919  N   ILE A 310      22.781   0.414   0.556  1.00  0.00           N  
ATOM    920  CA  ILE A 310      23.857   1.387   0.366  1.00  0.00           C  
ATOM    921  CB  ILE A 310      25.067   0.772  -0.317  1.00  0.00           C  
ATOM    922  CG2 ILE A 310      26.280   1.675  -0.104  1.00  0.00           C  
ATOM    923  CG1 ILE A 310      25.306  -0.663   0.132  1.00  0.00           C  
ATOM    924  CD1 ILE A 310      26.429  -1.322  -0.658  1.00  0.00           C  
ATOM    925  C   ILE A 310      23.342   2.553  -0.499  1.00  0.00           C  
ATOM    926  O   ILE A 310      23.385   3.701  -0.061  1.00  0.00           O  
ATOM    927  H   ILE A 310      22.582  -0.224  -0.186  1.00  0.00           H  
ATOM    928  N   MET A 311      22.801   2.267  -1.693  1.00  0.00           N  
ATOM    929  CA  MET A 311      22.422   3.296  -2.668  1.00  0.00           C  
ATOM    930  CB  MET A 311      21.789   2.622  -3.888  1.00  0.00           C  
ATOM    931  CG  MET A 311      21.540   3.562  -5.070  1.00  0.00           C  
ATOM    932  SD  MET A 311      20.875   2.696  -6.503  1.00  0.00           S  
ATOM    933  CE  MET A 311      19.382   2.033  -5.745  1.00  0.00           C  
ATOM    934  C   MET A 311      21.506   4.398  -2.073  1.00  0.00           C  
ATOM    935  O   MET A 311      21.812   5.581  -2.228  1.00  0.00           O  
ATOM    936  H   MET A 311      22.769   1.295  -1.946  1.00  0.00           H  
ATOM    937  N   ALA A 312      20.487   4.041  -1.271  1.00  0.00           N  
ATOM    938  CA  ALA A 312      19.584   4.994  -0.599  1.00  0.00           C  
ATOM    939  CB  ALA A 312      18.428   4.249   0.071  1.00  0.00           C  
ATOM    940  C   ALA A 312      20.263   5.900   0.467  1.00  0.00           C  
ATOM    941  O   ALA A 312      19.620   6.754   1.077  1.00  0.00           O  
ATOM    942  H   ALA A 312      20.350   3.069  -1.107  1.00  0.00           H  
ATOM    943  N   MET A 313      21.561   5.704   0.716  1.00  0.00           N  
ATOM    944  CA  MET A 313      22.407   6.504   1.581  1.00  0.00           C  
ATOM    945  CB  MET A 313      22.898   5.695   2.779  1.00  0.00           C  
ATOM    946  CG  MET A 313      21.783   5.307   3.747  1.00  0.00           C  
ATOM    947  SD  MET A 313      20.928   6.741   4.422  1.00  0.00           S  
ATOM    948  CE  MET A 313      22.369   7.666   4.977  1.00  0.00           C  
ATOM    949  C   MET A 313      23.615   7.105   0.825  1.00  0.00           C  
ATOM    950  O   MET A 313      24.482   7.669   1.490  1.00  0.00           O  
ATOM    951  H   MET A 313      22.044   4.983   0.221  1.00  0.00           H  
ATOM    952  N   THR A 314      23.752   6.978  -0.514  1.00  0.00           N  
ATOM    953  CA  THR A 314      25.018   7.400  -1.159  1.00  0.00           C  
ATOM    954  CB  THR A 314      25.979   6.206  -1.053  1.00  0.00           C  
ATOM    955  OG1 THR A 314      25.794   5.570   0.219  1.00  0.00           O  
ATOM    956  CG2 THR A 314      27.451   6.588  -1.220  1.00  0.00           C  
ATOM    957  C   THR A 314      24.892   8.011  -2.584  1.00  0.00           C  
ATOM    958  O   THR A 314      25.740   7.790  -3.450  1.00  0.00           O  
ATOM    959  H   THR A 314      23.087   6.478  -1.069  1.00  0.00           H  
ATOM    960  HG1 THR A 314      25.767   6.275   0.861  1.00  0.00           H  
ATOM    961  N   ASP A 315      23.872   8.847  -2.832  1.00  0.00           N  
ATOM    962  CA  ASP A 315      23.673   9.499  -4.136  1.00  0.00           C  
ATOM    963  CB  ASP A 315      22.207   9.938  -4.208  1.00  0.00           C  
ATOM    964  CG  ASP A 315      21.948  10.691  -5.492  1.00  0.00           C  
ATOM    965  OD1 ASP A 315      22.012  11.911  -5.476  1.00  0.00           O  
ATOM    966  OD2 ASP A 315      21.701  10.061  -6.513  1.00  0.00           O1-
ATOM    967  C   ASP A 315      24.647  10.672  -4.484  1.00  0.00           C  
ATOM    968  O   ASP A 315      24.908  11.527  -3.629  1.00  0.00           O  
ATOM    969  H   ASP A 315      23.243   9.083  -2.095  1.00  0.00           H  
ATOM    970  N   PRO A 316      25.133  10.806  -5.735  1.00  0.00           N  
ATOM    971  CD  PRO A 316      24.892   9.863  -6.826  1.00  0.00           C  
ATOM    972  CA  PRO A 316      26.114  11.829  -6.101  1.00  0.00           C  
ATOM    973  CB  PRO A 316      26.743  11.239  -7.363  1.00  0.00           C  
ATOM    974  CG  PRO A 316      25.610  10.464  -8.025  1.00  0.00           C  
ATOM    975  C   PRO A 316      25.541  13.251  -6.333  1.00  0.00           C  
ATOM    976  O   PRO A 316      26.301  14.219  -6.303  1.00  0.00           O  
ATOM    977  N   ALA A 317      24.223  13.417  -6.511  1.00  0.00           N  
ATOM    978  CA  ALA A 317      23.554  14.723  -6.544  1.00  0.00           C  
ATOM    979  CB  ALA A 317      22.301  14.670  -7.420  1.00  0.00           C  
ATOM    980  C   ALA A 317      23.166  15.193  -5.121  1.00  0.00           C  
ATOM    981  O   ALA A 317      23.089  16.392  -4.863  1.00  0.00           O  
ATOM    982  H   ALA A 317      23.612  12.619  -6.459  1.00  0.00           H  
ATOM    983  N   PHE A 318      22.992  14.253  -4.186  1.00  0.00           N  
ATOM    984  CA  PHE A 318      23.085  14.503  -2.753  1.00  0.00           C  
ATOM    985  CB  PHE A 318      22.523  13.334  -1.945  1.00  0.00           C  
ATOM    986  CG  PHE A 318      21.016  13.401  -1.953  1.00  0.00           C  
ATOM    987  CD1 PHE A 318      20.379  14.603  -1.674  1.00  0.00           C  
ATOM    988  CD2 PHE A 318      20.266  12.265  -2.230  1.00  0.00           C  
ATOM    989  CE1 PHE A 318      18.991  14.671  -1.673  1.00  0.00           C  
ATOM    990  CE2 PHE A 318      18.878  12.332  -2.231  1.00  0.00           C  
ATOM    991  CZ  PHE A 318      18.241  13.535  -1.953  1.00  0.00           C  
ATOM    992  C   PHE A 318      24.490  14.878  -2.232  1.00  0.00           C  
ATOM    993  O   PHE A 318      24.638  15.871  -1.524  1.00  0.00           O  
ATOM    994  H   PHE A 318      22.924  13.303  -4.493  1.00  0.00           H  
ATOM    995  N   GLY A 319      25.557  14.209  -2.697  1.00  0.00           N  
ATOM    996  CA  GLY A 319      26.872  14.857  -2.730  1.00  0.00           C  
ATOM    997  C   GLY A 319      28.046  14.023  -3.309  1.00  0.00           C  
ATOM    998  O   GLY A 319      28.076  12.797  -3.194  1.00  0.00           O  
ATOM    999  H   GLY A 319      25.438  13.347  -3.196  1.00  0.00           H  
ATOM   1000  N   SER A 320      29.079  14.712  -3.815  1.00  0.00           N  
ATOM   1001  CA  SER A 320      30.018  14.192  -4.822  1.00  0.00           C  
ATOM   1002  CB  SER A 320      30.854  15.400  -5.175  1.00  0.00           C  
ATOM   1003  OG  SER A 320      29.921  16.488  -5.120  1.00  0.00           O  
ATOM   1004  C   SER A 320      30.742  12.851  -4.539  1.00  0.00           C  
ATOM   1005  O   SER A 320      31.158  12.539  -3.416  1.00  0.00           O  
ATOM   1006  H   SER A 320      29.099  15.700  -3.658  1.00  0.00           H  
ATOM   1007  HG  SER A 320      29.309  16.356  -5.839  1.00  0.00           H  
ATOM   1008  N   SER A 321      30.945  12.071  -5.609  1.00  0.00           N  
ATOM   1009  CA  SER A 321      31.377  10.670  -5.605  1.00  0.00           C  
ATOM   1010  CB  SER A 321      30.984  10.143  -6.973  1.00  0.00           C  
ATOM   1011  OG  SER A 321      30.019  11.067  -7.500  1.00  0.00           O  
ATOM   1012  C   SER A 321      32.863  10.470  -5.252  1.00  0.00           C  
ATOM   1013  O   SER A 321      33.294   9.337  -5.071  1.00  0.00           O  
ATOM   1014  H   SER A 321      30.656  12.423  -6.498  1.00  0.00           H  
ATOM   1015  HG  SER A 321      29.498  10.566  -8.118  1.00  0.00           H  
ATOM   1016  N   GLY A 322      33.668  11.534  -5.132  1.00  0.00           N  
ATOM   1017  CA  GLY A 322      35.042  11.415  -4.633  1.00  0.00           C  
ATOM   1018  C   GLY A 322      35.112  11.053  -3.129  1.00  0.00           C  
ATOM   1019  O   GLY A 322      36.142  10.564  -2.656  1.00  0.00           O  
ATOM   1020  H   GLY A 322      33.262  12.438  -5.240  1.00  0.00           H  
ATOM   1021  N   ARG A 323      34.011  11.260  -2.393  1.00  0.00           N  
ATOM   1022  CA  ARG A 323      33.860  10.868  -0.991  1.00  0.00           C  
ATOM   1023  CB  ARG A 323      32.577  11.481  -0.421  1.00  0.00           C  
ATOM   1024  CG  ARG A 323      32.581  13.008  -0.417  1.00  0.00           C  
ATOM   1025  CD  ARG A 323      31.318  13.567   0.239  1.00  0.00           C  
ATOM   1026  NE  ARG A 323      30.118  13.079  -0.438  1.00  0.00           N  
ATOM   1027  CZ  ARG A 323      28.906  13.301   0.153  1.00  0.00           C  
ATOM   1028  NH1 ARG A 323      28.824  13.946   1.336  1.00  0.00           N  
ATOM   1029  NH2 ARG A 323      27.782  12.881  -0.458  1.00  0.00           N1+
ATOM   1030  C   ARG A 323      33.853   9.336  -0.753  1.00  0.00           C  
ATOM   1031  O   ARG A 323      33.297   8.590  -1.559  1.00  0.00           O  
ATOM   1032  H   ARG A 323      33.170  11.543  -2.855  1.00  0.00           H  
ATOM   1033  HE  ARG A 323      30.248  12.640  -1.339  1.00  0.00           H  
ATOM   1034 HH11 ARG A 323      27.927  14.204   1.714  1.00  0.00           H  
ATOM   1035 HH12 ARG A 323      29.629  14.197   1.899  1.00  0.00           H  
ATOM   1036 HH21 ARG A 323      27.802  12.398  -1.346  1.00  0.00           H  
ATOM   1037 HH22 ARG A 323      26.877  13.067  -0.050  1.00  0.00           H  
ATOM   1038  N   PRO A 324      34.386   8.852   0.384  1.00  0.00           N  
ATOM   1039  CD  PRO A 324      34.965   9.672   1.445  1.00  0.00           C  
ATOM   1040  CA  PRO A 324      34.573   7.426   0.617  1.00  0.00           C  
ATOM   1041  CB  PRO A 324      35.614   7.406   1.734  1.00  0.00           C  
ATOM   1042  CG  PRO A 324      35.364   8.684   2.528  1.00  0.00           C  
ATOM   1043  C   PRO A 324      33.305   6.642   1.010  1.00  0.00           C  
ATOM   1044  O   PRO A 324      32.524   7.033   1.890  1.00  0.00           O  
ATOM   1045  N   LEU A 325      33.214   5.430   0.448  1.00  0.00           N  
ATOM   1046  CA  LEU A 325      32.343   4.363   0.927  1.00  0.00           C  
ATOM   1047  CB  LEU A 325      31.637   3.712  -0.258  1.00  0.00           C  
ATOM   1048  CG  LEU A 325      30.699   2.577   0.147  1.00  0.00           C  
ATOM   1049  CD1 LEU A 325      29.630   3.025   1.143  1.00  0.00           C  
ATOM   1050  CD2 LEU A 325      30.093   1.911  -1.084  1.00  0.00           C  
ATOM   1051  C   LEU A 325      33.121   3.316   1.764  1.00  0.00           C  
ATOM   1052  O   LEU A 325      33.955   2.548   1.270  1.00  0.00           O  
ATOM   1053  H   LEU A 325      33.890   5.181  -0.248  1.00  0.00           H  
ATOM   1054  N   LEU A 326      32.829   3.245   3.066  1.00  0.00           N  
ATOM   1055  CA  LEU A 326      33.362   2.217   3.956  1.00  0.00           C  
ATOM   1056  CB  LEU A 326      33.684   2.840   5.312  1.00  0.00           C  
ATOM   1057  CG  LEU A 326      34.260   1.843   6.315  1.00  0.00           C  
ATOM   1058  CD1 LEU A 326      35.490   1.123   5.763  1.00  0.00           C  
ATOM   1059  CD2 LEU A 326      34.531   2.507   7.665  1.00  0.00           C  
ATOM   1060  C   LEU A 326      32.351   1.062   4.096  1.00  0.00           C  
ATOM   1061  O   LEU A 326      31.330   1.192   4.782  1.00  0.00           O  
ATOM   1062  H   LEU A 326      32.103   3.832   3.410  1.00  0.00           H  
ATOM   1063  N   VAL A 327      32.626  -0.078   3.455  1.00  0.00           N  
ATOM   1064  CA  VAL A 327      31.819  -1.278   3.645  1.00  0.00           C  
ATOM   1065  CB  VAL A 327      31.829  -2.124   2.378  1.00  0.00           C  
ATOM   1066  CG1 VAL A 327      30.960  -3.367   2.556  1.00  0.00           C  
ATOM   1067  CG2 VAL A 327      31.417  -1.285   1.170  1.00  0.00           C  
ATOM   1068  C   VAL A 327      32.348  -2.095   4.843  1.00  0.00           C  
ATOM   1069  O   VAL A 327      33.355  -2.802   4.725  1.00  0.00           O  
ATOM   1070  H   VAL A 327      33.498  -0.167   2.974  1.00  0.00           H  
ATOM   1071  N   LEU A 328      31.642  -2.055   5.981  1.00  0.00           N  
ATOM   1072  CA  LEU A 328      31.920  -2.925   7.128  1.00  0.00           C  
ATOM   1073  CB  LEU A 328      31.480  -2.291   8.442  1.00  0.00           C  
ATOM   1074  CG  LEU A 328      32.269  -1.056   8.847  1.00  0.00           C  
ATOM   1075  CD1 LEU A 328      31.784  -0.549  10.204  1.00  0.00           C  
ATOM   1076  CD2 LEU A 328      33.778  -1.306   8.826  1.00  0.00           C  
ATOM   1077  C   LEU A 328      31.169  -4.267   7.001  1.00  0.00           C  
ATOM   1078  O   LEU A 328      29.952  -4.340   7.201  1.00  0.00           O  
ATOM   1079  H   LEU A 328      30.795  -1.521   5.996  1.00  0.00           H  
ATOM   1080  N   SER A 329      31.899  -5.340   6.679  1.00  0.00           N  
ATOM   1081  CA  SER A 329      31.380  -6.710   6.602  1.00  0.00           C  
ATOM   1082  CB  SER A 329      32.279  -7.411   5.602  1.00  0.00           C  
ATOM   1083  OG  SER A 329      32.599  -6.443   4.591  1.00  0.00           O  
ATOM   1084  C   SER A 329      31.350  -7.312   8.023  1.00  0.00           C  
ATOM   1085  O   SER A 329      32.324  -7.892   8.512  1.00  0.00           O  
ATOM   1086  H   SER A 329      32.882  -5.231   6.556  1.00  0.00           H  
ATOM   1087  HG  SER A 329      31.891  -5.812   4.595  1.00  0.00           H  
ATOM   1088  N   CYS A 330      30.251  -7.089   8.744  1.00  0.00           N  
ATOM   1089  CA  CYS A 330      30.182  -7.162  10.201  1.00  0.00           C  
ATOM   1090  CB  CYS A 330      29.543  -5.879  10.731  1.00  0.00           C  
ATOM   1091  SG  CYS A 330      30.272  -5.338  12.297  1.00  0.00           S  
ATOM   1092  C   CYS A 330      29.474  -8.443  10.705  1.00  0.00           C  
ATOM   1093  O   CYS A 330      28.371  -8.779  10.266  1.00  0.00           O  
ATOM   1094  H   CYS A 330      29.446  -6.734   8.278  1.00  0.00           H  
ATOM   1095  N   ILE A 331      30.064  -9.132  11.691  1.00  0.00           N  
ATOM   1096  CA  ILE A 331      29.335 -10.063  12.569  1.00  0.00           C  
ATOM   1097  CB  ILE A 331      30.105 -11.365  12.749  1.00  0.00           C  
ATOM   1098  CG2 ILE A 331      30.352 -11.989  11.388  1.00  0.00           C  
ATOM   1099  CG1 ILE A 331      31.397 -11.185  13.538  1.00  0.00           C  
ATOM   1100  CD1 ILE A 331      32.145 -12.510  13.675  1.00  0.00           C  
ATOM   1101  C   ILE A 331      29.047  -9.424  13.946  1.00  0.00           C  
ATOM   1102  O   ILE A 331      29.515  -8.310  14.214  1.00  0.00           O  
ATOM   1103  H   ILE A 331      30.945  -8.799  12.030  1.00  0.00           H  
ATOM   1104  N   SER A 332      28.361 -10.142  14.850  1.00  0.00           N  
ATOM   1105  CA  SER A 332      28.218  -9.731  16.251  1.00  0.00           C  
ATOM   1106  CB  SER A 332      27.187 -10.695  16.834  1.00  0.00           C  
ATOM   1107  OG  SER A 332      26.090 -10.781  15.907  1.00  0.00           O  
ATOM   1108  C   SER A 332      29.601  -9.722  16.944  1.00  0.00           C  
ATOM   1109  O   SER A 332      30.089  -8.671  17.344  1.00  0.00           O  
ATOM   1110  H   SER A 332      27.941 -11.012  14.595  1.00  0.00           H  
ATOM   1111  HG  SER A 332      26.234 -11.542  15.327  1.00  0.00           H  
ATOM   1112  N   GLN A 333      30.280 -10.871  17.017  1.00  0.00           N  
ATOM   1113  CA  GLN A 333      31.421 -11.144  17.904  1.00  0.00           C  
ATOM   1114  CB  GLN A 333      30.866 -11.388  19.305  1.00  0.00           C  
ATOM   1115  CG  GLN A 333      29.717 -12.401  19.294  1.00  0.00           C  
ATOM   1116  CD  GLN A 333      28.914 -12.280  20.565  1.00  0.00           C  
ATOM   1117  OE1 GLN A 333      27.709 -12.017  20.523  1.00  0.00           O  
ATOM   1118  NE2 GLN A 333      29.673 -12.355  21.672  1.00  0.00           N  
ATOM   1119  C   GLN A 333      32.229 -12.354  17.377  1.00  0.00           C  
ATOM   1120  O   GLN A 333      31.624 -13.294  16.858  1.00  0.00           O  
ATOM   1121  H   GLN A 333      29.952 -11.701  16.560  1.00  0.00           H  
ATOM   1122 HE21 GLN A 333      30.504 -12.922  21.662  1.00  0.00           H  
ATOM   1123 HE22 GLN A 333      29.495 -11.785  22.480  1.00  0.00           H  
ATOM   1124  N   GLY A 334      33.570 -12.352  17.450  1.00  0.00           N  
ATOM   1125  CA  GLY A 334      34.438 -13.377  16.843  1.00  0.00           C  
ATOM   1126  C   GLY A 334      34.127 -14.862  17.147  1.00  0.00           C  
ATOM   1127  O   GLY A 334      34.483 -15.737  16.360  1.00  0.00           O  
ATOM   1128  H   GLY A 334      34.027 -11.529  17.792  1.00  0.00           H  
ATOM   1129  N   ASP A 335      33.413 -15.167  18.231  1.00  0.00           N  
ATOM   1130  CA  ASP A 335      32.862 -16.473  18.572  1.00  0.00           C  
ATOM   1131  CB  ASP A 335      32.522 -16.527  20.061  1.00  0.00           C  
ATOM   1132  CG  ASP A 335      31.581 -15.394  20.424  1.00  0.00           C  
ATOM   1133  OD1 ASP A 335      30.372 -15.567  20.307  1.00  0.00           O  
ATOM   1134  OD2 ASP A 335      32.063 -14.337  20.829  1.00  0.00           O1-
ATOM   1135  C   ASP A 335      31.659 -16.950  17.720  1.00  0.00           C  
ATOM   1136  O   ASP A 335      31.400 -18.153  17.635  1.00  0.00           O  
ATOM   1137  H   ASP A 335      33.096 -14.443  18.849  1.00  0.00           H  
ATOM   1138  N   VAL A 336      30.988 -16.048  16.991  1.00  0.00           N  
ATOM   1139  CA  VAL A 336      30.063 -16.431  15.926  1.00  0.00           C  
ATOM   1140  CB  VAL A 336      28.974 -15.378  15.720  1.00  0.00           C  
ATOM   1141  CG1 VAL A 336      27.973 -15.844  14.659  1.00  0.00           C  
ATOM   1142  CG2 VAL A 336      28.276 -15.041  17.038  1.00  0.00           C  
ATOM   1143  C   VAL A 336      30.852 -16.667  14.614  1.00  0.00           C  
ATOM   1144  O   VAL A 336      31.656 -15.824  14.213  1.00  0.00           O  
ATOM   1145  H   VAL A 336      31.235 -15.088  17.110  1.00  0.00           H  
ATOM   1146  N   LYS A 337      30.568 -17.744  13.860  1.00  0.00           N  
ATOM   1147  CA  LYS A 337      31.214 -17.916  12.559  1.00  0.00           C  
ATOM   1148  CB  LYS A 337      30.982 -19.309  11.972  1.00  0.00           C  
ATOM   1149  CG  LYS A 337      31.841 -19.476  10.716  1.00  0.00           C  
ATOM   1150  CD  LYS A 337      31.560 -20.735   9.901  1.00  0.00           C  
ATOM   1151  CE  LYS A 337      32.386 -20.755   8.612  1.00  0.00           C  
ATOM   1152  NZ  LYS A 337      32.099 -19.553   7.814  1.00  0.00           N1+
ATOM   1153  C   LYS A 337      30.795 -16.834  11.528  1.00  0.00           C  
ATOM   1154  O   LYS A 337      29.636 -16.754  11.111  1.00  0.00           O  
ATOM   1155  H   LYS A 337      29.859 -18.366  14.187  1.00  0.00           H  
ATOM   1156  HZ1 LYS A 337      31.075 -19.439   7.684  1.00  0.00           H  
ATOM   1157  HZ2 LYS A 337      32.559 -19.620   6.886  1.00  0.00           H  
ATOM   1158  HZ3 LYS A 337      32.461 -18.694   8.285  1.00  0.00           H  
ATOM   1159  N   ARG A 338      31.791 -16.149  10.958  1.00  0.00           N  
ATOM   1160  CA  ARG A 338      31.614 -15.296   9.789  1.00  0.00           C  
ATOM   1161  CB  ARG A 338      32.629 -14.159   9.827  1.00  0.00           C  
ATOM   1162  CG  ARG A 338      34.102 -14.552   9.939  1.00  0.00           C  
ATOM   1163  CD  ARG A 338      34.954 -13.330  10.294  1.00  0.00           C  
ATOM   1164  NE  ARG A 338      34.654 -12.228   9.385  1.00  0.00           N  
ATOM   1165  CZ  ARG A 338      34.031 -11.097   9.822  1.00  0.00           C  
ATOM   1166  NH1 ARG A 338      33.877 -10.888  11.147  1.00  0.00           N  
ATOM   1167  NH2 ARG A 338      33.576 -10.217   8.913  1.00  0.00           N1+
ATOM   1168  C   ARG A 338      31.633 -16.042   8.427  1.00  0.00           C  
ATOM   1169  O   ARG A 338      32.355 -17.022   8.213  1.00  0.00           O  
ATOM   1170  H   ARG A 338      32.689 -16.242  11.387  1.00  0.00           H  
ATOM   1171  HE  ARG A 338      34.916 -12.325   8.413  1.00  0.00           H  
ATOM   1172 HH11 ARG A 338      33.437 -10.054  11.507  1.00  0.00           H  
ATOM   1173 HH12 ARG A 338      34.209 -11.541  11.832  1.00  0.00           H  
ATOM   1174 HH21 ARG A 338      33.825 -10.336   7.935  1.00  0.00           H  
ATOM   1175 HH22 ARG A 338      33.001  -9.415   9.111  1.00  0.00           H  
ATOM   1176  N   MET A 339      30.929 -15.478   7.444  1.00  0.00           N  
ATOM   1177  CA  MET A 339      31.276 -15.514   6.025  1.00  0.00           C  
ATOM   1178  CB  MET A 339      29.965 -15.291   5.251  1.00  0.00           C  
ATOM   1179  CG  MET A 339      30.055 -15.255   3.721  1.00  0.00           C  
ATOM   1180  SD  MET A 339      28.509 -14.775   2.935  1.00  0.00           S  
ATOM   1181  CE  MET A 339      28.436 -13.076   3.534  1.00  0.00           C  
ATOM   1182  C   MET A 339      32.315 -14.402   5.683  1.00  0.00           C  
ATOM   1183  O   MET A 339      32.218 -13.296   6.218  1.00  0.00           O  
ATOM   1184  H   MET A 339      30.286 -14.770   7.713  1.00  0.00           H  
ATOM   1185  N   PRO A 340      33.310 -14.639   4.806  1.00  0.00           N  
ATOM   1186  CD  PRO A 340      33.564 -15.923   4.153  1.00  0.00           C  
ATOM   1187  CA  PRO A 340      34.353 -13.646   4.503  1.00  0.00           C  
ATOM   1188  CB  PRO A 340      35.495 -14.550   4.037  1.00  0.00           C  
ATOM   1189  CG  PRO A 340      34.811 -15.701   3.307  1.00  0.00           C  
ATOM   1190  C   PRO A 340      33.970 -12.598   3.423  1.00  0.00           C  
ATOM   1191  O   PRO A 340      33.318 -12.893   2.415  1.00  0.00           O  
ATOM   1192  N   CYS A 341      34.485 -11.375   3.576  1.00  0.00           N  
ATOM   1193  CA  CYS A 341      34.144 -10.186   2.781  1.00  0.00           C  
ATOM   1194  CB  CYS A 341      34.914  -8.972   3.302  1.00  0.00           C  
ATOM   1195  SG  CYS A 341      36.711  -9.160   3.158  1.00  0.00           S  
ATOM   1196  C   CYS A 341      34.356 -10.294   1.254  1.00  0.00           C  
ATOM   1197  O   CYS A 341      33.707  -9.578   0.492  1.00  0.00           O  
ATOM   1198  H   CYS A 341      34.982 -11.210   4.435  1.00  0.00           H  
ATOM   1199  N   PHE A 342      35.223 -11.197   0.780  1.00  0.00           N  
ATOM   1200  CA  PHE A 342      35.520 -11.396  -0.641  1.00  0.00           C  
ATOM   1201  CB  PHE A 342      36.778 -12.254  -0.841  1.00  0.00           C  
ATOM   1202  CG  PHE A 342      36.569 -13.680  -1.289  1.00  0.00           C  
ATOM   1203  CD1 PHE A 342      36.361 -14.702  -0.338  1.00  0.00           C  
ATOM   1204  CD2 PHE A 342      36.660 -13.970  -2.667  1.00  0.00           C  
ATOM   1205  CE1 PHE A 342      36.325 -16.044  -0.767  1.00  0.00           C  
ATOM   1206  CE2 PHE A 342      36.634 -15.309  -3.097  1.00  0.00           C  
ATOM   1207  CZ  PHE A 342      36.499 -16.334  -2.137  1.00  0.00           C  
ATOM   1208  C   PHE A 342      34.324 -11.631  -1.589  1.00  0.00           C  
ATOM   1209  O   PHE A 342      34.240 -11.013  -2.649  1.00  0.00           O  
ATOM   1210  H   PHE A 342      35.715 -11.724   1.473  1.00  0.00           H  
ATOM   1211  N   TYR A 343      33.323 -12.406  -1.154  1.00  0.00           N  
ATOM   1212  CA  TYR A 343      32.085 -12.593  -1.924  1.00  0.00           C  
ATOM   1213  CB  TYR A 343      31.458 -13.894  -1.364  1.00  0.00           C  
ATOM   1214  CG  TYR A 343      29.995 -14.150  -1.696  1.00  0.00           C  
ATOM   1215  CD1 TYR A 343      28.999 -13.641  -0.834  1.00  0.00           C  
ATOM   1216  CE1 TYR A 343      27.645 -13.864  -1.138  1.00  0.00           C  
ATOM   1217  CD2 TYR A 343      29.658 -14.908  -2.836  1.00  0.00           C  
ATOM   1218  CE2 TYR A 343      28.303 -15.124  -3.146  1.00  0.00           C  
ATOM   1219  CZ  TYR A 343      27.310 -14.585  -2.302  1.00  0.00           C  
ATOM   1220  OH  TYR A 343      25.973 -14.755  -2.621  1.00  0.00           O  
ATOM   1221  C   TYR A 343      31.072 -11.430  -1.817  1.00  0.00           C  
ATOM   1222  O   TYR A 343      30.487 -10.985  -2.805  1.00  0.00           O  
ATOM   1223  H   TYR A 343      33.433 -12.832  -0.255  1.00  0.00           H  
ATOM   1224  HH  TYR A 343      25.889 -14.985  -3.546  1.00  0.00           H  
ATOM   1225  N   LEU A 344      31.006 -10.818  -0.633  1.00  0.00           N  
ATOM   1226  CA  LEU A 344      30.231  -9.613  -0.346  1.00  0.00           C  
ATOM   1227  CB  LEU A 344      30.206  -9.458   1.181  1.00  0.00           C  
ATOM   1228  CG  LEU A 344      29.533  -8.214   1.760  1.00  0.00           C  
ATOM   1229  CD1 LEU A 344      28.783  -8.536   3.054  1.00  0.00           C  
ATOM   1230  CD2 LEU A 344      30.535  -7.082   1.984  1.00  0.00           C  
ATOM   1231  C   LEU A 344      30.775  -8.367  -1.100  1.00  0.00           C  
ATOM   1232  O   LEU A 344      29.984  -7.545  -1.564  1.00  0.00           O  
ATOM   1233  H   LEU A 344      31.558 -11.214   0.100  1.00  0.00           H  
ATOM   1234  N   ALA A 345      32.090  -8.289  -1.362  1.00  0.00           N  
ATOM   1235  CA  ALA A 345      32.697  -7.288  -2.244  1.00  0.00           C  
ATOM   1236  CB  ALA A 345      34.216  -7.412  -2.187  1.00  0.00           C  
ATOM   1237  C   ALA A 345      32.219  -7.393  -3.710  1.00  0.00           C  
ATOM   1238  O   ALA A 345      32.154  -6.377  -4.406  1.00  0.00           O  
ATOM   1239  H   ALA A 345      32.679  -8.960  -0.911  1.00  0.00           H  
ATOM   1240  N   HIS A 346      31.818  -8.596  -4.156  1.00  0.00           N  
ATOM   1241  CA  HIS A 346      31.041  -8.765  -5.383  1.00  0.00           C  
ATOM   1242  CB  HIS A 346      31.396  -9.963  -6.270  1.00  0.00           C  
ATOM   1243  CG  HIS A 346      30.954 -11.341  -5.856  1.00  0.00           C  
ATOM   1244  ND1 HIS A 346      29.710 -11.825  -5.994  1.00  0.00           N  
ATOM   1245  CD2 HIS A 346      31.776 -12.365  -5.383  1.00  0.00           C  
ATOM   1246  NE2 HIS A 346      31.024 -13.478  -5.246  1.00  0.00           N  
ATOM   1247  CE1 HIS A 346      29.757 -13.137  -5.621  1.00  0.00           C  
ATOM   1248  C   HIS A 346      29.558  -8.449  -5.109  1.00  0.00           C  
ATOM   1249  O   HIS A 346      29.010  -7.585  -5.776  1.00  0.00           O  
ATOM   1250  H   HIS A 346      31.883  -9.366  -3.520  1.00  0.00           H  
ATOM   1251  HD1 HIS A 346      28.887 -11.375  -6.295  1.00  0.00           H  
ATOM   1252  N   GLU A 347      28.896  -9.058  -4.113  1.00  0.00           N  
ATOM   1253  CA  GLU A 347      27.430  -8.967  -4.014  1.00  0.00           C  
ATOM   1254  CB  GLU A 347      26.849 -10.169  -3.298  1.00  0.00           C  
ATOM   1255  CG  GLU A 347      27.124 -11.523  -3.971  1.00  0.00           C  
ATOM   1256  CD  GLU A 347      26.422 -11.764  -5.313  1.00  0.00           C  
ATOM   1257  OE1 GLU A 347      26.803 -12.708  -6.004  1.00  0.00           O  
ATOM   1258  OE2 GLU A 347      25.468 -11.076  -5.664  1.00  0.00           O1-
ATOM   1259  C   GLU A 347      26.840  -7.619  -3.557  1.00  0.00           C  
ATOM   1260  O   GLU A 347      25.654  -7.358  -3.741  1.00  0.00           O  
ATOM   1261  H   GLU A 347      29.382  -9.698  -3.524  1.00  0.00           H  
ATOM   1262  N   LEU A 348      27.643  -6.743  -2.964  1.00  0.00           N  
ATOM   1263  CA  LEU A 348      27.261  -5.340  -2.837  1.00  0.00           C  
ATOM   1264  CB  LEU A 348      27.904  -4.724  -1.601  1.00  0.00           C  
ATOM   1265  CG  LEU A 348      27.345  -5.342  -0.322  1.00  0.00           C  
ATOM   1266  CD1 LEU A 348      27.868  -4.631   0.922  1.00  0.00           C  
ATOM   1267  CD2 LEU A 348      25.818  -5.377  -0.332  1.00  0.00           C  
ATOM   1268  C   LEU A 348      27.529  -4.524  -4.131  1.00  0.00           C  
ATOM   1269  O   LEU A 348      27.303  -3.318  -4.161  1.00  0.00           O  
ATOM   1270  H   LEU A 348      28.566  -7.041  -2.724  1.00  0.00           H  
ATOM   1271  N   HIS A 349      27.971  -5.169  -5.218  1.00  0.00           N  
ATOM   1272  CA  HIS A 349      27.987  -4.698  -6.610  1.00  0.00           C  
ATOM   1273  CB  HIS A 349      26.551  -4.647  -7.141  1.00  0.00           C  
ATOM   1274  CG  HIS A 349      25.999  -6.035  -7.381  1.00  0.00           C  
ATOM   1275  ND1 HIS A 349      25.428  -6.801  -6.434  1.00  0.00           N  
ATOM   1276  CD2 HIS A 349      25.979  -6.739  -8.590  1.00  0.00           C  
ATOM   1277  NE2 HIS A 349      25.389  -7.938  -8.357  1.00  0.00           N  
ATOM   1278  CE1 HIS A 349      25.051  -7.975  -7.027  1.00  0.00           C  
ATOM   1279  C   HIS A 349      28.740  -3.350  -6.809  1.00  0.00           C  
ATOM   1280  O   HIS A 349      28.418  -2.553  -7.687  1.00  0.00           O  
ATOM   1281  H   HIS A 349      28.175  -6.131  -5.070  1.00  0.00           H  
ATOM   1282  HD1 HIS A 349      25.287  -6.589  -5.485  1.00  0.00           H  
ATOM   1283  N   LEU A 350      29.755  -3.081  -5.976  1.00  0.00           N  
ATOM   1284  CA  LEU A 350      30.078  -1.735  -5.502  1.00  0.00           C  
ATOM   1285  CB  LEU A 350      31.194  -1.835  -4.468  1.00  0.00           C  
ATOM   1286  CG  LEU A 350      30.735  -2.553  -3.204  1.00  0.00           C  
ATOM   1287  CD1 LEU A 350      31.898  -3.119  -2.400  1.00  0.00           C  
ATOM   1288  CD2 LEU A 350      29.838  -1.653  -2.363  1.00  0.00           C  
ATOM   1289  C   LEU A 350      30.483  -0.722  -6.594  1.00  0.00           C  
ATOM   1290  O   LEU A 350      30.151   0.454  -6.463  1.00  0.00           O  
ATOM   1291  H   LEU A 350      30.079  -3.868  -5.454  1.00  0.00           H  
ATOM   1292  N   ASN A 351      31.044  -1.143  -7.736  1.00  0.00           N  
ATOM   1293  CA  ASN A 351      31.251  -0.228  -8.864  1.00  0.00           C  
ATOM   1294  CB  ASN A 351      32.100  -0.863  -9.968  1.00  0.00           C  
ATOM   1295  CG  ASN A 351      33.533  -0.408  -9.763  1.00  0.00           C  
ATOM   1296  OD1 ASN A 351      33.886   0.183  -8.751  1.00  0.00           O  
ATOM   1297  ND2 ASN A 351      34.350  -0.682 -10.778  1.00  0.00           N  
ATOM   1298  C   ASN A 351      29.941   0.385  -9.411  1.00  0.00           C  
ATOM   1299  O   ASN A 351      29.973   1.522  -9.874  1.00  0.00           O  
ATOM   1300  H   ASN A 351      31.269  -2.112  -7.801  1.00  0.00           H  
ATOM   1301 HD21 ASN A 351      35.277  -0.309 -10.801  1.00  0.00           H  
ATOM   1302 HD22 ASN A 351      34.137  -1.264 -11.566  1.00  0.00           H  
ATOM   1303  N   LEU A 352      28.768  -0.240  -9.224  1.00  0.00           N  
ATOM   1304  CA  LEU A 352      27.479   0.390  -9.554  1.00  0.00           C  
ATOM   1305  CB  LEU A 352      26.314  -0.525  -9.197  1.00  0.00           C  
ATOM   1306  CG  LEU A 352      25.910  -1.720 -10.048  1.00  0.00           C  
ATOM   1307  CD1 LEU A 352      27.036  -2.679 -10.431  1.00  0.00           C  
ATOM   1308  CD2 LEU A 352      24.804  -2.448  -9.290  1.00  0.00           C  
ATOM   1309  C   LEU A 352      27.182   1.633  -8.668  1.00  0.00           C  
ATOM   1310  O   LEU A 352      26.278   2.408  -8.978  1.00  0.00           O  
ATOM   1311  H   LEU A 352      28.775  -1.165  -8.851  1.00  0.00           H  
ATOM   1312  N   LEU A 353      27.929   1.850  -7.574  1.00  0.00           N  
ATOM   1313  CA  LEU A 353      27.893   3.090  -6.787  1.00  0.00           C  
ATOM   1314  CB  LEU A 353      28.081   2.764  -5.310  1.00  0.00           C  
ATOM   1315  CG  LEU A 353      26.934   1.917  -4.772  1.00  0.00           C  
ATOM   1316  CD1 LEU A 353      27.387   1.012  -3.633  1.00  0.00           C  
ATOM   1317  CD2 LEU A 353      25.727   2.778  -4.400  1.00  0.00           C  
ATOM   1318  C   LEU A 353      28.961   4.133  -7.221  1.00  0.00           C  
ATOM   1319  O   LEU A 353      29.003   5.235  -6.682  1.00  0.00           O  
ATOM   1320  H   LEU A 353      28.606   1.155  -7.337  1.00  0.00           H  
ATOM   1321  N   ASN A 354      29.840   3.809  -8.182  1.00  0.00           N  
ATOM   1322  CA  ASN A 354      30.929   4.648  -8.737  1.00  0.00           C  
ATOM   1323  CB  ASN A 354      30.369   5.834  -9.529  1.00  0.00           C  
ATOM   1324  CG  ASN A 354      30.259   5.492 -11.002  1.00  0.00           C  
ATOM   1325  OD1 ASN A 354      30.923   6.073 -11.848  1.00  0.00           O  
ATOM   1326  ND2 ASN A 354      29.350   4.551 -11.291  1.00  0.00           N  
ATOM   1327  C   ASN A 354      32.035   5.155  -7.758  1.00  0.00           C  
ATOM   1328  O   ASN A 354      33.136   5.495  -8.192  1.00  0.00           O  
ATOM   1329  H   ASN A 354      29.785   2.881  -8.551  1.00  0.00           H  
ATOM   1330 HD21 ASN A 354      29.175   4.310 -12.245  1.00  0.00           H  
ATOM   1331 HD22 ASN A 354      28.822   4.055 -10.603  1.00  0.00           H  
ATOM   1332  N   HIS A 355      31.755   5.250  -6.455  1.00  0.00           N  
ATOM   1333  CA  HIS A 355      32.636   5.807  -5.411  1.00  0.00           C  
ATOM   1334  CB  HIS A 355      31.837   5.820  -4.092  1.00  0.00           C  
ATOM   1335  CG  HIS A 355      30.818   6.939  -3.981  1.00  0.00           C  
ATOM   1336  ND1 HIS A 355      29.649   7.006  -4.651  1.00  0.00           N  
ATOM   1337  CD2 HIS A 355      30.892   8.055  -3.143  1.00  0.00           C  
ATOM   1338  NE2 HIS A 355      29.765   8.790  -3.314  1.00  0.00           N  
ATOM   1339  CE1 HIS A 355      28.996   8.141  -4.245  1.00  0.00           C  
ATOM   1340  C   HIS A 355      33.958   5.034  -5.159  1.00  0.00           C  
ATOM   1341  O   HIS A 355      34.052   3.844  -5.454  1.00  0.00           O  
ATOM   1342  H   HIS A 355      30.880   4.884  -6.153  1.00  0.00           H  
ATOM   1343  HD1 HIS A 355      29.295   6.367  -5.305  1.00  0.00           H  
ATOM   1344  N   PRO A 356      34.944   5.623  -4.449  1.00  0.00           N  
ATOM   1345  CD  PRO A 356      35.078   7.052  -4.184  1.00  0.00           C  
ATOM   1346  CA  PRO A 356      36.015   4.851  -3.828  1.00  0.00           C  
ATOM   1347  CB  PRO A 356      37.018   5.929  -3.407  1.00  0.00           C  
ATOM   1348  CG  PRO A 356      36.169   7.164  -3.131  1.00  0.00           C  
ATOM   1349  C   PRO A 356      35.491   3.996  -2.645  1.00  0.00           C  
ATOM   1350  O   PRO A 356      34.851   4.504  -1.715  1.00  0.00           O  
ATOM   1351  N   TRP A 357      35.769   2.683  -2.677  1.00  0.00           N  
ATOM   1352  CA  TRP A 357      35.233   1.721  -1.709  1.00  0.00           C  
ATOM   1353  CB  TRP A 357      34.064   0.898  -2.281  1.00  0.00           C  
ATOM   1354  CG  TRP A 357      34.341   0.314  -3.651  1.00  0.00           C  
ATOM   1355  CD2 TRP A 357      34.932  -0.961  -3.994  1.00  0.00           C  
ATOM   1356  CE2 TRP A 357      34.928  -1.061  -5.427  1.00  0.00           C  
ATOM   1357  CE3 TRP A 357      35.451  -2.021  -3.221  1.00  0.00           C  
ATOM   1358  CD1 TRP A 357      34.019   0.902  -4.884  1.00  0.00           C  
ATOM   1359  NE1 TRP A 357      34.361   0.104  -5.929  1.00  0.00           N  
ATOM   1360  CZ2 TRP A 357      35.442  -2.215  -6.055  1.00  0.00           C  
ATOM   1361  CZ3 TRP A 357      35.961  -3.171  -3.861  1.00  0.00           C  
ATOM   1362  CH2 TRP A 357      35.957  -3.267  -5.269  1.00  0.00           C  
ATOM   1363  C   TRP A 357      36.280   0.840  -0.997  1.00  0.00           C  
ATOM   1364  O   TRP A 357      37.044   0.121  -1.643  1.00  0.00           O  
ATOM   1365  H   TRP A 357      36.312   2.327  -3.440  1.00  0.00           H  
ATOM   1366  HE1 TRP A 357      34.239   0.324  -6.883  1.00  0.00           H  
ATOM   1367  N   LEU A 358      36.254   0.820   0.344  1.00  0.00           N  
ATOM   1368  CA  LEU A 358      36.953  -0.207   1.123  1.00  0.00           C  
ATOM   1369  CB  LEU A 358      37.625   0.377   2.365  1.00  0.00           C  
ATOM   1370  CG  LEU A 358      38.517  -0.648   3.067  1.00  0.00           C  
ATOM   1371  CD1 LEU A 358      39.636  -1.097   2.134  1.00  0.00           C  
ATOM   1372  CD2 LEU A 358      39.039  -0.172   4.422  1.00  0.00           C  
ATOM   1373  C   LEU A 358      35.961  -1.299   1.562  1.00  0.00           C  
ATOM   1374  O   LEU A 358      35.015  -1.003   2.297  1.00  0.00           O  
ATOM   1375  H   LEU A 358      35.595   1.434   0.786  1.00  0.00           H  
ATOM   1376  N   VAL A 359      36.230  -2.566   1.202  1.00  0.00           N  
ATOM   1377  CA  VAL A 359      35.585  -3.726   1.838  1.00  0.00           C  
ATOM   1378  CB  VAL A 359      35.300  -4.826   0.815  1.00  0.00           C  
ATOM   1379  CG1 VAL A 359      34.319  -5.858   1.375  1.00  0.00           C  
ATOM   1380  CG2 VAL A 359      34.778  -4.225  -0.485  1.00  0.00           C  
ATOM   1381  C   VAL A 359      36.359  -4.293   3.040  1.00  0.00           C  
ATOM   1382  O   VAL A 359      37.418  -4.906   2.905  1.00  0.00           O  
ATOM   1383  H   VAL A 359      37.007  -2.711   0.589  1.00  0.00           H  
ATOM   1384  N   GLN A 360      35.817  -4.086   4.239  1.00  0.00           N  
ATOM   1385  CA  GLN A 360      36.481  -4.385   5.500  1.00  0.00           C  
ATOM   1386  CB  GLN A 360      36.569  -3.120   6.361  1.00  0.00           C  
ATOM   1387  CG  GLN A 360      37.332  -3.296   7.680  1.00  0.00           C  
ATOM   1388  CD  GLN A 360      38.768  -3.711   7.416  1.00  0.00           C  
ATOM   1389  OE1 GLN A 360      39.553  -2.993   6.814  1.00  0.00           O  
ATOM   1390  NE2 GLN A 360      39.075  -4.931   7.866  1.00  0.00           N  
ATOM   1391  C   GLN A 360      35.767  -5.543   6.240  1.00  0.00           C  
ATOM   1392  O   GLN A 360      34.649  -5.360   6.717  1.00  0.00           O  
ATOM   1393  H   GLN A 360      34.900  -3.690   4.269  1.00  0.00           H  
ATOM   1394 HE21 GLN A 360      39.994  -5.289   7.699  1.00  0.00           H  
ATOM   1395 HE22 GLN A 360      38.409  -5.485   8.371  1.00  0.00           H  
ATOM   1396  N   ASP A 361      36.391  -6.721   6.413  1.00  0.00           N  
ATOM   1397  CA  ASP A 361      35.883  -7.692   7.403  1.00  0.00           C  
ATOM   1398  CB  ASP A 361      36.667  -9.006   7.288  1.00  0.00           C  
ATOM   1399  CG  ASP A 361      35.765 -10.181   6.923  1.00  0.00           C  
ATOM   1400  OD1 ASP A 361      34.675  -9.992   6.391  1.00  0.00           O  
ATOM   1401  OD2 ASP A 361      36.125 -11.313   7.218  1.00  0.00           O1-
ATOM   1402  C   ASP A 361      35.899  -7.110   8.843  1.00  0.00           C  
ATOM   1403  O   ASP A 361      36.782  -6.311   9.179  1.00  0.00           O  
ATOM   1404  H   ASP A 361      37.269  -6.878   5.963  1.00  0.00           H  
ATOM   1405  N   THR A 362      34.857  -7.375   9.655  1.00  0.00           N  
ATOM   1406  CA  THR A 362      34.574  -6.605  10.896  1.00  0.00           C  
ATOM   1407  CB  THR A 362      33.784  -5.347  10.501  1.00  0.00           C  
ATOM   1408  OG1 THR A 362      34.294  -4.823   9.277  1.00  0.00           O  
ATOM   1409  CG2 THR A 362      33.768  -4.258  11.573  1.00  0.00           C  
ATOM   1410  C   THR A 362      33.833  -7.398  12.019  1.00  0.00           C  
ATOM   1411  O   THR A 362      33.117  -8.371  11.758  1.00  0.00           O  
ATOM   1412  H   THR A 362      34.110  -7.917   9.287  1.00  0.00           H  
ATOM   1413  HG1 THR A 362      35.238  -4.945   9.295  1.00  0.00           H  
ATOM   1414  N   GLU A 363      33.933  -6.949  13.279  1.00  0.00           N  
ATOM   1415  CA  GLU A 363      33.057  -7.348  14.396  1.00  0.00           C  
ATOM   1416  CB  GLU A 363      33.842  -8.129  15.437  1.00  0.00           C  
ATOM   1417  CG  GLU A 363      34.467  -9.385  14.844  1.00  0.00           C  
ATOM   1418  CD  GLU A 363      35.447  -9.940  15.841  1.00  0.00           C  
ATOM   1419  OE1 GLU A 363      35.155  -9.918  17.030  1.00  0.00           O  
ATOM   1420  OE2 GLU A 363      36.531 -10.337  15.436  1.00  0.00           O1-
ATOM   1421  C   GLU A 363      32.371  -6.136  15.073  1.00  0.00           C  
ATOM   1422  O   GLU A 363      33.010  -5.110  15.321  1.00  0.00           O  
ATOM   1423  H   GLU A 363      34.546  -6.190  13.507  1.00  0.00           H  
ATOM   1424  N   ALA A 364      31.093  -6.288  15.448  1.00  0.00           N  
ATOM   1425  CA  ALA A 364      30.310  -5.223  16.075  1.00  0.00           C  
ATOM   1426  CB  ALA A 364      28.813  -5.497  15.929  1.00  0.00           C  
ATOM   1427  C   ALA A 364      30.631  -5.067  17.573  1.00  0.00           C  
ATOM   1428  O   ALA A 364      30.801  -3.960  18.075  1.00  0.00           O  
ATOM   1429  H   ALA A 364      30.646  -7.176  15.321  1.00  0.00           H  
ATOM   1430  N   GLU A 365      30.678  -6.174  18.311  1.00  0.00           N  
ATOM   1431  CA  GLU A 365      30.879  -6.189  19.757  1.00  0.00           C  
ATOM   1432  CB  GLU A 365      30.438  -7.535  20.324  1.00  0.00           C  
ATOM   1433  CG  GLU A 365      30.561  -7.690  21.839  1.00  0.00           C  
ATOM   1434  CD  GLU A 365      29.849  -8.970  22.211  1.00  0.00           C  
ATOM   1435  OE1 GLU A 365      30.133  -9.537  23.263  1.00  0.00           O  
ATOM   1436  OE2 GLU A 365      28.999  -9.397  21.436  1.00  0.00           O1-
ATOM   1437  C   GLU A 365      32.339  -5.859  20.149  1.00  0.00           C  
ATOM   1438  O   GLU A 365      32.582  -4.924  20.915  1.00  0.00           O  
ATOM   1439  H   GLU A 365      30.632  -7.051  17.844  1.00  0.00           H  
ATOM   1440  N   THR A 366      33.311  -6.546  19.531  1.00  0.00           N  
ATOM   1441  CA  THR A 366      34.743  -6.494  19.879  1.00  0.00           C  
ATOM   1442  CB  THR A 366      35.232  -7.877  19.519  1.00  0.00           C  
ATOM   1443  OG1 THR A 366      34.074  -8.692  19.290  1.00  0.00           O  
ATOM   1444  CG2 THR A 366      36.159  -8.489  20.573  1.00  0.00           C  
ATOM   1445  C   THR A 366      35.521  -5.351  19.166  1.00  0.00           C  
ATOM   1446  O   THR A 366      36.748  -5.294  19.229  1.00  0.00           O  
ATOM   1447  H   THR A 366      33.043  -7.253  18.878  1.00  0.00           H  
ATOM   1448  HG1 THR A 366      34.383  -9.349  18.667  1.00  0.00           H  
ATOM   1449  N   LEU A 367      34.835  -4.511  18.378  1.00  0.00           N  
ATOM   1450  CA  LEU A 367      35.366  -3.437  17.508  1.00  0.00           C  
ATOM   1451  CB  LEU A 367      36.052  -2.349  18.337  1.00  0.00           C  
ATOM   1452  CG  LEU A 367      35.142  -1.688  19.370  1.00  0.00           C  
ATOM   1453  CD1 LEU A 367      35.952  -0.908  20.402  1.00  0.00           C  
ATOM   1454  CD2 LEU A 367      34.074  -0.818  18.711  1.00  0.00           C  
ATOM   1455  C   LEU A 367      36.336  -3.874  16.370  1.00  0.00           C  
ATOM   1456  O   LEU A 367      36.575  -3.111  15.427  1.00  0.00           O  
ATOM   1457  H   LEU A 367      33.844  -4.638  18.364  1.00  0.00           H  
ATOM   1458  N   THR A 368      36.839  -5.112  16.414  1.00  0.00           N  
ATOM   1459  CA  THR A 368      37.745  -5.749  15.461  1.00  0.00           C  
ATOM   1460  CB  THR A 368      37.679  -7.240  15.759  1.00  0.00           C  
ATOM   1461  OG1 THR A 368      36.934  -7.453  16.965  1.00  0.00           O  
ATOM   1462  CG2 THR A 368      39.069  -7.873  15.843  1.00  0.00           C  
ATOM   1463  C   THR A 368      37.429  -5.446  13.986  1.00  0.00           C  
ATOM   1464  O   THR A 368      36.286  -5.541  13.537  1.00  0.00           O  
ATOM   1465  H   THR A 368      36.649  -5.666  17.222  1.00  0.00           H  
ATOM   1466  HG1 THR A 368      36.643  -8.370  16.913  1.00  0.00           H  
ATOM   1467  N   GLY A 369      38.459  -5.103  13.205  1.00  0.00           N  
ATOM   1468  CA  GLY A 369      38.363  -4.760  11.785  1.00  0.00           C  
ATOM   1469  C   GLY A 369      37.879  -3.319  11.511  1.00  0.00           C  
ATOM   1470  O   GLY A 369      38.388  -2.665  10.599  1.00  0.00           O  
ATOM   1471  H   GLY A 369      39.345  -4.981  13.651  1.00  0.00           H  
ATOM   1472  N   PHE A 370      37.014  -2.741  12.358  1.00  0.00           N  
ATOM   1473  CA  PHE A 370      36.586  -1.353  12.189  1.00  0.00           C  
ATOM   1474  CB  PHE A 370      35.330  -1.129  13.040  1.00  0.00           C  
ATOM   1475  CG  PHE A 370      34.760   0.264  12.891  1.00  0.00           C  
ATOM   1476  CD1 PHE A 370      34.290   0.931  14.017  1.00  0.00           C  
ATOM   1477  CD2 PHE A 370      34.680   0.874  11.645  1.00  0.00           C  
ATOM   1478  CE1 PHE A 370      33.720   2.192  13.895  1.00  0.00           C  
ATOM   1479  CE2 PHE A 370      34.111   2.136  11.521  1.00  0.00           C  
ATOM   1480  CZ  PHE A 370      33.619   2.789  12.644  1.00  0.00           C  
ATOM   1481  C   PHE A 370      37.651  -0.285  12.504  1.00  0.00           C  
ATOM   1482  O   PHE A 370      37.684   0.754  11.852  1.00  0.00           O  
ATOM   1483  H   PHE A 370      36.666  -3.253  13.148  1.00  0.00           H  
ATOM   1484  N   LEU A 371      38.648  -0.596  13.344  1.00  0.00           N  
ATOM   1485  CA  LEU A 371      39.809   0.288  13.533  1.00  0.00           C  
ATOM   1486  CB  LEU A 371      40.801  -0.356  14.496  1.00  0.00           C  
ATOM   1487  CG  LEU A 371      40.423  -0.118  15.954  1.00  0.00           C  
ATOM   1488  CD1 LEU A 371      41.201  -1.031  16.902  1.00  0.00           C  
ATOM   1489  CD2 LEU A 371      40.583   1.359  16.320  1.00  0.00           C  
ATOM   1490  C   LEU A 371      40.523   0.617  12.196  1.00  0.00           C  
ATOM   1491  O   LEU A 371      40.715   1.791  11.879  1.00  0.00           O  
ATOM   1492  H   LEU A 371      38.563  -1.428  13.891  1.00  0.00           H  
ATOM   1493  N   ASN A 372      40.768  -0.385  11.340  1.00  0.00           N  
ATOM   1494  CA  ASN A 372      41.391  -0.157  10.030  1.00  0.00           C  
ATOM   1495  CB  ASN A 372      41.868  -1.454   9.378  1.00  0.00           C  
ATOM   1496  CG  ASN A 372      42.875  -2.150  10.274  1.00  0.00           C  
ATOM   1497  OD1 ASN A 372      42.788  -3.349  10.513  1.00  0.00           O  
ATOM   1498  ND2 ASN A 372      43.814  -1.365  10.814  1.00  0.00           N  
ATOM   1499  C   ASN A 372      40.458   0.635   9.098  1.00  0.00           C  
ATOM   1500  O   ASN A 372      40.904   1.495   8.336  1.00  0.00           O  
ATOM   1501  H   ASN A 372      40.531  -1.317  11.604  1.00  0.00           H  
ATOM   1502 HD21 ASN A 372      44.489  -1.735  11.442  1.00  0.00           H  
ATOM   1503 HD22 ASN A 372      43.898  -0.365  10.689  1.00  0.00           H  
ATOM   1504  N   GLY A 373      39.146   0.399   9.210  1.00  0.00           N  
ATOM   1505  CA  GLY A 373      38.161   1.159   8.456  1.00  0.00           C  
ATOM   1506  C   GLY A 373      38.056   2.630   8.903  1.00  0.00           C  
ATOM   1507  O   GLY A 373      37.966   3.522   8.057  1.00  0.00           O  
ATOM   1508  H   GLY A 373      38.843  -0.283   9.876  1.00  0.00           H  
ATOM   1509  N   ILE A 374      38.115   2.904  10.213  1.00  0.00           N  
ATOM   1510  CA  ILE A 374      38.102   4.267  10.738  1.00  0.00           C  
ATOM   1511  CB  ILE A 374      37.589   4.257  12.183  1.00  0.00           C  
ATOM   1512  CG2 ILE A 374      38.686   4.535  13.207  1.00  0.00           C  
ATOM   1513  CG1 ILE A 374      36.361   5.159  12.320  1.00  0.00           C  
ATOM   1514  CD1 ILE A 374      36.605   6.603  11.887  1.00  0.00           C  
ATOM   1515  C   ILE A 374      39.477   4.966  10.568  1.00  0.00           C  
ATOM   1516  O   ILE A 374      39.525   6.186  10.425  1.00  0.00           O  
ATOM   1517  H   ILE A 374      38.330   2.161  10.845  1.00  0.00           H  
ATOM   1518  N   GLU A 375      40.585   4.218  10.492  1.00  0.00           N  
ATOM   1519  CA  GLU A 375      41.861   4.752  10.018  1.00  0.00           C  
ATOM   1520  CB  GLU A 375      42.976   3.718  10.186  1.00  0.00           C  
ATOM   1521  CG  GLU A 375      43.330   3.322  11.619  1.00  0.00           C  
ATOM   1522  CD  GLU A 375      43.908   1.915  11.588  1.00  0.00           C  
ATOM   1523  OE1 GLU A 375      43.734   1.172  12.554  1.00  0.00           O  
ATOM   1524  OE2 GLU A 375      44.497   1.537  10.577  1.00  0.00           O1-
ATOM   1525  C   GLU A 375      41.803   5.084   8.503  1.00  0.00           C  
ATOM   1526  O   GLU A 375      42.006   6.240   8.122  1.00  0.00           O  
ATOM   1527  H   GLU A 375      40.550   3.236  10.677  1.00  0.00           H  
ATOM   1528  N   TRP A 376      41.374   4.147   7.640  1.00  0.00           N  
ATOM   1529  CA  TRP A 376      41.264   4.425   6.197  1.00  0.00           C  
ATOM   1530  CB  TRP A 376      40.885   3.114   5.488  1.00  0.00           C  
ATOM   1531  CG  TRP A 376      40.575   3.291   4.014  1.00  0.00           C  
ATOM   1532  CD2 TRP A 376      39.290   3.542   3.401  1.00  0.00           C  
ATOM   1533  CE2 TRP A 376      39.488   3.614   2.003  1.00  0.00           C  
ATOM   1534  CE3 TRP A 376      38.011   3.711   3.920  1.00  0.00           C  
ATOM   1535  CD1 TRP A 376      41.481   3.232   2.946  1.00  0.00           C  
ATOM   1536  NE1 TRP A 376      40.844   3.422   1.759  1.00  0.00           N  
ATOM   1537  CZ2 TRP A 376      38.404   3.849   1.164  1.00  0.00           C  
ATOM   1538  CZ3 TRP A 376      36.936   3.949   3.072  1.00  0.00           C  
ATOM   1539  CH2 TRP A 376      37.132   4.016   1.698  1.00  0.00           C  
ATOM   1540  C   TRP A 376      40.263   5.541   5.838  1.00  0.00           C  
ATOM   1541  O   TRP A 376      40.553   6.386   4.992  1.00  0.00           O  
ATOM   1542  H   TRP A 376      41.269   3.215   7.970  1.00  0.00           H  
ATOM   1543  HE1 TRP A 376      41.279   3.452   0.882  1.00  0.00           H  
ATOM   1544  N   ILE A 377      39.110   5.638   6.515  1.00  0.00           N  
ATOM   1545  CA  ILE A 377      38.170   6.719   6.195  1.00  0.00           C  
ATOM   1546  CB  ILE A 377      36.774   6.413   6.747  1.00  0.00           C  
ATOM   1547  CG2 ILE A 377      36.683   6.727   8.235  1.00  0.00           C  
ATOM   1548  CG1 ILE A 377      35.684   7.110   5.934  1.00  0.00           C  
ATOM   1549  CD1 ILE A 377      34.273   6.698   6.354  1.00  0.00           C  
ATOM   1550  C   ILE A 377      38.711   8.118   6.634  1.00  0.00           C  
ATOM   1551  O   ILE A 377      38.228   9.125   6.121  1.00  0.00           O  
ATOM   1552  H   ILE A 377      38.906   4.971   7.233  1.00  0.00           H  
ATOM   1553  N   LEU A 378      39.776   8.196   7.457  1.00  0.00           N  
ATOM   1554  CA  LEU A 378      40.562   9.421   7.667  1.00  0.00           C  
ATOM   1555  CB  LEU A 378      41.127   9.458   9.087  1.00  0.00           C  
ATOM   1556  CG  LEU A 378      40.072   9.818  10.133  1.00  0.00           C  
ATOM   1557  CD1 LEU A 378      40.576   9.595  11.559  1.00  0.00           C  
ATOM   1558  CD2 LEU A 378      39.567  11.247   9.938  1.00  0.00           C  
ATOM   1559  C   LEU A 378      41.708   9.583   6.633  1.00  0.00           C  
ATOM   1560  O   LEU A 378      41.934  10.704   6.168  1.00  0.00           O  
ATOM   1561  H   LEU A 378      40.168   7.355   7.835  1.00  0.00           H  
ATOM   1562  N   GLU A 379      42.364   8.502   6.174  1.00  0.00           N  
ATOM   1563  CA  GLU A 379      43.244   8.573   4.993  1.00  0.00           C  
ATOM   1564  CB  GLU A 379      43.769   7.198   4.584  1.00  0.00           C  
ATOM   1565  CG  GLU A 379      44.662   6.495   5.604  1.00  0.00           C  
ATOM   1566  CD  GLU A 379      45.125   5.185   4.993  1.00  0.00           C  
ATOM   1567  OE1 GLU A 379      46.333   4.975   4.890  1.00  0.00           O  
ATOM   1568  OE2 GLU A 379      44.273   4.387   4.603  1.00  0.00           O1-
ATOM   1569  C   GLU A 379      42.463   9.161   3.789  1.00  0.00           C  
ATOM   1570  O   GLU A 379      42.941  10.066   3.107  1.00  0.00           O  
ATOM   1571  H   GLU A 379      42.227   7.613   6.618  1.00  0.00           H  
ATOM   1572  N   GLU A 380      41.196   8.758   3.628  1.00  0.00           N  
ATOM   1573  CA  GLU A 380      40.239   9.322   2.680  1.00  0.00           C  
ATOM   1574  CB  GLU A 380      39.152   8.287   2.437  1.00  0.00           C  
ATOM   1575  CG  GLU A 380      39.591   7.222   1.433  1.00  0.00           C  
ATOM   1576  CD  GLU A 380      39.324   7.733   0.033  1.00  0.00           C  
ATOM   1577  OE1 GLU A 380      38.222   7.532  -0.468  1.00  0.00           O  
ATOM   1578  OE2 GLU A 380      40.177   8.395  -0.555  1.00  0.00           O1-
ATOM   1579  C   GLU A 380      39.660  10.704   3.082  1.00  0.00           C  
ATOM   1580  O   GLU A 380      38.728  11.174   2.435  1.00  0.00           O  
ATOM   1581  H   GLU A 380      40.889   8.017   4.222  1.00  0.00           H  
ATOM   1582  N   VAL A 381      40.201  11.401   4.083  1.00  0.00           N  
ATOM   1583  CA  VAL A 381      40.048  12.855   4.230  1.00  0.00           C  
ATOM   1584  CB  VAL A 381      39.530  13.215   5.621  1.00  0.00           C  
ATOM   1585  CG1 VAL A 381      39.463  14.732   5.800  1.00  0.00           C  
ATOM   1586  CG2 VAL A 381      38.179  12.551   5.881  1.00  0.00           C  
ATOM   1587  C   VAL A 381      41.429  13.509   3.979  1.00  0.00           C  
ATOM   1588  O   VAL A 381      41.551  14.403   3.140  1.00  0.00           O  
ATOM   1589  H   VAL A 381      40.901  10.959   4.638  1.00  0.00           H  
ATOM   1590  N   GLU A 382      42.506  12.998   4.592  1.00  0.00           N  
ATOM   1591  CA  GLU A 382      43.863  13.518   4.390  1.00  0.00           C  
ATOM   1592  CB  GLU A 382      44.785  12.856   5.426  1.00  0.00           C  
ATOM   1593  CG  GLU A 382      44.215  13.129   6.834  1.00  0.00           C  
ATOM   1594  CD  GLU A 382      45.009  12.452   7.941  1.00  0.00           C  
ATOM   1595  OE1 GLU A 382      46.216  12.289   7.784  1.00  0.00           O  
ATOM   1596  OE2 GLU A 382      44.418  12.106   8.969  1.00  0.00           O1-
ATOM   1597  C   GLU A 382      44.334  13.469   2.919  1.00  0.00           C  
ATOM   1598  O   GLU A 382      45.001  14.388   2.447  1.00  0.00           O  
ATOM   1599  H   GLU A 382      42.389  12.246   5.241  1.00  0.00           H  
ATOM   1600  N   SER A 383      43.924  12.446   2.164  1.00  0.00           N  
ATOM   1601  CA  SER A 383      44.260  12.293   0.749  1.00  0.00           C  
ATOM   1602  CB  SER A 383      44.526  10.807   0.467  1.00  0.00           C  
ATOM   1603  OG  SER A 383      45.320  10.654  -0.715  1.00  0.00           O  
ATOM   1604  C   SER A 383      43.233  12.953  -0.209  1.00  0.00           C  
ATOM   1605  O   SER A 383      43.230  12.650  -1.405  1.00  0.00           O  
ATOM   1606  H   SER A 383      43.342  11.754   2.583  1.00  0.00           H  
ATOM   1607  HG  SER A 383      44.823  11.094  -1.399  1.00  0.00           H  
ATOM   1608  N   LYS A 384      42.322  13.806   0.284  1.00  0.00           N  
ATOM   1609  CA  LYS A 384      41.359  14.535  -0.569  1.00  0.00           C  
ATOM   1610  CB  LYS A 384      39.934  14.535  -0.027  1.00  0.00           C  
ATOM   1611  CG  LYS A 384      39.285  13.186   0.235  1.00  0.00           C  
ATOM   1612  CD  LYS A 384      39.145  12.229  -0.947  1.00  0.00           C  
ATOM   1613  CE  LYS A 384      38.251  11.082  -0.482  1.00  0.00           C  
ATOM   1614  NZ  LYS A 384      38.271   9.945  -1.399  1.00  0.00           N1+
ATOM   1615  C   LYS A 384      41.776  15.995  -0.604  1.00  0.00           C  
ATOM   1616  O   LYS A 384      41.754  16.629  -1.624  1.00  0.00           O  
ATOM   1617  H   LYS A 384      42.364  14.056   1.255  1.00  0.00           H  
ATOM   1618  HZ1 LYS A 384      39.238   9.567  -1.512  1.00  0.00           H  
ATOM   1619  HZ2 LYS A 384      37.778  10.122  -2.293  1.00  0.00           H  
ATOM   1620  HZ3 LYS A 384      37.796   9.146  -0.929  1.00  0.00           H  
TER    1621      LYS A 384 
ATOM   1622  N   MET B   1      33.448 -15.251  -3.597  1.00  0.00           N1+
ATOM   1623  CA  MET B   1      33.560 -16.671  -3.921  1.00  0.00           C  
ATOM   1624  CB  MET B   1      32.520 -17.492  -3.160  1.00  0.00           C  
ATOM   1625  CG  MET B   1      32.703 -17.418  -1.645  1.00  0.00           C  
ATOM   1626  SD  MET B   1      31.421 -18.305  -0.749  1.00  0.00           S  
ATOM   1627  CE  MET B   1      31.887 -17.791   0.910  1.00  0.00           C  
ATOM   1628  C   MET B   1      33.451 -16.928  -5.403  1.00  0.00           C  
ATOM   1629  O   MET B   1      34.105 -17.785  -5.980  1.00  0.00           O  
ATOM   1630  H   MET B   1      33.931 -14.577  -4.168  1.00  0.00           H  
ATOM   1631  N   ALA B   2      32.584 -16.121  -6.019  1.00  0.00           N  
ATOM   1632  CA  ALA B   2      32.425 -16.321  -7.451  1.00  0.00           C  
ATOM   1633  CB  ALA B   2      30.969 -16.108  -7.840  1.00  0.00           C  
ATOM   1634  C   ALA B   2      33.334 -15.416  -8.257  1.00  0.00           C  
ATOM   1635  O   ALA B   2      32.886 -14.617  -9.083  1.00  0.00           O  
ATOM   1636  H   ALA B   2      32.201 -15.336  -5.527  1.00  0.00           H  
ATOM   1637  N   ASP B   3      34.621 -15.596  -7.942  1.00  0.00           N  
ATOM   1638  CA  ASP B   3      35.687 -14.703  -8.381  1.00  0.00           C  
ATOM   1639  CB  ASP B   3      36.108 -13.737  -7.264  1.00  0.00           C  
ATOM   1640  CG  ASP B   3      34.950 -13.029  -6.595  1.00  0.00           C  
ATOM   1641  OD1 ASP B   3      34.799 -13.167  -5.387  1.00  0.00           O  
ATOM   1642  OD2 ASP B   3      34.246 -12.251  -7.232  1.00  0.00           O1-
ATOM   1643  C   ASP B   3      36.896 -15.552  -8.717  1.00  0.00           C  
ATOM   1644  O   ASP B   3      36.841 -16.773  -8.669  1.00  0.00           O  
ATOM   1645  H   ASP B   3      34.870 -16.378  -7.364  1.00  0.00           H  
ATOM   1646  N   VAL B   4      38.006 -14.866  -9.023  1.00  0.00           N  
ATOM   1647  CA  VAL B   4      39.271 -15.594  -9.062  1.00  0.00           C  
ATOM   1648  CB  VAL B   4      39.959 -15.407 -10.429  1.00  0.00           C  
ATOM   1649  CG1 VAL B   4      41.314 -16.114 -10.530  1.00  0.00           C  
ATOM   1650  CG2 VAL B   4      39.043 -15.874 -11.560  1.00  0.00           C  
ATOM   1651  C   VAL B   4      40.150 -15.103  -7.924  1.00  0.00           C  
ATOM   1652  O   VAL B   4      40.236 -13.908  -7.660  1.00  0.00           O  
ATOM   1653  H   VAL B   4      38.003 -13.869  -9.051  1.00  0.00           H  
ATOM   1654  N   THR B   5      40.788 -16.070  -7.259  1.00  0.00           N  
ATOM   1655  CA  THR B   5      41.861 -15.690  -6.348  1.00  0.00           C  
ATOM   1656  CB  THR B   5      41.923 -16.714  -5.215  1.00  0.00           C  
ATOM   1657  OG1 THR B   5      40.612 -16.902  -4.666  1.00  0.00           O  
ATOM   1658  CG2 THR B   5      42.923 -16.339  -4.118  1.00  0.00           C  
ATOM   1659  C   THR B   5      43.180 -15.613  -7.097  1.00  0.00           C  
ATOM   1660  O   THR B   5      43.514 -16.498  -7.872  1.00  0.00           O  
ATOM   1661  H   THR B   5      40.650 -17.031  -7.493  1.00  0.00           H  
ATOM   1662  HG1 THR B   5      40.247 -16.036  -4.538  1.00  0.00           H  
ATOM   1663  N   VAL B   6      43.894 -14.510  -6.861  1.00  0.00           N  
ATOM   1664  CA  VAL B   6      45.163 -14.320  -7.557  1.00  0.00           C  
ATOM   1665  CB  VAL B   6      45.054 -13.185  -8.585  1.00  0.00           C  
ATOM   1666  CG1 VAL B   6      44.313 -13.636  -9.845  1.00  0.00           C  
ATOM   1667  CG2 VAL B   6      44.434 -11.926  -7.970  1.00  0.00           C  
ATOM   1668  C   VAL B   6      46.277 -14.038  -6.572  1.00  0.00           C  
ATOM   1669  O   VAL B   6      46.036 -13.671  -5.426  1.00  0.00           O  
ATOM   1670  H   VAL B   6      43.603 -13.857  -6.159  1.00  0.00           H  
ATOM   1671  N   GLU B   7      47.506 -14.223  -7.069  1.00  0.00           N  
ATOM   1672  CA  GLU B   7      48.630 -13.782  -6.253  1.00  0.00           C  
ATOM   1673  CB  GLU B   7      49.806 -14.753  -6.346  1.00  0.00           C  
ATOM   1674  CG  GLU B   7      49.589 -16.098  -5.645  1.00  0.00           C  
ATOM   1675  CD  GLU B   7      50.858 -16.937  -5.688  1.00  0.00           C  
ATOM   1676  OE1 GLU B   7      51.958 -16.394  -5.748  1.00  0.00           O  
ATOM   1677  OE2 GLU B   7      50.771 -18.160  -5.659  1.00  0.00           O1-
ATOM   1678  C   GLU B   7      49.069 -12.406  -6.696  1.00  0.00           C  
ATOM   1679  O   GLU B   7      49.634 -12.218  -7.765  1.00  0.00           O  
ATOM   1680  H   GLU B   7      47.642 -14.440  -8.038  1.00  0.00           H  
ATOM   1681  N   VAL B   8      48.757 -11.436  -5.843  1.00  0.00           N  
ATOM   1682  CA  VAL B   8      49.121 -10.069  -6.202  1.00  0.00           C  
ATOM   1683  CB  VAL B   8      47.902  -9.149  -6.104  1.00  0.00           C  
ATOM   1684  CG1 VAL B   8      47.012  -9.314  -7.328  1.00  0.00           C  
ATOM   1685  CG2 VAL B   8      47.117  -9.377  -4.810  1.00  0.00           C  
ATOM   1686  C   VAL B   8      50.238  -9.562  -5.325  1.00  0.00           C  
ATOM   1687  O   VAL B   8      50.336  -9.921  -4.159  1.00  0.00           O  
ATOM   1688  H   VAL B   8      48.397 -11.675  -4.938  1.00  0.00           H  
ATOM   1689  N   ARG B   9      51.089  -8.711  -5.912  1.00  0.00           N  
ATOM   1690  CA  ARG B   9      52.139  -8.178  -5.044  1.00  0.00           C  
ATOM   1691  CB  ARG B   9      53.270  -7.561  -5.876  1.00  0.00           C  
ATOM   1692  CG  ARG B   9      54.160  -8.693  -6.404  1.00  0.00           C  
ATOM   1693  CD  ARG B   9      55.421  -8.291  -7.182  1.00  0.00           C  
ATOM   1694  NE  ARG B   9      55.167  -8.055  -8.605  1.00  0.00           N  
ATOM   1695  CZ  ARG B   9      55.216  -6.806  -9.111  1.00  0.00           C  
ATOM   1696  NH1 ARG B   9      55.468  -5.771  -8.318  1.00  0.00           N  
ATOM   1697  NH2 ARG B   9      54.985  -6.597 -10.402  1.00  0.00           N1+
ATOM   1698  C   ARG B   9      51.631  -7.282  -3.919  1.00  0.00           C  
ATOM   1699  O   ARG B   9      50.891  -6.316  -4.109  1.00  0.00           O  
ATOM   1700  H   ARG B   9      50.987  -8.468  -6.879  1.00  0.00           H  
ATOM   1701  HE  ARG B   9      54.937  -8.841  -9.178  1.00  0.00           H  
ATOM   1702 HH11 ARG B   9      55.359  -4.839  -8.695  1.00  0.00           H  
ATOM   1703 HH12 ARG B   9      55.732  -5.878  -7.363  1.00  0.00           H  
ATOM   1704 HH21 ARG B   9      54.810  -7.314 -11.079  1.00  0.00           H  
ATOM   1705 HH22 ARG B   9      54.918  -5.643 -10.740  1.00  0.00           H  
ATOM   1706  N   GLY B  10      52.024  -7.710  -2.713  1.00  0.00           N  
ATOM   1707  CA  GLY B  10      51.569  -7.040  -1.500  1.00  0.00           C  
ATOM   1708  C   GLY B  10      52.593  -6.057  -0.984  1.00  0.00           C  
ATOM   1709  O   GLY B  10      53.511  -5.672  -1.694  1.00  0.00           O  
ATOM   1710  H   GLY B  10      52.686  -8.460  -2.675  1.00  0.00           H  
ATOM   1711  N   SER B  11      52.394  -5.661   0.279  1.00  0.00           N  
ATOM   1712  CA  SER B  11      53.203  -4.584   0.855  1.00  0.00           C  
ATOM   1713  CB  SER B  11      52.812  -4.391   2.323  1.00  0.00           C  
ATOM   1714  OG  SER B  11      51.838  -5.381   2.689  1.00  0.00           O  
ATOM   1715  C   SER B  11      54.715  -4.696   0.697  1.00  0.00           C  
ATOM   1716  O   SER B  11      55.385  -3.794   0.213  1.00  0.00           O  
ATOM   1717  H   SER B  11      51.661  -6.032   0.853  1.00  0.00           H  
ATOM   1718  HG  SER B  11      52.297  -5.979   3.286  1.00  0.00           H  
ATOM   1719  N   ASN B  12      55.221  -5.868   1.104  1.00  0.00           N  
ATOM   1720  CA  ASN B  12      56.669  -6.063   0.978  1.00  0.00           C  
ATOM   1721  CB  ASN B  12      57.197  -6.996   2.073  1.00  0.00           C  
ATOM   1722  CG  ASN B  12      56.547  -8.361   1.969  1.00  0.00           C  
ATOM   1723  OD1 ASN B  12      56.605  -9.070   0.971  1.00  0.00           O  
ATOM   1724  ND2 ASN B  12      55.875  -8.691   3.060  1.00  0.00           N  
ATOM   1725  C   ASN B  12      57.190  -6.512  -0.380  1.00  0.00           C  
ATOM   1726  O   ASN B  12      58.335  -6.918  -0.517  1.00  0.00           O  
ATOM   1727  H   ASN B  12      54.631  -6.552   1.538  1.00  0.00           H  
ATOM   1728 HD21 ASN B  12      55.697  -8.045   3.810  1.00  0.00           H  
ATOM   1729 HD22 ASN B  12      55.419  -9.565   3.221  1.00  0.00           H  
ATOM   1730  N   GLY B  13      56.313  -6.446  -1.391  1.00  0.00           N  
ATOM   1731  CA  GLY B  13      56.816  -6.827  -2.707  1.00  0.00           C  
ATOM   1732  C   GLY B  13      56.653  -8.292  -3.071  1.00  0.00           C  
ATOM   1733  O   GLY B  13      56.608  -8.647  -4.242  1.00  0.00           O  
ATOM   1734  H   GLY B  13      55.376  -6.121  -1.272  1.00  0.00           H  
ATOM   1735  N   ALA B  14      56.551  -9.139  -2.035  1.00  0.00           N  
ATOM   1736  CA  ALA B  14      56.260 -10.534  -2.350  1.00  0.00           C  
ATOM   1737  CB  ALA B  14      56.593 -11.419  -1.154  1.00  0.00           C  
ATOM   1738  C   ALA B  14      54.809 -10.737  -2.750  1.00  0.00           C  
ATOM   1739  O   ALA B  14      54.002  -9.812  -2.728  1.00  0.00           O  
ATOM   1740  H   ALA B  14      56.627  -8.832  -1.085  1.00  0.00           H  
ATOM   1741  N   PHE B  15      54.500 -11.983  -3.130  1.00  0.00           N  
ATOM   1742  CA  PHE B  15      53.114 -12.220  -3.519  1.00  0.00           C  
ATOM   1743  CB  PHE B  15      53.036 -13.291  -4.606  1.00  0.00           C  
ATOM   1744  CG  PHE B  15      53.522 -12.740  -5.928  1.00  0.00           C  
ATOM   1745  CD1 PHE B  15      54.884 -12.856  -6.283  1.00  0.00           C  
ATOM   1746  CD2 PHE B  15      52.593 -12.127  -6.795  1.00  0.00           C  
ATOM   1747  CE1 PHE B  15      55.316 -12.374  -7.534  1.00  0.00           C  
ATOM   1748  CE2 PHE B  15      53.022 -11.643  -8.045  1.00  0.00           C  
ATOM   1749  CZ  PHE B  15      54.378 -11.783  -8.408  1.00  0.00           C  
ATOM   1750  C   PHE B  15      52.233 -12.583  -2.342  1.00  0.00           C  
ATOM   1751  O   PHE B  15      52.606 -13.351  -1.463  1.00  0.00           O  
ATOM   1752  H   PHE B  15      55.157 -12.734  -3.026  1.00  0.00           H  
ATOM   1753  N   TYR B  16      51.045 -11.976  -2.364  1.00  0.00           N  
ATOM   1754  CA  TYR B  16      50.064 -12.203  -1.312  1.00  0.00           C  
ATOM   1755  CB  TYR B  16      50.005 -11.011  -0.340  1.00  0.00           C  
ATOM   1756  CG  TYR B  16      51.300 -10.926   0.437  1.00  0.00           C  
ATOM   1757  CD1 TYR B  16      51.444 -11.678   1.621  1.00  0.00           C  
ATOM   1758  CE1 TYR B  16      52.697 -11.712   2.256  1.00  0.00           C  
ATOM   1759  CD2 TYR B  16      52.346 -10.126  -0.064  1.00  0.00           C  
ATOM   1760  CE2 TYR B  16      53.598 -10.166   0.564  1.00  0.00           C  
ATOM   1761  CZ  TYR B  16      53.770 -11.000   1.686  1.00  0.00           C  
ATOM   1762  OH  TYR B  16      55.032 -11.141   2.226  1.00  0.00           O  
ATOM   1763  C   TYR B  16      48.712 -12.489  -1.930  1.00  0.00           C  
ATOM   1764  O   TYR B  16      48.506 -12.347  -3.130  1.00  0.00           O  
ATOM   1765  H   TYR B  16      50.806 -11.376  -3.126  1.00  0.00           H  
ATOM   1766  HH  TYR B  16      55.662 -10.664   1.681  1.00  0.00           H  
ATOM   1767  N   LYS B  17      47.806 -12.937  -1.058  1.00  0.00           N  
ATOM   1768  CA  LYS B  17      46.514 -13.402  -1.555  1.00  0.00           C  
ATOM   1769  CB  LYS B  17      45.964 -14.391  -0.531  1.00  0.00           C  
ATOM   1770  CG  LYS B  17      44.774 -15.242  -0.966  1.00  0.00           C  
ATOM   1771  CD  LYS B  17      44.225 -15.970   0.257  1.00  0.00           C  
ATOM   1772  CE  LYS B  17      43.027 -16.884   0.004  1.00  0.00           C  
ATOM   1773  NZ  LYS B  17      42.273 -16.985   1.259  1.00  0.00           N1+
ATOM   1774  C   LYS B  17      45.531 -12.269  -1.807  1.00  0.00           C  
ATOM   1775  O   LYS B  17      45.240 -11.483  -0.909  1.00  0.00           O  
ATOM   1776  H   LYS B  17      48.006 -12.925  -0.081  1.00  0.00           H  
ATOM   1777  HZ1 LYS B  17      41.531 -17.702   1.266  1.00  0.00           H  
ATOM   1778  HZ2 LYS B  17      42.909 -17.110   2.078  1.00  0.00           H  
ATOM   1779  HZ3 LYS B  17      41.853 -16.058   1.493  1.00  0.00           H  
ATOM   1780  N   GLY B  18      45.033 -12.237  -3.050  1.00  0.00           N  
ATOM   1781  CA  GLY B  18      44.003 -11.256  -3.384  1.00  0.00           C  
ATOM   1782  C   GLY B  18      42.846 -11.899  -4.124  1.00  0.00           C  
ATOM   1783  O   GLY B  18      42.927 -13.037  -4.575  1.00  0.00           O  
ATOM   1784  H   GLY B  18      45.351 -12.880  -3.750  1.00  0.00           H  
ATOM   1785  N   PHE B  19      41.758 -11.131  -4.226  1.00  0.00           N  
ATOM   1786  CA  PHE B  19      40.554 -11.652  -4.867  1.00  0.00           C  
ATOM   1787  CB  PHE B  19      39.454 -11.958  -3.853  1.00  0.00           C  
ATOM   1788  CG  PHE B  19      39.948 -12.773  -2.683  1.00  0.00           C  
ATOM   1789  CD1 PHE B  19      40.035 -14.175  -2.801  1.00  0.00           C  
ATOM   1790  CD2 PHE B  19      40.287 -12.114  -1.481  1.00  0.00           C  
ATOM   1791  CE1 PHE B  19      40.430 -14.936  -1.686  1.00  0.00           C  
ATOM   1792  CE2 PHE B  19      40.686 -12.873  -0.366  1.00  0.00           C  
ATOM   1793  CZ  PHE B  19      40.737 -14.277  -0.478  1.00  0.00           C  
ATOM   1794  C   PHE B  19      39.992 -10.619  -5.806  1.00  0.00           C  
ATOM   1795  O   PHE B  19      39.787  -9.474  -5.425  1.00  0.00           O  
ATOM   1796  H   PHE B  19      41.737 -10.224  -3.803  1.00  0.00           H  
ATOM   1797  N   ILE B  20      39.752 -11.058  -7.045  1.00  0.00           N  
ATOM   1798  CA  ILE B  20      39.321 -10.057  -8.019  1.00  0.00           C  
ATOM   1799  CB  ILE B  20      39.552 -10.549  -9.460  1.00  0.00           C  
ATOM   1800  CG2 ILE B  20      40.915 -11.233  -9.569  1.00  0.00           C  
ATOM   1801  CG1 ILE B  20      38.451 -11.465  -9.993  1.00  0.00           C  
ATOM   1802  CD1 ILE B  20      38.643 -11.772 -11.475  1.00  0.00           C  
ATOM   1803  C   ILE B  20      37.895  -9.573  -7.804  1.00  0.00           C  
ATOM   1804  O   ILE B  20      37.029 -10.333  -7.370  1.00  0.00           O  
ATOM   1805  H   ILE B  20      39.860 -12.029  -7.262  1.00  0.00           H  
ATOM   1806  N   LYS B  21      37.690  -8.283  -8.117  1.00  0.00           N  
ATOM   1807  CA  LYS B  21      36.326  -7.758  -8.081  1.00  0.00           C  
ATOM   1808  CB  LYS B  21      36.070  -6.762  -6.932  1.00  0.00           C  
ATOM   1809  CG  LYS B  21      36.534  -7.093  -5.498  1.00  0.00           C  
ATOM   1810  CD  LYS B  21      36.348  -8.537  -5.009  1.00  0.00           C  
ATOM   1811  CE  LYS B  21      34.986  -9.180  -5.286  1.00  0.00           C  
ATOM   1812  NZ  LYS B  21      35.153 -10.633  -5.237  1.00  0.00           N1+
ATOM   1813  C   LYS B  21      35.863  -7.164  -9.399  1.00  0.00           C  
ATOM   1814  O   LYS B  21      34.935  -7.665 -10.024  1.00  0.00           O  
ATOM   1815  H   LYS B  21      38.483  -7.704  -8.314  1.00  0.00           H  
ATOM   1816  HZ1 LYS B  21      36.021 -10.908  -5.745  1.00  0.00           H  
ATOM   1817  HZ2 LYS B  21      35.148 -11.017  -4.270  1.00  0.00           H  
ATOM   1818  HZ3 LYS B  21      34.418 -11.169  -5.752  1.00  0.00           H  
ATOM   1819  N   ASP B  22      36.565  -6.095  -9.803  1.00  0.00           N  
ATOM   1820  CA  ASP B  22      36.362  -5.598 -11.164  1.00  0.00           C  
ATOM   1821  CB  ASP B  22      35.729  -4.187 -11.187  1.00  0.00           C  
ATOM   1822  CG  ASP B  22      35.523  -3.610 -12.599  1.00  0.00           C  
ATOM   1823  OD1 ASP B  22      35.503  -4.333 -13.587  1.00  0.00           O  
ATOM   1824  OD2 ASP B  22      35.404  -2.403 -12.740  1.00  0.00           O1-
ATOM   1825  C   ASP B  22      37.686  -5.609 -11.892  1.00  0.00           C  
ATOM   1826  O   ASP B  22      38.733  -5.266 -11.346  1.00  0.00           O  
ATOM   1827  H   ASP B  22      37.291  -5.709  -9.234  1.00  0.00           H  
ATOM   1828  N   VAL B  23      37.587  -6.032 -13.152  1.00  0.00           N  
ATOM   1829  CA  VAL B  23      38.707  -5.777 -14.043  1.00  0.00           C  
ATOM   1830  CB  VAL B  23      38.662  -6.715 -15.252  1.00  0.00           C  
ATOM   1831  CG1 VAL B  23      39.907  -6.521 -16.118  1.00  0.00           C  
ATOM   1832  CG2 VAL B  23      38.451  -8.175 -14.847  1.00  0.00           C  
ATOM   1833  C   VAL B  23      38.641  -4.340 -14.516  1.00  0.00           C  
ATOM   1834  O   VAL B  23      37.968  -4.026 -15.494  1.00  0.00           O  
ATOM   1835  H   VAL B  23      36.656  -6.111 -13.512  1.00  0.00           H  
ATOM   1836  N   HIS B  24      39.358  -3.475 -13.790  1.00  0.00           N  
ATOM   1837  CA  HIS B  24      39.565  -2.191 -14.443  1.00  0.00           C  
ATOM   1838  CB  HIS B  24      39.738  -1.047 -13.447  1.00  0.00           C  
ATOM   1839  CG  HIS B  24      38.417  -0.334 -13.269  1.00  0.00           C  
ATOM   1840  ND1 HIS B  24      37.749   0.279 -14.265  1.00  0.00           N  
ATOM   1841  CD2 HIS B  24      37.696  -0.164 -12.086  1.00  0.00           C  
ATOM   1842  NE2 HIS B  24      36.591   0.562 -12.379  1.00  0.00           N  
ATOM   1843  CE1 HIS B  24      36.623   0.835 -13.722  1.00  0.00           C  
ATOM   1844  C   HIS B  24      40.718  -2.298 -15.413  1.00  0.00           C  
ATOM   1845  O   HIS B  24      41.481  -3.259 -15.415  1.00  0.00           O  
ATOM   1846  H   HIS B  24      39.947  -3.764 -13.036  1.00  0.00           H  
ATOM   1847  HD1 HIS B  24      38.013   0.348 -15.215  1.00  0.00           H  
ATOM   1848  N   GLU B  25      40.773  -1.300 -16.289  1.00  0.00           N  
ATOM   1849  CA  GLU B  25      41.194  -1.651 -17.640  1.00  0.00           C  
ATOM   1850  CB  GLU B  25      40.678  -0.601 -18.635  1.00  0.00           C  
ATOM   1851  CG  GLU B  25      39.138  -0.557 -18.773  1.00  0.00           C  
ATOM   1852  CD  GLU B  25      38.460  -0.174 -17.464  1.00  0.00           C  
ATOM   1853  OE1 GLU B  25      38.729   0.902 -16.946  1.00  0.00           O  
ATOM   1854  OE2 GLU B  25      37.736  -0.986 -16.895  1.00  0.00           O1-
ATOM   1855  C   GLU B  25      42.664  -1.979 -17.814  1.00  0.00           C  
ATOM   1856  O   GLU B  25      43.047  -2.720 -18.714  1.00  0.00           O  
ATOM   1857  H   GLU B  25      40.192  -0.493 -16.155  1.00  0.00           H  
ATOM   1858  N   ASP B  26      43.461  -1.431 -16.886  1.00  0.00           N  
ATOM   1859  CA  ASP B  26      44.842  -1.906 -16.765  1.00  0.00           C  
ATOM   1860  CB  ASP B  26      45.836  -0.870 -17.296  1.00  0.00           C  
ATOM   1861  CG  ASP B  26      45.815  -0.920 -18.807  1.00  0.00           C  
ATOM   1862  OD1 ASP B  26      46.469  -1.784 -19.387  1.00  0.00           O  
ATOM   1863  OD2 ASP B  26      45.078  -0.160 -19.432  1.00  0.00           O1-
ATOM   1864  C   ASP B  26      45.196  -2.317 -15.349  1.00  0.00           C  
ATOM   1865  O   ASP B  26      46.349  -2.491 -14.957  1.00  0.00           O  
ATOM   1866  H   ASP B  26      43.099  -0.720 -16.286  1.00  0.00           H  
ATOM   1867  N   SER B  27      44.130  -2.440 -14.554  1.00  0.00           N  
ATOM   1868  CA  SER B  27      44.345  -2.631 -13.129  1.00  0.00           C  
ATOM   1869  CB  SER B  27      44.544  -1.275 -12.443  1.00  0.00           C  
ATOM   1870  OG  SER B  27      45.534  -0.515 -13.152  1.00  0.00           O  
ATOM   1871  C   SER B  27      43.235  -3.446 -12.501  1.00  0.00           C  
ATOM   1872  O   SER B  27      42.061  -3.099 -12.490  1.00  0.00           O  
ATOM   1873  H   SER B  27      43.197  -2.429 -14.913  1.00  0.00           H  
ATOM   1874  HG  SER B  27      46.147  -1.136 -13.534  1.00  0.00           H  
ATOM   1875  N   LEU B  28      43.675  -4.597 -12.006  1.00  0.00           N  
ATOM   1876  CA  LEU B  28      42.741  -5.530 -11.404  1.00  0.00           C  
ATOM   1877  CB  LEU B  28      43.375  -6.910 -11.538  1.00  0.00           C  
ATOM   1878  CG  LEU B  28      42.469  -8.105 -11.286  1.00  0.00           C  
ATOM   1879  CD1 LEU B  28      41.179  -8.058 -12.105  1.00  0.00           C  
ATOM   1880  CD2 LEU B  28      43.252  -9.390 -11.534  1.00  0.00           C  
ATOM   1881  C   LEU B  28      42.433  -5.150  -9.968  1.00  0.00           C  
ATOM   1882  O   LEU B  28      43.308  -5.106  -9.115  1.00  0.00           O  
ATOM   1883  H   LEU B  28      44.657  -4.771 -11.937  1.00  0.00           H  
ATOM   1884  N   THR B  29      41.151  -4.849  -9.746  1.00  0.00           N  
ATOM   1885  CA  THR B  29      40.746  -4.468  -8.392  1.00  0.00           C  
ATOM   1886  CB  THR B  29      39.392  -3.750  -8.469  1.00  0.00           C  
ATOM   1887  OG1 THR B  29      39.282  -3.030  -9.710  1.00  0.00           O  
ATOM   1888  CG2 THR B  29      39.159  -2.795  -7.303  1.00  0.00           C  
ATOM   1889  C   THR B  29      40.681  -5.699  -7.505  1.00  0.00           C  
ATOM   1890  O   THR B  29      39.922  -6.618  -7.807  1.00  0.00           O  
ATOM   1891  H   THR B  29      40.475  -4.965 -10.471  1.00  0.00           H  
ATOM   1892  HG1 THR B  29      39.056  -3.676 -10.374  1.00  0.00           H  
ATOM   1893  N   VAL B  30      41.560  -5.726  -6.493  1.00  0.00           N  
ATOM   1894  CA  VAL B  30      41.634  -6.928  -5.671  1.00  0.00           C  
ATOM   1895  CB  VAL B  30      42.811  -7.852  -6.057  1.00  0.00           C  
ATOM   1896  CG1 VAL B  30      42.641  -8.471  -7.441  1.00  0.00           C  
ATOM   1897  CG2 VAL B  30      44.166  -7.164  -5.948  1.00  0.00           C  
ATOM   1898  C   VAL B  30      41.647  -6.653  -4.177  1.00  0.00           C  
ATOM   1899  O   VAL B  30      42.559  -6.061  -3.600  1.00  0.00           O  
ATOM   1900  H   VAL B  30      42.060  -4.905  -6.207  1.00  0.00           H  
ATOM   1901  N   VAL B  31      40.598  -7.193  -3.546  1.00  0.00           N  
ATOM   1902  CA  VAL B  31      40.646  -7.185  -2.090  1.00  0.00           C  
ATOM   1903  CB  VAL B  31      39.231  -7.323  -1.487  1.00  0.00           C  
ATOM   1904  CG1 VAL B  31      38.550  -8.648  -1.839  1.00  0.00           C  
ATOM   1905  CG2 VAL B  31      39.222  -7.038   0.017  1.00  0.00           C  
ATOM   1906  C   VAL B  31      41.615  -8.249  -1.610  1.00  0.00           C  
ATOM   1907  O   VAL B  31      41.644  -9.366  -2.114  1.00  0.00           O  
ATOM   1908  H   VAL B  31      39.883  -7.625  -4.094  1.00  0.00           H  
ATOM   1909  N   PHE B  32      42.456  -7.853  -0.653  1.00  0.00           N  
ATOM   1910  CA  PHE B  32      43.367  -8.876  -0.150  1.00  0.00           C  
ATOM   1911  CB  PHE B  32      44.593  -8.213   0.485  1.00  0.00           C  
ATOM   1912  CG  PHE B  32      45.597  -7.770  -0.562  1.00  0.00           C  
ATOM   1913  CD1 PHE B  32      46.938  -8.182  -0.414  1.00  0.00           C  
ATOM   1914  CD2 PHE B  32      45.207  -6.956  -1.652  1.00  0.00           C  
ATOM   1915  CE1 PHE B  32      47.905  -7.763  -1.347  1.00  0.00           C  
ATOM   1916  CE2 PHE B  32      46.169  -6.540  -2.592  1.00  0.00           C  
ATOM   1917  CZ  PHE B  32      47.511  -6.936  -2.420  1.00  0.00           C  
ATOM   1918  C   PHE B  32      42.635  -9.778   0.822  1.00  0.00           C  
ATOM   1919  O   PHE B  32      41.500  -9.488   1.181  1.00  0.00           O  
ATOM   1920  H   PHE B  32      42.352  -6.954  -0.229  1.00  0.00           H  
ATOM   1921  N   GLU B  33      43.320 -10.858   1.248  1.00  0.00           N  
ATOM   1922  CA  GLU B  33      42.752 -11.751   2.272  1.00  0.00           C  
ATOM   1923  CB  GLU B  33      43.844 -12.673   2.832  1.00  0.00           C  
ATOM   1924  CG  GLU B  33      43.382 -13.700   3.879  1.00  0.00           C  
ATOM   1925  CD  GLU B  33      42.672 -14.878   3.237  1.00  0.00           C  
ATOM   1926  OE1 GLU B  33      41.701 -14.693   2.506  1.00  0.00           O  
ATOM   1927  OE2 GLU B  33      43.108 -16.009   3.434  1.00  0.00           O1-
ATOM   1928  C   GLU B  33      42.037 -11.017   3.401  1.00  0.00           C  
ATOM   1929  O   GLU B  33      42.647 -10.306   4.191  1.00  0.00           O  
ATOM   1930  H   GLU B  33      44.168 -11.079   0.765  1.00  0.00           H  
ATOM   1931  N   ASN B  34      40.701 -11.160   3.369  1.00  0.00           N  
ATOM   1932  CA  ASN B  34      39.767 -10.390   4.207  1.00  0.00           C  
ATOM   1933  CB  ASN B  34      39.287 -11.213   5.401  1.00  0.00           C  
ATOM   1934  CG  ASN B  34      38.431 -12.371   4.929  1.00  0.00           C  
ATOM   1935  OD1 ASN B  34      38.305 -12.681   3.749  1.00  0.00           O  
ATOM   1936  ND2 ASN B  34      37.891 -13.062   5.929  1.00  0.00           N  
ATOM   1937  C   ASN B  34      40.183  -8.991   4.645  1.00  0.00           C  
ATOM   1938  O   ASN B  34      40.036  -8.578   5.789  1.00  0.00           O  
ATOM   1939  H   ASN B  34      40.332 -11.874   2.773  1.00  0.00           H  
ATOM   1940 HD21 ASN B  34      37.783 -12.599   6.813  1.00  0.00           H  
ATOM   1941 HD22 ASN B  34      37.559 -13.988   5.786  1.00  0.00           H  
ATOM   1942  N   ASN B  35      40.722  -8.275   3.646  1.00  0.00           N  
ATOM   1943  CA  ASN B  35      41.231  -6.915   3.830  1.00  0.00           C  
ATOM   1944  CB  ASN B  35      40.088  -5.899   3.875  1.00  0.00           C  
ATOM   1945  CG  ASN B  35      40.554  -4.539   3.387  1.00  0.00           C  
ATOM   1946  OD1 ASN B  35      40.740  -4.294   2.201  1.00  0.00           O  
ATOM   1947  ND2 ASN B  35      40.720  -3.635   4.354  1.00  0.00           N  
ATOM   1948  C   ASN B  35      42.200  -6.684   4.980  1.00  0.00           C  
ATOM   1949  O   ASN B  35      42.100  -5.712   5.718  1.00  0.00           O  
ATOM   1950  H   ASN B  35      40.746  -8.710   2.746  1.00  0.00           H  
ATOM   1951 HD21 ASN B  35      40.606  -3.877   5.322  1.00  0.00           H  
ATOM   1952 HD22 ASN B  35      40.956  -2.689   4.154  1.00  0.00           H  
ATOM   1953  N   TRP B  36      43.193  -7.590   5.068  1.00  0.00           N  
ATOM   1954  CA  TRP B  36      44.335  -7.259   5.933  1.00  0.00           C  
ATOM   1955  CB  TRP B  36      45.272  -8.468   6.130  1.00  0.00           C  
ATOM   1956  CG  TRP B  36      46.028  -8.840   4.867  1.00  0.00           C  
ATOM   1957  CD2 TRP B  36      47.293  -8.326   4.393  1.00  0.00           C  
ATOM   1958  CE2 TRP B  36      47.582  -8.982   3.148  1.00  0.00           C  
ATOM   1959  CE3 TRP B  36      48.196  -7.370   4.906  1.00  0.00           C  
ATOM   1960  CD1 TRP B  36      45.631  -9.766   3.894  1.00  0.00           C  
ATOM   1961  NE1 TRP B  36      46.535  -9.857   2.883  1.00  0.00           N  
ATOM   1962  CZ2 TRP B  36      48.764  -8.670   2.445  1.00  0.00           C  
ATOM   1963  CZ3 TRP B  36      49.371  -7.064   4.189  1.00  0.00           C  
ATOM   1964  CH2 TRP B  36      49.656  -7.712   2.967  1.00  0.00           C  
ATOM   1965  C   TRP B  36      45.102  -6.038   5.436  1.00  0.00           C  
ATOM   1966  O   TRP B  36      45.605  -5.199   6.169  1.00  0.00           O  
ATOM   1967  H   TRP B  36      43.119  -8.461   4.581  1.00  0.00           H  
ATOM   1968  HE1 TRP B  36      46.459 -10.444   2.102  1.00  0.00           H  
ATOM   1969  N   GLN B  37      45.141  -5.991   4.100  1.00  0.00           N  
ATOM   1970  CA  GLN B  37      45.628  -4.804   3.423  1.00  0.00           C  
ATOM   1971  CB  GLN B  37      46.760  -5.185   2.466  1.00  0.00           C  
ATOM   1972  CG  GLN B  37      47.481  -3.997   1.830  1.00  0.00           C  
ATOM   1973  CD  GLN B  37      47.706  -4.278   0.360  1.00  0.00           C  
ATOM   1974  OE1 GLN B  37      48.819  -4.438  -0.136  1.00  0.00           O  
ATOM   1975  NE2 GLN B  37      46.583  -4.275  -0.357  1.00  0.00           N  
ATOM   1976  C   GLN B  37      44.453  -4.298   2.627  1.00  0.00           C  
ATOM   1977  O   GLN B  37      43.861  -5.073   1.884  1.00  0.00           O  
ATOM   1978  H   GLN B  37      44.713  -6.719   3.567  1.00  0.00           H  
ATOM   1979 HE21 GLN B  37      45.688  -4.066   0.050  1.00  0.00           H  
ATOM   1980 HE22 GLN B  37      46.546  -4.475  -1.332  1.00  0.00           H  
ATOM   1981  N   PRO B  38      44.140  -2.993   2.798  1.00  0.00           N  
ATOM   1982  CD  PRO B  38      44.737  -2.070   3.760  1.00  0.00           C  
ATOM   1983  CA  PRO B  38      43.104  -2.359   1.977  1.00  0.00           C  
ATOM   1984  CB  PRO B  38      43.351  -0.872   2.244  1.00  0.00           C  
ATOM   1985  CG  PRO B  38      43.854  -0.830   3.685  1.00  0.00           C  
ATOM   1986  C   PRO B  38      43.145  -2.731   0.504  1.00  0.00           C  
ATOM   1987  O   PRO B  38      44.221  -2.842  -0.079  1.00  0.00           O  
ATOM   1988  N   GLU B  39      41.929  -2.912  -0.046  1.00  0.00           N  
ATOM   1989  CA  GLU B  39      41.715  -3.103  -1.488  1.00  0.00           C  
ATOM   1990  CB  GLU B  39      40.297  -2.654  -1.862  1.00  0.00           C  
ATOM   1991  CG  GLU B  39      39.411  -3.665  -2.610  1.00  0.00           C  
ATOM   1992  CD  GLU B  39      39.844  -3.983  -4.041  1.00  0.00           C  
ATOM   1993  OE1 GLU B  39      39.176  -4.802  -4.671  1.00  0.00           O  
ATOM   1994  OE2 GLU B  39      40.831  -3.440  -4.537  1.00  0.00           O1-
ATOM   1995  C   GLU B  39      42.707  -2.362  -2.366  1.00  0.00           C  
ATOM   1996  O   GLU B  39      42.911  -1.157  -2.233  1.00  0.00           O  
ATOM   1997  H   GLU B  39      41.169  -3.030   0.596  1.00  0.00           H  
ATOM   1998  N   ARG B  40      43.352  -3.134  -3.241  1.00  0.00           N  
ATOM   1999  CA  ARG B  40      44.167  -2.404  -4.192  1.00  0.00           C  
ATOM   2000  CB  ARG B  40      45.666  -2.513  -3.867  1.00  0.00           C  
ATOM   2001  CG  ARG B  40      46.551  -1.673  -4.806  1.00  0.00           C  
ATOM   2002  CD  ARG B  40      48.025  -1.536  -4.401  1.00  0.00           C  
ATOM   2003  NE  ARG B  40      48.690  -2.827  -4.211  1.00  0.00           N  
ATOM   2004  CZ  ARG B  40      49.016  -3.226  -2.964  1.00  0.00           C  
ATOM   2005  NH1 ARG B  40      48.777  -2.435  -1.921  1.00  0.00           N  
ATOM   2006  NH2 ARG B  40      49.563  -4.415  -2.750  1.00  0.00           N1+
ATOM   2007  C   ARG B  40      43.847  -2.815  -5.604  1.00  0.00           C  
ATOM   2008  O   ARG B  40      43.916  -3.975  -5.984  1.00  0.00           O  
ATOM   2009  H   ARG B  40      43.037  -4.073  -3.411  1.00  0.00           H  
ATOM   2010  HE  ARG B  40      48.859  -3.407  -5.011  1.00  0.00           H  
ATOM   2011 HH11 ARG B  40      48.989  -2.773  -0.998  1.00  0.00           H  
ATOM   2012 HH12 ARG B  40      48.384  -1.522  -2.026  1.00  0.00           H  
ATOM   2013 HH21 ARG B  40      49.672  -4.734  -1.803  1.00  0.00           H  
ATOM   2014 HH22 ARG B  40      49.876  -5.024  -3.492  1.00  0.00           H  
ATOM   2015  N   GLN B  41      43.549  -1.776  -6.388  1.00  0.00           N  
ATOM   2016  CA  GLN B  41      43.461  -1.980  -7.827  1.00  0.00           C  
ATOM   2017  CB  GLN B  41      42.690  -0.803  -8.415  1.00  0.00           C  
ATOM   2018  CG  GLN B  41      42.073  -1.080  -9.780  1.00  0.00           C  
ATOM   2019  CD  GLN B  41      41.148   0.064 -10.116  1.00  0.00           C  
ATOM   2020  OE1 GLN B  41      41.548   1.120 -10.582  1.00  0.00           O  
ATOM   2021  NE2 GLN B  41      39.874  -0.185  -9.818  1.00  0.00           N  
ATOM   2022  C   GLN B  41      44.832  -2.188  -8.462  1.00  0.00           C  
ATOM   2023  O   GLN B  41      45.441  -1.295  -9.035  1.00  0.00           O  
ATOM   2024  H   GLN B  41      43.429  -0.878  -5.971  1.00  0.00           H  
ATOM   2025 HE21 GLN B  41      39.592  -1.101  -9.519  1.00  0.00           H  
ATOM   2026 HE22 GLN B  41      39.196   0.539  -9.917  1.00  0.00           H  
ATOM   2027  N   VAL B  42      45.318  -3.418  -8.277  1.00  0.00           N  
ATOM   2028  CA  VAL B  42      46.682  -3.759  -8.670  1.00  0.00           C  
ATOM   2029  CB  VAL B  42      47.058  -5.099  -8.010  1.00  0.00           C  
ATOM   2030  CG1 VAL B  42      48.441  -5.597  -8.399  1.00  0.00           C  
ATOM   2031  CG2 VAL B  42      46.997  -5.000  -6.490  1.00  0.00           C  
ATOM   2032  C   VAL B  42      46.859  -3.795 -10.184  1.00  0.00           C  
ATOM   2033  O   VAL B  42      46.190  -4.534 -10.894  1.00  0.00           O  
ATOM   2034  H   VAL B  42      44.681  -4.113  -7.928  1.00  0.00           H  
ATOM   2035  N   PRO B  43      47.795  -2.950 -10.678  1.00  0.00           N  
ATOM   2036  CD  PRO B  43      48.573  -1.961  -9.941  1.00  0.00           C  
ATOM   2037  CA  PRO B  43      48.106  -2.968 -12.113  1.00  0.00           C  
ATOM   2038  CB  PRO B  43      49.261  -1.970 -12.223  1.00  0.00           C  
ATOM   2039  CG  PRO B  43      49.092  -1.031 -11.030  1.00  0.00           C  
ATOM   2040  C   PRO B  43      48.476  -4.352 -12.620  1.00  0.00           C  
ATOM   2041  O   PRO B  43      49.037  -5.165 -11.898  1.00  0.00           O  
ATOM   2042  N   PHE B  44      48.146  -4.587 -13.901  1.00  0.00           N  
ATOM   2043  CA  PHE B  44      48.330  -5.929 -14.471  1.00  0.00           C  
ATOM   2044  CB  PHE B  44      47.998  -5.911 -15.970  1.00  0.00           C  
ATOM   2045  CG  PHE B  44      46.514  -5.768 -16.272  1.00  0.00           C  
ATOM   2046  CD1 PHE B  44      45.528  -5.926 -15.266  1.00  0.00           C  
ATOM   2047  CD2 PHE B  44      46.140  -5.493 -17.606  1.00  0.00           C  
ATOM   2048  CE1 PHE B  44      44.164  -5.815 -15.600  1.00  0.00           C  
ATOM   2049  CE2 PHE B  44      44.777  -5.385 -17.944  1.00  0.00           C  
ATOM   2050  CZ  PHE B  44      43.803  -5.548 -16.937  1.00  0.00           C  
ATOM   2051  C   PHE B  44      49.690  -6.586 -14.237  1.00  0.00           C  
ATOM   2052  O   PHE B  44      49.815  -7.767 -13.934  1.00  0.00           O  
ATOM   2053  H   PHE B  44      47.656  -3.872 -14.405  1.00  0.00           H  
ATOM   2054  N   ASN B  45      50.726  -5.741 -14.358  1.00  0.00           N  
ATOM   2055  CA  ASN B  45      52.088  -6.260 -14.184  1.00  0.00           C  
ATOM   2056  CB  ASN B  45      53.131  -5.230 -14.615  1.00  0.00           C  
ATOM   2057  CG  ASN B  45      53.258  -5.231 -16.118  1.00  0.00           C  
ATOM   2058  OD1 ASN B  45      53.010  -6.225 -16.791  1.00  0.00           O  
ATOM   2059  ND2 ASN B  45      53.646  -4.061 -16.628  1.00  0.00           N  
ATOM   2060  C   ASN B  45      52.445  -6.791 -12.805  1.00  0.00           C  
ATOM   2061  O   ASN B  45      53.443  -7.489 -12.620  1.00  0.00           O  
ATOM   2062  H   ASN B  45      50.538  -4.775 -14.526  1.00  0.00           H  
ATOM   2063 HD21 ASN B  45      53.851  -3.290 -16.024  1.00  0.00           H  
ATOM   2064 HD22 ASN B  45      53.737  -3.948 -17.616  1.00  0.00           H  
ATOM   2065  N   GLU B  46      51.576  -6.447 -11.849  1.00  0.00           N  
ATOM   2066  CA  GLU B  46      51.814  -6.874 -10.479  1.00  0.00           C  
ATOM   2067  CB  GLU B  46      51.707  -5.674  -9.523  1.00  0.00           C  
ATOM   2068  CG  GLU B  46      52.011  -4.271 -10.089  1.00  0.00           C  
ATOM   2069  CD  GLU B  46      53.475  -4.113 -10.455  1.00  0.00           C  
ATOM   2070  OE1 GLU B  46      54.270  -3.757  -9.595  1.00  0.00           O  
ATOM   2071  OE2 GLU B  46      53.849  -4.399 -11.587  1.00  0.00           O1-
ATOM   2072  C   GLU B  46      50.935  -8.034 -10.026  1.00  0.00           C  
ATOM   2073  O   GLU B  46      50.991  -8.475  -8.882  1.00  0.00           O  
ATOM   2074  H   GLU B  46      50.784  -5.875 -12.052  1.00  0.00           H  
ATOM   2075  N   VAL B  47      50.113  -8.510 -10.980  1.00  0.00           N  
ATOM   2076  CA  VAL B  47      49.227  -9.637 -10.691  1.00  0.00           C  
ATOM   2077  CB  VAL B  47      47.826  -9.367 -11.271  1.00  0.00           C  
ATOM   2078  CG1 VAL B  47      46.822 -10.449 -10.866  1.00  0.00           C  
ATOM   2079  CG2 VAL B  47      47.308  -7.966 -10.953  1.00  0.00           C  
ATOM   2080  C   VAL B  47      49.770 -10.898 -11.336  1.00  0.00           C  
ATOM   2081  O   VAL B  47      50.144 -10.871 -12.501  1.00  0.00           O  
ATOM   2082  H   VAL B  47      50.137  -8.154 -11.915  1.00  0.00           H  
ATOM   2083  N   ARG B  48      49.767 -12.003 -10.586  1.00  0.00           N  
ATOM   2084  CA  ARG B  48      49.893 -13.268 -11.300  1.00  0.00           C  
ATOM   2085  CB  ARG B  48      51.274 -13.915 -11.127  1.00  0.00           C  
ATOM   2086  CG  ARG B  48      51.562 -14.458  -9.729  1.00  0.00           C  
ATOM   2087  CD  ARG B  48      52.901 -15.187  -9.626  1.00  0.00           C  
ATOM   2088  NE  ARG B  48      53.159 -15.529  -8.231  1.00  0.00           N  
ATOM   2089  CZ  ARG B  48      54.358 -15.968  -7.804  1.00  0.00           C  
ATOM   2090  NH1 ARG B  48      55.343 -16.262  -8.643  1.00  0.00           N  
ATOM   2091  NH2 ARG B  48      54.548 -16.130  -6.506  1.00  0.00           N1+
ATOM   2092  C   ARG B  48      48.772 -14.230 -10.957  1.00  0.00           C  
ATOM   2093  O   ARG B  48      48.078 -14.109  -9.952  1.00  0.00           O  
ATOM   2094  H   ARG B  48      49.535 -11.988  -9.613  1.00  0.00           H  
ATOM   2095  HE  ARG B  48      52.418 -15.439  -7.556  1.00  0.00           H  
ATOM   2096 HH11 ARG B  48      56.237 -16.523  -8.254  1.00  0.00           H  
ATOM   2097 HH12 ARG B  48      55.221 -16.274  -9.639  1.00  0.00           H  
ATOM   2098 HH21 ARG B  48      55.445 -16.463  -6.174  1.00  0.00           H  
ATOM   2099 HH22 ARG B  48      53.799 -15.942  -5.862  1.00  0.00           H  
ATOM   2100  N   LEU B  49      48.617 -15.189 -11.873  1.00  0.00           N  
ATOM   2101  CA  LEU B  49      47.559 -16.181 -11.703  1.00  0.00           C  
ATOM   2102  CB  LEU B  49      47.284 -16.806 -13.079  1.00  0.00           C  
ATOM   2103  CG  LEU B  49      46.851 -15.781 -14.133  1.00  0.00           C  
ATOM   2104  CD1 LEU B  49      46.794 -16.401 -15.529  1.00  0.00           C  
ATOM   2105  CD2 LEU B  49      45.542 -15.078 -13.762  1.00  0.00           C  
ATOM   2106  C   LEU B  49      47.905 -17.215 -10.630  1.00  0.00           C  
ATOM   2107  O   LEU B  49      49.073 -17.414 -10.301  1.00  0.00           O  
ATOM   2108  H   LEU B  49      49.267 -15.256 -12.627  1.00  0.00           H  
ATOM   2109  N   PRO B  50      46.851 -17.869 -10.071  1.00  0.00           N  
ATOM   2110  CD  PRO B  50      45.428 -17.646 -10.317  1.00  0.00           C  
ATOM   2111  CA  PRO B  50      47.091 -18.956  -9.111  1.00  0.00           C  
ATOM   2112  CB  PRO B  50      45.661 -19.391  -8.741  1.00  0.00           C  
ATOM   2113  CG  PRO B  50      44.775 -18.953  -9.902  1.00  0.00           C  
ATOM   2114  C   PRO B  50      47.960 -20.073  -9.692  1.00  0.00           C  
ATOM   2115  O   PRO B  50      47.947 -20.333 -10.890  1.00  0.00           O  
ATOM   2116  N   PRO B  51      48.756 -20.704  -8.790  1.00  0.00           N  
ATOM   2117  CD  PRO B  51      48.779 -20.481  -7.347  1.00  0.00           C  
ATOM   2118  CA  PRO B  51      49.745 -21.707  -9.213  1.00  0.00           C  
ATOM   2119  CB  PRO B  51      50.184 -22.333  -7.886  1.00  0.00           C  
ATOM   2120  CG  PRO B  51      50.022 -21.216  -6.866  1.00  0.00           C  
ATOM   2121  C   PRO B  51      49.263 -22.751 -10.206  1.00  0.00           C  
ATOM   2122  O   PRO B  51      48.177 -23.307 -10.084  1.00  0.00           O  
ATOM   2123  N   PRO B  52      50.145 -23.017 -11.202  1.00  0.00           N  
ATOM   2124  CD  PRO B  52      51.410 -22.339 -11.463  1.00  0.00           C  
ATOM   2125  CA  PRO B  52      49.879 -24.103 -12.151  1.00  0.00           C  
ATOM   2126  CB  PRO B  52      51.175 -24.152 -12.972  1.00  0.00           C  
ATOM   2127  CG  PRO B  52      51.757 -22.743 -12.888  1.00  0.00           C  
ATOM   2128  C   PRO B  52      49.568 -25.419 -11.448  1.00  0.00           C  
ATOM   2129  O   PRO B  52      50.181 -25.763 -10.442  1.00  0.00           O  
ATOM   2130  N   PRO B  53      48.566 -26.139 -12.008  1.00  0.00           N  
ATOM   2131  CD  PRO B  53      47.778 -25.781 -13.183  1.00  0.00           C  
ATOM   2132  CA  PRO B  53      48.154 -27.418 -11.419  1.00  0.00           C  
ATOM   2133  CB  PRO B  53      47.219 -27.991 -12.489  1.00  0.00           C  
ATOM   2134  CG  PRO B  53      46.612 -26.761 -13.161  1.00  0.00           C  
ATOM   2135  C   PRO B  53      49.304 -28.343 -11.059  1.00  0.00           C  
ATOM   2136  O   PRO B  53      50.074 -28.774 -11.906  1.00  0.00           O  
ATOM   2137  N   ASP B  54      49.372 -28.595  -9.741  1.00  0.00           N  
ATOM   2138  CA  ASP B  54      50.336 -29.548  -9.186  1.00  0.00           C  
ATOM   2139  CB  ASP B  54      49.880 -30.983  -9.497  1.00  0.00           C  
ATOM   2140  CG  ASP B  54      50.105 -31.927  -8.326  1.00  0.00           C  
ATOM   2141  OD1 ASP B  54      49.818 -33.115  -8.462  1.00  0.00           O  
ATOM   2142  OD2 ASP B  54      50.599 -31.515  -7.276  1.00  0.00           O1-
ATOM   2143  C   ASP B  54      51.806 -29.299  -9.519  1.00  0.00           C  
ATOM   2144  O   ASP B  54      52.614 -30.198  -9.728  1.00  0.00           O  
ATOM   2145  H   ASP B  54      48.710 -28.156  -9.139  1.00  0.00           H  
ATOM   2146  N   ILE B  55      52.125 -27.989  -9.553  1.00  0.00           N  
ATOM   2147  CA  ILE B  55      53.506 -27.594  -9.844  1.00  0.00           C  
ATOM   2148  CB  ILE B  55      53.581 -26.083 -10.168  1.00  0.00           C  
ATOM   2149  CG2 ILE B  55      53.072 -25.190  -9.026  1.00  0.00           C  
ATOM   2150  CG1 ILE B  55      54.977 -25.690 -10.668  1.00  0.00           C  
ATOM   2151  CD1 ILE B  55      55.082 -24.222 -11.087  1.00  0.00           C  
ATOM   2152  C   ILE B  55      54.543 -28.032  -8.807  1.00  0.00           C  
ATOM   2153  O   ILE B  55      54.827 -27.375  -7.812  1.00  0.00           O  
ATOM   2154  H   ILE B  55      51.401 -27.309  -9.439  1.00  0.00           H  
ATOM   2155  N   LYS B  56      55.126 -29.195  -9.106  1.00  0.00           N  
ATOM   2156  CA  LYS B  56      56.164 -29.676  -8.206  1.00  0.00           C  
ATOM   2157  CB  LYS B  56      55.588 -30.716  -7.241  1.00  0.00           C  
ATOM   2158  CG  LYS B  56      54.977 -31.918  -7.960  1.00  0.00           C  
ATOM   2159  CD  LYS B  56      53.976 -32.652  -7.079  1.00  0.00           C  
ATOM   2160  CE  LYS B  56      53.196 -33.690  -7.878  1.00  0.00           C  
ATOM   2161  NZ  LYS B  56      51.888 -33.858  -7.244  1.00  0.00           N1+
ATOM   2162  C   LYS B  56      57.376 -30.192  -8.945  1.00  0.00           C  
ATOM   2163  O   LYS B  56      57.302 -30.675 -10.067  1.00  0.00           O  
ATOM   2164  H   LYS B  56      54.777 -29.747  -9.866  1.00  0.00           H  
ATOM   2165  HZ1 LYS B  56      51.867 -34.478  -6.419  1.00  0.00           H  
ATOM   2166  HZ2 LYS B  56      51.529 -32.914  -6.981  1.00  0.00           H  
ATOM   2167  HZ3 LYS B  56      51.169 -34.134  -7.949  1.00  0.00           H  
ATOM   2168  N   LYS B  57      58.505 -30.047  -8.248  1.00  0.00           N  
ATOM   2169  CA  LYS B  57      59.787 -30.474  -8.792  1.00  0.00           C  
ATOM   2170  CB  LYS B  57      60.352 -29.403  -9.737  1.00  0.00           C  
ATOM   2171  CG  LYS B  57      61.828 -29.620 -10.099  1.00  0.00           C  
ATOM   2172  CD  LYS B  57      62.609 -28.310 -10.216  1.00  0.00           C  
ATOM   2173  CE  LYS B  57      62.444 -27.371  -9.012  1.00  0.00           C  
ATOM   2174  NZ  LYS B  57      62.831 -27.999  -7.739  1.00  0.00           N1+
ATOM   2175  C   LYS B  57      60.724 -30.626  -7.621  1.00  0.00           C  
ATOM   2176  O   LYS B  57      60.885 -29.677  -6.857  1.00  0.00           O  
ATOM   2177  H   LYS B  57      58.480 -29.624  -7.342  1.00  0.00           H  
ATOM   2178  HZ1 LYS B  57      62.048 -28.456  -7.231  1.00  0.00           H  
ATOM   2179  HZ2 LYS B  57      63.604 -28.693  -7.820  1.00  0.00           H  
ATOM   2180  HZ3 LYS B  57      63.235 -27.265  -7.116  1.00  0.00           H  
ATOM   2181  N   GLU B  58      61.343 -31.814  -7.549  1.00  0.00           N  
ATOM   2182  CA  GLU B  58      62.275 -32.107  -6.459  1.00  0.00           C  
ATOM   2183  CB  GLU B  58      62.971 -33.448  -6.731  1.00  0.00           C  
ATOM   2184  CG  GLU B  58      63.524 -34.121  -5.469  1.00  0.00           C  
ATOM   2185  CD  GLU B  58      62.425 -34.176  -4.426  1.00  0.00           C  
ATOM   2186  OE1 GLU B  58      61.543 -35.022  -4.544  1.00  0.00           O  
ATOM   2187  OE2 GLU B  58      62.433 -33.334  -3.529  1.00  0.00           O1-
ATOM   2188  C   GLU B  58      63.265 -30.997  -6.142  1.00  0.00           C  
ATOM   2189  O   GLU B  58      63.686 -30.257  -7.031  1.00  0.00           O  
ATOM   2190  H   GLU B  58      61.120 -32.536  -8.200  1.00  0.00           H  
ATOM   2191  N   ILE B  59      63.535 -30.861  -4.841  1.00  0.00           N  
ATOM   2192  CA  ILE B  59      64.290 -29.701  -4.379  1.00  0.00           C  
ATOM   2193  CB  ILE B  59      63.685 -29.207  -3.050  1.00  0.00           C  
ATOM   2194  CG2 ILE B  59      64.387 -27.964  -2.496  1.00  0.00           C  
ATOM   2195  CG1 ILE B  59      62.180 -28.953  -3.211  1.00  0.00           C  
ATOM   2196  CD1 ILE B  59      61.487 -28.554  -1.906  1.00  0.00           C  
ATOM   2197  C   ILE B  59      65.778 -29.999  -4.265  1.00  0.00           C  
ATOM   2198  O   ILE B  59      66.190 -31.064  -3.830  1.00  0.00           O  
ATOM   2199  H   ILE B  59      63.271 -31.605  -4.216  1.00  0.00           H  
ATOM   2200  N   SER B  60      66.566 -29.003  -4.680  1.00  0.00           N  
ATOM   2201  CA  SER B  60      68.016 -29.100  -4.542  1.00  0.00           C  
ATOM   2202  CB  SER B  60      68.608 -29.359  -5.937  1.00  0.00           C  
ATOM   2203  OG  SER B  60      70.042 -29.419  -5.929  1.00  0.00           O  
ATOM   2204  C   SER B  60      68.512 -27.788  -3.972  1.00  0.00           C  
ATOM   2205  O   SER B  60      67.842 -26.767  -4.083  1.00  0.00           O  
ATOM   2206  H   SER B  60      66.157 -28.179  -5.082  1.00  0.00           H  
ATOM   2207  HG  SER B  60      70.366 -28.519  -5.911  1.00  0.00           H  
ATOM   2208  N   GLU B  61      69.733 -27.788  -3.421  1.00  0.00           N  
ATOM   2209  CA  GLU B  61      70.356 -26.465  -3.336  1.00  0.00           C  
ATOM   2210  CB  GLU B  61      71.675 -26.418  -2.547  1.00  0.00           C  
ATOM   2211  CG  GLU B  61      72.520 -27.692  -2.478  1.00  0.00           C  
ATOM   2212  CD  GLU B  61      71.953 -28.597  -1.404  1.00  0.00           C  
ATOM   2213  OE1 GLU B  61      72.187 -28.332  -0.231  1.00  0.00           O  
ATOM   2214  OE2 GLU B  61      71.257 -29.548  -1.739  1.00  0.00           O1-
ATOM   2215  C   GLU B  61      70.545 -25.882  -4.723  1.00  0.00           C  
ATOM   2216  O   GLU B  61      70.762 -26.595  -5.696  1.00  0.00           O  
ATOM   2217  H   GLU B  61      70.226 -28.639  -3.215  1.00  0.00           H  
ATOM   2218  N   GLY B  62      70.368 -24.559  -4.780  1.00  0.00           N  
ATOM   2219  CA  GLY B  62      70.270 -23.947  -6.100  1.00  0.00           C  
ATOM   2220  C   GLY B  62      68.846 -23.643  -6.539  1.00  0.00           C  
ATOM   2221  O   GLY B  62      68.622 -22.733  -7.329  1.00  0.00           O  
ATOM   2222  H   GLY B  62      70.176 -24.056  -3.938  1.00  0.00           H  
ATOM   2223  N   ASP B  63      67.903 -24.423  -5.979  1.00  0.00           N  
ATOM   2224  CA  ASP B  63      66.509 -24.409  -6.441  1.00  0.00           C  
ATOM   2225  CB  ASP B  63      65.660 -25.266  -5.508  1.00  0.00           C  
ATOM   2226  CG  ASP B  63      64.688 -26.114  -6.288  1.00  0.00           C  
ATOM   2227  OD1 ASP B  63      63.614 -25.636  -6.630  1.00  0.00           O  
ATOM   2228  OD2 ASP B  63      64.986 -27.271  -6.557  1.00  0.00           O1-
ATOM   2229  C   ASP B  63      65.827 -23.063  -6.628  1.00  0.00           C  
ATOM   2230  O   ASP B  63      66.223 -22.039  -6.070  1.00  0.00           O  
ATOM   2231  H   ASP B  63      68.159 -25.149  -5.340  1.00  0.00           H  
ATOM   2232  N   GLU B  64      64.771 -23.132  -7.445  1.00  0.00           N  
ATOM   2233  CA  GLU B  64      63.927 -21.965  -7.663  1.00  0.00           C  
ATOM   2234  CB  GLU B  64      63.558 -21.809  -9.145  1.00  0.00           C  
ATOM   2235  CG  GLU B  64      64.719 -21.904 -10.146  1.00  0.00           C  
ATOM   2236  CD  GLU B  64      65.853 -20.962  -9.784  1.00  0.00           C  
ATOM   2237  OE1 GLU B  64      67.005 -21.381  -9.824  1.00  0.00           O  
ATOM   2238  OE2 GLU B  64      65.613 -19.823  -9.384  1.00  0.00           O1-
ATOM   2239  C   GLU B  64      62.671 -22.068  -6.829  1.00  0.00           C  
ATOM   2240  O   GLU B  64      61.651 -22.617  -7.243  1.00  0.00           O  
ATOM   2241  H   GLU B  64      64.458 -24.039  -7.731  1.00  0.00           H  
ATOM   2242  N   VAL B  65      62.792 -21.535  -5.610  1.00  0.00           N  
ATOM   2243  CA  VAL B  65      61.653 -21.712  -4.719  1.00  0.00           C  
ATOM   2244  CB  VAL B  65      62.026 -22.553  -3.489  1.00  0.00           C  
ATOM   2245  CG1 VAL B  65      62.208 -24.026  -3.856  1.00  0.00           C  
ATOM   2246  CG2 VAL B  65      63.233 -21.973  -2.749  1.00  0.00           C  
ATOM   2247  C   VAL B  65      61.030 -20.404  -4.294  1.00  0.00           C  
ATOM   2248  O   VAL B  65      61.620 -19.336  -4.371  1.00  0.00           O  
ATOM   2249  H   VAL B  65      63.568 -20.950  -5.360  1.00  0.00           H  
ATOM   2250  N   GLU B  66      59.799 -20.548  -3.814  1.00  0.00           N  
ATOM   2251  CA  GLU B  66      59.189 -19.459  -3.077  1.00  0.00           C  
ATOM   2252  CB  GLU B  66      57.915 -18.992  -3.785  1.00  0.00           C  
ATOM   2253  CG  GLU B  66      58.271 -18.333  -5.124  1.00  0.00           C  
ATOM   2254  CD  GLU B  66      57.050 -17.944  -5.937  1.00  0.00           C  
ATOM   2255  OE1 GLU B  66      56.013 -18.588  -5.845  1.00  0.00           O  
ATOM   2256  OE2 GLU B  66      57.126 -16.987  -6.696  1.00  0.00           O1-
ATOM   2257  C   GLU B  66      58.945 -19.943  -1.667  1.00  0.00           C  
ATOM   2258  O   GLU B  66      58.541 -21.080  -1.445  1.00  0.00           O  
ATOM   2259  H   GLU B  66      59.356 -21.441  -3.818  1.00  0.00           H  
ATOM   2260  N   VAL B  67      59.272 -19.047  -0.733  1.00  0.00           N  
ATOM   2261  CA  VAL B  67      59.152 -19.388   0.679  1.00  0.00           C  
ATOM   2262  CB  VAL B  67      60.464 -19.038   1.413  1.00  0.00           C  
ATOM   2263  CG1 VAL B  67      60.820 -17.554   1.317  1.00  0.00           C  
ATOM   2264  CG2 VAL B  67      60.479 -19.533   2.859  1.00  0.00           C  
ATOM   2265  C   VAL B  67      57.937 -18.717   1.292  1.00  0.00           C  
ATOM   2266  O   VAL B  67      57.607 -17.579   0.975  1.00  0.00           O  
ATOM   2267  H   VAL B  67      59.517 -18.123  -1.025  1.00  0.00           H  
ATOM   2268  N   TYR B  68      57.276 -19.481   2.165  1.00  0.00           N  
ATOM   2269  CA  TYR B  68      56.067 -18.976   2.803  1.00  0.00           C  
ATOM   2270  CB  TYR B  68      55.177 -20.172   3.171  1.00  0.00           C  
ATOM   2271  CG  TYR B  68      53.731 -19.768   3.328  1.00  0.00           C  
ATOM   2272  CD1 TYR B  68      53.099 -19.056   2.288  1.00  0.00           C  
ATOM   2273  CE1 TYR B  68      51.773 -18.639   2.455  1.00  0.00           C  
ATOM   2274  CD2 TYR B  68      53.050 -20.120   4.511  1.00  0.00           C  
ATOM   2275  CE2 TYR B  68      51.721 -19.700   4.681  1.00  0.00           C  
ATOM   2276  CZ  TYR B  68      51.117 -18.929   3.667  1.00  0.00           C  
ATOM   2277  OH  TYR B  68      49.859 -18.407   3.877  1.00  0.00           O  
ATOM   2278  C   TYR B  68      56.341 -18.061   3.989  1.00  0.00           C  
ATOM   2279  O   TYR B  68      56.200 -18.444   5.143  1.00  0.00           O  
ATOM   2280  H   TYR B  68      57.641 -20.388   2.377  1.00  0.00           H  
ATOM   2281  HH  TYR B  68      49.859 -17.511   3.541  1.00  0.00           H  
ATOM   2282  N   SER B  69      56.770 -16.842   3.647  1.00  0.00           N  
ATOM   2283  CA  SER B  69      57.248 -15.942   4.694  1.00  0.00           C  
ATOM   2284  CB  SER B  69      58.760 -15.745   4.538  1.00  0.00           C  
ATOM   2285  OG  SER B  69      59.299 -15.148   5.719  1.00  0.00           O  
ATOM   2286  C   SER B  69      56.474 -14.631   4.728  1.00  0.00           C  
ATOM   2287  O   SER B  69      55.524 -14.446   3.976  1.00  0.00           O  
ATOM   2288  H   SER B  69      56.711 -16.571   2.682  1.00  0.00           H  
ATOM   2289  HG  SER B  69      60.245 -15.310   5.695  1.00  0.00           H  
ATOM   2290  N   ARG B  70      56.887 -13.735   5.637  1.00  0.00           N  
ATOM   2291  CA  ARG B  70      56.151 -12.487   5.850  1.00  0.00           C  
ATOM   2292  CB  ARG B  70      54.892 -12.761   6.687  1.00  0.00           C  
ATOM   2293  CG  ARG B  70      55.175 -13.422   8.043  1.00  0.00           C  
ATOM   2294  CD  ARG B  70      55.194 -12.435   9.210  1.00  0.00           C  
ATOM   2295  NE  ARG B  70      53.845 -11.930   9.433  1.00  0.00           N  
ATOM   2296  CZ  ARG B  70      53.449 -11.452  10.623  1.00  0.00           C  
ATOM   2297  NH1 ARG B  70      54.311 -11.251  11.614  1.00  0.00           N  
ATOM   2298  NH2 ARG B  70      52.166 -11.180  10.789  1.00  0.00           N1+
ATOM   2299  C   ARG B  70      57.045 -11.467   6.523  1.00  0.00           C  
ATOM   2300  O   ARG B  70      58.120 -11.810   6.997  1.00  0.00           O  
ATOM   2301  H   ARG B  70      57.735 -13.902   6.150  1.00  0.00           H  
ATOM   2302  HE  ARG B  70      53.176 -11.919   8.683  1.00  0.00           H  
ATOM   2303 HH11 ARG B  70      55.286 -11.429  11.516  1.00  0.00           H  
ATOM   2304 HH12 ARG B  70      53.985 -10.867  12.497  1.00  0.00           H  
ATOM   2305 HH21 ARG B  70      51.828 -10.843  11.680  1.00  0.00           H  
ATOM   2306 HH22 ARG B  70      51.519 -11.271  10.028  1.00  0.00           H  
ATOM   2307  N   ALA B  71      56.559 -10.220   6.578  1.00  0.00           N  
ATOM   2308  CA  ALA B  71      57.341  -9.261   7.349  1.00  0.00           C  
ATOM   2309  CB  ALA B  71      57.987  -8.220   6.426  1.00  0.00           C  
ATOM   2310  C   ALA B  71      56.535  -8.577   8.442  1.00  0.00           C  
ATOM   2311  O   ALA B  71      56.678  -8.863   9.624  1.00  0.00           O  
ATOM   2312  H   ALA B  71      55.697  -9.944   6.142  1.00  0.00           H  
ATOM   2313  N   ASN B  72      55.687  -7.641   7.998  1.00  0.00           N  
ATOM   2314  CA  ASN B  72      54.900  -6.854   8.945  1.00  0.00           C  
ATOM   2315  CB  ASN B  72      54.360  -5.619   8.208  1.00  0.00           C  
ATOM   2316  CG  ASN B  72      53.573  -4.729   9.146  1.00  0.00           C  
ATOM   2317  OD1 ASN B  72      53.923  -4.537  10.301  1.00  0.00           O  
ATOM   2318  ND2 ASN B  72      52.440  -4.261   8.622  1.00  0.00           N  
ATOM   2319  C   ASN B  72      53.792  -7.676   9.589  1.00  0.00           C  
ATOM   2320  O   ASN B  72      53.321  -8.661   9.032  1.00  0.00           O  
ATOM   2321  H   ASN B  72      55.483  -7.597   7.019  1.00  0.00           H  
ATOM   2322 HD21 ASN B  72      52.204  -4.378   7.659  1.00  0.00           H  
ATOM   2323 HD22 ASN B  72      51.810  -3.794   9.248  1.00  0.00           H  
ATOM   2324  N   ASP B  73      53.375  -7.241  10.787  1.00  0.00           N  
ATOM   2325  CA  ASP B  73      52.412  -8.110  11.455  1.00  0.00           C  
ATOM   2326  CB  ASP B  73      52.461  -8.005  12.977  1.00  0.00           C  
ATOM   2327  CG  ASP B  73      52.909  -9.371  13.463  1.00  0.00           C  
ATOM   2328  OD1 ASP B  73      52.132 -10.318  13.398  1.00  0.00           O  
ATOM   2329  OD2 ASP B  73      54.077  -9.534  13.795  1.00  0.00           O1-
ATOM   2330  C   ASP B  73      51.001  -8.182  10.904  1.00  0.00           C  
ATOM   2331  O   ASP B  73      50.311  -9.188  11.012  1.00  0.00           O  
ATOM   2332  H   ASP B  73      53.725  -6.392  11.188  1.00  0.00           H  
ATOM   2333  N   GLN B  74      50.611  -7.102  10.208  1.00  0.00           N  
ATOM   2334  CA  GLN B  74      49.359  -7.229   9.452  1.00  0.00           C  
ATOM   2335  CB  GLN B  74      48.896  -5.882   8.883  1.00  0.00           C  
ATOM   2336  CG  GLN B  74      48.258  -4.916   9.892  1.00  0.00           C  
ATOM   2337  CD  GLN B  74      49.280  -4.406  10.888  1.00  0.00           C  
ATOM   2338  OE1 GLN B  74      50.465  -4.285  10.607  1.00  0.00           O  
ATOM   2339  NE2 GLN B  74      48.770  -4.121  12.088  1.00  0.00           N  
ATOM   2340  C   GLN B  74      49.386  -8.262   8.330  1.00  0.00           C  
ATOM   2341  O   GLN B  74      48.359  -8.717   7.846  1.00  0.00           O  
ATOM   2342  H   GLN B  74      51.147  -6.256  10.224  1.00  0.00           H  
ATOM   2343 HE21 GLN B  74      47.793  -4.225  12.268  1.00  0.00           H  
ATOM   2344 HE22 GLN B  74      49.383  -3.794  12.804  1.00  0.00           H  
ATOM   2345  N   GLU B  75      50.614  -8.602   7.916  1.00  0.00           N  
ATOM   2346  CA  GLU B  75      50.718  -9.547   6.812  1.00  0.00           C  
ATOM   2347  CB  GLU B  75      52.029  -9.328   6.051  1.00  0.00           C  
ATOM   2348  CG  GLU B  75      52.294  -7.860   5.692  1.00  0.00           C  
ATOM   2349  CD  GLU B  75      53.637  -7.710   5.010  1.00  0.00           C  
ATOM   2350  OE1 GLU B  75      54.598  -8.324   5.457  1.00  0.00           O  
ATOM   2351  OE2 GLU B  75      53.737  -6.975   4.031  1.00  0.00           O1-
ATOM   2352  C   GLU B  75      50.627 -10.990   7.274  1.00  0.00           C  
ATOM   2353  O   GLU B  75      51.353 -11.436   8.162  1.00  0.00           O  
ATOM   2354  H   GLU B  75      51.440  -8.345   8.417  1.00  0.00           H  
ATOM   2355  N   PRO B  76      49.706 -11.741   6.625  1.00  0.00           N  
ATOM   2356  CD  PRO B  76      48.603 -11.285   5.797  1.00  0.00           C  
ATOM   2357  CA  PRO B  76      49.803 -13.200   6.678  1.00  0.00           C  
ATOM   2358  CB  PRO B  76      48.525 -13.664   5.966  1.00  0.00           C  
ATOM   2359  CG  PRO B  76      47.615 -12.440   5.868  1.00  0.00           C  
ATOM   2360  C   PRO B  76      51.042 -13.628   5.913  1.00  0.00           C  
ATOM   2361  O   PRO B  76      51.681 -12.825   5.244  1.00  0.00           O  
ATOM   2362  N   CYS B  77      51.361 -14.919   6.017  1.00  0.00           N  
ATOM   2363  CA  CYS B  77      52.489 -15.311   5.180  1.00  0.00           C  
ATOM   2364  CB  CYS B  77      53.129 -16.591   5.710  1.00  0.00           C  
ATOM   2365  SG  CYS B  77      53.399 -16.542   7.501  1.00  0.00           S  
ATOM   2366  C   CYS B  77      52.085 -15.441   3.724  1.00  0.00           C  
ATOM   2367  O   CYS B  77      50.994 -15.904   3.404  1.00  0.00           O  
ATOM   2368  H   CYS B  77      50.787 -15.582   6.490  1.00  0.00           H  
ATOM   2369  N   GLY B  78      53.003 -14.993   2.870  1.00  0.00           N  
ATOM   2370  CA  GLY B  78      52.822 -15.140   1.435  1.00  0.00           C  
ATOM   2371  C   GLY B  78      54.065 -15.756   0.842  1.00  0.00           C  
ATOM   2372  O   GLY B  78      54.817 -16.449   1.517  1.00  0.00           O  
ATOM   2373  H   GLY B  78      53.852 -14.593   3.215  1.00  0.00           H  
ATOM   2374  N   TRP B  79      54.245 -15.487  -0.451  1.00  0.00           N  
ATOM   2375  CA  TRP B  79      55.352 -16.148  -1.127  1.00  0.00           C  
ATOM   2376  CB  TRP B  79      54.838 -16.963  -2.313  1.00  0.00           C  
ATOM   2377  CG  TRP B  79      53.900 -18.041  -1.820  1.00  0.00           C  
ATOM   2378  CD2 TRP B  79      54.241 -19.323  -1.248  1.00  0.00           C  
ATOM   2379  CE2 TRP B  79      53.009 -19.995  -0.948  1.00  0.00           C  
ATOM   2380  CE3 TRP B  79      55.471 -19.952  -0.963  1.00  0.00           C  
ATOM   2381  CD1 TRP B  79      52.496 -18.003  -1.829  1.00  0.00           C  
ATOM   2382  NE1 TRP B  79      51.967 -19.149  -1.318  1.00  0.00           N  
ATOM   2383  CZ2 TRP B  79      53.035 -21.284  -0.373  1.00  0.00           C  
ATOM   2384  CZ3 TRP B  79      55.484 -21.239  -0.386  1.00  0.00           C  
ATOM   2385  CH2 TRP B  79      54.272 -21.903  -0.094  1.00  0.00           C  
ATOM   2386  C   TRP B  79      56.434 -15.183  -1.551  1.00  0.00           C  
ATOM   2387  O   TRP B  79      56.253 -14.342  -2.427  1.00  0.00           O  
ATOM   2388  H   TRP B  79      53.656 -14.828  -0.919  1.00  0.00           H  
ATOM   2389  HE1 TRP B  79      51.011 -19.332  -1.202  1.00  0.00           H  
ATOM   2390  N   TRP B  80      57.566 -15.347  -0.862  1.00  0.00           N  
ATOM   2391  CA  TRP B  80      58.753 -14.561  -1.185  1.00  0.00           C  
ATOM   2392  CB  TRP B  80      59.589 -14.269   0.068  1.00  0.00           C  
ATOM   2393  CG  TRP B  80      58.878 -13.399   1.081  1.00  0.00           C  
ATOM   2394  CD2 TRP B  80      59.407 -12.243   1.765  1.00  0.00           C  
ATOM   2395  CE2 TRP B  80      58.381 -11.760   2.644  1.00  0.00           C  
ATOM   2396  CE3 TRP B  80      60.654 -11.583   1.708  1.00  0.00           C  
ATOM   2397  CD1 TRP B  80      57.574 -13.548   1.580  1.00  0.00           C  
ATOM   2398  NE1 TRP B  80      57.276 -12.590   2.493  1.00  0.00           N  
ATOM   2399  CZ2 TRP B  80      58.624 -10.628   3.449  1.00  0.00           C  
ATOM   2400  CZ3 TRP B  80      60.883 -10.451   2.518  1.00  0.00           C  
ATOM   2401  CH2 TRP B  80      59.874  -9.976   3.384  1.00  0.00           C  
ATOM   2402  C   TRP B  80      59.609 -15.362  -2.135  1.00  0.00           C  
ATOM   2403  O   TRP B  80      59.601 -16.584  -2.095  1.00  0.00           O  
ATOM   2404  H   TRP B  80      57.613 -16.096  -0.200  1.00  0.00           H  
ATOM   2405  HE1 TRP B  80      56.401 -12.494   2.939  1.00  0.00           H  
ATOM   2406  N   LEU B  81      60.352 -14.646  -2.982  1.00  0.00           N  
ATOM   2407  CA  LEU B  81      61.262 -15.406  -3.836  1.00  0.00           C  
ATOM   2408  CB  LEU B  81      61.610 -14.561  -5.065  1.00  0.00           C  
ATOM   2409  CG  LEU B  81      62.347 -15.309  -6.179  1.00  0.00           C  
ATOM   2410  CD1 LEU B  81      61.524 -16.477  -6.717  1.00  0.00           C  
ATOM   2411  CD2 LEU B  81      62.787 -14.368  -7.301  1.00  0.00           C  
ATOM   2412  C   LEU B  81      62.492 -15.850  -3.056  1.00  0.00           C  
ATOM   2413  O   LEU B  81      63.000 -15.114  -2.214  1.00  0.00           O  
ATOM   2414  H   LEU B  81      60.394 -13.652  -2.913  1.00  0.00           H  
ATOM   2415  N   ALA B  82      62.926 -17.081  -3.348  1.00  0.00           N  
ATOM   2416  CA  ALA B  82      64.008 -17.661  -2.563  1.00  0.00           C  
ATOM   2417  CB  ALA B  82      63.448 -18.364  -1.323  1.00  0.00           C  
ATOM   2418  C   ALA B  82      64.818 -18.664  -3.362  1.00  0.00           C  
ATOM   2419  O   ALA B  82      64.450 -19.097  -4.449  1.00  0.00           O  
ATOM   2420  H   ALA B  82      62.476 -17.655  -4.036  1.00  0.00           H  
ATOM   2421  N   LYS B  83      65.953 -19.027  -2.763  1.00  0.00           N  
ATOM   2422  CA  LYS B  83      66.774 -20.056  -3.386  1.00  0.00           C  
ATOM   2423  CB  LYS B  83      67.935 -19.384  -4.128  1.00  0.00           C  
ATOM   2424  CG  LYS B  83      68.835 -20.352  -4.894  1.00  0.00           C  
ATOM   2425  CD  LYS B  83      69.484 -19.720  -6.125  1.00  0.00           C  
ATOM   2426  CE  LYS B  83      68.457 -19.255  -7.167  1.00  0.00           C  
ATOM   2427  NZ  LYS B  83      67.599 -20.365  -7.595  1.00  0.00           N1+
ATOM   2428  C   LYS B  83      67.220 -21.022  -2.315  1.00  0.00           C  
ATOM   2429  O   LYS B  83      67.396 -20.633  -1.171  1.00  0.00           O  
ATOM   2430  H   LYS B  83      66.222 -18.635  -1.880  1.00  0.00           H  
ATOM   2431  HZ1 LYS B  83      68.117 -21.201  -7.943  1.00  0.00           H  
ATOM   2432  HZ2 LYS B  83      66.934 -20.700  -6.871  1.00  0.00           H  
ATOM   2433  HZ3 LYS B  83      67.031 -20.089  -8.426  1.00  0.00           H  
ATOM   2434  N   VAL B  84      67.349 -22.303  -2.684  1.00  0.00           N  
ATOM   2435  CA  VAL B  84      67.777 -23.187  -1.603  1.00  0.00           C  
ATOM   2436  CB  VAL B  84      67.265 -24.619  -1.806  1.00  0.00           C  
ATOM   2437  CG1 VAL B  84      67.647 -25.570  -0.668  1.00  0.00           C  
ATOM   2438  CG2 VAL B  84      65.749 -24.595  -1.958  1.00  0.00           C  
ATOM   2439  C   VAL B  84      69.270 -23.135  -1.340  1.00  0.00           C  
ATOM   2440  O   VAL B  84      70.106 -23.342  -2.215  1.00  0.00           O  
ATOM   2441  H   VAL B  84      67.231 -22.591  -3.634  1.00  0.00           H  
ATOM   2442  N   ARG B  85      69.549 -22.846  -0.069  1.00  0.00           N  
ATOM   2443  CA  ARG B  85      70.934 -22.881   0.365  1.00  0.00           C  
ATOM   2444  CB  ARG B  85      71.204 -21.780   1.401  1.00  0.00           C  
ATOM   2445  CG  ARG B  85      72.665 -21.559   1.843  1.00  0.00           C  
ATOM   2446  CD  ARG B  85      73.757 -21.675   0.762  1.00  0.00           C  
ATOM   2447  NE  ARG B  85      73.376 -21.051  -0.504  1.00  0.00           N  
ATOM   2448  CZ  ARG B  85      73.215 -21.776  -1.633  1.00  0.00           C  
ATOM   2449  NH1 ARG B  85      72.751 -21.164  -2.713  1.00  0.00           N  
ATOM   2450  NH2 ARG B  85      73.476 -23.085  -1.655  1.00  0.00           N1+
ATOM   2451  C   ARG B  85      71.439 -24.250   0.771  1.00  0.00           C  
ATOM   2452  O   ARG B  85      72.565 -24.609   0.442  1.00  0.00           O  
ATOM   2453  H   ARG B  85      68.795 -22.704   0.569  1.00  0.00           H  
ATOM   2454  HE  ARG B  85      73.138 -20.072  -0.542  1.00  0.00           H  
ATOM   2455 HH11 ARG B  85      72.667 -21.580  -3.611  1.00  0.00           H  
ATOM   2456 HH12 ARG B  85      72.416 -20.212  -2.584  1.00  0.00           H  
ATOM   2457 HH21 ARG B  85      73.696 -23.576  -0.803  1.00  0.00           H  
ATOM   2458 HH22 ARG B  85      73.416 -23.626  -2.490  1.00  0.00           H  
ATOM   2459  N   MET B  86      70.558 -24.980   1.467  1.00  0.00           N  
ATOM   2460  CA  MET B  86      70.900 -26.348   1.844  1.00  0.00           C  
ATOM   2461  CB  MET B  86      71.685 -26.372   3.158  1.00  0.00           C  
ATOM   2462  CG  MET B  86      72.517 -27.644   3.330  1.00  0.00           C  
ATOM   2463  SD  MET B  86      74.013 -27.632   2.332  1.00  0.00           S  
ATOM   2464  CE  MET B  86      74.361 -29.396   2.388  1.00  0.00           C  
ATOM   2465  C   MET B  86      69.653 -27.201   1.974  1.00  0.00           C  
ATOM   2466  O   MET B  86      68.787 -26.923   2.805  1.00  0.00           O  
ATOM   2467  H   MET B  86      69.662 -24.603   1.703  1.00  0.00           H  
ATOM   2468  N   MET B  87      69.585 -28.227   1.120  1.00  0.00           N  
ATOM   2469  CA  MET B  87      68.431 -29.123   1.134  1.00  0.00           C  
ATOM   2470  CB  MET B  87      68.366 -29.833  -0.223  1.00  0.00           C  
ATOM   2471  CG  MET B  87      67.058 -30.528  -0.606  1.00  0.00           C  
ATOM   2472  SD  MET B  87      66.632 -31.962   0.392  1.00  0.00           S  
ATOM   2473  CE  MET B  87      65.193 -32.485  -0.559  1.00  0.00           C  
ATOM   2474  C   MET B  87      68.495 -30.096   2.299  1.00  0.00           C  
ATOM   2475  O   MET B  87      69.408 -30.900   2.427  1.00  0.00           O  
ATOM   2476  H   MET B  87      70.371 -28.441   0.527  1.00  0.00           H  
ATOM   2477  N   LYS B  88      67.495 -29.978   3.185  1.00  0.00           N  
ATOM   2478  CA  LYS B  88      67.549 -30.865   4.347  1.00  0.00           C  
ATOM   2479  CB  LYS B  88      67.957 -30.099   5.613  1.00  0.00           C  
ATOM   2480  CG  LYS B  88      69.369 -29.516   5.579  1.00  0.00           C  
ATOM   2481  CD  LYS B  88      69.707 -28.754   6.858  1.00  0.00           C  
ATOM   2482  CE  LYS B  88      71.152 -28.259   6.857  1.00  0.00           C  
ATOM   2483  NZ  LYS B  88      71.415 -27.512   8.094  1.00  0.00           N1+
ATOM   2484  C   LYS B  88      66.260 -31.627   4.598  1.00  0.00           C  
ATOM   2485  O   LYS B  88      65.879 -31.881   5.735  1.00  0.00           O  
ATOM   2486  H   LYS B  88      66.765 -29.298   3.097  1.00  0.00           H  
ATOM   2487  HZ1 LYS B  88      70.780 -26.691   8.143  1.00  0.00           H  
ATOM   2488  HZ2 LYS B  88      71.248 -28.132   8.912  1.00  0.00           H  
ATOM   2489  HZ3 LYS B  88      72.404 -27.189   8.097  1.00  0.00           H  
ATOM   2490  N   GLY B  89      65.599 -31.986   3.486  1.00  0.00           N  
ATOM   2491  CA  GLY B  89      64.413 -32.840   3.587  1.00  0.00           C  
ATOM   2492  C   GLY B  89      63.229 -32.214   4.304  1.00  0.00           C  
ATOM   2493  O   GLY B  89      62.378 -31.557   3.716  1.00  0.00           O  
ATOM   2494  H   GLY B  89      65.926 -31.674   2.596  1.00  0.00           H  
ATOM   2495  N   GLU B  90      63.221 -32.453   5.619  1.00  0.00           N  
ATOM   2496  CA  GLU B  90      62.199 -31.822   6.452  1.00  0.00           C  
ATOM   2497  CB  GLU B  90      62.146 -32.508   7.811  1.00  0.00           C  
ATOM   2498  CG  GLU B  90      61.871 -34.007   7.691  1.00  0.00           C  
ATOM   2499  CD  GLU B  90      62.099 -34.660   9.035  1.00  0.00           C  
ATOM   2500  OE1 GLU B  90      63.258 -34.876   9.386  1.00  0.00           O  
ATOM   2501  OE2 GLU B  90      61.123 -34.951   9.721  1.00  0.00           O1-
ATOM   2502  C   GLU B  90      62.431 -30.334   6.629  1.00  0.00           C  
ATOM   2503  O   GLU B  90      61.511 -29.534   6.749  1.00  0.00           O  
ATOM   2504  H   GLU B  90      63.994 -32.933   6.035  1.00  0.00           H  
ATOM   2505  N   PHE B  91      63.724 -29.988   6.627  1.00  0.00           N  
ATOM   2506  CA  PHE B  91      64.038 -28.567   6.682  1.00  0.00           C  
ATOM   2507  CB  PHE B  91      64.921 -28.249   7.892  1.00  0.00           C  
ATOM   2508  CG  PHE B  91      64.085 -28.202   9.150  1.00  0.00           C  
ATOM   2509  CD1 PHE B  91      63.879 -29.380   9.901  1.00  0.00           C  
ATOM   2510  CD2 PHE B  91      63.525 -26.970   9.552  1.00  0.00           C  
ATOM   2511  CE1 PHE B  91      63.101 -29.324  11.073  1.00  0.00           C  
ATOM   2512  CE2 PHE B  91      62.748 -26.912  10.725  1.00  0.00           C  
ATOM   2513  CZ  PHE B  91      62.545 -28.091  11.474  1.00  0.00           C  
ATOM   2514  C   PHE B  91      64.702 -28.096   5.411  1.00  0.00           C  
ATOM   2515  O   PHE B  91      65.180 -28.879   4.598  1.00  0.00           O  
ATOM   2516  H   PHE B  91      64.435 -30.681   6.495  1.00  0.00           H  
ATOM   2517  N   TYR B  92      64.732 -26.770   5.282  1.00  0.00           N  
ATOM   2518  CA  TYR B  92      65.435 -26.151   4.169  1.00  0.00           C  
ATOM   2519  CB  TYR B  92      64.500 -25.833   3.000  1.00  0.00           C  
ATOM   2520  CG  TYR B  92      63.961 -27.113   2.415  1.00  0.00           C  
ATOM   2521  CD1 TYR B  92      64.786 -27.869   1.560  1.00  0.00           C  
ATOM   2522  CE1 TYR B  92      64.323 -29.112   1.105  1.00  0.00           C  
ATOM   2523  CD2 TYR B  92      62.662 -27.526   2.770  1.00  0.00           C  
ATOM   2524  CE2 TYR B  92      62.203 -28.769   2.312  1.00  0.00           C  
ATOM   2525  CZ  TYR B  92      63.052 -29.557   1.511  1.00  0.00           C  
ATOM   2526  OH  TYR B  92      62.634 -30.810   1.126  1.00  0.00           O  
ATOM   2527  C   TYR B  92      66.061 -24.873   4.639  1.00  0.00           C  
ATOM   2528  O   TYR B  92      65.396 -23.989   5.165  1.00  0.00           O  
ATOM   2529  H   TYR B  92      64.240 -26.192   5.935  1.00  0.00           H  
ATOM   2530  HH  TYR B  92      62.140 -31.192   1.848  1.00  0.00           H  
ATOM   2531  N   VAL B  93      67.377 -24.819   4.431  1.00  0.00           N  
ATOM   2532  CA  VAL B  93      67.991 -23.511   4.606  1.00  0.00           C  
ATOM   2533  CB  VAL B  93      69.447 -23.671   5.058  1.00  0.00           C  
ATOM   2534  CG1 VAL B  93      70.127 -22.322   5.297  1.00  0.00           C  
ATOM   2535  CG2 VAL B  93      69.538 -24.567   6.295  1.00  0.00           C  
ATOM   2536  C   VAL B  93      67.901 -22.816   3.266  1.00  0.00           C  
ATOM   2537  O   VAL B  93      68.269 -23.405   2.258  1.00  0.00           O  
ATOM   2538  H   VAL B  93      67.830 -25.549   3.915  1.00  0.00           H  
ATOM   2539  N   ILE B  94      67.377 -21.590   3.270  1.00  0.00           N  
ATOM   2540  CA  ILE B  94      67.244 -20.883   2.001  1.00  0.00           C  
ATOM   2541  CB  ILE B  94      65.792 -20.859   1.467  1.00  0.00           C  
ATOM   2542  CG2 ILE B  94      65.336 -22.247   1.011  1.00  0.00           C  
ATOM   2543  CG1 ILE B  94      64.775 -20.199   2.402  1.00  0.00           C  
ATOM   2544  CD1 ILE B  94      64.152 -21.167   3.410  1.00  0.00           C  
ATOM   2545  C   ILE B  94      67.803 -19.480   2.087  1.00  0.00           C  
ATOM   2546  O   ILE B  94      67.848 -18.874   3.152  1.00  0.00           O  
ATOM   2547  H   ILE B  94      67.092 -21.163   4.130  1.00  0.00           H  
ATOM   2548  N   GLU B  95      68.243 -18.993   0.926  1.00  0.00           N  
ATOM   2549  CA  GLU B  95      68.515 -17.567   0.798  1.00  0.00           C  
ATOM   2550  CB  GLU B  95      69.564 -17.335  -0.288  1.00  0.00           C  
ATOM   2551  CG  GLU B  95      70.873 -18.075  -0.017  1.00  0.00           C  
ATOM   2552  CD  GLU B  95      71.312 -18.839  -1.250  1.00  0.00           C  
ATOM   2553  OE1 GLU B  95      72.407 -18.594  -1.746  1.00  0.00           O  
ATOM   2554  OE2 GLU B  95      70.604 -19.741  -1.689  1.00  0.00           O1-
ATOM   2555  C   GLU B  95      67.242 -16.861   0.392  1.00  0.00           C  
ATOM   2556  O   GLU B  95      66.448 -17.388  -0.379  1.00  0.00           O  
ATOM   2557  H   GLU B  95      68.224 -19.553   0.098  1.00  0.00           H  
ATOM   2558  N   TYR B  96      67.079 -15.643   0.917  1.00  0.00           N  
ATOM   2559  CA  TYR B  96      66.024 -14.831   0.315  1.00  0.00           C  
ATOM   2560  CB  TYR B  96      65.564 -13.734   1.277  1.00  0.00           C  
ATOM   2561  CG  TYR B  96      64.621 -14.277   2.326  1.00  0.00           C  
ATOM   2562  CD1 TYR B  96      63.232 -14.203   2.093  1.00  0.00           C  
ATOM   2563  CE1 TYR B  96      62.348 -14.666   3.081  1.00  0.00           C  
ATOM   2564  CD2 TYR B  96      65.145 -14.823   3.515  1.00  0.00           C  
ATOM   2565  CE2 TYR B  96      64.258 -15.273   4.508  1.00  0.00           C  
ATOM   2566  CZ  TYR B  96      62.870 -15.197   4.278  1.00  0.00           C  
ATOM   2567  OH  TYR B  96      61.984 -15.655   5.235  1.00  0.00           O  
ATOM   2568  C   TYR B  96      66.522 -14.210  -0.976  1.00  0.00           C  
ATOM   2569  O   TYR B  96      67.721 -14.041  -1.185  1.00  0.00           O  
ATOM   2570  H   TYR B  96      67.781 -15.258   1.518  1.00  0.00           H  
ATOM   2571  HH  TYR B  96      62.459 -16.011   5.997  1.00  0.00           H  
ATOM   2572  N   ALA B  97      65.569 -13.858  -1.844  1.00  0.00           N  
ATOM   2573  CA  ALA B  97      66.018 -13.143  -3.034  1.00  0.00           C  
ATOM   2574  CB  ALA B  97      64.972 -13.193  -4.144  1.00  0.00           C  
ATOM   2575  C   ALA B  97      66.363 -11.695  -2.749  1.00  0.00           C  
ATOM   2576  O   ALA B  97      65.519 -10.809  -2.765  1.00  0.00           O  
ATOM   2577  H   ALA B  97      64.599 -14.044  -1.667  1.00  0.00           H  
ATOM   2578  N   ALA B  98      67.667 -11.512  -2.485  1.00  0.00           N  
ATOM   2579  CA  ALA B  98      68.295 -10.202  -2.283  1.00  0.00           C  
ATOM   2580  CB  ALA B  98      68.049  -9.234  -3.452  1.00  0.00           C  
ATOM   2581  C   ALA B  98      68.019  -9.491  -0.968  1.00  0.00           C  
ATOM   2582  O   ALA B  98      68.951  -8.998  -0.349  1.00  0.00           O  
ATOM   2583  H   ALA B  98      68.194 -12.353  -2.346  1.00  0.00           H  
ATOM   2584  N   CYS B  99      66.730  -9.474  -0.566  1.00  0.00           N  
ATOM   2585  CA  CYS B  99      66.246  -8.849   0.679  1.00  0.00           C  
ATOM   2586  CB  CYS B  99      65.257  -9.780   1.379  1.00  0.00           C  
ATOM   2587  SG  CYS B  99      64.056 -10.504   0.230  1.00  0.00           S  
ATOM   2588  C   CYS B  99      67.292  -8.370   1.671  1.00  0.00           C  
ATOM   2589  O   CYS B  99      67.962  -9.166   2.322  1.00  0.00           O  
ATOM   2590  H   CYS B  99      66.048  -9.865  -1.184  1.00  0.00           H  
ATOM   2591  N   ASP B 100      67.432  -7.034   1.673  1.00  0.00           N  
ATOM   2592  CA  ASP B 100      68.478  -6.333   2.426  1.00  0.00           C  
ATOM   2593  CB  ASP B 100      68.303  -6.481   3.949  1.00  0.00           C  
ATOM   2594  CG  ASP B 100      66.876  -6.153   4.343  1.00  0.00           C  
ATOM   2595  OD1 ASP B 100      66.580  -4.983   4.568  1.00  0.00           O  
ATOM   2596  OD2 ASP B 100      66.061  -7.071   4.406  1.00  0.00           O1-
ATOM   2597  C   ASP B 100      69.894  -6.660   1.974  1.00  0.00           C  
ATOM   2598  O   ASP B 100      70.522  -5.907   1.239  1.00  0.00           O  
ATOM   2599  H   ASP B 100      66.731  -6.482   1.229  1.00  0.00           H  
ATOM   2600  N   ALA B 101      70.364  -7.830   2.423  1.00  0.00           N  
ATOM   2601  CA  ALA B 101      71.653  -8.328   1.943  1.00  0.00           C  
ATOM   2602  CB  ALA B 101      72.773  -7.936   2.912  1.00  0.00           C  
ATOM   2603  C   ALA B 101      71.645  -9.840   1.782  1.00  0.00           C  
ATOM   2604  O   ALA B 101      72.672 -10.506   1.790  1.00  0.00           O  
ATOM   2605  H   ALA B 101      69.770  -8.389   3.005  1.00  0.00           H  
ATOM   2606  N   THR B 102      70.404 -10.339   1.682  1.00  0.00           N  
ATOM   2607  CA  THR B 102      70.025 -11.713   1.996  1.00  0.00           C  
ATOM   2608  CB  THR B 102      70.276 -12.705   0.840  1.00  0.00           C  
ATOM   2609  OG1 THR B 102      69.307 -13.761   0.908  1.00  0.00           O  
ATOM   2610  CG2 THR B 102      71.692 -13.286   0.752  1.00  0.00           C  
ATOM   2611  C   THR B 102      70.454 -12.238   3.357  1.00  0.00           C  
ATOM   2612  O   THR B 102      71.299 -11.696   4.059  1.00  0.00           O  
ATOM   2613  H   THR B 102      69.675  -9.691   1.456  1.00  0.00           H  
ATOM   2614  HG1 THR B 102      69.151 -14.026   0.003  1.00  0.00           H  
ATOM   2615  N   TYR B 103      69.754 -13.317   3.716  1.00  0.00           N  
ATOM   2616  CA  TYR B 103      69.950 -13.988   4.995  1.00  0.00           C  
ATOM   2617  CB  TYR B 103      69.335 -13.221   6.190  1.00  0.00           C  
ATOM   2618  CG  TYR B 103      68.202 -12.293   5.798  1.00  0.00           C  
ATOM   2619  CD1 TYR B 103      66.926 -12.826   5.530  1.00  0.00           C  
ATOM   2620  CE1 TYR B 103      65.891 -11.956   5.148  1.00  0.00           C  
ATOM   2621  CD2 TYR B 103      68.459 -10.907   5.715  1.00  0.00           C  
ATOM   2622  CE2 TYR B 103      67.424 -10.038   5.333  1.00  0.00           C  
ATOM   2623  CZ  TYR B 103      66.153 -10.576   5.044  1.00  0.00           C  
ATOM   2624  OH  TYR B 103      65.128  -9.744   4.645  1.00  0.00           O  
ATOM   2625  C   TYR B 103      69.388 -15.383   4.865  1.00  0.00           C  
ATOM   2626  O   TYR B 103      68.675 -15.685   3.912  1.00  0.00           O  
ATOM   2627  H   TYR B 103      69.126 -13.724   3.049  1.00  0.00           H  
ATOM   2628  HH  TYR B 103      65.427  -8.831   4.668  1.00  0.00           H  
ATOM   2629  N   ASN B 104      69.774 -16.230   5.826  1.00  0.00           N  
ATOM   2630  CA  ASN B 104      69.352 -17.617   5.669  1.00  0.00           C  
ATOM   2631  CB  ASN B 104      70.501 -18.605   5.868  1.00  0.00           C  
ATOM   2632  CG  ASN B 104      71.393 -18.690   4.642  1.00  0.00           C  
ATOM   2633  OD1 ASN B 104      72.598 -18.862   4.744  1.00  0.00           O  
ATOM   2634  ND2 ASN B 104      70.770 -18.579   3.464  1.00  0.00           N  
ATOM   2635  C   ASN B 104      68.203 -18.003   6.555  1.00  0.00           C  
ATOM   2636  O   ASN B 104      68.318 -18.061   7.771  1.00  0.00           O  
ATOM   2637  H   ASN B 104      70.263 -15.923   6.640  1.00  0.00           H  
ATOM   2638 HD21 ASN B 104      69.782 -18.447   3.366  1.00  0.00           H  
ATOM   2639 HD22 ASN B 104      71.336 -18.620   2.642  1.00  0.00           H  
ATOM   2640  N   GLU B 105      67.096 -18.266   5.863  1.00  0.00           N  
ATOM   2641  CA  GLU B 105      65.914 -18.775   6.545  1.00  0.00           C  
ATOM   2642  CB  GLU B 105      64.706 -18.370   5.701  1.00  0.00           C  
ATOM   2643  CG  GLU B 105      63.322 -18.689   6.261  1.00  0.00           C  
ATOM   2644  CD  GLU B 105      63.184 -18.045   7.617  1.00  0.00           C  
ATOM   2645  OE1 GLU B 105      63.337 -18.752   8.610  1.00  0.00           O  
ATOM   2646  OE2 GLU B 105      62.953 -16.839   7.665  1.00  0.00           O1-
ATOM   2647  C   GLU B 105      66.021 -20.281   6.713  1.00  0.00           C  
ATOM   2648  O   GLU B 105      66.731 -20.932   5.953  1.00  0.00           O  
ATOM   2649  H   GLU B 105      67.137 -18.242   4.864  1.00  0.00           H  
ATOM   2650  N   ILE B 106      65.324 -20.816   7.725  1.00  0.00           N  
ATOM   2651  CA  ILE B 106      65.332 -22.272   7.868  1.00  0.00           C  
ATOM   2652  CB  ILE B 106      66.246 -22.789   9.006  1.00  0.00           C  
ATOM   2653  CG2 ILE B 106      66.409 -24.309   8.872  1.00  0.00           C  
ATOM   2654  CG1 ILE B 106      67.635 -22.136   9.065  1.00  0.00           C  
ATOM   2655  CD1 ILE B 106      67.714 -20.885   9.947  1.00  0.00           C  
ATOM   2656  C   ILE B 106      63.921 -22.821   8.023  1.00  0.00           C  
ATOM   2657  O   ILE B 106      63.448 -23.130   9.112  1.00  0.00           O  
ATOM   2658  H   ILE B 106      64.747 -20.216   8.291  1.00  0.00           H  
ATOM   2659  N   VAL B 107      63.248 -22.922   6.872  1.00  0.00           N  
ATOM   2660  CA  VAL B 107      61.869 -23.389   6.999  1.00  0.00           C  
ATOM   2661  CB  VAL B 107      60.942 -22.798   5.931  1.00  0.00           C  
ATOM   2662  CG1 VAL B 107      60.775 -21.296   6.137  1.00  0.00           C  
ATOM   2663  CG2 VAL B 107      61.348 -23.195   4.508  1.00  0.00           C  
ATOM   2664  C   VAL B 107      61.727 -24.894   7.023  1.00  0.00           C  
ATOM   2665  O   VAL B 107      62.638 -25.648   6.708  1.00  0.00           O  
ATOM   2666  H   VAL B 107      63.748 -22.850   6.008  1.00  0.00           H  
ATOM   2667  N   THR B 108      60.511 -25.291   7.396  1.00  0.00           N  
ATOM   2668  CA  THR B 108      60.132 -26.686   7.218  1.00  0.00           C  
ATOM   2669  CB  THR B 108      59.102 -27.040   8.286  1.00  0.00           C  
ATOM   2670  OG1 THR B 108      58.803 -25.877   9.089  1.00  0.00           O  
ATOM   2671  CG2 THR B 108      59.541 -28.219   9.155  1.00  0.00           C  
ATOM   2672  C   THR B 108      59.567 -26.898   5.822  1.00  0.00           C  
ATOM   2673  O   THR B 108      59.211 -25.941   5.142  1.00  0.00           O  
ATOM   2674  H   THR B 108      59.810 -24.627   7.644  1.00  0.00           H  
ATOM   2675  HG1 THR B 108      59.535 -25.806   9.696  1.00  0.00           H  
ATOM   2676  N   PHE B 109      59.503 -28.174   5.422  1.00  0.00           N  
ATOM   2677  CA  PHE B 109      59.128 -28.532   4.053  1.00  0.00           C  
ATOM   2678  CB  PHE B 109      59.116 -30.063   3.878  1.00  0.00           C  
ATOM   2679  CG  PHE B 109      58.127 -30.765   4.788  1.00  0.00           C  
ATOM   2680  CD1 PHE B 109      58.455 -30.994   6.143  1.00  0.00           C  
ATOM   2681  CD2 PHE B 109      56.892 -31.195   4.257  1.00  0.00           C  
ATOM   2682  CE1 PHE B 109      57.535 -31.654   6.980  1.00  0.00           C  
ATOM   2683  CE2 PHE B 109      55.970 -31.858   5.091  1.00  0.00           C  
ATOM   2684  CZ  PHE B 109      56.300 -32.077   6.445  1.00  0.00           C  
ATOM   2685  C   PHE B 109      57.890 -27.867   3.466  1.00  0.00           C  
ATOM   2686  O   PHE B 109      57.897 -27.380   2.342  1.00  0.00           O  
ATOM   2687  H   PHE B 109      59.857 -28.874   6.045  1.00  0.00           H  
ATOM   2688  N   GLU B 110      56.831 -27.818   4.289  1.00  0.00           N  
ATOM   2689  CA  GLU B 110      55.575 -27.229   3.808  1.00  0.00           C  
ATOM   2690  CB  GLU B 110      54.390 -27.447   4.767  1.00  0.00           C  
ATOM   2691  CG  GLU B 110      54.471 -28.579   5.800  1.00  0.00           C  
ATOM   2692  CD  GLU B 110      55.153 -28.080   7.061  1.00  0.00           C  
ATOM   2693  OE1 GLU B 110      54.462 -27.704   8.004  1.00  0.00           O  
ATOM   2694  OE2 GLU B 110      56.377 -28.018   7.107  1.00  0.00           O1-
ATOM   2695  C   GLU B 110      55.627 -25.748   3.456  1.00  0.00           C  
ATOM   2696  O   GLU B 110      54.708 -25.179   2.883  1.00  0.00           O  
ATOM   2697  H   GLU B 110      56.920 -28.173   5.221  1.00  0.00           H  
ATOM   2698  N   ARG B 111      56.742 -25.126   3.859  1.00  0.00           N  
ATOM   2699  CA  ARG B 111      56.874 -23.702   3.585  1.00  0.00           C  
ATOM   2700  CB  ARG B 111      57.349 -23.001   4.860  1.00  0.00           C  
ATOM   2701  CG  ARG B 111      56.260 -23.170   5.917  1.00  0.00           C  
ATOM   2702  CD  ARG B 111      56.655 -22.987   7.386  1.00  0.00           C  
ATOM   2703  NE  ARG B 111      55.499 -23.362   8.205  1.00  0.00           N  
ATOM   2704  CZ  ARG B 111      55.254 -24.680   8.392  1.00  0.00           C  
ATOM   2705  NH1 ARG B 111      56.231 -25.571   8.332  1.00  0.00           N  
ATOM   2706  NH2 ARG B 111      54.019 -25.110   8.614  1.00  0.00           N1+
ATOM   2707  C   ARG B 111      57.714 -23.370   2.366  1.00  0.00           C  
ATOM   2708  O   ARG B 111      58.096 -22.224   2.157  1.00  0.00           O  
ATOM   2709  H   ARG B 111      57.497 -25.634   4.273  1.00  0.00           H  
ATOM   2710  HE  ARG B 111      54.797 -22.663   8.342  1.00  0.00           H  
ATOM   2711 HH11 ARG B 111      56.008 -26.558   8.242  1.00  0.00           H  
ATOM   2712 HH12 ARG B 111      57.206 -25.335   8.366  1.00  0.00           H  
ATOM   2713 HH21 ARG B 111      53.880 -26.112   8.644  1.00  0.00           H  
ATOM   2714 HH22 ARG B 111      53.235 -24.505   8.725  1.00  0.00           H  
ATOM   2715  N   LEU B 112      57.971 -24.410   1.558  1.00  0.00           N  
ATOM   2716  CA  LEU B 112      58.498 -24.114   0.230  1.00  0.00           C  
ATOM   2717  CB  LEU B 112      59.848 -24.784  -0.027  1.00  0.00           C  
ATOM   2718  CG  LEU B 112      61.060 -24.161   0.659  1.00  0.00           C  
ATOM   2719  CD1 LEU B 112      62.338 -24.833   0.167  1.00  0.00           C  
ATOM   2720  CD2 LEU B 112      61.143 -22.648   0.462  1.00  0.00           C  
ATOM   2721  C   LEU B 112      57.553 -24.594  -0.844  1.00  0.00           C  
ATOM   2722  O   LEU B 112      56.771 -25.516  -0.652  1.00  0.00           O  
ATOM   2723  H   LEU B 112      57.675 -25.346   1.762  1.00  0.00           H  
ATOM   2724  N   ARG B 113      57.708 -23.957  -2.006  1.00  0.00           N  
ATOM   2725  CA  ARG B 113      57.155 -24.530  -3.231  1.00  0.00           C  
ATOM   2726  CB  ARG B 113      55.716 -24.036  -3.461  1.00  0.00           C  
ATOM   2727  CG  ARG B 113      55.631 -22.534  -3.731  1.00  0.00           C  
ATOM   2728  CD  ARG B 113      54.252 -22.061  -4.172  1.00  0.00           C  
ATOM   2729  NE  ARG B 113      54.342 -20.666  -4.587  1.00  0.00           N  
ATOM   2730  CZ  ARG B 113      53.261 -19.879  -4.703  1.00  0.00           C  
ATOM   2731  NH1 ARG B 113      52.042 -20.299  -4.396  1.00  0.00           N  
ATOM   2732  NH2 ARG B 113      53.419 -18.650  -5.141  1.00  0.00           N1+
ATOM   2733  C   ARG B 113      58.066 -24.109  -4.370  1.00  0.00           C  
ATOM   2734  O   ARG B 113      58.770 -23.117  -4.237  1.00  0.00           O  
ATOM   2735  H   ARG B 113      58.233 -23.103  -2.042  1.00  0.00           H  
ATOM   2736  HE  ARG B 113      55.238 -20.300  -4.868  1.00  0.00           H  
ATOM   2737 HH11 ARG B 113      51.272 -19.671  -4.576  1.00  0.00           H  
ATOM   2738 HH12 ARG B 113      51.880 -21.203  -4.006  1.00  0.00           H  
ATOM   2739 HH21 ARG B 113      52.626 -18.032  -5.262  1.00  0.00           H  
ATOM   2740 HH22 ARG B 113      54.340 -18.323  -5.370  1.00  0.00           H  
ATOM   2741  N   PRO B 114      58.060 -24.848  -5.503  1.00  0.00           N  
ATOM   2742  CD  PRO B 114      57.516 -26.182  -5.724  1.00  0.00           C  
ATOM   2743  CA  PRO B 114      58.666 -24.262  -6.706  1.00  0.00           C  
ATOM   2744  CB  PRO B 114      58.444 -25.353  -7.760  1.00  0.00           C  
ATOM   2745  CG  PRO B 114      58.254 -26.648  -6.972  1.00  0.00           C  
ATOM   2746  C   PRO B 114      57.991 -22.945  -7.076  1.00  0.00           C  
ATOM   2747  O   PRO B 114      56.809 -22.752  -6.812  1.00  0.00           O  
ATOM   2748  N   VAL B 115      58.780 -22.046  -7.688  1.00  0.00           N  
ATOM   2749  CA  VAL B 115      58.206 -20.753  -8.089  1.00  0.00           C  
ATOM   2750  CB  VAL B 115      59.239 -19.924  -8.877  1.00  0.00           C  
ATOM   2751  CG1 VAL B 115      58.701 -18.577  -9.376  1.00  0.00           C  
ATOM   2752  CG2 VAL B 115      60.494 -19.702  -8.044  1.00  0.00           C  
ATOM   2753  C   VAL B 115      56.920 -20.877  -8.896  1.00  0.00           C  
ATOM   2754  O   VAL B 115      56.863 -21.581  -9.900  1.00  0.00           O  
ATOM   2755  H   VAL B 115      59.755 -22.260  -7.784  1.00  0.00           H  
ATOM   2756  N   ASN B 116      55.900 -20.133  -8.435  1.00  0.00           N  
ATOM   2757  CA  ASN B 116      54.698 -20.002  -9.263  1.00  0.00           C  
ATOM   2758  CB  ASN B 116      53.574 -19.307  -8.468  1.00  0.00           C  
ATOM   2759  CG  ASN B 116      52.332 -19.024  -9.306  1.00  0.00           C  
ATOM   2760  OD1 ASN B 116      52.225 -19.393 -10.468  1.00  0.00           O  
ATOM   2761  ND2 ASN B 116      51.392 -18.317  -8.671  1.00  0.00           N  
ATOM   2762  C   ASN B 116      55.015 -19.296 -10.574  1.00  0.00           C  
ATOM   2763  O   ASN B 116      55.086 -18.075 -10.663  1.00  0.00           O  
ATOM   2764  H   ASN B 116      56.058 -19.587  -7.609  1.00  0.00           H  
ATOM   2765 HD21 ASN B 116      51.433 -18.078  -7.696  1.00  0.00           H  
ATOM   2766 HD22 ASN B 116      50.589 -17.991  -9.176  1.00  0.00           H  
ATOM   2767  N   GLN B 117      55.197 -20.154 -11.588  1.00  0.00           N  
ATOM   2768  CA  GLN B 117      55.597 -19.715 -12.926  1.00  0.00           C  
ATOM   2769  CB  GLN B 117      56.079 -20.918 -13.739  1.00  0.00           C  
ATOM   2770  CG  GLN B 117      57.407 -21.504 -13.252  1.00  0.00           C  
ATOM   2771  CD  GLN B 117      58.523 -20.509 -13.496  1.00  0.00           C  
ATOM   2772  OE1 GLN B 117      58.614 -19.875 -14.541  1.00  0.00           O  
ATOM   2773  NE2 GLN B 117      59.376 -20.399 -12.475  1.00  0.00           N  
ATOM   2774  C   GLN B 117      54.579 -18.930 -13.740  1.00  0.00           C  
ATOM   2775  O   GLN B 117      54.763 -18.690 -14.932  1.00  0.00           O  
ATOM   2776  H   GLN B 117      55.196 -21.124 -11.341  1.00  0.00           H  
ATOM   2777 HE21 GLN B 117      60.154 -19.778 -12.554  1.00  0.00           H  
ATOM   2778 HE22 GLN B 117      59.242 -20.931 -11.639  1.00  0.00           H  
ATOM   2779  N   ASN B 118      53.490 -18.536 -13.065  1.00  0.00           N  
ATOM   2780  CA  ASN B 118      52.588 -17.620 -13.751  1.00  0.00           C  
ATOM   2781  CB  ASN B 118      51.282 -17.444 -12.998  1.00  0.00           C  
ATOM   2782  CG  ASN B 118      50.349 -18.560 -13.382  1.00  0.00           C  
ATOM   2783  OD1 ASN B 118      49.930 -18.696 -14.522  1.00  0.00           O  
ATOM   2784  ND2 ASN B 118      50.004 -19.330 -12.356  1.00  0.00           N  
ATOM   2785  C   ASN B 118      53.218 -16.272 -13.962  1.00  0.00           C  
ATOM   2786  O   ASN B 118      53.603 -15.565 -13.039  1.00  0.00           O  
ATOM   2787  H   ASN B 118      53.381 -18.710 -12.087  1.00  0.00           H  
ATOM   2788 HD21 ASN B 118      49.270 -20.006 -12.426  1.00  0.00           H  
ATOM   2789 HD22 ASN B 118      50.463 -19.210 -11.474  1.00  0.00           H  
ATOM   2790  N   LYS B 119      53.326 -15.961 -15.253  1.00  0.00           N  
ATOM   2791  CA  LYS B 119      53.846 -14.640 -15.571  1.00  0.00           C  
ATOM   2792  CB  LYS B 119      54.428 -14.648 -16.985  1.00  0.00           C  
ATOM   2793  CG  LYS B 119      55.613 -15.618 -17.045  1.00  0.00           C  
ATOM   2794  CD  LYS B 119      55.442 -16.750 -18.060  1.00  0.00           C  
ATOM   2795  CE  LYS B 119      56.519 -17.824 -17.885  1.00  0.00           C  
ATOM   2796  NZ  LYS B 119      56.359 -18.858 -18.917  1.00  0.00           N1+
ATOM   2797  C   LYS B 119      52.756 -13.616 -15.362  1.00  0.00           C  
ATOM   2798  O   LYS B 119      51.577 -13.949 -15.344  1.00  0.00           O  
ATOM   2799  H   LYS B 119      52.870 -16.545 -15.921  1.00  0.00           H  
ATOM   2800  HZ1 LYS B 119      55.388 -19.229 -18.884  1.00  0.00           H  
ATOM   2801  HZ2 LYS B 119      56.551 -18.449 -19.853  1.00  0.00           H  
ATOM   2802  HZ3 LYS B 119      57.029 -19.630 -18.725  1.00  0.00           H  
ATOM   2803  N   THR B 120      53.190 -12.371 -15.145  1.00  0.00           N  
ATOM   2804  CA  THR B 120      52.157 -11.449 -14.697  1.00  0.00           C  
ATOM   2805  CB  THR B 120      52.783 -10.228 -14.021  1.00  0.00           C  
ATOM   2806  OG1 THR B 120      53.612  -9.462 -14.919  1.00  0.00           O  
ATOM   2807  CG2 THR B 120      53.583 -10.668 -12.789  1.00  0.00           C  
ATOM   2808  C   THR B 120      51.187 -11.056 -15.787  1.00  0.00           C  
ATOM   2809  O   THR B 120      51.551 -10.985 -16.959  1.00  0.00           O  
ATOM   2810  H   THR B 120      54.142 -12.093 -15.247  1.00  0.00           H  
ATOM   2811  HG1 THR B 120      53.997  -8.802 -14.337  1.00  0.00           H  
ATOM   2812  N   VAL B 121      49.952 -10.779 -15.354  1.00  0.00           N  
ATOM   2813  CA  VAL B 121      48.889 -10.385 -16.279  1.00  0.00           C  
ATOM   2814  CB  VAL B 121      47.660  -9.975 -15.446  1.00  0.00           C  
ATOM   2815  CG1 VAL B 121      46.498  -9.401 -16.258  1.00  0.00           C  
ATOM   2816  CG2 VAL B 121      47.194 -11.177 -14.622  1.00  0.00           C  
ATOM   2817  C   VAL B 121      49.341  -9.312 -17.266  1.00  0.00           C  
ATOM   2818  O   VAL B 121      50.156  -8.442 -16.964  1.00  0.00           O  
ATOM   2819  H   VAL B 121      49.788 -10.817 -14.368  1.00  0.00           H  
ATOM   2820  N   LYS B 122      48.849  -9.475 -18.494  1.00  0.00           N  
ATOM   2821  CA  LYS B 122      49.129  -8.491 -19.529  1.00  0.00           C  
ATOM   2822  CB  LYS B 122      50.002  -9.127 -20.620  1.00  0.00           C  
ATOM   2823  CG  LYS B 122      51.369  -9.567 -20.084  1.00  0.00           C  
ATOM   2824  CD  LYS B 122      52.292  -8.395 -19.732  1.00  0.00           C  
ATOM   2825  CE  LYS B 122      53.334  -8.750 -18.666  1.00  0.00           C  
ATOM   2826  NZ  LYS B 122      52.687  -8.733 -17.349  1.00  0.00           N1+
ATOM   2827  C   LYS B 122      47.800  -8.003 -20.061  1.00  0.00           C  
ATOM   2828  O   LYS B 122      46.751  -8.365 -19.543  1.00  0.00           O  
ATOM   2829  H   LYS B 122      48.208 -10.216 -18.709  1.00  0.00           H  
ATOM   2830  HZ1 LYS B 122      52.398  -7.763 -17.106  1.00  0.00           H  
ATOM   2831  HZ2 LYS B 122      51.820  -9.311 -17.363  1.00  0.00           H  
ATOM   2832  HZ3 LYS B 122      53.297  -9.098 -16.588  1.00  0.00           H  
ATOM   2833  N   LYS B 123      47.871  -7.183 -21.122  1.00  0.00           N  
ATOM   2834  CA  LYS B 123      46.609  -6.702 -21.692  1.00  0.00           C  
ATOM   2835  CB  LYS B 123      46.888  -5.750 -22.857  1.00  0.00           C  
ATOM   2836  CG  LYS B 123      45.728  -4.790 -23.122  1.00  0.00           C  
ATOM   2837  CD  LYS B 123      45.484  -3.909 -21.898  1.00  0.00           C  
ATOM   2838  CE  LYS B 123      44.362  -2.889 -22.069  1.00  0.00           C  
ATOM   2839  NZ  LYS B 123      44.299  -2.107 -20.838  1.00  0.00           N1+
ATOM   2840  C   LYS B 123      45.676  -7.824 -22.122  1.00  0.00           C  
ATOM   2841  O   LYS B 123      44.483  -7.849 -21.860  1.00  0.00           O  
ATOM   2842  H   LYS B 123      48.753  -6.909 -21.499  1.00  0.00           H  
ATOM   2843  HZ1 LYS B 123      44.121  -2.699 -20.001  1.00  0.00           H  
ATOM   2844  HZ2 LYS B 123      45.212  -1.645 -20.614  1.00  0.00           H  
ATOM   2845  HZ3 LYS B 123      43.612  -1.335 -20.821  1.00  0.00           H  
ATOM   2846  N   ASN B 124      46.319  -8.798 -22.769  1.00  0.00           N  
ATOM   2847  CA  ASN B 124      45.614 -10.021 -23.143  1.00  0.00           C  
ATOM   2848  CB  ASN B 124      46.281 -10.659 -24.373  1.00  0.00           C  
ATOM   2849  CG  ASN B 124      47.733 -11.007 -24.081  1.00  0.00           C  
ATOM   2850  OD1 ASN B 124      48.546 -10.154 -23.743  1.00  0.00           O  
ATOM   2851  ND2 ASN B 124      48.030 -12.299 -24.232  1.00  0.00           N  
ATOM   2852  C   ASN B 124      45.486 -11.036 -22.015  1.00  0.00           C  
ATOM   2853  O   ASN B 124      45.833 -12.202 -22.168  1.00  0.00           O  
ATOM   2854  H   ASN B 124      47.310  -8.745 -22.903  1.00  0.00           H  
ATOM   2855 HD21 ASN B 124      47.309 -12.961 -24.431  1.00  0.00           H  
ATOM   2856 HD22 ASN B 124      48.976 -12.593 -24.118  1.00  0.00           H  
ATOM   2857  N   THR B 125      45.000 -10.551 -20.867  1.00  0.00           N  
ATOM   2858  CA  THR B 125      44.821 -11.496 -19.765  1.00  0.00           C  
ATOM   2859  CB  THR B 125      46.139 -11.718 -19.002  1.00  0.00           C  
ATOM   2860  OG1 THR B 125      47.271 -11.552 -19.872  1.00  0.00           O  
ATOM   2861  CG2 THR B 125      46.204 -13.089 -18.321  1.00  0.00           C  
ATOM   2862  C   THR B 125      43.689 -11.160 -18.799  1.00  0.00           C  
ATOM   2863  O   THR B 125      43.323 -11.963 -17.951  1.00  0.00           O  
ATOM   2864  H   THR B 125      44.835  -9.570 -20.763  1.00  0.00           H  
ATOM   2865  HG1 THR B 125      47.096 -12.131 -20.613  1.00  0.00           H  
ATOM   2866  N   PHE B 126      43.151  -9.938 -18.958  1.00  0.00           N  
ATOM   2867  CA  PHE B 126      41.979  -9.550 -18.174  1.00  0.00           C  
ATOM   2868  CB  PHE B 126      42.382  -9.038 -16.782  1.00  0.00           C  
ATOM   2869  CG  PHE B 126      42.283 -10.134 -15.742  1.00  0.00           C  
ATOM   2870  CD1 PHE B 126      41.012 -10.551 -15.291  1.00  0.00           C  
ATOM   2871  CD2 PHE B 126      43.458 -10.728 -15.235  1.00  0.00           C  
ATOM   2872  CE1 PHE B 126      40.912 -11.584 -14.338  1.00  0.00           C  
ATOM   2873  CE2 PHE B 126      43.365 -11.764 -14.285  1.00  0.00           C  
ATOM   2874  CZ  PHE B 126      42.091 -12.185 -13.850  1.00  0.00           C  
ATOM   2875  C   PHE B 126      41.217  -8.493 -18.949  1.00  0.00           C  
ATOM   2876  O   PHE B 126      41.813  -7.636 -19.587  1.00  0.00           O  
ATOM   2877  H   PHE B 126      43.481  -9.274 -19.629  1.00  0.00           H  
ATOM   2878  N   PHE B 127      39.883  -8.618 -18.912  1.00  0.00           N  
ATOM   2879  CA  PHE B 127      39.044  -7.826 -19.809  1.00  0.00           C  
ATOM   2880  CB  PHE B 127      38.666  -8.625 -21.065  1.00  0.00           C  
ATOM   2881  CG  PHE B 127      39.882  -8.990 -21.885  1.00  0.00           C  
ATOM   2882  CD1 PHE B 127      40.444  -8.033 -22.758  1.00  0.00           C  
ATOM   2883  CD2 PHE B 127      40.436 -10.283 -21.764  1.00  0.00           C  
ATOM   2884  CE1 PHE B 127      41.574  -8.375 -23.525  1.00  0.00           C  
ATOM   2885  CE2 PHE B 127      41.567 -10.627 -22.528  1.00  0.00           C  
ATOM   2886  CZ  PHE B 127      42.121  -9.670 -23.404  1.00  0.00           C  
ATOM   2887  C   PHE B 127      37.762  -7.361 -19.145  1.00  0.00           C  
ATOM   2888  O   PHE B 127      37.104  -8.099 -18.416  1.00  0.00           O  
ATOM   2889  H   PHE B 127      39.465  -9.297 -18.313  1.00  0.00           H  
ATOM   2890  N   LYS B 128      37.429  -6.101 -19.461  1.00  0.00           N  
ATOM   2891  CA  LYS B 128      36.093  -5.607 -19.141  1.00  0.00           C  
ATOM   2892  CB  LYS B 128      36.189  -4.188 -18.535  1.00  0.00           C  
ATOM   2893  CG  LYS B 128      34.830  -3.495 -18.338  1.00  0.00           C  
ATOM   2894  CD  LYS B 128      34.814  -2.129 -17.640  1.00  0.00           C  
ATOM   2895  CE  LYS B 128      34.717  -2.157 -16.106  1.00  0.00           C  
ATOM   2896  NZ  LYS B 128      35.997  -2.452 -15.458  1.00  0.00           N1+
ATOM   2897  C   LYS B 128      35.229  -5.647 -20.393  1.00  0.00           C  
ATOM   2898  O   LYS B 128      35.683  -5.307 -21.478  1.00  0.00           O  
ATOM   2899  H   LYS B 128      38.016  -5.575 -20.074  1.00  0.00           H  
ATOM   2900  HZ1 LYS B 128      36.414  -3.350 -15.770  1.00  0.00           H  
ATOM   2901  HZ2 LYS B 128      36.697  -1.707 -15.657  1.00  0.00           H  
ATOM   2902  HZ3 LYS B 128      35.854  -2.557 -14.427  1.00  0.00           H  
ATOM   2903  N   CYS B 129      33.977  -6.079 -20.204  1.00  0.00           N  
ATOM   2904  CA  CYS B 129      33.022  -6.063 -21.309  1.00  0.00           C  
ATOM   2905  CB  CYS B 129      32.961  -7.448 -21.960  1.00  0.00           C  
ATOM   2906  SG  CYS B 129      31.935  -7.536 -23.453  1.00  0.00           S  
ATOM   2907  C   CYS B 129      31.665  -5.647 -20.776  1.00  0.00           C  
ATOM   2908  O   CYS B 129      31.438  -5.668 -19.573  1.00  0.00           O  
ATOM   2909  H   CYS B 129      33.665  -6.441 -19.322  1.00  0.00           H  
ATOM   2910  N   THR B 130      30.777  -5.263 -21.703  1.00  0.00           N  
ATOM   2911  CA  THR B 130      29.437  -4.868 -21.278  1.00  0.00           C  
ATOM   2912  CB  THR B 130      29.437  -3.422 -20.746  1.00  0.00           C  
ATOM   2913  OG1 THR B 130      28.156  -3.063 -20.213  1.00  0.00           O  
ATOM   2914  CG2 THR B 130      29.914  -2.408 -21.792  1.00  0.00           C  
ATOM   2915  C   THR B 130      28.458  -5.049 -22.424  1.00  0.00           C  
ATOM   2916  O   THR B 130      28.849  -4.997 -23.585  1.00  0.00           O  
ATOM   2917  H   THR B 130      30.975  -5.260 -22.684  1.00  0.00           H  
ATOM   2918  HG1 THR B 130      28.087  -2.112 -20.312  1.00  0.00           H  
ATOM   2919  N   VAL B 131      27.192  -5.272 -22.045  1.00  0.00           N  
ATOM   2920  CA  VAL B 131      26.081  -5.198 -22.997  1.00  0.00           C  
ATOM   2921  CB  VAL B 131      25.609  -6.589 -23.473  1.00  0.00           C  
ATOM   2922  CG1 VAL B 131      26.610  -7.245 -24.427  1.00  0.00           C  
ATOM   2923  CG2 VAL B 131      25.242  -7.515 -22.310  1.00  0.00           C  
ATOM   2924  C   VAL B 131      24.944  -4.449 -22.323  1.00  0.00           C  
ATOM   2925  O   VAL B 131      24.958  -4.290 -21.111  1.00  0.00           O  
ATOM   2926  H   VAL B 131      27.002  -5.332 -21.062  1.00  0.00           H  
ATOM   2927  N   ASP B 132      23.976  -3.983 -23.123  1.00  0.00           N  
ATOM   2928  CA  ASP B 132      22.841  -3.336 -22.457  1.00  0.00           C  
ATOM   2929  CB  ASP B 132      22.261  -2.231 -23.357  1.00  0.00           C  
ATOM   2930  CG  ASP B 132      21.091  -1.518 -22.695  1.00  0.00           C  
ATOM   2931  OD1 ASP B 132      21.290  -0.784 -21.731  1.00  0.00           O  
ATOM   2932  OD2 ASP B 132      19.960  -1.731 -23.118  1.00  0.00           O1-
ATOM   2933  C   ASP B 132      21.798  -4.360 -22.034  1.00  0.00           C  
ATOM   2934  O   ASP B 132      21.717  -5.451 -22.591  1.00  0.00           O  
ATOM   2935  H   ASP B 132      23.939  -4.218 -24.091  1.00  0.00           H  
ATOM   2936  N   VAL B 133      21.033  -3.979 -21.005  1.00  0.00           N  
ATOM   2937  CA  VAL B 133      19.942  -4.849 -20.576  1.00  0.00           C  
ATOM   2938  CB  VAL B 133      20.025  -5.082 -19.060  1.00  0.00           C  
ATOM   2939  CG1 VAL B 133      18.875  -5.934 -18.516  1.00  0.00           C  
ATOM   2940  CG2 VAL B 133      21.370  -5.701 -18.699  1.00  0.00           C  
ATOM   2941  C   VAL B 133      18.602  -4.244 -20.952  1.00  0.00           C  
ATOM   2942  O   VAL B 133      18.254  -3.163 -20.504  1.00  0.00           O  
ATOM   2943  H   VAL B 133      21.120  -3.040 -20.656  1.00  0.00           H  
ATOM   2944  N   PRO B 134      17.832  -4.979 -21.785  1.00  0.00           N  
ATOM   2945  CD  PRO B 134      18.203  -6.215 -22.455  1.00  0.00           C  
ATOM   2946  CA  PRO B 134      16.470  -4.542 -22.113  1.00  0.00           C  
ATOM   2947  CB  PRO B 134      15.918  -5.733 -22.902  1.00  0.00           C  
ATOM   2948  CG  PRO B 134      17.146  -6.377 -23.538  1.00  0.00           C  
ATOM   2949  C   PRO B 134      15.609  -4.171 -20.914  1.00  0.00           C  
ATOM   2950  O   PRO B 134      15.647  -4.797 -19.861  1.00  0.00           O  
ATOM   2951  N   GLU B 135      14.821  -3.110 -21.162  1.00  0.00           N  
ATOM   2952  CA  GLU B 135      13.941  -2.494 -20.165  1.00  0.00           C  
ATOM   2953  CB  GLU B 135      12.870  -1.680 -20.899  1.00  0.00           C  
ATOM   2954  CG  GLU B 135      12.539  -0.332 -20.253  1.00  0.00           C  
ATOM   2955  CD  GLU B 135      13.767   0.558 -20.282  1.00  0.00           C  
ATOM   2956  OE1 GLU B 135      14.241   0.943 -19.216  1.00  0.00           O  
ATOM   2957  OE2 GLU B 135      14.295   0.823 -21.365  1.00  0.00           O1-
ATOM   2958  C   GLU B 135      13.294  -3.416 -19.143  1.00  0.00           C  
ATOM   2959  O   GLU B 135      13.400  -3.246 -17.935  1.00  0.00           O  
ATOM   2960  H   GLU B 135      14.935  -2.643 -22.036  1.00  0.00           H  
ATOM   2961  N   ASP B 136      12.618  -4.429 -19.704  1.00  0.00           N  
ATOM   2962  CA  ASP B 136      11.848  -5.369 -18.888  1.00  0.00           C  
ATOM   2963  CB  ASP B 136      11.140  -6.383 -19.806  1.00  0.00           C  
ATOM   2964  CG  ASP B 136      12.108  -7.283 -20.570  1.00  0.00           C  
ATOM   2965  OD1 ASP B 136      12.992  -6.783 -21.273  1.00  0.00           O  
ATOM   2966  OD2 ASP B 136      11.969  -8.499 -20.472  1.00  0.00           O1-
ATOM   2967  C   ASP B 136      12.627  -6.058 -17.776  1.00  0.00           C  
ATOM   2968  O   ASP B 136      12.127  -6.361 -16.699  1.00  0.00           O  
ATOM   2969  H   ASP B 136      12.717  -4.636 -20.677  1.00  0.00           H  
ATOM   2970  N   LEU B 137      13.909  -6.274 -18.078  1.00  0.00           N  
ATOM   2971  CA  LEU B 137      14.716  -6.973 -17.089  1.00  0.00           C  
ATOM   2972  CB  LEU B 137      15.709  -7.881 -17.800  1.00  0.00           C  
ATOM   2973  CG  LEU B 137      15.011  -8.875 -18.717  1.00  0.00           C  
ATOM   2974  CD1 LEU B 137      16.022  -9.651 -19.550  1.00  0.00           C  
ATOM   2975  CD2 LEU B 137      14.045  -9.775 -17.946  1.00  0.00           C  
ATOM   2976  C   LEU B 137      15.427  -6.094 -16.083  1.00  0.00           C  
ATOM   2977  O   LEU B 137      16.038  -6.576 -15.134  1.00  0.00           O  
ATOM   2978  H   LEU B 137      14.270  -5.978 -18.965  1.00  0.00           H  
ATOM   2979  N   ARG B 138      15.343  -4.776 -16.319  1.00  0.00           N  
ATOM   2980  CA  ARG B 138      16.215  -3.894 -15.545  1.00  0.00           C  
ATOM   2981  CB  ARG B 138      16.206  -2.468 -16.100  1.00  0.00           C  
ATOM   2982  CG  ARG B 138      17.025  -2.392 -17.391  1.00  0.00           C  
ATOM   2983  CD  ARG B 138      17.360  -0.961 -17.812  1.00  0.00           C  
ATOM   2984  NE  ARG B 138      18.205  -0.954 -19.008  1.00  0.00           N  
ATOM   2985  CZ  ARG B 138      17.798  -0.349 -20.144  1.00  0.00           C  
ATOM   2986  NH1 ARG B 138      18.548  -0.398 -21.238  1.00  0.00           N  
ATOM   2987  NH2 ARG B 138      16.639   0.285 -20.176  1.00  0.00           N1+
ATOM   2988  C   ARG B 138      16.079  -3.908 -14.029  1.00  0.00           C  
ATOM   2989  O   ARG B 138      17.016  -3.575 -13.313  1.00  0.00           O  
ATOM   2990  H   ARG B 138      14.757  -4.417 -17.049  1.00  0.00           H  
ATOM   2991  HE  ARG B 138      19.047  -1.502 -19.036  1.00  0.00           H  
ATOM   2992 HH11 ARG B 138      18.283   0.029 -22.097  1.00  0.00           H  
ATOM   2993 HH12 ARG B 138      19.432  -0.894 -21.283  1.00  0.00           H  
ATOM   2994 HH21 ARG B 138      16.219   0.694 -20.993  1.00  0.00           H  
ATOM   2995 HH22 ARG B 138      16.032   0.374 -19.376  1.00  0.00           H  
ATOM   2996  N   GLU B 139      14.902  -4.346 -13.560  1.00  0.00           N  
ATOM   2997  CA  GLU B 139      14.852  -4.639 -12.127  1.00  0.00           C  
ATOM   2998  CB  GLU B 139      13.422  -4.519 -11.601  1.00  0.00           C  
ATOM   2999  CG  GLU B 139      12.789  -3.154 -11.877  1.00  0.00           C  
ATOM   3000  CD  GLU B 139      11.368  -3.147 -11.353  1.00  0.00           C  
ATOM   3001  OE1 GLU B 139      11.101  -2.428 -10.392  1.00  0.00           O  
ATOM   3002  OE2 GLU B 139      10.534  -3.861 -11.906  1.00  0.00           O1-
ATOM   3003  C   GLU B 139      15.427  -6.010 -11.801  1.00  0.00           C  
ATOM   3004  O   GLU B 139      16.385  -6.176 -11.053  1.00  0.00           O  
ATOM   3005  H   GLU B 139      14.141  -4.542 -14.177  1.00  0.00           H  
ATOM   3006  N   ALA B 140      14.798  -7.009 -12.446  1.00  0.00           N  
ATOM   3007  CA  ALA B 140      15.112  -8.415 -12.170  1.00  0.00           C  
ATOM   3008  CB  ALA B 140      14.358  -9.318 -13.148  1.00  0.00           C  
ATOM   3009  C   ALA B 140      16.583  -8.817 -12.187  1.00  0.00           C  
ATOM   3010  O   ALA B 140      17.018  -9.731 -11.498  1.00  0.00           O  
ATOM   3011  H   ALA B 140      14.047  -6.765 -13.058  1.00  0.00           H  
ATOM   3012  N   CYS B 141      17.344  -8.089 -13.010  1.00  0.00           N  
ATOM   3013  CA  CYS B 141      18.757  -8.436 -13.143  1.00  0.00           C  
ATOM   3014  CB  CYS B 141      19.318  -7.825 -14.423  1.00  0.00           C  
ATOM   3015  SG  CYS B 141      18.441  -8.328 -15.919  1.00  0.00           S  
ATOM   3016  C   CYS B 141      19.688  -8.100 -11.982  1.00  0.00           C  
ATOM   3017  O   CYS B 141      20.877  -8.382 -12.038  1.00  0.00           O  
ATOM   3018  H   CYS B 141      16.923  -7.363 -13.557  1.00  0.00           H  
ATOM   3019  N   ALA B 142      19.150  -7.455 -10.936  1.00  0.00           N  
ATOM   3020  CA  ALA B 142      20.077  -6.947  -9.919  1.00  0.00           C  
ATOM   3021  CB  ALA B 142      19.462  -5.735  -9.213  1.00  0.00           C  
ATOM   3022  C   ALA B 142      20.580  -7.944  -8.877  1.00  0.00           C  
ATOM   3023  O   ALA B 142      20.308  -7.812  -7.689  1.00  0.00           O  
ATOM   3024  H   ALA B 142      18.162  -7.290 -10.869  1.00  0.00           H  
ATOM   3025  N   ASN B 143      21.337  -8.949  -9.363  1.00  0.00           N  
ATOM   3026  CA  ASN B 143      21.828  -9.998  -8.462  1.00  0.00           C  
ATOM   3027  CB  ASN B 143      20.637 -10.807  -7.926  1.00  0.00           C  
ATOM   3028  CG  ASN B 143      21.029 -11.594  -6.701  1.00  0.00           C  
ATOM   3029  OD1 ASN B 143      21.829 -12.518  -6.758  1.00  0.00           O  
ATOM   3030  ND2 ASN B 143      20.407 -11.202  -5.586  1.00  0.00           N  
ATOM   3031  C   ASN B 143      22.804 -10.943  -9.151  1.00  0.00           C  
ATOM   3032  O   ASN B 143      22.399 -11.714 -10.018  1.00  0.00           O  
ATOM   3033  H   ASN B 143      21.505  -9.005 -10.349  1.00  0.00           H  
ATOM   3034 HD21 ASN B 143      20.553 -11.670  -4.716  1.00  0.00           H  
ATOM   3035 HD22 ASN B 143      19.772 -10.427  -5.607  1.00  0.00           H  
ATOM   3036  N   GLU B 144      24.097 -10.907  -8.747  1.00  0.00           N  
ATOM   3037  CA  GLU B 144      25.021 -11.815  -9.447  1.00  0.00           C  
ATOM   3038  CB  GLU B 144      26.516 -11.639  -9.079  1.00  0.00           C  
ATOM   3039  CG  GLU B 144      27.385 -12.438 -10.073  1.00  0.00           C  
ATOM   3040  CD  GLU B 144      28.848 -12.655  -9.707  1.00  0.00           C  
ATOM   3041  OE1 GLU B 144      29.164 -13.459  -8.840  1.00  0.00           O  
ATOM   3042  OE2 GLU B 144      29.720 -12.144 -10.393  1.00  0.00           O1-
ATOM   3043  C   GLU B 144      24.630 -13.283  -9.324  1.00  0.00           C  
ATOM   3044  O   GLU B 144      24.839 -14.097 -10.214  1.00  0.00           O  
ATOM   3045  H   GLU B 144      24.407 -10.347  -7.974  1.00  0.00           H  
ATOM   3046  N   ASN B 145      24.010 -13.610  -8.188  1.00  0.00           N  
ATOM   3047  CA  ASN B 145      23.601 -15.010  -8.030  1.00  0.00           C  
ATOM   3048  CB  ASN B 145      23.197 -15.340  -6.585  1.00  0.00           C  
ATOM   3049  CG  ASN B 145      24.253 -14.797  -5.639  1.00  0.00           C  
ATOM   3050  OD1 ASN B 145      25.334 -15.349  -5.449  1.00  0.00           O  
ATOM   3051  ND2 ASN B 145      23.931 -13.608  -5.145  1.00  0.00           N  
ATOM   3052  C   ASN B 145      22.574 -15.480  -9.048  1.00  0.00           C  
ATOM   3053  O   ASN B 145      22.655 -16.577  -9.585  1.00  0.00           O  
ATOM   3054  H   ASN B 145      23.830 -12.911  -7.489  1.00  0.00           H  
ATOM   3055 HD21 ASN B 145      24.620 -13.027  -4.701  1.00  0.00           H  
ATOM   3056 HD22 ASN B 145      23.027 -13.200  -5.277  1.00  0.00           H  
ATOM   3057  N   ALA B 146      21.643 -14.566  -9.368  1.00  0.00           N  
ATOM   3058  CA  ALA B 146      20.705 -14.883 -10.453  1.00  0.00           C  
ATOM   3059  CB  ALA B 146      19.583 -13.845 -10.510  1.00  0.00           C  
ATOM   3060  C   ALA B 146      21.337 -14.989 -11.841  1.00  0.00           C  
ATOM   3061  O   ALA B 146      20.819 -15.625 -12.764  1.00  0.00           O  
ATOM   3062  H   ALA B 146      21.657 -13.670  -8.920  1.00  0.00           H  
ATOM   3063  N   HIS B 147      22.497 -14.325 -11.941  1.00  0.00           N  
ATOM   3064  CA  HIS B 147      23.265 -14.340 -13.184  1.00  0.00           C  
ATOM   3065  CB  HIS B 147      23.935 -12.978 -13.398  1.00  0.00           C  
ATOM   3066  CG  HIS B 147      22.927 -11.940 -13.841  1.00  0.00           C  
ATOM   3067  ND1 HIS B 147      23.118 -11.143 -14.907  1.00  0.00           N  
ATOM   3068  CD2 HIS B 147      21.677 -11.644 -13.286  1.00  0.00           C  
ATOM   3069  NE2 HIS B 147      21.122 -10.666 -14.036  1.00  0.00           N  
ATOM   3070  CE1 HIS B 147      22.008 -10.353 -15.030  1.00  0.00           C  
ATOM   3071  C   HIS B 147      24.300 -15.453 -13.270  1.00  0.00           C  
ATOM   3072  O   HIS B 147      24.790 -15.792 -14.341  1.00  0.00           O  
ATOM   3073  H   HIS B 147      22.831 -13.794 -11.159  1.00  0.00           H  
ATOM   3074  HD1 HIS B 147      23.882 -11.154 -15.522  1.00  0.00           H  
ATOM   3075  N   LYS B 148      24.606 -16.027 -12.092  1.00  0.00           N  
ATOM   3076  CA  LYS B 148      25.757 -16.923 -11.947  1.00  0.00           C  
ATOM   3077  CB  LYS B 148      25.762 -17.549 -10.551  1.00  0.00           C  
ATOM   3078  CG  LYS B 148      27.161 -17.660  -9.937  1.00  0.00           C  
ATOM   3079  CD  LYS B 148      27.652 -16.357  -9.296  1.00  0.00           C  
ATOM   3080  CE  LYS B 148      26.921 -16.030  -7.988  1.00  0.00           C  
ATOM   3081  NZ  LYS B 148      27.410 -14.795  -7.351  1.00  0.00           N1+
ATOM   3082  C   LYS B 148      25.908 -18.007 -13.002  1.00  0.00           C  
ATOM   3083  O   LYS B 148      26.993 -18.308 -13.484  1.00  0.00           O  
ATOM   3084  H   LYS B 148      24.172 -15.669 -11.265  1.00  0.00           H  
ATOM   3085  HZ1 LYS B 148      28.294 -14.956  -6.841  1.00  0.00           H  
ATOM   3086  HZ2 LYS B 148      27.611 -14.030  -8.032  1.00  0.00           H  
ATOM   3087  HZ3 LYS B 148      26.728 -14.409  -6.653  1.00  0.00           H  
ATOM   3088  N   ASP B 149      24.747 -18.565 -13.366  1.00  0.00           N  
ATOM   3089  CA  ASP B 149      24.772 -19.614 -14.383  1.00  0.00           C  
ATOM   3090  CB  ASP B 149      23.368 -20.183 -14.574  1.00  0.00           C  
ATOM   3091  CG  ASP B 149      23.509 -21.629 -14.986  1.00  0.00           C  
ATOM   3092  OD1 ASP B 149      23.646 -21.905 -16.173  1.00  0.00           O  
ATOM   3093  OD2 ASP B 149      23.571 -22.489 -14.114  1.00  0.00           O1-
ATOM   3094  C   ASP B 149      25.399 -19.215 -15.716  1.00  0.00           C  
ATOM   3095  O   ASP B 149      26.204 -19.917 -16.322  1.00  0.00           O  
ATOM   3096  H   ASP B 149      23.908 -18.306 -12.892  1.00  0.00           H  
ATOM   3097  N   PHE B 150      25.022 -17.998 -16.134  1.00  0.00           N  
ATOM   3098  CA  PHE B 150      25.556 -17.526 -17.407  1.00  0.00           C  
ATOM   3099  CB  PHE B 150      24.753 -16.326 -17.901  1.00  0.00           C  
ATOM   3100  CG  PHE B 150      24.970 -16.110 -19.381  1.00  0.00           C  
ATOM   3101  CD1 PHE B 150      24.309 -16.943 -20.310  1.00  0.00           C  
ATOM   3102  CD2 PHE B 150      25.818 -15.066 -19.808  1.00  0.00           C  
ATOM   3103  CE1 PHE B 150      24.480 -16.714 -21.689  1.00  0.00           C  
ATOM   3104  CE2 PHE B 150      25.980 -14.829 -21.185  1.00  0.00           C  
ATOM   3105  CZ  PHE B 150      25.305 -15.651 -22.111  1.00  0.00           C  
ATOM   3106  C   PHE B 150      27.049 -17.240 -17.383  1.00  0.00           C  
ATOM   3107  O   PHE B 150      27.746 -17.369 -18.383  1.00  0.00           O  
ATOM   3108  H   PHE B 150      24.503 -17.394 -15.530  1.00  0.00           H  
ATOM   3109  N   LYS B 151      27.527 -16.909 -16.168  1.00  0.00           N  
ATOM   3110  CA  LYS B 151      28.976 -16.808 -15.968  1.00  0.00           C  
ATOM   3111  CB  LYS B 151      29.269 -16.531 -14.485  1.00  0.00           C  
ATOM   3112  CG  LYS B 151      30.750 -16.459 -14.111  1.00  0.00           C  
ATOM   3113  CD  LYS B 151      31.031 -16.216 -12.625  1.00  0.00           C  
ATOM   3114  CE  LYS B 151      30.449 -14.894 -12.128  1.00  0.00           C  
ATOM   3115  NZ  LYS B 151      31.062 -14.500 -10.853  1.00  0.00           N1+
ATOM   3116  C   LYS B 151      29.732 -18.027 -16.492  1.00  0.00           C  
ATOM   3117  O   LYS B 151      30.708 -17.918 -17.225  1.00  0.00           O  
ATOM   3118  H   LYS B 151      26.885 -16.792 -15.409  1.00  0.00           H  
ATOM   3119  HZ1 LYS B 151      31.056 -15.270 -10.165  1.00  0.00           H  
ATOM   3120  HZ2 LYS B 151      32.066 -14.227 -10.968  1.00  0.00           H  
ATOM   3121  HZ3 LYS B 151      30.527 -13.706 -10.437  1.00  0.00           H  
ATOM   3122  N   LYS B 152      29.177 -19.203 -16.138  1.00  0.00           N  
ATOM   3123  CA  LYS B 152      29.705 -20.445 -16.713  1.00  0.00           C  
ATOM   3124  CB  LYS B 152      28.882 -21.651 -16.260  1.00  0.00           C  
ATOM   3125  CG  LYS B 152      28.719 -21.870 -14.755  1.00  0.00           C  
ATOM   3126  CD  LYS B 152      27.308 -22.386 -14.455  1.00  0.00           C  
ATOM   3127  CE  LYS B 152      26.900 -23.612 -15.280  1.00  0.00           C  
ATOM   3128  NZ  LYS B 152      25.439 -23.661 -15.388  1.00  0.00           N1+
ATOM   3129  C   LYS B 152      29.698 -20.438 -18.235  1.00  0.00           C  
ATOM   3130  O   LYS B 152      30.693 -20.677 -18.907  1.00  0.00           O  
ATOM   3131  H   LYS B 152      28.366 -19.198 -15.550  1.00  0.00           H  
ATOM   3132  HZ1 LYS B 152      25.063 -24.518 -15.824  1.00  0.00           H  
ATOM   3133  HZ2 LYS B 152      24.957 -23.512 -14.474  1.00  0.00           H  
ATOM   3134  HZ3 LYS B 152      25.081 -22.848 -15.938  1.00  0.00           H  
ATOM   3135  N   ALA B 153      28.498 -20.132 -18.756  1.00  0.00           N  
ATOM   3136  CA  ALA B 153      28.297 -20.191 -20.205  1.00  0.00           C  
ATOM   3137  CB  ALA B 153      26.850 -19.839 -20.558  1.00  0.00           C  
ATOM   3138  C   ALA B 153      29.227 -19.328 -21.047  1.00  0.00           C  
ATOM   3139  O   ALA B 153      29.518 -19.631 -22.205  1.00  0.00           O  
ATOM   3140  H   ALA B 153      27.753 -19.878 -18.137  1.00  0.00           H  
ATOM   3141  N   VAL B 154      29.686 -18.233 -20.431  1.00  0.00           N  
ATOM   3142  CA  VAL B 154      30.638 -17.418 -21.181  1.00  0.00           C  
ATOM   3143  CB  VAL B 154      30.126 -15.985 -21.341  1.00  0.00           C  
ATOM   3144  CG1 VAL B 154      28.952 -15.969 -22.315  1.00  0.00           C  
ATOM   3145  CG2 VAL B 154      29.790 -15.325 -19.999  1.00  0.00           C  
ATOM   3146  C   VAL B 154      32.070 -17.430 -20.682  1.00  0.00           C  
ATOM   3147  O   VAL B 154      32.908 -16.677 -21.163  1.00  0.00           O  
ATOM   3148  H   VAL B 154      29.373 -17.996 -19.508  1.00  0.00           H  
ATOM   3149  N   GLY B 155      32.328 -18.304 -19.696  1.00  0.00           N  
ATOM   3150  CA  GLY B 155      33.683 -18.339 -19.142  1.00  0.00           C  
ATOM   3151  C   GLY B 155      34.114 -17.014 -18.532  1.00  0.00           C  
ATOM   3152  O   GLY B 155      35.227 -16.532 -18.704  1.00  0.00           O  
ATOM   3153  H   GLY B 155      31.616 -18.899 -19.321  1.00  0.00           H  
ATOM   3154  N   ALA B 156      33.139 -16.422 -17.834  1.00  0.00           N  
ATOM   3155  CA  ALA B 156      33.461 -15.173 -17.164  1.00  0.00           C  
ATOM   3156  CB  ALA B 156      32.221 -14.288 -17.046  1.00  0.00           C  
ATOM   3157  C   ALA B 156      33.973 -15.456 -15.776  1.00  0.00           C  
ATOM   3158  O   ALA B 156      33.707 -16.497 -15.190  1.00  0.00           O  
ATOM   3159  H   ALA B 156      32.307 -16.937 -17.625  1.00  0.00           H  
ATOM   3160  N   CYS B 157      34.696 -14.471 -15.252  1.00  0.00           N  
ATOM   3161  CA  CYS B 157      34.978 -14.581 -13.827  1.00  0.00           C  
ATOM   3162  CB  CYS B 157      36.418 -14.157 -13.555  1.00  0.00           C  
ATOM   3163  SG  CYS B 157      36.821 -12.530 -14.245  1.00  0.00           S  
ATOM   3164  C   CYS B 157      33.988 -13.770 -13.015  1.00  0.00           C  
ATOM   3165  O   CYS B 157      33.502 -14.143 -11.950  1.00  0.00           O  
ATOM   3166  H   CYS B 157      34.888 -13.645 -15.786  1.00  0.00           H  
ATOM   3167  N   ARG B 158      33.684 -12.608 -13.589  1.00  0.00           N  
ATOM   3168  CA  ARG B 158      32.835 -11.682 -12.863  1.00  0.00           C  
ATOM   3169  CB  ARG B 158      33.658 -10.455 -12.486  1.00  0.00           C  
ATOM   3170  CG  ARG B 158      34.832 -10.642 -11.516  1.00  0.00           C  
ATOM   3171  CD  ARG B 158      34.385 -10.915 -10.079  1.00  0.00           C  
ATOM   3172  NE  ARG B 158      33.298 -10.001  -9.732  1.00  0.00           N  
ATOM   3173  CZ  ARG B 158      32.101 -10.555  -9.460  1.00  0.00           C  
ATOM   3174  NH1 ARG B 158      30.987  -9.873  -9.718  1.00  0.00           N  
ATOM   3175  NH2 ARG B 158      32.027 -11.788  -8.959  1.00  0.00           N1+
ATOM   3176  C   ARG B 158      31.674 -11.269 -13.736  1.00  0.00           C  
ATOM   3177  O   ARG B 158      31.767 -11.281 -14.955  1.00  0.00           O  
ATOM   3178  H   ARG B 158      34.007 -12.355 -14.504  1.00  0.00           H  
ATOM   3179  HE  ARG B 158      33.463  -9.029  -9.938  1.00  0.00           H  
ATOM   3180 HH11 ARG B 158      30.092 -10.340  -9.674  1.00  0.00           H  
ATOM   3181 HH12 ARG B 158      30.990  -8.914  -9.999  1.00  0.00           H  
ATOM   3182 HH21 ARG B 158      31.129 -12.235  -8.865  1.00  0.00           H  
ATOM   3183 HH22 ARG B 158      32.856 -12.274  -8.639  1.00  0.00           H  
ATOM   3184  N   ILE B 159      30.591 -10.883 -13.062  1.00  0.00           N  
ATOM   3185  CA  ILE B 159      29.538 -10.157 -13.761  1.00  0.00           C  
ATOM   3186  CB  ILE B 159      28.514 -11.144 -14.398  1.00  0.00           C  
ATOM   3187  CG2 ILE B 159      28.155 -12.305 -13.482  1.00  0.00           C  
ATOM   3188  CG1 ILE B 159      27.240 -10.493 -14.943  1.00  0.00           C  
ATOM   3189  CD1 ILE B 159      27.483  -9.639 -16.179  1.00  0.00           C  
ATOM   3190  C   ILE B 159      28.948  -9.177 -12.762  1.00  0.00           C  
ATOM   3191  O   ILE B 159      28.893  -9.449 -11.568  1.00  0.00           O  
ATOM   3192  H   ILE B 159      30.462 -11.034 -12.079  1.00  0.00           H  
ATOM   3193  N   PHE B 160      28.567  -8.013 -13.287  1.00  0.00           N  
ATOM   3194  CA  PHE B 160      27.782  -7.078 -12.493  1.00  0.00           C  
ATOM   3195  CB  PHE B 160      28.608  -5.853 -12.086  1.00  0.00           C  
ATOM   3196  CG  PHE B 160      29.681  -6.185 -11.073  1.00  0.00           C  
ATOM   3197  CD1 PHE B 160      29.333  -6.346  -9.714  1.00  0.00           C  
ATOM   3198  CD2 PHE B 160      31.021  -6.306 -11.498  1.00  0.00           C  
ATOM   3199  CE1 PHE B 160      30.339  -6.612  -8.764  1.00  0.00           C  
ATOM   3200  CE2 PHE B 160      32.029  -6.571 -10.551  1.00  0.00           C  
ATOM   3201  CZ  PHE B 160      31.679  -6.711  -9.191  1.00  0.00           C  
ATOM   3202  C   PHE B 160      26.628  -6.622 -13.352  1.00  0.00           C  
ATOM   3203  O   PHE B 160      26.779  -6.429 -14.551  1.00  0.00           O  
ATOM   3204  H   PHE B 160      28.751  -7.804 -14.251  1.00  0.00           H  
ATOM   3205  N   TYR B 161      25.471  -6.464 -12.711  1.00  0.00           N  
ATOM   3206  CA  TYR B 161      24.434  -5.766 -13.460  1.00  0.00           C  
ATOM   3207  CB  TYR B 161      23.068  -6.414 -13.195  1.00  0.00           C  
ATOM   3208  CG  TYR B 161      21.940  -5.511 -13.643  1.00  0.00           C  
ATOM   3209  CD1 TYR B 161      21.791  -5.195 -15.009  1.00  0.00           C  
ATOM   3210  CE1 TYR B 161      20.826  -4.248 -15.386  1.00  0.00           C  
ATOM   3211  CD2 TYR B 161      21.091  -4.974 -12.657  1.00  0.00           C  
ATOM   3212  CE2 TYR B 161      20.111  -4.048 -13.035  1.00  0.00           C  
ATOM   3213  CZ  TYR B 161      20.018  -3.670 -14.389  1.00  0.00           C  
ATOM   3214  OH  TYR B 161      19.117  -2.692 -14.744  1.00  0.00           O  
ATOM   3215  C   TYR B 161      24.473  -4.311 -13.057  1.00  0.00           C  
ATOM   3216  O   TYR B 161      24.622  -4.021 -11.885  1.00  0.00           O  
ATOM   3217  H   TYR B 161      25.399  -6.582 -11.722  1.00  0.00           H  
ATOM   3218  HH  TYR B 161      18.438  -2.654 -14.073  1.00  0.00           H  
ATOM   3219  N   HIS B 162      24.355  -3.441 -14.061  1.00  0.00           N  
ATOM   3220  CA  HIS B 162      24.488  -2.004 -13.837  1.00  0.00           C  
ATOM   3221  CB  HIS B 162      25.580  -1.469 -14.763  1.00  0.00           C  
ATOM   3222  CG  HIS B 162      26.912  -1.371 -14.066  1.00  0.00           C  
ATOM   3223  ND1 HIS B 162      27.338  -0.277 -13.411  1.00  0.00           N  
ATOM   3224  CD2 HIS B 162      27.912  -2.342 -14.009  1.00  0.00           C  
ATOM   3225  NE2 HIS B 162      28.952  -1.816 -13.316  1.00  0.00           N  
ATOM   3226  CE1 HIS B 162      28.597  -0.541 -12.950  1.00  0.00           C  
ATOM   3227  C   HIS B 162      23.201  -1.241 -14.123  1.00  0.00           C  
ATOM   3228  O   HIS B 162      22.969  -0.813 -15.246  1.00  0.00           O  
ATOM   3229  H   HIS B 162      24.161  -3.774 -14.982  1.00  0.00           H  
ATOM   3230  HD1 HIS B 162      26.825   0.557 -13.264  1.00  0.00           H  
ATOM   3231  N   PRO B 163      22.342  -1.063 -13.090  1.00  0.00           N  
ATOM   3232  CD  PRO B 163      22.482  -1.525 -11.718  1.00  0.00           C  
ATOM   3233  CA  PRO B 163      21.085  -0.342 -13.323  1.00  0.00           C  
ATOM   3234  CB  PRO B 163      20.328  -0.542 -12.003  1.00  0.00           C  
ATOM   3235  CG  PRO B 163      21.402  -0.782 -10.943  1.00  0.00           C  
ATOM   3236  C   PRO B 163      21.259   1.117 -13.721  1.00  0.00           C  
ATOM   3237  O   PRO B 163      20.619   1.608 -14.642  1.00  0.00           O  
ATOM   3238  N   GLU B 164      22.155   1.795 -12.989  1.00  0.00           N  
ATOM   3239  CA  GLU B 164      22.416   3.208 -13.278  1.00  0.00           C  
ATOM   3240  CB  GLU B 164      23.378   3.847 -12.258  1.00  0.00           C  
ATOM   3241  CG  GLU B 164      24.401   2.945 -11.541  1.00  0.00           C  
ATOM   3242  CD  GLU B 164      25.239   2.137 -12.516  1.00  0.00           C  
ATOM   3243  OE1 GLU B 164      26.267   2.612 -12.983  1.00  0.00           O  
ATOM   3244  OE2 GLU B 164      24.846   1.022 -12.837  1.00  0.00           O1-
ATOM   3245  C   GLU B 164      22.911   3.473 -14.687  1.00  0.00           C  
ATOM   3246  O   GLU B 164      22.555   4.455 -15.326  1.00  0.00           O  
ATOM   3247  H   GLU B 164      22.788   1.281 -12.409  1.00  0.00           H  
ATOM   3248  N   THR B 165      23.726   2.528 -15.163  1.00  0.00           N  
ATOM   3249  CA  THR B 165      24.178   2.671 -16.538  1.00  0.00           C  
ATOM   3250  CB  THR B 165      25.701   2.548 -16.577  1.00  0.00           C  
ATOM   3251  OG1 THR B 165      26.151   1.537 -15.667  1.00  0.00           O  
ATOM   3252  CG2 THR B 165      26.373   3.883 -16.250  1.00  0.00           C  
ATOM   3253  C   THR B 165      23.505   1.729 -17.522  1.00  0.00           C  
ATOM   3254  O   THR B 165      24.015   1.484 -18.607  1.00  0.00           O  
ATOM   3255  H   THR B 165      24.050   1.775 -14.584  1.00  0.00           H  
ATOM   3256  HG1 THR B 165      26.050   1.889 -14.778  1.00  0.00           H  
ATOM   3257  N   THR B 166      22.347   1.207 -17.074  1.00  0.00           N  
ATOM   3258  CA  THR B 166      21.474   0.307 -17.835  1.00  0.00           C  
ATOM   3259  CB  THR B 166      20.742   1.080 -18.949  1.00  0.00           C  
ATOM   3260  OG1 THR B 166      21.617   1.524 -19.991  1.00  0.00           O  
ATOM   3261  CG2 THR B 166      19.963   2.262 -18.366  1.00  0.00           C  
ATOM   3262  C   THR B 166      22.019  -1.038 -18.322  1.00  0.00           C  
ATOM   3263  O   THR B 166      21.334  -1.795 -19.004  1.00  0.00           O  
ATOM   3264  H   THR B 166      22.025   1.481 -16.169  1.00  0.00           H  
ATOM   3265  HG1 THR B 166      21.745   0.767 -20.568  1.00  0.00           H  
ATOM   3266  N   GLN B 167      23.283  -1.288 -17.957  1.00  0.00           N  
ATOM   3267  CA  GLN B 167      24.098  -2.274 -18.659  1.00  0.00           C  
ATOM   3268  CB  GLN B 167      25.391  -1.594 -19.097  1.00  0.00           C  
ATOM   3269  CG  GLN B 167      25.232  -0.785 -20.377  1.00  0.00           C  
ATOM   3270  CD  GLN B 167      26.470   0.063 -20.542  1.00  0.00           C  
ATOM   3271  OE1 GLN B 167      27.557  -0.412 -20.846  1.00  0.00           O  
ATOM   3272  NE2 GLN B 167      26.260   1.358 -20.313  1.00  0.00           N  
ATOM   3273  C   GLN B 167      24.398  -3.539 -17.874  1.00  0.00           C  
ATOM   3274  O   GLN B 167      23.843  -3.809 -16.817  1.00  0.00           O  
ATOM   3275  H   GLN B 167      23.640  -0.776 -17.176  1.00  0.00           H  
ATOM   3276 HE21 GLN B 167      26.993   2.023 -20.420  1.00  0.00           H  
ATOM   3277 HE22 GLN B 167      25.345   1.635 -20.004  1.00  0.00           H  
ATOM   3278  N   LEU B 168      25.333  -4.309 -18.445  1.00  0.00           N  
ATOM   3279  CA  LEU B 168      25.681  -5.611 -17.900  1.00  0.00           C  
ATOM   3280  CB  LEU B 168      24.879  -6.674 -18.648  1.00  0.00           C  
ATOM   3281  CG  LEU B 168      24.757  -8.026 -17.956  1.00  0.00           C  
ATOM   3282  CD1 LEU B 168      24.110  -7.899 -16.580  1.00  0.00           C  
ATOM   3283  CD2 LEU B 168      24.009  -9.026 -18.834  1.00  0.00           C  
ATOM   3284  C   LEU B 168      27.167  -5.839 -18.060  1.00  0.00           C  
ATOM   3285  O   LEU B 168      27.656  -6.193 -19.126  1.00  0.00           O  
ATOM   3286  H   LEU B 168      25.705  -4.059 -19.342  1.00  0.00           H  
ATOM   3287  N   MET B 169      27.867  -5.578 -16.955  1.00  0.00           N  
ATOM   3288  CA  MET B 169      29.324  -5.614 -16.996  1.00  0.00           C  
ATOM   3289  CB  MET B 169      29.873  -4.669 -15.930  1.00  0.00           C  
ATOM   3290  CG  MET B 169      31.246  -4.087 -16.258  1.00  0.00           C  
ATOM   3291  SD  MET B 169      31.231  -3.021 -17.711  1.00  0.00           S  
ATOM   3292  CE  MET B 169      30.107  -1.752 -17.104  1.00  0.00           C  
ATOM   3293  C   MET B 169      29.894  -7.010 -16.834  1.00  0.00           C  
ATOM   3294  O   MET B 169      30.015  -7.540 -15.733  1.00  0.00           O  
ATOM   3295  H   MET B 169      27.376  -5.449 -16.093  1.00  0.00           H  
ATOM   3296  N   ILE B 170      30.220  -7.600 -17.986  1.00  0.00           N  
ATOM   3297  CA  ILE B 170      30.791  -8.944 -17.940  1.00  0.00           C  
ATOM   3298  CB  ILE B 170      30.290  -9.851 -19.080  1.00  0.00           C  
ATOM   3299  CG2 ILE B 170      30.296 -11.298 -18.588  1.00  0.00           C  
ATOM   3300  CG1 ILE B 170      28.911  -9.484 -19.641  1.00  0.00           C  
ATOM   3301  CD1 ILE B 170      28.974  -8.560 -20.858  1.00  0.00           C  
ATOM   3302  C   ILE B 170      32.307  -8.894 -17.943  1.00  0.00           C  
ATOM   3303  O   ILE B 170      32.923  -8.251 -18.782  1.00  0.00           O  
ATOM   3304  H   ILE B 170      30.203  -7.040 -18.816  1.00  0.00           H  
ATOM   3305  N   LEU B 171      32.889  -9.573 -16.952  1.00  0.00           N  
ATOM   3306  CA  LEU B 171      34.334  -9.443 -16.783  1.00  0.00           C  
ATOM   3307  CB  LEU B 171      34.647  -8.758 -15.453  1.00  0.00           C  
ATOM   3308  CG  LEU B 171      33.833  -7.490 -15.194  1.00  0.00           C  
ATOM   3309  CD1 LEU B 171      33.830  -7.089 -13.724  1.00  0.00           C  
ATOM   3310  CD2 LEU B 171      34.290  -6.343 -16.080  1.00  0.00           C  
ATOM   3311  C   LEU B 171      35.014 -10.792 -16.825  1.00  0.00           C  
ATOM   3312  O   LEU B 171      34.492 -11.786 -16.325  1.00  0.00           O  
ATOM   3313  H   LEU B 171      32.350 -10.154 -16.343  1.00  0.00           H  
ATOM   3314  N   SER B 172      36.199 -10.802 -17.438  1.00  0.00           N  
ATOM   3315  CA  SER B 172      36.870 -12.092 -17.544  1.00  0.00           C  
ATOM   3316  CB  SER B 172      36.411 -12.836 -18.801  1.00  0.00           C  
ATOM   3317  OG  SER B 172      36.809 -14.215 -18.746  1.00  0.00           O  
ATOM   3318  C   SER B 172      38.372 -11.955 -17.522  1.00  0.00           C  
ATOM   3319  O   SER B 172      38.916 -10.860 -17.536  1.00  0.00           O  
ATOM   3320  H   SER B 172      36.617  -9.965 -17.804  1.00  0.00           H  
ATOM   3321  HG  SER B 172      36.118 -14.710 -19.201  1.00  0.00           H  
ATOM   3322  N   ALA B 173      39.012 -13.128 -17.510  1.00  0.00           N  
ATOM   3323  CA  ALA B 173      40.426 -13.150 -17.862  1.00  0.00           C  
ATOM   3324  CB  ALA B 173      41.139 -14.274 -17.108  1.00  0.00           C  
ATOM   3325  C   ALA B 173      40.623 -13.355 -19.356  1.00  0.00           C  
ATOM   3326  O   ALA B 173      41.545 -12.861 -19.992  1.00  0.00           O  
ATOM   3327  H   ALA B 173      38.451 -13.957 -17.498  1.00  0.00           H  
ATOM   3328  N   SER B 174      39.695 -14.149 -19.906  1.00  0.00           N  
ATOM   3329  CA  SER B 174      39.898 -14.488 -21.305  1.00  0.00           C  
ATOM   3330  CB  SER B 174      39.401 -15.917 -21.554  1.00  0.00           C  
ATOM   3331  OG  SER B 174      39.731 -16.351 -22.882  1.00  0.00           O  
ATOM   3332  C   SER B 174      39.233 -13.494 -22.233  1.00  0.00           C  
ATOM   3333  O   SER B 174      38.315 -12.773 -21.860  1.00  0.00           O  
ATOM   3334  H   SER B 174      38.835 -14.362 -19.441  1.00  0.00           H  
ATOM   3335  HG  SER B 174      39.778 -17.300 -22.844  1.00  0.00           H  
ATOM   3336  N   GLU B 175      39.718 -13.545 -23.489  1.00  0.00           N  
ATOM   3337  CA  GLU B 175      38.971 -12.936 -24.591  1.00  0.00           C  
ATOM   3338  CB  GLU B 175      39.722 -13.176 -25.915  1.00  0.00           C  
ATOM   3339  CG  GLU B 175      39.060 -12.712 -27.230  1.00  0.00           C  
ATOM   3340  CD  GLU B 175      37.856 -13.568 -27.611  1.00  0.00           C  
ATOM   3341  OE1 GLU B 175      38.002 -14.766 -27.846  1.00  0.00           O  
ATOM   3342  OE2 GLU B 175      36.747 -13.046 -27.661  1.00  0.00           O1-
ATOM   3343  C   GLU B 175      37.570 -13.511 -24.648  1.00  0.00           C  
ATOM   3344  O   GLU B 175      36.575 -12.799 -24.688  1.00  0.00           O  
ATOM   3345  H   GLU B 175      40.473 -14.177 -23.661  1.00  0.00           H  
ATOM   3346  N   ALA B 176      37.571 -14.863 -24.609  1.00  0.00           N  
ATOM   3347  CA  ALA B 176      36.390 -15.670 -24.920  1.00  0.00           C  
ATOM   3348  CB  ALA B 176      36.477 -17.037 -24.238  1.00  0.00           C  
ATOM   3349  C   ALA B 176      35.058 -15.037 -24.588  1.00  0.00           C  
ATOM   3350  O   ALA B 176      34.207 -14.848 -25.445  1.00  0.00           O  
ATOM   3351  H   ALA B 176      38.464 -15.303 -24.523  1.00  0.00           H  
ATOM   3352  N   THR B 177      34.940 -14.687 -23.302  1.00  0.00           N  
ATOM   3353  CA  THR B 177      33.736 -14.042 -22.795  1.00  0.00           C  
ATOM   3354  CB  THR B 177      34.056 -13.570 -21.387  1.00  0.00           C  
ATOM   3355  OG1 THR B 177      34.756 -14.615 -20.696  1.00  0.00           O  
ATOM   3356  CG2 THR B 177      32.824 -13.115 -20.609  1.00  0.00           C  
ATOM   3357  C   THR B 177      33.141 -12.929 -23.645  1.00  0.00           C  
ATOM   3358  O   THR B 177      31.951 -12.924 -23.937  1.00  0.00           O  
ATOM   3359  H   THR B 177      35.689 -14.845 -22.659  1.00  0.00           H  
ATOM   3360  HG1 THR B 177      34.197 -15.391 -20.747  1.00  0.00           H  
ATOM   3361  N   VAL B 178      34.015 -11.994 -24.048  1.00  0.00           N  
ATOM   3362  CA  VAL B 178      33.557 -10.885 -24.887  1.00  0.00           C  
ATOM   3363  CB  VAL B 178      34.725  -9.937 -25.216  1.00  0.00           C  
ATOM   3364  CG1 VAL B 178      34.252  -8.698 -25.984  1.00  0.00           C  
ATOM   3365  CG2 VAL B 178      35.509  -9.553 -23.957  1.00  0.00           C  
ATOM   3366  C   VAL B 178      32.883 -11.389 -26.156  1.00  0.00           C  
ATOM   3367  O   VAL B 178      31.689 -11.205 -26.392  1.00  0.00           O  
ATOM   3368  H   VAL B 178      34.992 -12.145 -23.882  1.00  0.00           H  
ATOM   3369  N   LYS B 179      33.690 -12.109 -26.943  1.00  0.00           N  
ATOM   3370  CA  LYS B 179      33.080 -12.789 -28.079  1.00  0.00           C  
ATOM   3371  CB  LYS B 179      34.048 -12.642 -29.270  1.00  0.00           C  
ATOM   3372  CG  LYS B 179      33.819 -13.289 -30.647  1.00  0.00           C  
ATOM   3373  CD  LYS B 179      34.177 -14.779 -30.807  1.00  0.00           C  
ATOM   3374  CE  LYS B 179      35.576 -15.222 -30.337  1.00  0.00           C  
ATOM   3375  NZ  LYS B 179      35.696 -15.172 -28.872  1.00  0.00           N1+
ATOM   3376  C   LYS B 179      32.610 -14.187 -27.677  1.00  0.00           C  
ATOM   3377  O   LYS B 179      33.103 -15.229 -28.102  1.00  0.00           O  
ATOM   3378  H   LYS B 179      34.648 -12.278 -26.684  1.00  0.00           H  
ATOM   3379  HZ1 LYS B 179      34.851 -15.517 -28.371  1.00  0.00           H  
ATOM   3380  HZ2 LYS B 179      36.571 -15.624 -28.528  1.00  0.00           H  
ATOM   3381  HZ3 LYS B 179      35.869 -14.189 -28.575  1.00  0.00           H  
ATOM   3382  N   ARG B 180      31.592 -14.110 -26.809  1.00  0.00           N  
ATOM   3383  CA  ARG B 180      30.709 -15.205 -26.419  1.00  0.00           C  
ATOM   3384  CB  ARG B 180      31.235 -16.010 -25.222  1.00  0.00           C  
ATOM   3385  CG  ARG B 180      32.090 -17.227 -25.582  1.00  0.00           C  
ATOM   3386  CD  ARG B 180      31.296 -18.385 -26.187  1.00  0.00           C  
ATOM   3387  NE  ARG B 180      30.505 -19.093 -25.177  1.00  0.00           N  
ATOM   3388  CZ  ARG B 180      29.769 -20.173 -25.514  1.00  0.00           C  
ATOM   3389  NH1 ARG B 180      29.680 -20.565 -26.786  1.00  0.00           N  
ATOM   3390  NH2 ARG B 180      29.133 -20.846 -24.561  1.00  0.00           N1+
ATOM   3391  C   ARG B 180      29.379 -14.577 -26.064  1.00  0.00           C  
ATOM   3392  O   ARG B 180      28.355 -14.853 -26.672  1.00  0.00           O  
ATOM   3393  H   ARG B 180      31.446 -13.207 -26.403  1.00  0.00           H  
ATOM   3394  HE  ARG B 180      30.558 -18.803 -24.215  1.00  0.00           H  
ATOM   3395 HH11 ARG B 180      29.143 -21.363 -27.058  1.00  0.00           H  
ATOM   3396 HH12 ARG B 180      30.159 -20.054 -27.501  1.00  0.00           H  
ATOM   3397 HH21 ARG B 180      28.570 -21.651 -24.741  1.00  0.00           H  
ATOM   3398 HH22 ARG B 180      29.220 -20.534 -23.606  1.00  0.00           H  
ATOM   3399  N   VAL B 181      29.444 -13.655 -25.088  1.00  0.00           N  
ATOM   3400  CA  VAL B 181      28.235 -12.919 -24.710  1.00  0.00           C  
ATOM   3401  CB  VAL B 181      28.465 -12.116 -23.414  1.00  0.00           C  
ATOM   3402  CG1 VAL B 181      29.476 -10.978 -23.589  1.00  0.00           C  
ATOM   3403  CG2 VAL B 181      27.142 -11.638 -22.808  1.00  0.00           C  
ATOM   3404  C   VAL B 181      27.654 -12.063 -25.830  1.00  0.00           C  
ATOM   3405  O   VAL B 181      26.448 -11.917 -25.969  1.00  0.00           O  
ATOM   3406  H   VAL B 181      30.310 -13.478 -24.620  1.00  0.00           H  
ATOM   3407  N   ASN B 182      28.570 -11.561 -26.678  1.00  0.00           N  
ATOM   3408  CA  ASN B 182      28.098 -10.813 -27.850  1.00  0.00           C  
ATOM   3409  CB  ASN B 182      29.255 -10.089 -28.539  1.00  0.00           C  
ATOM   3410  CG  ASN B 182      29.434  -8.719 -27.916  1.00  0.00           C  
ATOM   3411  OD1 ASN B 182      28.832  -7.737 -28.319  1.00  0.00           O  
ATOM   3412  ND2 ASN B 182      30.298  -8.685 -26.898  1.00  0.00           N  
ATOM   3413  C   ASN B 182      27.311 -11.623 -28.870  1.00  0.00           C  
ATOM   3414  O   ASN B 182      26.649 -11.096 -29.749  1.00  0.00           O  
ATOM   3415  H   ASN B 182      29.546 -11.643 -26.470  1.00  0.00           H  
ATOM   3416 HD21 ASN B 182      30.425  -7.808 -26.437  1.00  0.00           H  
ATOM   3417 HD22 ASN B 182      30.803  -9.495 -26.601  1.00  0.00           H  
ATOM   3418  N   ILE B 183      27.414 -12.952 -28.713  1.00  0.00           N  
ATOM   3419  CA  ILE B 183      26.516 -13.799 -29.494  1.00  0.00           C  
ATOM   3420  CB  ILE B 183      27.263 -15.059 -29.969  1.00  0.00           C  
ATOM   3421  CG2 ILE B 183      26.391 -15.929 -30.882  1.00  0.00           C  
ATOM   3422  CG1 ILE B 183      28.614 -14.717 -30.613  1.00  0.00           C  
ATOM   3423  CD1 ILE B 183      28.501 -13.914 -31.913  1.00  0.00           C  
ATOM   3424  C   ILE B 183      25.293 -14.175 -28.667  1.00  0.00           C  
ATOM   3425  O   ILE B 183      24.144 -14.119 -29.081  1.00  0.00           O  
ATOM   3426  H   ILE B 183      27.982 -13.346 -27.995  1.00  0.00           H  
ATOM   3427  N   LEU B 184      25.611 -14.579 -27.432  1.00  0.00           N  
ATOM   3428  CA  LEU B 184      24.578 -15.139 -26.569  1.00  0.00           C  
ATOM   3429  CB  LEU B 184      25.201 -16.172 -25.629  1.00  0.00           C  
ATOM   3430  CG  LEU B 184      25.949 -17.311 -26.320  1.00  0.00           C  
ATOM   3431  CD1 LEU B 184      26.728 -18.145 -25.304  1.00  0.00           C  
ATOM   3432  CD2 LEU B 184      25.029 -18.172 -27.188  1.00  0.00           C  
ATOM   3433  C   LEU B 184      23.795 -14.127 -25.753  1.00  0.00           C  
ATOM   3434  O   LEU B 184      23.311 -14.432 -24.668  1.00  0.00           O  
ATOM   3435  H   LEU B 184      26.552 -14.503 -27.113  1.00  0.00           H  
ATOM   3436  N   SER B 185      23.681 -12.907 -26.295  1.00  0.00           N  
ATOM   3437  CA  SER B 185      23.113 -11.831 -25.485  1.00  0.00           C  
ATOM   3438  CB  SER B 185      23.174 -10.530 -26.281  1.00  0.00           C  
ATOM   3439  OG  SER B 185      24.343 -10.565 -27.108  1.00  0.00           O  
ATOM   3440  C   SER B 185      21.725 -12.125 -24.938  1.00  0.00           C  
ATOM   3441  O   SER B 185      21.516 -12.251 -23.737  1.00  0.00           O  
ATOM   3442  H   SER B 185      24.042 -12.691 -27.205  1.00  0.00           H  
ATOM   3443  HG  SER B 185      25.077 -10.794 -26.543  1.00  0.00           H  
ATOM   3444  N   ASP B 186      20.789 -12.325 -25.879  1.00  0.00           N  
ATOM   3445  CA  ASP B 186      19.478 -12.717 -25.364  1.00  0.00           C  
ATOM   3446  CB  ASP B 186      18.323 -12.278 -26.268  1.00  0.00           C  
ATOM   3447  CG  ASP B 186      17.329 -11.468 -25.448  1.00  0.00           C  
ATOM   3448  OD1 ASP B 186      16.567 -12.029 -24.659  1.00  0.00           O  
ATOM   3449  OD2 ASP B 186      17.318 -10.250 -25.579  1.00  0.00           O1-
ATOM   3450  C   ASP B 186      19.333 -14.170 -24.952  1.00  0.00           C  
ATOM   3451  O   ASP B 186      18.265 -14.633 -24.599  1.00  0.00           O  
ATOM   3452  H   ASP B 186      20.973 -12.242 -26.857  1.00  0.00           H  
ATOM   3453  N   MET B 187      20.461 -14.899 -24.950  1.00  0.00           N  
ATOM   3454  CA  MET B 187      20.377 -16.152 -24.201  1.00  0.00           C  
ATOM   3455  CB  MET B 187      21.468 -17.129 -24.648  1.00  0.00           C  
ATOM   3456  CG  MET B 187      21.328 -18.535 -24.056  1.00  0.00           C  
ATOM   3457  SD  MET B 187      19.792 -19.349 -24.528  1.00  0.00           S  
ATOM   3458  CE  MET B 187      20.080 -19.448 -26.303  1.00  0.00           C  
ATOM   3459  C   MET B 187      20.431 -15.875 -22.707  1.00  0.00           C  
ATOM   3460  O   MET B 187      19.633 -16.357 -21.906  1.00  0.00           O  
ATOM   3461  H   MET B 187      21.340 -14.504 -25.207  1.00  0.00           H  
ATOM   3462  N   HIS B 188      21.389 -14.990 -22.369  1.00  0.00           N  
ATOM   3463  CA  HIS B 188      21.407 -14.501 -20.990  1.00  0.00           C  
ATOM   3464  CB  HIS B 188      22.560 -13.522 -20.745  1.00  0.00           C  
ATOM   3465  CG  HIS B 188      22.781 -13.292 -19.262  1.00  0.00           C  
ATOM   3466  ND1 HIS B 188      21.971 -13.740 -18.281  1.00  0.00           N  
ATOM   3467  CD2 HIS B 188      23.849 -12.610 -18.671  1.00  0.00           C  
ATOM   3468  NE2 HIS B 188      23.674 -12.658 -17.329  1.00  0.00           N  
ATOM   3469  CE1 HIS B 188      22.519 -13.355 -17.091  1.00  0.00           C  
ATOM   3470  C   HIS B 188      20.108 -13.828 -20.605  1.00  0.00           C  
ATOM   3471  O   HIS B 188      19.491 -14.121 -19.584  1.00  0.00           O  
ATOM   3472  H   HIS B 188      22.012 -14.623 -23.065  1.00  0.00           H  
ATOM   3473  HD1 HIS B 188      21.119 -14.215 -18.387  1.00  0.00           H  
ATOM   3474  N   LEU B 189      19.719 -12.913 -21.495  1.00  0.00           N  
ATOM   3475  CA  LEU B 189      18.520 -12.146 -21.201  1.00  0.00           C  
ATOM   3476  CB  LEU B 189      18.432 -10.956 -22.154  1.00  0.00           C  
ATOM   3477  CG  LEU B 189      19.717 -10.118 -22.113  1.00  0.00           C  
ATOM   3478  CD1 LEU B 189      19.902  -9.272 -23.370  1.00  0.00           C  
ATOM   3479  CD2 LEU B 189      19.850  -9.308 -20.822  1.00  0.00           C  
ATOM   3480  C   LEU B 189      17.267 -13.002 -21.121  1.00  0.00           C  
ATOM   3481  O   LEU B 189      16.525 -12.929 -20.152  1.00  0.00           O  
ATOM   3482  H   LEU B 189      20.279 -12.727 -22.306  1.00  0.00           H  
ATOM   3483  N   ARG B 190      17.104 -13.904 -22.105  1.00  0.00           N  
ATOM   3484  CA  ARG B 190      16.024 -14.890 -21.984  1.00  0.00           C  
ATOM   3485  CB  ARG B 190      15.978 -15.834 -23.193  1.00  0.00           C  
ATOM   3486  CG  ARG B 190      14.661 -16.590 -23.367  1.00  0.00           C  
ATOM   3487  CD  ARG B 190      13.461 -15.636 -23.416  1.00  0.00           C  
ATOM   3488  NE  ARG B 190      12.185 -16.348 -23.333  1.00  0.00           N  
ATOM   3489  CZ  ARG B 190      11.733 -16.840 -22.155  1.00  0.00           C  
ATOM   3490  NH1 ARG B 190      12.439 -16.689 -21.037  1.00  0.00           N  
ATOM   3491  NH2 ARG B 190      10.575 -17.494 -22.118  1.00  0.00           N1+
ATOM   3492  C   ARG B 190      15.967 -15.675 -20.678  1.00  0.00           C  
ATOM   3493  O   ARG B 190      14.885 -15.898 -20.136  1.00  0.00           O  
ATOM   3494  H   ARG B 190      17.606 -13.806 -22.967  1.00  0.00           H  
ATOM   3495  HE  ARG B 190      11.689 -16.466 -24.196  1.00  0.00           H  
ATOM   3496 HH11 ARG B 190      12.179 -17.112 -20.162  1.00  0.00           H  
ATOM   3497 HH12 ARG B 190      13.300 -16.170 -21.018  1.00  0.00           H  
ATOM   3498 HH21 ARG B 190      10.030 -17.619 -22.948  1.00  0.00           H  
ATOM   3499 HH22 ARG B 190      10.224 -17.873 -21.260  1.00  0.00           H  
ATOM   3500  N   SER B 191      17.162 -16.044 -20.169  1.00  0.00           N  
ATOM   3501  CA  SER B 191      17.233 -16.623 -18.820  1.00  0.00           C  
ATOM   3502  CB  SER B 191      18.701 -16.873 -18.412  1.00  0.00           C  
ATOM   3503  OG  SER B 191      18.820 -17.501 -17.116  1.00  0.00           O  
ATOM   3504  C   SER B 191      16.536 -15.753 -17.784  1.00  0.00           C  
ATOM   3505  O   SER B 191      15.686 -16.191 -17.013  1.00  0.00           O  
ATOM   3506  H   SER B 191      17.990 -15.893 -20.717  1.00  0.00           H  
ATOM   3507  HG  SER B 191      18.719 -18.432 -17.311  1.00  0.00           H  
ATOM   3508  N   ILE B 192      16.931 -14.473 -17.820  1.00  0.00           N  
ATOM   3509  CA  ILE B 192      16.354 -13.547 -16.849  1.00  0.00           C  
ATOM   3510  CB  ILE B 192      17.102 -12.208 -16.855  1.00  0.00           C  
ATOM   3511  CG2 ILE B 192      16.711 -11.343 -15.653  1.00  0.00           C  
ATOM   3512  CG1 ILE B 192      18.616 -12.425 -16.903  1.00  0.00           C  
ATOM   3513  CD1 ILE B 192      19.366 -11.202 -17.423  1.00  0.00           C  
ATOM   3514  C   ILE B 192      14.852 -13.367 -17.021  1.00  0.00           C  
ATOM   3515  O   ILE B 192      14.109 -13.310 -16.055  1.00  0.00           O  
ATOM   3516  H   ILE B 192      17.524 -14.147 -18.561  1.00  0.00           H  
ATOM   3517  N   ARG B 193      14.418 -13.367 -18.293  1.00  0.00           N  
ATOM   3518  CA  ARG B 193      12.976 -13.293 -18.548  1.00  0.00           C  
ATOM   3519  CB  ARG B 193      12.658 -13.209 -20.048  1.00  0.00           C  
ATOM   3520  CG  ARG B 193      13.522 -12.197 -20.805  1.00  0.00           C  
ATOM   3521  CD  ARG B 193      13.141 -11.987 -22.272  1.00  0.00           C  
ATOM   3522  NE  ARG B 193      14.224 -11.355 -23.032  1.00  0.00           N  
ATOM   3523  CZ  ARG B 193      14.437 -10.022 -23.051  1.00  0.00           C  
ATOM   3524  NH1 ARG B 193      13.686  -9.191 -22.339  1.00  0.00           N  
ATOM   3525  NH2 ARG B 193      15.421  -9.549 -23.799  1.00  0.00           N1+
ATOM   3526  C   ARG B 193      12.178 -14.416 -17.901  1.00  0.00           C  
ATOM   3527  O   ARG B 193      11.107 -14.219 -17.343  1.00  0.00           O  
ATOM   3528  H   ARG B 193      15.097 -13.346 -19.026  1.00  0.00           H  
ATOM   3529  HE  ARG B 193      14.867 -11.910 -23.576  1.00  0.00           H  
ATOM   3530 HH11 ARG B 193      13.787  -8.190 -22.303  1.00  0.00           H  
ATOM   3531 HH12 ARG B 193      12.939  -9.493 -21.735  1.00  0.00           H  
ATOM   3532 HH21 ARG B 193      16.002 -10.186 -24.340  1.00  0.00           H  
ATOM   3533 HH22 ARG B 193      15.635  -8.580 -23.871  1.00  0.00           H  
ATOM   3534  N   THR B 194      12.766 -15.625 -17.961  1.00  0.00           N  
ATOM   3535  CA  THR B 194      12.111 -16.707 -17.222  1.00  0.00           C  
ATOM   3536  CB  THR B 194      12.761 -18.053 -17.557  1.00  0.00           C  
ATOM   3537  OG1 THR B 194      12.828 -18.221 -18.981  1.00  0.00           O  
ATOM   3538  CG2 THR B 194      12.031 -19.245 -16.929  1.00  0.00           C  
ATOM   3539  C   THR B 194      12.066 -16.476 -15.717  1.00  0.00           C  
ATOM   3540  O   THR B 194      11.057 -16.698 -15.063  1.00  0.00           O  
ATOM   3541  H   THR B 194      13.664 -15.745 -18.389  1.00  0.00           H  
ATOM   3542  HG1 THR B 194      13.336 -19.019 -19.106  1.00  0.00           H  
ATOM   3543  N   LYS B 195      13.202 -15.983 -15.201  1.00  0.00           N  
ATOM   3544  CA  LYS B 195      13.254 -15.672 -13.769  1.00  0.00           C  
ATOM   3545  CB  LYS B 195      14.679 -15.239 -13.412  1.00  0.00           C  
ATOM   3546  CG  LYS B 195      15.657 -16.404 -13.600  1.00  0.00           C  
ATOM   3547  CD  LYS B 195      17.117 -15.995 -13.816  1.00  0.00           C  
ATOM   3548  CE  LYS B 195      18.012 -17.231 -13.947  1.00  0.00           C  
ATOM   3549  NZ  LYS B 195      19.315 -16.879 -14.527  1.00  0.00           N1+
ATOM   3550  C   LYS B 195      12.200 -14.666 -13.316  1.00  0.00           C  
ATOM   3551  O   LYS B 195      11.540 -14.835 -12.300  1.00  0.00           O  
ATOM   3552  H   LYS B 195      13.975 -15.777 -15.803  1.00  0.00           H  
ATOM   3553  HZ1 LYS B 195      19.203 -16.703 -15.551  1.00  0.00           H  
ATOM   3554  HZ2 LYS B 195      19.726 -16.055 -14.034  1.00  0.00           H  
ATOM   3555  HZ3 LYS B 195      19.969 -17.674 -14.401  1.00  0.00           H  
ATOM   3556  N   LEU B 196      12.039 -13.641 -14.167  1.00  0.00           N  
ATOM   3557  CA  LEU B 196      11.005 -12.628 -13.957  1.00  0.00           C  
ATOM   3558  CB  LEU B 196      11.152 -11.547 -15.036  1.00  0.00           C  
ATOM   3559  CG  LEU B 196      10.233 -10.329 -14.891  1.00  0.00           C  
ATOM   3560  CD1 LEU B 196      10.449  -9.585 -13.572  1.00  0.00           C  
ATOM   3561  CD2 LEU B 196      10.356  -9.398 -16.098  1.00  0.00           C  
ATOM   3562  C   LEU B 196       9.598 -13.206 -13.923  1.00  0.00           C  
ATOM   3563  O   LEU B 196       8.810 -12.947 -13.024  1.00  0.00           O  
ATOM   3564  H   LEU B 196      12.637 -13.576 -14.962  1.00  0.00           H  
ATOM   3565  N   MET B 197       9.330 -14.046 -14.938  1.00  0.00           N  
ATOM   3566  CA  MET B 197       8.031 -14.727 -14.948  1.00  0.00           C  
ATOM   3567  CB  MET B 197       7.838 -15.508 -16.250  1.00  0.00           C  
ATOM   3568  CG  MET B 197       7.802 -14.620 -17.497  1.00  0.00           C  
ATOM   3569  SD  MET B 197       6.440 -13.440 -17.502  1.00  0.00           S  
ATOM   3570  CE  MET B 197       5.073 -14.613 -17.521  1.00  0.00           C  
ATOM   3571  C   MET B 197       7.794 -15.639 -13.752  1.00  0.00           C  
ATOM   3572  O   MET B 197       6.682 -15.819 -13.274  1.00  0.00           O  
ATOM   3573  H   MET B 197      10.012 -14.192 -15.656  1.00  0.00           H  
ATOM   3574  N   LEU B 198       8.915 -16.199 -13.286  1.00  0.00           N  
ATOM   3575  CA  LEU B 198       8.885 -16.913 -12.016  1.00  0.00           C  
ATOM   3576  CB  LEU B 198       9.972 -17.998 -12.050  1.00  0.00           C  
ATOM   3577  CG  LEU B 198       9.897 -19.090 -10.977  1.00  0.00           C  
ATOM   3578  CD1 LEU B 198      10.355 -20.438 -11.537  1.00  0.00           C  
ATOM   3579  CD2 LEU B 198      10.668 -18.733  -9.703  1.00  0.00           C  
ATOM   3580  C   LEU B 198       9.023 -15.957 -10.840  1.00  0.00           C  
ATOM   3581  O   LEU B 198       8.505 -16.173  -9.749  1.00  0.00           O  
ATOM   3582  H   LEU B 198       9.783 -16.020 -13.747  1.00  0.00           H  
TER    3583      LEU B 198 
END
